# Supplementary material for: Metaproteomics characterizes human gut microbiome function in colorectal cancer
Source: NPJ Biofilms Microbiomes. 2020 Mar 24;6:14. doi: 10.1038/s41522-020-0123-4 (PMC7093434; doi:10.1038/s41522-020-0123-4)
Supplement: Supplementary file 2 — Supplementary Data 1 [file 41522_2020_123_MOESM2_ESM.xlsx]

## Sheet: Proteins
Protein Group No.	Protein ID	Accession	-10lgP	Coverage (%)	Coverage (%) Sample 1	Area Sample 1	#Peptides	#Unique	#Spec Sample 1	PTM	Avg. Mass	Description
15	660909	|#CONTAM#Q9Y6R7|FCGBP_HUMAN	499.3	32	32	31900000000	206	206	426	Carbamidomethylation; Oxidation (M)	572021	IgGFc-binding protein OS=Homo sapiens OX=9606 GN=FCGBP PE=1 SV=3
8	660247	SRS014459.3724	476.63	70	70	1450000000	178	31	491	Carbamidomethylation; Oxidation (M); Deamidation (NQ); Mutation	127898	SRS014459.3724-T1-C
31	660353	SRS017433.4510	448.31	70	70	299000000	137	8	371	Carbamidomethylation; Oxidation (M)	112440	SRS017433.4510-T1-C
49	660187	SRS055982.49301	447.39	79	79	246000000	117	9	354	Carbamidomethylation; Oxidation (M); Deamidation (NQ); Mutation	72887	SRS055982.49301-T1-C
25	660170	SRS014683.5297	445.25	76	76	200000000	127	8	400	Carbamidomethylation; Oxidation (M); Deamidation (NQ); Mutation	59053	SRS014683.5297-T1-C
14	660255	SRS024132.33315	444.23	74	74	3610000000	157	60	434	Carbamidomethylation; Oxidation (M); Deamidation (NQ); Mutation	131795	SRS024132.33315-T1-C
12	660166	SRS023176.2962	442.16	80	80	723000000	150	21	441	Carbamidomethylation; Oxidation (M); Deamidation (NQ); Mutation	69162	SRS023176.2962-T1-C
122	660546	SRS024549.9204	438.05	61	61	249000000	123	4	279	Carbamidomethylation; Oxidation (M)	110448	SRS024549.9204-T1-C
29	660453	|#CONTAM#P04746|AMYP_HUMAN	436.31	69	69	11400000000	96	9	373	Carbamidomethylation; Oxidation (M)	57707	Pancreatic alpha-amylase OS=Homo sapiens OX=9606 GN=AMY2A PE=1 SV=2
98	660317	SRS019787.17372	435.93	70	70	778000000	106	18	308	Carbamidomethylation; Oxidation (M); Deamidation (NQ); Mutation	42139	SRS019787.17372-T1-C
53	230361	#CONTAM#P02768-1	429.93	67	67	16400000000	126	126	344	Carbamidomethylation; Oxidation (M); Deamidation (NQ); Mutation	69367	SWISS-PROT:#CONTAM#P02768-1 Tax_Id=9606 Gene_Symbol=ALB Isoform 1 of Serum albumin precursor
36	660452	|#CONTAM#P19961|AMY2B_HUMAN	429.79	69	69	1180000000	93	6	351	Carbamidomethylation; Oxidation (M)	57710	Alpha-amylase 2B OS=Homo sapiens OX=9606 GN=AMY2B PE=1 SV=1
156	661432	SRS017521.70118	427.08	67	67	1190000000	91	12	261	Carbamidomethylation; Oxidation (M); Deamidation (NQ); Mutation	42113	SRS017521.70118-T1-C
65	660461	|#CONTAM#P04745|AMY1_HUMAN	426.97	69	69	1130000000	90	6	330	Carbamidomethylation; Oxidation (M)	57768	Alpha-amylase 1 OS=Homo sapiens OX=9606 GN=AMY1A PE=1 SV=2
17	660321	SRS023526.247860	424.95	71	71	2940000000	148	43	430	Oxidation (M); Deamidation (NQ); Mutation	117224	SRS023526.247860-T1-C
71	660496	SRS019161.2086	422.5	62	62	770000000	108	32	331	Carbamidomethylation; Oxidation (M); Deamidation (NQ); Mutation	127893	SRS019161.2086-T1-C
57	660152	SRS018351.163097	420.27	80	80	3640000000	132	53	346	Carbamidomethylation; Oxidation (M); Deamidation (NQ); Mutation	92604	SRS018351.163097-T1-C
97	660585	SRS023914.22830	419.48	53	53	0	130	2	303	Carbamidomethylation; Oxidation (M); Deamidation (NQ); Mutation	129156	SRS023914.22830-T1-C
23	660159	SRS077730.29441	418.57	75	75	126000000	123	8	415	Carbamidomethylation; Oxidation (M); Deamidation (NQ); Mutation	59152	SRS077730.29441-T1-C
68	660154	SRS019787.16838	417.98	79	79	540000000	108	13	332	Carbamidomethylation; Oxidation (M); Deamidation (NQ); Mutation	63664	SRS019787.16838-T1-C
251	660467	SRS050752.31485	416.88	58	58	3760000	95	2	222	Carbamidomethylation; Oxidation (M); Deamidation (NQ); Mutation	129405	SRS050752.31485-T1-C
58	660434	SRS014459.114420	414.79	62	62	48700000	128	15	348	Carbamidomethylation; Oxidation (M); Deamidation (NQ); Mutation	128382	SRS014459.114420-T1-C
30	660190	SRS052027.10226	413.91	78	78	228000000	137	10	386	Carbamidomethylation; Oxidation (M); Deamidation (NQ); Mutation	86568	SRS052027.10226-T1-C
296	660596	SRS064276.3562	413.54	55	55	18800000	93	6	204	Carbamidomethylation; Oxidation (M); Deamidation (NQ); Mutation	129446	SRS064276.3562-T1-C
94	660437	SRS011586.14727	412.43	64	64	126000000	130	10	303	Carbamidomethylation; Oxidation (M); Deamidation (NQ); Mutation	117935	SRS011586.14727-T1-C
62	661211	|#CONTAM#P01876|IGHA1_HUMAN	412.02	82	82	35600000000	80	43	335	Carbamidomethylation; Oxidation (M)	37655	Immunoglobulin heavy constant alpha 1 OS=Homo sapiens OX=9606 GN=IGHA1 PE=1 SV=2
63	660272	SRS058770.15326	411.12	77	77	75100000	116	5	348	Carbamidomethylation; Oxidation (M); Deamidation (NQ); Mutation	55672	SRS058770.15326-T1-C
112	661772	|#CONTAM#P01877|IGHA2_HUMAN	410.96	75	75	20100000000	77	40	292	Carbamidomethylation; Oxidation (M)	36591	Immunoglobulin heavy constant alpha 2 OS=Homo sapiens OX=9606 GN=IGHA2 PE=1 SV=4
142	660422	SRS024331.37941	407.95	65	65	83800000	87	4	271	Carbamidomethylation; Oxidation (M)	72950	SRS024331.37941-T1-C
375	660184	SRS023176.9262	407.94	76	76	135000000	84	11	185	Carbamidomethylation; Oxidation (M); Deamidation (NQ); Mutation	81729	SRS023176.9262-T1-C
362	660172	SRS012902.38696	406.22	74	74	5370000000	76	76	186	Carbamidomethylation; Oxidation (M); Deamidation (NQ); Mutation	66957	SRS012902.38696-T1-C
11	660237	SRS015065.9834	405.87	64	64	59900000	152	10	449	Carbamidomethylation; Oxidation (M); Deamidation (NQ); Mutation	97091	SRS015065.9834-T1-C
527	660872	SRS042628.1790	405.38	38	38	1400000000	79	79	157	Carbamidomethylation; Oxidation (M); Deamidation (NQ); Mutation	273788	SRS042628.1790-T1-C
609	660889	SRS017821.27716	403.83	36	36	15300000	80	2	145	Carbamidomethylation; Oxidation (M); Deamidation (NQ); Mutation	336780	SRS017821.27716-T1-C
39	660218	SRS015190.52963	401.46	72	72	40400000	102	5	355	Carbamidomethylation; Oxidation (M); Deamidation (NQ); Mutation	62867	SRS015190.52963-T1-C
13	660926	SRS012902.18262	400.76	78	78	2250000000	96	15	447	Carbamidomethylation; Oxidation (M); Deamidation (NQ); Mutation	36073	SRS012902.18262-T1-C
7	660920	SRS013158.13456	399.28	86	86	1990000000	121	29	542	Carbamidomethylation; Oxidation (M); Deamidation (NQ); Mutation	29254	SRS013158.13456-T1-C
5	660138	SRS064276.883	398.97	89	89	288000000	102	6	557	Carbamidomethylation; Oxidation (M); Deamidation (NQ); Mutation	35959	SRS064276.883-T1-C
2	665653	|#CONTAM#Q99895|CTRC_HUMAN	398.55	67	67	316000000000	82	77	936	Carbamidomethylation	29484	Chymotrypsin-C OS=Homo sapiens OX=9606 GN=CTRC PE=1 SV=2
526	660315	SRS011586.35046	398.41	69	69	1400000000	62	56	153	Carbamidomethylation; Oxidation (M); Deamidation (NQ); Mutation	119495	SRS011586.35046-T1-C
110	660179	SRS055982.28977	397.46	79	79	293000000	87	7	295	Carbamidomethylation; Oxidation (M); Deamidation (NQ); Mutation	47320	SRS055982.28977-T1-C
55	660223	SRS014459.570	397.41	74	74	585000000	107	18	349	Carbamidomethylation; Oxidation (M); Deamidation (NQ); Mutation	57620	SRS014459.570-T1-C
401	660933	SRS016495.15483	397.32	83	83	3240000000	67	35	187	Carbamidomethylation; Oxidation (M); Deamidation (NQ); Mutation	34133	SRS016495.15483-T1-C
89	660890	|#CONTAM#P12882|MYH1_HUMAN	396.45	39	39	1810000000	116	17	302	Carbamidomethylation; Oxidation (M)	223143	Myosin-1 OS=Homo sapiens OX=9606 GN=MYH1 PE=1 SV=3
566	660414	SRS014683.11144	396.41	61	61	85600000	86	6	156	Carbamidomethylation; Oxidation (M); Deamidation (NQ); Mutation	142456	SRS014683.11144-T1-C
257	660257	SRS024331.218792	396.14	77	77	4350000000	83	83	212	Carbamidomethylation; Oxidation (M); Deamidation (NQ); Mutation	89409	SRS024331.218792-T1-C
454	660243	SRS017521.88351	396.11	73	73	3390000000	74	61	172	Carbamidomethylation; Oxidation (M); Deamidation (NQ); Mutation	85357	SRS017521.88351-T1-C
99	660155	SRS053335.19223	396.1	78	78	0	111	1	304	Carbamidomethylation; Oxidation (M); Deamidation (NQ); Mutation	68855	SRS053335.19223-T1-C
64	660301	SRS063040.51044	395.43	69	69	19100000	97	3	339	Carbamidomethylation; Oxidation (M); Deamidation (NQ); Mutation	57675	SRS063040.51044-T1-C
470	660396	SRS017433.6423	395.09	66	66	2500000000	81	75	167	Oxidation (M); Deamidation (NQ); Mutation	111396	SRS017433.6423-T1-C
701	660898	SRS012902.4137	394.55	33	33	4110000	74	2	136	Carbamidomethylation; Oxidation (M); Deamidation (NQ); Mutation	334767	SRS012902.4137-T1-C
9	660167	SRS014459.58014	394.38	84	84	325000000	128	8	477	Carbamidomethylation; Oxidation (M); Deamidation (NQ); Mutation	37858	SRS014459.58014-T1-C
109	660669	SRS063985.11929	394.05	54	54	12300000	106	8	298	Carbamidomethylation; Deamidation (NQ); Mutation	96974	SRS063985.11929-T1-C
313	663020	SRS014459.54378	393.9	63	63	516000000	69	5	200	Carbamidomethylation; Oxidation (M); Deamidation (NQ); Mutation	42253	SRS014459.54378-T1-C
26	660156	SRS077730.37130	393.77	78	78	101000000	111	5	400	Carbamidomethylation; Oxidation (M); Deamidation (NQ); Mutation	36012	SRS077730.37130-T1-C
640	660456	SRS015782.67239	393.62	66	66	237000000	75	9	141	Carbamidomethylation; Deamidation (NQ); Mutation	123076	SRS015782.67239-T1-C
528	660261	SRS019582.13903	393.53	69	69	948000000	73	25	159	Carbamidomethylation; Oxidation (M); Deamidation (NQ); Mutation	98378	SRS019582.13903-T1-C
115	660165	SRS055982.42409	392.91	81	81	3760000000	80	41	288	Carbamidomethylation; Oxidation (M); Deamidation (NQ); Mutation	38989	SRS055982.42409-T1-C
721	660905	SRS019030.10777	392.1	31	31	6370000	75	1	135	Oxidation (M); Deamidation (NQ); Mutation	334674	SRS019030.10777-T1-C
290	660506	SRS015217.10441	391.42	55	55	163000000	92	9	208	Carbamidomethylation; Oxidation (M); Deamidation (NQ); Mutation	158838	SRS015217.10441-T1-C
780	660602	SRS016056.14438	391.38	55	55	283000000	64	23	130	Carbamidomethylation; Oxidation (M); Deamidation (NQ); Mutation	112135	SRS016056.14438-T1-C
434	660285	SRS015663.56595	391.35	70	70	1050000000	77	50	175	Carbamidomethylation; Oxidation (M); Deamidation (NQ); Mutation	123121	SRS015663.56595-T1-C
42	660330	SRS015217.30740	391.13	71	71	990000000	89	11	361	Carbamidomethylation; Oxidation (M); Deamidation (NQ); Mutation	48031	SRS015217.30740-T1-C
227	660164	SRS012902.35033	390.31	83	83	3890000000	77	55	226	Carbamidomethylation; Oxidation (M); Deamidation (NQ); Mutation	47550	SRS012902.35033-T1-C
306	660231	SRS014683.16856	390.03	74	74	424000000	87	12	199	Carbamidomethylation; Oxidation (M); Deamidation (NQ); Mutation	76490	SRS014683.16856-T1-C
24	660312	SRS017307.27649	389.62	67	67	9670000	102	6	416	Carbamidomethylation; Oxidation (M); Deamidation (NQ); Mutation	56713	SRS017307.27649-T1-C
678	660400	SRS024132.36417	389.58	66	66	1210000000	82	62	146	Carbamidomethylation; Oxidation (M); Deamidation (NQ); Mutation	138114	SRS024132.36417-T1-C
431	660278	SRS019787.113203	389.4	70	70	482000000	74	14	178	Carbamidomethylation; Oxidation (M); Deamidation (NQ); Mutation	82238	SRS019787.113203-T1-C
119	660263	SRS013951.28814	388.8	76	76	867000000	81	7	286	Carbamidomethylation; Oxidation (M); Deamidation (NQ); Mutation	43092	SRS013951.28814-T1-C
37	660188	SRS013158.15310	388.35	78	78	784000000	113	12	365	Carbamidomethylation; Oxidation (M); Deamidation (NQ); Mutation	60508	SRS013158.15310-T1-C
51	660161	SRS023176.8488	388.13	73	73	7890000	90	2	350	Carbamidomethylation; Oxidation (M); Deamidation (NQ); Mutation	40278	SRS023176.8488-T1-C
479	660722	SRS054590.6234	387.95	49	49	278000000	82	22	168	Carbamidomethylation; Oxidation (M); Deamidation (NQ); Mutation	147213	SRS054590.6234-T1-C
573	660523	SRS058723.29192	387.69	57	57	1660000000	60	49	148	Carbamidomethylation; Oxidation (M); Deamidation (NQ); Mutation	117028	SRS058723.29192-T1-C
155	660265	SRS013215.10460	387.69	74	74	400000000	94	13	257	Carbamidomethylation; Oxidation (M); Deamidation (NQ); Mutation	58144	SRS013215.10460-T1-C
143	660340	SRS023176.81922	387.63	71	71	170000000	91	5	271	Carbamidomethylation; Oxidation (M); Deamidation (NQ); Mutation	63704	SRS023176.81922-T1-C
72	660730	SRS050925.9301	387.58	48	48	0	104	1	321	Carbamidomethylation; Oxidation (M); Deamidation (NQ); Mutation	110601	SRS050925.9301-T1-C
1	663668	|#CONTAM#P09093|CEL3A_HUMAN	387.55	79	79	315000000000	87	54	1294	Carbamidomethylation; Oxidation (M)	29489	Chymotrypsin-like elastase family member 3A OS=Homo sapiens OX=9606 GN=CELA3A PE=1 SV=3
44	660291	SRS021484.160091	387.19	71	71	4290000000	96	38	372	Carbamidomethylation; Oxidation (M); Deamidation (NQ); Mutation	44728	SRS021484.160091-T1-C
106	660153	SRS019397.6975	387.16	82	82	2510000000	85	18	304	Carbamidomethylation; Oxidation (M); Deamidation (NQ); Mutation	50053	SRS019397.6975-T1-C
54	660284	SRS015217.6714	387.13	71	71	36500000	99	9	343	Carbamidomethylation; Oxidation (M); Deamidation (NQ); Mutation	59364	SRS015217.6714-T1-C
1243	660790	SRS019601.8441	386.92	44	44	208000000	60	17	106	Carbamidomethylation; Oxidation (M); Deamidation (NQ); Mutation	140356	SRS019601.8441-T1-C
130	660230	SRS019397.58385	386.92	77	77	82000000	81	8	278	Carbamidomethylation; Oxidation (M); Deamidation (NQ); Mutation	46894	SRS019397.58385-T1-C
247	660326	SRS019910.37665	386.55	63	63	3080000000	92	80	220	Carbamidomethylation; Oxidation (M); Deamidation (NQ); Mutation	116176	SRS019910.37665-T1-C
259	660183	SRS014287.35765	386.16	80	80	58000000	88	2	217	Carbamidomethylation; Oxidation (M); Deamidation (NQ); Mutation	65507	SRS014287.35765-T1-C
394	660143	SRS017103.249292	385.97	78	78	945000000	82	31	183	Oxidation (M); Deamidation (NQ); Mutation	59259	SRS017103.249292-T1-C
3623	684065	SRS051031.31679	385.51	59	59	2240000000	35	17	53	Oxidation (M); Mutation	12606	SRS051031.31679-T1-C
425	660221	SRS051031.1263	385.34	72	72	532000000	88	20	178	Carbamidomethylation; Oxidation (M); Deamidation (NQ); Mutation	98375	SRS051031.1263-T1-C
285	660297	SRS014683.15934	384.7	69	69	0	86	1	208	Carbamidomethylation; Oxidation (M); Deamidation (NQ); Mutation	78128	SRS014683.15934-T1-C
153	662227	SRS015217.12799	384.66	81	81	2670000000	71	28	259	Carbamidomethylation; Oxidation (M); Deamidation (NQ); Mutation	28113	SRS015217.12799-T1-C
388	660438	SRS016495.31975	383.64	61	61	184000000	69	10	181	Carbamidomethylation; Oxidation (M); Deamidation (NQ); Mutation	117131	SRS016495.31975-T1-C
139	662143	SRS012902.33622	383.04	74	74	29300000	83	3	267	Carbamidomethylation; Oxidation (M); Deamidation (NQ); Mutation	34662	SRS012902.33622-T1-C
719	660610	SRS015782.12717	382.87	53	53	101000000	74	14	139	Carbamidomethylation; Oxidation (M)	139259	SRS015782.12717-T1-C
320	660206	SRS054956.35000	382.65	70	70	258000000	84	8	194	Carbamidomethylation; Oxidation (M); Deamidation (NQ); Mutation	84857	SRS054956.35000-T1-C
369	660145	SRS049959.49834	382.22	80	80	1920000000	69	16	189	Carbamidomethylation; Oxidation (M); Deamidation (NQ); Mutation	56847	SRS049959.49834-T1-C
684	660727	SRS042284.92127	381.52	49	49	760000000	73	34	140	Carbamidomethylation; Oxidation (M); Deamidation (NQ); Mutation	177585	SRS042284.92127-T1-C
76	660238	SRS018656.3840	381.08	70	70	19600000	92	4	321	Carbamidomethylation; Oxidation (M); Deamidation (NQ); Mutation	42927	SRS018656.3840-T1-C
6	660141	SRS014459.16326	380.77	77	77	1930000000	100	32	544	Carbamidomethylation; Oxidation (M); Deamidation (NQ); Mutation	34251	SRS014459.16326-T1-C
226	660222	SRS024132.5119	380.69	73	73	2770000000	99	60	227	Carbamidomethylation; Oxidation (M); Deamidation (NQ); Mutation	114234	SRS024132.5119-T1-C
406	660430	SRS015217.10437	380.59	65	65	252000000	75	10	181	Carbamidomethylation; Oxidation (M); Deamidation (NQ); Mutation	77456	SRS015217.10437-T1-C
38	661792	SRS050752.32518	380.25	65	65	368000000	105	19	367	Carbamidomethylation; Oxidation (M); Deamidation (NQ); Mutation	36427	SRS050752.32518-T1-C
20	661236	SRS015578.5882	379.73	70	70	60600000	117	8	436	Carbamidomethylation; Oxidation (M); Deamidation (NQ); Mutation	43163	SRS015578.5882-T1-C
348	660191	SRS019601.44702	379.7	76	76	278000000	89	19	189	Carbamidomethylation; Oxidation (M); Deamidation (NQ); Mutation	84312	SRS019601.44702-T1-C
166	660903	|#CONTAM#Q9UKX2|MYH2_HUMAN	379.6	34	34	385000000	104	10	252	Carbamidomethylation; Oxidation (M)	223042	Myosin-2 OS=Homo sapiens OX=9606 GN=MYH2 PE=1 SV=1
138	660250	SRS017247.15957	379.32	65	65	2210000000	67	8	284	Carbamidomethylation; Oxidation (M)	63638	SRS017247.15957-T1-C
412	660521	SRS016495.2446	379.06	65	65	551000000	88	30	180	Carbamidomethylation; Oxidation (M); Deamidation (NQ); Mutation	123260	SRS016495.2446-T1-C
358	660915	|#CONTAM#Q9UGM3|DMBT1_HUMAN	378.95	21	21	19900000000	80	80	183	Carbamidomethylation; Oxidation (M)	260734	Deleted in malignant brain tumors 1 protein OS=Homo sapiens OX=9606 GN=DMBT1 PE=1 SV=2
203	660318	SRS012273.7823	378.94	66	66	198000000	80	12	240	Carbamidomethylation; Oxidation (M); Deamidation (NQ); Mutation	63532	SRS012273.7823-T1-C
193	661749	SRS012902.35416	378.8	82	82	9760000000	58	56	243	Carbamidomethylation; Oxidation (M); Deamidation (NQ); Mutation	33621	SRS012902.35416-T1-C
558	660742	SRS014235.85923	378.79	45	45	2500000000	65	34	152	Carbamidomethylation; Oxidation (M); Deamidation (NQ); Mutation	124255	SRS014235.85923-T1-C
310	660175	SRS012902.42074	378.65	82	82	4950000000	68	52	193	Carbamidomethylation; Oxidation (M); Deamidation (NQ); Mutation	54359	SRS012902.42074-T1-C
800	660210	SRS015217.69875	378.48	72	72	262000000	67	19	129	Carbamidomethylation; Oxidation (M); Deamidation (NQ); Mutation	98176	SRS015217.69875-T1-C
16	661435	SRS015264.12333	378.38	63	63	623000000	125	16	441	Carbamidomethylation; Oxidation (M); Deamidation (NQ); Mutation	45834	SRS015264.12333-T1-C
56	660391	SRS043411.83228	378.09	64	64	7810000	120	2	356	Carbamidomethylation; Oxidation (M); Deamidation (NQ); Mutation	93270	SRS043411.83228-T1-C
169	661909	SRS013158.4048	377.92	79	79	5910000	76	1	258	Carbamidomethylation; Oxidation (M); Deamidation (NQ); Mutation	35592	SRS013158.4048-T1-C
856	660282	SRS014459.23834	377.76	63	63	249000000	61	16	123	Carbamidomethylation; Oxidation (M); Deamidation (NQ); Mutation	79107	SRS014459.23834-T1-C
33	663291	SRS019030.24347	377.53	80	80	942000000	110	17	379	Carbamidomethylation; Oxidation (M); Deamidation (NQ); Mutation	27258	SRS019030.24347-T1-C
69	660548	SRS017521.3800	377.35	63	63	77900000	81	6	326	Carbamidomethylation; Oxidation (M); Deamidation (NQ); Mutation	48047	SRS017521.3800-T1-C
1117	660593	SRS047014.56227	377.12	59	59	326000000	53	18	107	Carbamidomethylation; Deamidation (NQ); Mutation	108556	SRS047014.56227-T1-C
583	660389	SRS015663.9722	376.95	63	63	122000000	73	11	154	Carbamidomethylation; Oxidation (M); Deamidation (NQ); Mutation	84076	SRS015663.9722-T1-C
881	660207	SRS077730.60691	376.82	78	78	1230000000	57	27	132	Carbamidomethylation; Oxidation (M); Deamidation (NQ); Mutation	48895	SRS077730.60691-T1-C
18	660146	SRS013158.10651	376.79	86	86	300000000	82	2	428	Carbamidomethylation; Oxidation (M); Deamidation (NQ); Mutation	31223	SRS013158.10651-T1-C
873	660431	SRS013951.51474	376.79	61	61	253000000	57	10	127	Carbamidomethylation; Oxidation (M); Deamidation (NQ); Mutation	85724	SRS013951.51474-T1-C
91	660371	SRS043001.43227	376.62	67	67	34500000	90	2	311	Carbamidomethylation; Oxidation (M); Deamidation (NQ); Mutation	42291	SRS043001.43227-T1-C
1314	660535	SRS015264.143130	376.19	60	60	98600000	48	6	98	Carbamidomethylation	109307	SRS015264.143130-T1-C
46	660339	SRS050422.66081	376.09	72	72	692000000	108	19	355	Carbamidomethylation; Oxidation (M); Deamidation (NQ); Mutation	43049	SRS050422.66081-T1-C
618	660503	SRS017433.4523	375.55	59	59	44200000	57	2	145	Carbamidomethylation; Oxidation (M)	117157	SRS017433.4523-T1-C
87	662301	SRS023526.33865	375.32	80	80	1520000	81	1	312	Carbamidomethylation; Oxidation (M); Deamidation (NQ); Mutation	31403	SRS023526.33865-T1-C
639	660588	SRS017307.38766	375.07	58	58	337000000	69	9	146	Carbamidomethylation; Oxidation (M); Deamidation (NQ); Mutation	113649	SRS017307.38766-T1-C
374	660671	SRS019601.10434	374.19	46	46	74400000	77	10	191	Carbamidomethylation; Oxidation (M); Deamidation (NQ); Mutation	134227	SRS019601.10434-T1-C
80	661212	SRS019267.17178	373.78	79	79	140000000	68	4	317	Carbamidomethylation; Oxidation (M); Deamidation (NQ); Mutation	35678	SRS019267.17178-T1-C
1006	660550	SRS017433.143959	373.71	56	56	882000000	72	56	116	Carbamidomethylation; Oxidation (M); Mutation	132327	SRS017433.143959-T1-C
602	660796	SRS023176.3903	372.88	47	47	5810000	74	8	147	Carbamidomethylation; Oxidation (M); Deamidation (NQ); Mutation	127501	SRS023176.3903-T1-C
799	660635	SRS052027.23268	372.73	51	51	15800000	66	6	129	Carbamidomethylation; Oxidation (M)	127491	SRS052027.23268-T1-C
696	660517	SRS056259.4370	372.56	58	58	559000000	59	8	137	Carbamidomethylation; Oxidation (M)	119230	SRS056259.4370-T1-C
877	660186	SRS012902.39042	372.41	79	79	2390000000	64	63	122	Carbamidomethylation; Oxidation (M); Deamidation (NQ); Mutation	58662	SRS012902.39042-T1-C
519	660662	SRS014923.3874	371.73	50	50	4970000	75	2	163	Carbamidomethylation; Oxidation (M)	158412	SRS014923.3874-T1-C
1377	660819	SRS017433.34138	371.7	37	37	50700000	53	9	100	Carbamidomethylation; Oxidation (M); Deamidation (NQ); Mutation	140087	SRS017433.34138-T1-C
686	660603	SRS017307.54877	371.68	60	60	1380000000	66	56	140	Carbamidomethylation; Oxidation (M); Deamidation (NQ); Mutation	115930	SRS017307.54877-T1-C
258	660791	|#CONTAM#P01833|PIGR_HUMAN	371.44	50	50	23600000000	65	65	215	Carbamidomethylation	83284	Polymeric immunoglobulin receptor OS=Homo sapiens OX=9606 GN=PIGR PE=1 SV=4
459	660236	SRS050752.109079	371.42	74	74	780000000	59	8	167	Carbamidomethylation; Oxidation (M); Deamidation (NQ); Mutation	60725	SRS050752.109079-T1-C
659	660651	SRS013687.94835	371.3	55	55	225000000	70	8	141	Carbamidomethylation; Oxidation (M); Deamidation (NQ); Mutation	128067	SRS013687.94835-T1-C
843	660499	SRS017521.24542	370.43	61	61	71400000	66	8	133	Carbamidomethylation; Oxidation (M); Deamidation (NQ); Mutation	84419	SRS017521.24542-T1-C
787	660150	SRS019787.50386	370.38	85	85	31600000	66	9	130	Carbamidomethylation; Oxidation (M); Deamidation (NQ); Mutation	40361	SRS019787.50386-T1-C
658	660916	|#CONTAM#Q02817|MUC2_HUMAN	370.17	14	14	6370000000	66	65	141	Carbamidomethylation; Oxidation (M)	540292	Mucin-2 OS=Homo sapiens OX=9606 GN=MUC2 PE=1 SV=2
923	660574	SRS051031.21007	369.61	55	55	87600000	63	9	128	Carbamidomethylation; Oxidation (M); Deamidation (NQ); Mutation	84776	SRS051031.21007-T1-C
904	660672	SRS024132.91741	369.51	53	53	140000000	65	13	121	Carbamidomethylation; Oxidation (M); Deamidation (NQ); Mutation	121910	SRS024132.91741-T1-C
75	660320	SRS054590.22199	369.49	65	65	161000000	96	5	321	Carbamidomethylation; Oxidation (M); Deamidation (NQ); Mutation	63170	SRS054590.22199-T1-C
288	660354	SRS011586.224305	369.33	71	71	3530000000	68	36	200	Carbamidomethylation; Oxidation (M); Deamidation (NQ); Mutation	52717	SRS011586.224305-T1-C
60	661261	SRS017521.116236	369.25	53	53	0	82	1	343	Carbamidomethylation; Oxidation (M); Deamidation (NQ); Mutation	59509	SRS017521.116236-T1-C
1131	660361	SRS012902.38724	369.24	69	69	2950000000	54	46	107	Carbamidomethylation; Oxidation (M); Deamidation (NQ); Mutation	81656	SRS012902.38724-T1-C
93	660921	SRS019601.24192	369.08	84	84	140000000	69	2	311	Carbamidomethylation; Oxidation (M); Deamidation (NQ); Mutation	35632	SRS019601.24192-T1-C
45	660987	SRS054956.321	369.02	63	63	878000000	89	13	352	Carbamidomethylation; Oxidation (M); Deamidation (NQ); Mutation	43671	SRS054956.321-T1-C
223	660140	SRS049995.53523	368.88	79	79	4850000000	81	69	231	Oxidation (M); Deamidation (NQ); Mutation	57603	SRS049995.53523-T1-C
183	660212	SRS015264.156106	368.74	75	75	1690000000	84	20	253	Carbamidomethylation; Oxidation (M); Deamidation (NQ); Mutation	49464	SRS015264.156106-T1-C
883	662231	SRS017103.183230	368.39	73	73	786000000	51	9	127	Oxidation (M); Deamidation (NQ); Mutation	34390	SRS017103.183230-T1-C
357	660411	SRS019601.52785	368.36	61	61	1480000000	59	30	192	Oxidation (M); Deamidation (NQ); Mutation	61461	SRS019601.52785-T1-C
1227	663958	SRS018351.155417	368.35	74	74	568000000	40	11	106	Carbamidomethylation; Oxidation (M); Deamidation (NQ); Mutation	29704	SRS018351.155417-T1-C
777	660489	SRS012902.38115	368.17	63	63	2030000000	67	52	133	Carbamidomethylation; Oxidation (M); Deamidation (NQ); Mutation	102428	SRS012902.38115-T1-C
1014	660945	SRS024132.38254	368.08	77	77	127000000	59	6	120	Carbamidomethylation; Oxidation (M); Deamidation (NQ); Mutation	45186	SRS024132.38254-T1-C
933	660937	SRS023346.66312	367.8	76	76	24800000	58	3	120	Carbamidomethylation; Oxidation (M); Deamidation (NQ); Mutation	47885	SRS023346.66312-T1-C
931	660601	SRS017307.46608	367.44	55	55	303000000	57	15	119	Carbamidomethylation; Oxidation (M); Deamidation (NQ); Mutation	107578	SRS017307.46608-T1-C
284	661748	SRS056259.21160	367.41	91	91	13200000	79	2	208	Carbamidomethylation; Oxidation (M); Deamidation (NQ); Mutation	30743	SRS056259.21160-T1-C
305	660232	SRS019601.57329	366.86	73	73	2580000000	66	33	197	Carbamidomethylation; Oxidation (M); Deamidation (NQ); Mutation	55081	SRS019601.57329-T1-C
59	660944	SRS064276.54492	366.83	74	74	3430000000	81	17	342	Carbamidomethylation; Oxidation (M); Deamidation (NQ); Mutation	37662	SRS064276.54492-T1-C
1696	660377	SRS014979.68030	366.44	65	65	371000000	51	21	87	Carbamidomethylation; Oxidation (M); Deamidation (NQ); Mutation	78013	SRS014979.68030-T1-C
1350	660443	SRS024009.5137	366.44	60	60	281000000	54	23	98	Oxidation (M); Deamidation (NQ); Mutation	120711	SRS024009.5137-T1-C
88	660929	SRS023176.30361	366.43	68	68	120000000	75	7	313	Carbamidomethylation; Oxidation (M); Deamidation (NQ); Mutation	41232	SRS023176.30361-T1-C
575	660427	SRS018351.158532	366.43	66	66	660000000	68	26	151	Carbamidomethylation; Oxidation (M); Deamidation (NQ); Mutation	77297	SRS018351.158532-T1-C
361	660283	SRS058770.56655	366.32	71	71	28700000	80	3	187	Carbamidomethylation; Oxidation (M); Deamidation (NQ); Mutation	57201	SRS058770.56655-T1-C
436	661757	SRS019397.58260	366.28	78	78	10900000	53	1	174	Carbamidomethylation; Oxidation (M)	40045	SRS019397.58260-T1-C
1129	660859	SRS050752.26125	366.25	36	36	1110000000	55	36	110	Oxidation (M); Deamidation (NQ); Mutation	183741	SRS050752.26125-T1-C
587	660193	SRS013951.22946	366.21	78	78	8060000	56	1	152	Carbamidomethylation; Oxidation (M); Deamidation (NQ); Mutation	44876	SRS013951.22946-T1-C
352	660487	|#CONTAM#P02788|TRFL_HUMAN	365.94	68	68	13200000000	59	58	184	Carbamidomethylation; Oxidation (M)	78182	Lactotransferrin OS=Homo sapiens OX=9606 GN=LTF PE=1 SV=6
613	662022	SRS012902.32859	365.92	82	82	4200000000	52	41	146	Carbamidomethylation; Oxidation (M); Deamidation (NQ); Mutation	29843	SRS012902.32859-T1-C
540	660244	SRS024132.5010	365.77	72	72	385000000	64	9	157	Carbamidomethylation; Oxidation (M); Deamidation (NQ); Mutation	58245	SRS024132.5010-T1-C
86	660306	SRS014613.28654	365.76	61	61	14100000	78	1	308	Carbamidomethylation; Oxidation (M); Deamidation (NQ); Mutation	59159	SRS014613.28654-T1-C
1156	660738	SRS017521.111327	365.59	51	51	371000000	61	19	109	Carbamidomethylation; Oxidation (M); Deamidation (NQ); Mutation	128356	SRS017521.111327-T1-C
104	660959	SRS017521.69941	365.59	75	75	210000000	85	4	301	Carbamidomethylation; Oxidation (M); Deamidation (NQ); Mutation	36420	SRS017521.69941-T1-C
1005	660755	SRS022609.87365	365.37	44	44	105000000	67	10	116	Carbamidomethylation; Oxidation (M)	213283	SRS022609.87365-T1-C
19	662800	SRS015578.23212	365.3	67	67	171000000	59	5	439	Carbamidomethylation; Oxidation (M)	33054	SRS015578.23212-T1-C
263	660368	SRS054590.17893	364.96	61	61	49300000	83	8	211	Carbamidomethylation; Oxidation (M); Deamidation (NQ); Mutation	66005	SRS054590.17893-T1-C
833	660570	SRS024132.101481	364.96	57	57	372000000	63	21	125	Carbamidomethylation; Oxidation (M); Deamidation (NQ); Mutation	80911	SRS024132.101481-T1-C
510	660409	SRS024132.80341	364.92	63	63	2090000000	79	71	161	Carbamidomethylation; Oxidation (M); Deamidation (NQ); Mutation	121279	SRS024132.80341-T1-C
662	660370	SRS017521.109212	364.89	66	66	2780000000	66	62	145	Carbamidomethylation; Oxidation (M); Deamidation (NQ); Mutation	96127	SRS017521.109212-T1-C
497	660327	SRS024075.3232	364.64	69	69	99100000	70	9	159	Carbamidomethylation; Oxidation (M); Deamidation (NQ); Mutation	56983	SRS024075.3232-T1-C
897	660656	SRS049995.108469	364.6	53	53	104000000	62	9	119	Carbamidomethylation; Deamidation (NQ); Mutation	121587	SRS049995.108469-T1-C
27	660919	SRS024132.71606	364.57	83	83	5440000000	71	29	386	Carbamidomethylation; Oxidation (M); Deamidation (NQ); Mutation	36833	SRS024132.71606-T1-C
148	661235	SRS015663.24671	364.5	72	72	0	79	1	272	Carbamidomethylation; Oxidation (M); Deamidation (NQ); Mutation	36231	SRS015663.24671-T1-C
1988	660824	SRS017191.9847	364.47	40	40	20600000	56	8	81	Carbamidomethylation; Deamidation (NQ); Mutation	138061	SRS017191.9847-T1-C
496	660401	SRS014459.42569	364.34	59	59	11200000	74	4	160	Carbamidomethylation; Oxidation (M); Deamidation (NQ); Mutation	85085	SRS014459.42569-T1-C
1081	660531	SRS015782.79740	364.16	58	58	946000000	79	53	115	Carbamidomethylation; Oxidation (M); Deamidation (NQ); Mutation	127360	SRS015782.79740-T1-C
234	663670	SRS050422.1241	364.13	70	70	492000000	60	11	223	Carbamidomethylation; Oxidation (M); Deamidation (NQ); Mutation	19959	SRS050422.1241-T1-C
597	660808	SRS011529.22396	364.13	30	30	14200000	62	1	153	Carbamidomethylation; Oxidation (M); Deamidation (NQ); Mutation	130867	SRS011529.22396-T1-C
159	660556	SRS048870.20122	364.09	60	60	44200000	76	4	260	Carbamidomethylation; Oxidation (M); Deamidation (NQ); Mutation	58863	SRS048870.20122-T1-C
1073	660675	SRS050422.66557	363.95	53	53	507000000	55	22	113	Carbamidomethylation	93931	SRS050422.66557-T1-C
4	664582	|#CONTAM#P08861|CEL3B_HUMAN	363.79	86	86	81000000000	80	47	733	Carbamidomethylation; Oxidation (M)	29263	Chymotrypsin-like elastase family member 3B OS=Homo sapiens OX=9606 GN=CELA3B PE=1 SV=3
568	660477	SRS015065.50647	363.58	60	60	82400000	70	9	156	Carbamidomethylation; Oxidation (M); Deamidation (NQ); Mutation	84495	SRS015065.50647-T1-C
443	660563	SRS024132.95118	363.49	62	62	860000000	57	11	167	Carbamidomethylation; Oxidation (M); Deamidation (NQ); Mutation	60412	SRS024132.95118-T1-C
158	660319	SRS017433.124551	363.48	74	74	478000000	91	23	260	Carbamidomethylation; Oxidation (M); Deamidation (NQ); Mutation	42001	SRS017433.124551-T1-C
40	660964	SRS055982.6795	363.41	70	70	723000000	83	11	357	Carbamidomethylation; Oxidation (M); Deamidation (NQ); Mutation	41219	SRS055982.6795-T1-C
816	660465	SRS024132.27538	363.25	66	66	113000000	52	8	131	Carbamidomethylation; Oxidation (M); Deamidation (NQ); Mutation	68192	SRS024132.27538-T1-C
133	661615	SRS015065.34179	363.21	71	71	39200000	67	6	271	Carbamidomethylation; Oxidation (M); Deamidation (NQ); Mutation	36017	SRS015065.34179-T1-C
521	660962	SRS053335.8087	363.13	76	76	461000000	51	11	157	Carbamidomethylation; Oxidation (M); Deamidation (NQ); Mutation	41183	SRS053335.8087-T1-C
415	661259	SRS011586.77155	362.99	64	64	2400000000	59	27	176	Carbamidomethylation; Oxidation (M); Deamidation (NQ); Mutation	49016	SRS011586.77155-T1-C
393	660378	SRS023526.24719	362.9	63	63	171000000	53	3	188	Carbamidomethylation; Oxidation (M)	56901	SRS023526.24719-T1-C
185	660911	|#CONTAM#Q9Y623|MYH4_HUMAN	362.79	29	29	1170000000	90	8	245	Carbamidomethylation; Oxidation (M)	223069	Myosin-4 OS=Homo sapiens OX=9606 GN=MYH4 PE=2 SV=2
544	660254	SRS011586.67041	362.74	67	67	894000000	63	6	158	Carbamidomethylation; Oxidation (M); Deamidation (NQ); Mutation	58692	SRS011586.67041-T1-C
681	660807	SRS015065.4044	362.41	41	41	9100000	71	6	141	Carbamidomethylation; Oxidation (M); Deamidation (NQ); Mutation	148249	SRS015065.4044-T1-C
695	660358	SRS016095.25531	362.35	66	66	272000000	65	15	144	Carbamidomethylation; Oxidation (M); Deamidation (NQ); Mutation	85209	SRS016095.25531-T1-C
370	660803	|#CONTAM#P05164|PERM_HUMAN	362.22	52	52	20900000000	61	56	184	Carbamidomethylation; Oxidation (M)	83869	Myeloperoxidase OS=Homo sapiens OX=9606 GN=MPO PE=1 SV=1
291	660545	SRS054590.22161	362.21	55	55	439000000	78	5	203	Carbamidomethylation; Oxidation (M); Deamidation (NQ); Mutation	67067	SRS054590.22161-T1-C
409	660967	SRS017191.18835	362.12	67	67	46100000	84	1	177	Carbamidomethylation; Oxidation (M); Deamidation (NQ); Mutation	76063	SRS017191.18835-T1-C
808	660936	SRS014459.100794	361.9	81	81	117000000	59	8	125	Carbamidomethylation; Oxidation (M); Mutation	40289	SRS014459.100794-T1-C
1417	660682	SRS077730.70028	361.9	55	55	689000000	56	41	97	Carbamidomethylation; Oxidation (M); Deamidation (NQ); Mutation	104580	SRS077730.70028-T1-C
338	662150	SRS019582.50333	361.86	62	62	7410000000	64	61	197	Carbamidomethylation; Oxidation (M); Deamidation (NQ); Mutation	42243	SRS019582.50333-T1-C
424	662132	SRS013687.15812	361.85	81	81	3300000000	55	39	182	Carbamidomethylation; Oxidation (M); Deamidation (NQ); Mutation	30095	SRS013687.15812-T1-C
1326	660692	SRS049995.34478	361.83	54	54	1240000000	45	40	100	Oxidation (M)	121895	SRS049995.34478-T1-C
344	660144	SRS024132.2548	361.72	84	84	451000000	74	12	192	Carbamidomethylation; Oxidation (M); Deamidation (NQ); Mutation	48492	SRS024132.2548-T1-C
655	660349	SRS015578.87022	361.5	69	69	3070000000	50	50	144	Carbamidomethylation; Oxidation (M); Deamidation (NQ); Mutation	54383	SRS015578.87022-T1-C
176	660341	SRS047044.58419	361.45	65	65	2710000000	72	27	261	Oxidation (M); Deamidation (NQ); Mutation	61569	SRS047044.58419-T1-C
190	661595	SRS012902.32307	361.36	84	84	42200000	72	4	254	Carbamidomethylation; Oxidation (M); Deamidation (NQ); Mutation	31775	SRS012902.32307-T1-C
674	442	WP_027895761.1	361.31	48	48	448000000	64	9	139	Carbamidomethylation; Oxidation (M)	127982	pyruvate:ferredoxin (flavodoxin) oxidoreductase [Megasphaera elsdenii]_x0001_SFI36564.1 pyruvate-ferredoxin/flavodoxin oxidoreductase [Megasphaera elsdenii]_x0001_SHK54619.1 pyruvate-ferredoxin/flavodoxin oxidoreductase [Megasphaera elsdenii]_x0001_AVO27774...
986	660253	SRS022137.74776	361.11	76	76	900000000	57	28	121	Carbamidomethylation; Oxidation (M); Deamidation (NQ); Mutation	57542	SRS022137.74776-T1-C
1107	660761	SRS019161.61013	360.9	50	50	112000000	49	13	109	Carbamidomethylation; Oxidation (M); Deamidation (NQ); Mutation	77759	SRS019161.61013-T1-C
880	660260	SRS019582.7845	360.82	74	74	253000000	58	8	124	Carbamidomethylation; Oxidation (M); Deamidation (NQ); Mutation	48970	SRS019582.7845-T1-C
680	660379	SRS054590.31870	360.78	64	64	144000000	49	14	141	Carbamidomethylation; Oxidation (M); Deamidation (NQ); Mutation	64657	SRS054590.31870-T1-C
471	662840	SRS064645.5080	360.68	72	72	15500000	64	2	168	Carbamidomethylation; Oxidation (M); Deamidation (NQ); Mutation	27658	SRS064645.5080-T1-C
1034	661599	SRS016495.133511	360.56	77	77	789000000	54	20	117	Carbamidomethylation; Oxidation (M); Deamidation (NQ); Mutation	41044	SRS016495.133511-T1-C
919	663889	SRS013951.120740	360.51	71	71	495000	43	1	123	Carbamidomethylation; Oxidation (M); Deamidation (NQ); Mutation	32096	SRS013951.120740-T1-C
121	660508	SRS063985.41908	360.51	61	61	61500000	95	5	289	Carbamidomethylation; Oxidation (M); Mutation	70404	SRS063985.41908-T1-C
43	660178	SRS015264.100194	360.42	82	82	874000000	90	17	356	Carbamidomethylation; Oxidation (M); Deamidation (NQ); Mutation	36698	SRS015264.100194-T1-C
1136	660597	SRS050422.183881	360.4	58	58	1080000000	64	59	109	Carbamidomethylation; Deamidation (NQ); Mutation	125632	SRS050422.183881-T1-C
457	661760	SRS015264.36007	360.38	70	70	159000000	55	5	171	Carbamidomethylation; Oxidation (M)	47783	SRS015264.36007-T1-C
21	662024	SRS050422.57236	360.34	73	73	23700000	81	3	422	Carbamidomethylation; Oxidation (M); Deamidation (NQ); Mutation	20698	SRS050422.57236-T1-C
1651	660830	SRS013951.20826	360.24	38	38	35500000	51	7	91	Carbamidomethylation; Oxidation (M); Deamidation (NQ); Mutation	140477	SRS013951.20826-T1-C
1634	661608	SRS014287.30890	360.2	74	74	192000000	48	4	90	Carbamidomethylation; Oxidation (M); Deamidation (NQ); Mutation	46106	SRS014287.30890-T1-C
396	660382	SRS024132.52688	360.2	60	60	1780000000	70	35	183	Carbamidomethylation; Oxidation (M); Deamidation (NQ); Mutation	86048	SRS024132.52688-T1-C
991	660641	SRS049959.74895	359.97	53	53	849000000	61	39	117	Deamidation (NQ); Mutation	122684	SRS049959.74895-T1-C
319	660276	SRS019787.47129	359.94	73	73	660000000	61	19	209	Carbamidomethylation; Oxidation (M); Deamidation (NQ); Mutation	56553	SRS019787.47129-T1-C
590	660618	SRS013951.278711	359.83	59	59	1340000000	66	38	152	Carbamidomethylation; Oxidation (M); Deamidation (NQ); Mutation	101453	SRS013951.278711-T1-C
792	660649	SRS023914.49452	359.82	52	52	436000000	62	11	136	Carbamidomethylation; Oxidation (M)	136655	SRS023914.49452-T1-C
1595	660694	SRS019397.36286	359.76	50	50	266000000	57	18	90	Carbamidomethylation; Deamidation (NQ); Mutation	119872	SRS019397.36286-T1-C
798	660295	SRS017521.70650	359.6	68	68	968000000	56	37	131	Carbamidomethylation; Oxidation (M); Deamidation (NQ); Mutation	69115	SRS017521.70650-T1-C
2589	660732	SRS015065.51924	359.48	51	51	457000000	46	30	67		127519	SRS015065.51924-T1-C
206	660171	SRS014459.29810	359.37	81	81	5920000	82	1	241	Carbamidomethylation; Oxidation (M); Deamidation (NQ); Mutation	36572	SRS014459.29810-T1-C
592	667351	SRS064557.113608	359.26	67	67	25500000	51	1	152	Oxidation (M); Deamidation (NQ); Mutation	23307	SRS064557.113608-T1-C
1308	661405	SRS015217.83481	359.2	73	73	18700000	53	3	101	Carbamidomethylation; Oxidation (M); Deamidation (NQ); Mutation	45752	SRS015217.83481-T1-C
1155	660719	SRS019787.25927	359.15	44	44	15400000	40	1	111	Carbamidomethylation; Oxidation (M)	81894	SRS019787.25927-T1-C
1853	660704	SRS015782.42289	359.14	53	53	555000000	46	44	82	Oxidation (M); Deamidation (NQ); Mutation	115286	SRS015782.42289-T1-C
848	660529	SRS022137.22474	359.05	60	60	286000000	54	18	125	Carbamidomethylation; Oxidation (M); Deamidation (NQ); Mutation	78100	SRS022137.22474-T1-C
1239	672097	SRS024132.12061	359.05	55	55	46800000	34	1	105	Carbamidomethylation; Oxidation (M)	28311	SRS024132.12061-T1-C
948	660313	SRS012902.12635	358.97	66	66	1660000000	55	29	119	Carbamidomethylation; Oxidation (M); Deamidation (NQ); Mutation	64616	SRS012902.12635-T1-C
1249	660520	SRS024132.67765	358.95	58	58	1200000000	46	33	104	Carbamidomethylation; Oxidation (M); Deamidation (NQ); Mutation	82302	SRS024132.67765-T1-C
368	660402	SRS050422.9195	358.91	70	70	633000000	65	12	190	Carbamidomethylation; Oxidation (M); Deamidation (NQ); Mutation	62509	SRS050422.9195-T1-C
1047	660840	SRS064645.1191	358.62	39	39	35500000	69	2	116	Oxidation (M); Deamidation (NQ); Mutation	142556	SRS064645.1191-T1-C
1037	662037	SRS017521.289118	358.42	73	73	927000000	52	18	114	Carbamidomethylation; Oxidation (M); Deamidation (NQ); Mutation	40701	SRS017521.289118-T1-C
989	660514	SRS024132.80311	358.07	59	59	558000000	75	49	118	Carbamidomethylation; Deamidation (NQ); Mutation	116701	SRS024132.80311-T1-C
1380	660459	SRS015065.33341	358.04	55	55	56000000	54	9	97	Carbamidomethylation; Oxidation (M); Deamidation (NQ); Mutation	98626	SRS015065.33341-T1-C
3	662569	|#CONTAM#P08217|CEL2A_HUMAN	357.99	87	87	68700000000	71	64	818	Carbamidomethylation; Oxidation (M)	28888	Chymotrypsin-like elastase family member 2A OS=Homo sapiens OX=9606 GN=CELA2A PE=1 SV=1
1534	660955	SRS015065.66911	357.99	76	76	8020000	51	3	92	Carbamidomethylation; Oxidation (M); Deamidation (NQ); Mutation	45749	SRS015065.66911-T1-C
1656	660686	SRS015217.36818	357.99	52	52	1140000000	58	56	88	Carbamidomethylation; Deamidation (NQ); Mutation	117536	SRS015217.36818-T1-C
591	660381	SRS024132.78516	357.73	64	64	2000000000	75	53	150	Carbamidomethylation; Oxidation (M); Deamidation (NQ); Mutation	113536	SRS024132.78516-T1-C
229	660137	SRS012902.37388	357.73	92	92	10900000000	63	63	226	Carbamidomethylation; Oxidation (M); Deamidation (NQ); Mutation	39802	SRS012902.37388-T1-C
728	660215	SRS050422.86349	357.66	77	77	2530000000	59	59	141	Carbamidomethylation; Oxidation (M); Deamidation (NQ); Mutation	40098	SRS050422.86349-T1-C
90	661242	SRS050422.74454	357.58	64	64	589000000	77	9	311	Carbamidomethylation; Oxidation (M); Deamidation (NQ); Mutation	41336	SRS050422.74454-T1-C
981	660743	SRS017521.103231	357.55	45	45	277000000	58	43	118	Carbamidomethylation; Oxidation (M); Deamidation (NQ); Mutation	155128	SRS017521.103231-T1-C
1209	660169	SRS015217.42937	357.53	72	72	63600000	53	10	104	Carbamidomethylation; Oxidation (M); Deamidation (NQ); Mutation	54826	SRS015217.42937-T1-C
280	660201	SRS024132.78601	357.51	75	75	2590000000	73	22	207	Carbamidomethylation; Oxidation (M); Deamidation (NQ); Mutation	54977	SRS024132.78601-T1-C
1556	660835	SRS050925.19428	357.26	42	42	404000000	43	13	93	Carbamidomethylation; Oxidation (M); Deamidation (NQ); Mutation	119595	SRS050925.19428-T1-C
167	660410	SRS016495.28223	357.22	63	63	511000000	72	13	261	Carbamidomethylation; Oxidation (M); Deamidation (NQ); Mutation	72893	SRS016495.28223-T1-C
1133	660387	SRS050422.9207	357.2	61	61	3840000	50	4	109	Carbamidomethylation; Oxidation (M); Deamidation (NQ); Mutation	78662	SRS050422.9207-T1-C
1091	660413	SRS024132.71599	357.17	66	66	841000000	54	23	111	Carbamidomethylation; Oxidation (M); Deamidation (NQ); Mutation	58016	SRS024132.71599-T1-C
742	662531	SRS019910.4172	357.12	53	53	89700000	40	2	139	Carbamidomethylation; Oxidation (M)	50084	SRS019910.4172-T1-C
811	660632	SRS064276.77890	357.07	57	57	10300000	42	2	128	Carbamidomethylation; Oxidation (M)	70907	SRS064276.77890-T1-C
157	661447	SRS043001.50122	357.02	68	68	36400000	76	2	263	Carbamidomethylation; Oxidation (M); Deamidation (NQ); Mutation	36520	SRS043001.50122-T1-C
673	661530	SRS055982.54714	357.02	41	41	1420000000	51	24	141	Carbamidomethylation; Oxidation (M); Deamidation (NQ); Mutation	69242	SRS055982.54714-T1-C
673	661696	SRS017521.3926	357.02	41	41	1420000000	51	24	141	Carbamidomethylation; Oxidation (M); Deamidation (NQ); Mutation	69472	SRS017521.3926-T1-C
83	661217	SRS054590.8131	356.93	67	67	197000000	78	10	315	Carbamidomethylation; Oxidation (M); Deamidation (NQ); Mutation	40281	SRS054590.8131-T1-C
488	660240	SRS048164.208431	356.77	76	76	225000000	53	8	161	Carbamidomethylation; Oxidation (M); Deamidation (NQ); Mutation	52185	SRS048164.208431-T1-C
326	660616	SRS019397.71290	356.73	61	61	6450000000	72	70	198	Carbamidomethylation; Oxidation (M); Deamidation (NQ); Mutation	67266	SRS019397.71290-T1-C
1309	660472	SRS024132.15755	356.63	56	56	1270000000	50	44	99	Carbamidomethylation; Oxidation (M); Deamidation (NQ); Mutation	79149	SRS024132.15755-T1-C
28	660938	SRS019161.25877	356.63	80	80	3780000000	85	21	398	Carbamidomethylation; Oxidation (M); Deamidation (NQ); Mutation	31068	SRS019161.25877-T1-C
239	660242	SRS019397.35781	356.4	72	72	993000000	62	12	220	Carbamidomethylation; Oxidation (M); Deamidation (NQ); Mutation	52515	SRS019397.35781-T1-C
199	660162	SRS012902.16898	356.34	81	81	109000000	78	2	245	Carbamidomethylation; Oxidation (M); Deamidation (NQ); Mutation	36419	SRS012902.16898-T1-C
531	660628	SRS013476.9331	356.34	58	58	37700000	71	4	158	Carbamidomethylation; Oxidation (M); Deamidation (NQ); Mutation	102409	SRS013476.9331-T1-C
844	660493	SRS015782.12820	356.28	59	59	172000000	61	9	129	Carbamidomethylation; Oxidation (M); Deamidation (NQ); Mutation	86425	SRS015782.12820-T1-C
1049	660380	SRS019582.91137	356.17	66	66	970000000	58	32	111	Carbamidomethylation; Oxidation (M); Deamidation (NQ); Mutation	86308	SRS019582.91137-T1-C
364	660913	|#CONTAM#P12883|MYH7_HUMAN	355.65	29	29	174000000	84	11	180	Carbamidomethylation; Oxidation (M)	223095	Myosin-7 OS=Homo sapiens OX=9606 GN=MYH7 PE=1 SV=5
453	660751	|#CONTAM#P08473|NEP_HUMAN	355.5	56	56	8910000000	58	57	165	Carbamidomethylation; Oxidation (M)	85514	Neprilysin OS=Homo sapiens OX=9606 GN=MME PE=1 SV=2
145	662232	SRS019787.2395	355.5	74	74	35300000	67	5	268	Carbamidomethylation; Oxidation (M); Deamidation (NQ); Mutation	28128	SRS019787.2395-T1-C
123	661754	SRS015782.32869	354.7	78	78	543000	71	1	286	Carbamidomethylation; Oxidation (M); Deamidation (NQ); Mutation	34504	SRS015782.32869-T1-C
113	661614	SRS019601.15436	354.52	61	61	51600000	71	4	300	Carbamidomethylation; Oxidation (M); Deamidation (NQ); Mutation	41171	SRS019601.15436-T1-C
517	661209	SRS014459.3892	354.29	82	82	136000000	47	2	161	Carbamidomethylation; Oxidation (M); Deamidation (NQ); Mutation	31709	SRS014459.3892-T1-C
643	660334	SRS018656.25023	354.18	69	69	405000000	62	12	143	Carbamidomethylation; Oxidation (M); Deamidation (NQ); Mutation	54956	SRS018656.25023-T1-C
661	660485	SRS011405.27551	353.95	59	59	1860000000	58	57	141	Carbamidomethylation; Oxidation (M); Deamidation (NQ); Mutation	104717	SRS011405.27551-T1-C
1003	660899	|#CONTAM#P01024|CO3_HUMAN	353.78	36	36	3030000000	58	57	114	Carbamidomethylation; Oxidation (M)	187147	Complement C3 OS=Homo sapiens OX=9606 GN=C3 PE=1 SV=2
241	662730	SRS016203.2579	353.74	61	61	14000000	62	1	225	Carbamidomethylation; Deamidation (NQ); Mutation	35696	SRS016203.2579-T1-C
173	660174	SRS050925.54755	353.57	83	83	53800000	69	3	255	Carbamidomethylation; Oxidation (M); Deamidation (NQ); Mutation	36282	SRS050925.54755-T1-C
876	660687	SRS023583.32637	353.5	53	53	917000000	67	57	124	Oxidation (M); Deamidation (NQ); Mutation	115681	SRS023583.32637-T1-C
970	660479	SRS016585.1282	353.48	64	64	355000	60	1	117	Carbamidomethylation; Oxidation (M); Deamidation (NQ); Mutation	96747	SRS016585.1282-T1-C
937	660203	SRS019787.24122	353.33	78	78	484000000	48	7	122	Carbamidomethylation; Oxidation (M)	47167	SRS019787.24122-T1-C
67	660462	SRS052027.56798	353.27	65	65	9380000000	66	58	327	Carbamidomethylation; Oxidation (M); Deamidation (NQ); Mutation	70520	SRS052027.56798-T1-C
679	660331	SRS014459.99167	353.2	60	60	19800000	77	7	145	Carbamidomethylation; Oxidation (M); Deamidation (NQ); Mutation	95395	SRS014459.99167-T1-C
1229	661220	SRS014287.28911	353.1	76	76	311000000	45	17	105	Carbamidomethylation; Oxidation (M); Deamidation (NQ); Mutation	48652	SRS014287.28911-T1-C
1056	660537	SRS012902.36306	353.03	53	53	306000000	50	18	112	Carbamidomethylation; Oxidation (M); Deamidation (NQ); Mutation	66357	SRS012902.36306-T1-C
495	660196	SRS019787.28125	353.03	79	79	293000000	56	13	160	Carbamidomethylation; Oxidation (M); Deamidation (NQ); Mutation	43423	SRS019787.28125-T1-C
1720	660846	SRS042628.23839	352.84	41	41	695000000	56	45	87	Carbamidomethylation; Oxidation (M); Deamidation (NQ); Mutation	187490	SRS042628.23839-T1-C
1623	662944	SRS019582.66712	352.76	70	70	1940000	49	1	92	Carbamidomethylation; Oxidation (M); Deamidation (NQ); Mutation	44433	SRS019582.66712-T1-C
1371	661623	SRS019397.34137	352.75	60	60	288000000	42	16	97	Carbamidomethylation; Oxidation (M); Deamidation (NQ); Mutation	48802	SRS019397.34137-T1-C
1183	660653	SRS017521.93644	352.64	55	55	1500000000	46	36	108	Carbamidomethylation; Oxidation (M); Deamidation (NQ); Mutation	77581	SRS017521.93644-T1-C
135	660239	SRS021484.195790	352.59	70	70	2190000000	66	19	293	Carbamidomethylation; Oxidation (M); Deamidation (NQ); Mutation	48248	SRS021484.195790-T1-C
387	662511	SRS024075.11306	352.51	77	77	119000000	55	7	185	Carbamidomethylation; Oxidation (M); Deamidation (NQ); Mutation	31951	SRS024075.11306-T1-C
700	664084	SRS051031.9272	352.2	72	72	534000000	60	2	145	Carbamidomethylation; Deamidation (NQ); Mutation	27555	SRS051031.9272-T1-C
255	660912	|#CONTAM#P13535|MYH8_HUMAN	352.2	28	28	207000000	84	11	213	Carbamidomethylation; Oxidation (M)	222760	Myosin-8 OS=Homo sapiens OX=9606 GN=MYH8 PE=1 SV=3
845	660345	SRS023176.19526	352.2	62	62	121000000	56	5	126	Carbamidomethylation; Oxidation (M); Deamidation (NQ); Mutation	80199	SRS023176.19526-T1-C
837	660204	SRS016495.133616	352.08	75	75	932000000	55	31	129	Carbamidomethylation; Oxidation (M); Deamidation (NQ); Mutation	51767	SRS016495.133616-T1-C
463	660490	SRS014459.4303	351.51	63	63	328000000	61	13	172	Oxidation (M); Deamidation (NQ); Mutation	61588	SRS014459.4303-T1-C
850	660142	SRS024132.75205	351.38	73	73	969000000	60	18	126	Carbamidomethylation; Oxidation (M); Deamidation (NQ); Mutation	59783	SRS024132.75205-T1-C
1762	660566	SRS022609.129633	351.24	55	55	289000000	48	15	84	Carbamidomethylation; Oxidation (M); Deamidation (NQ); Mutation	85911	SRS022609.129633-T1-C
975	662229	SRS054590.36848	350.95	80	80	48000000	45	2	117	Carbamidomethylation; Oxidation (M); Mutation	30676	SRS054590.36848-T1-C
427	661412	SRS015264.33952	350.83	76	76	630000	63	2	179	Carbamidomethylation; Oxidation (M); Deamidation (NQ); Mutation	34180	SRS015264.33952-T1-C
78	661624	SRS015190.7709	350.81	68	68	23900000	56	2	317	Carbamidomethylation; Oxidation (M); Deamidation (NQ); Mutation	35437	SRS015190.7709-T1-C
647	662389	SRS014235.7651	350.75	75	75	30300000	51	3	144	Carbamidomethylation; Oxidation (M); Deamidation (NQ); Mutation	31189	SRS014235.7651-T1-C
1478	660785	SRS019161.7709	350.7	34	34	42700000	50	7	93	Carbamidomethylation; Oxidation (M); Deamidation (NQ); Mutation	139394	SRS019161.7709-T1-C
563	665793	SRS015190.47450	350.57	64	64	14500000	60	4	153	Carbamidomethylation; Oxidation (M); Deamidation (NQ); Mutation	25063	SRS015190.47450-T1-C
1084	660197	SRS014923.14417	350.48	70	70	22800000	48	3	109	Carbamidomethylation; Oxidation (M); Deamidation (NQ); Mutation	49084	SRS014923.14417-T1-C
126	661401	SRS016095.9829	350	80	80	30300000	73	7	286	Carbamidomethylation; Oxidation (M); Deamidation (NQ); Mutation	36217	SRS016095.9829-T1-C
294	661946	SRS054956.20305	349.99	61	61	156000000	53	4	209	Carbamidomethylation; Oxidation (M)	42365	SRS054956.20305-T1-C
650	660279	SRS019397.6780	349.95	73	73	15300000	62	2	145	Carbamidomethylation; Oxidation (M); Deamidation (NQ); Mutation	42804	SRS019397.6780-T1-C
219	660564	SRS012902.18003	349.83	54	54	972000000	92	46	231	Carbamidomethylation; Oxidation (M); Deamidation (NQ); Mutation	153489	SRS012902.18003-T1-C
128	662020	SRS019601.14077	349.78	82	82	22300000	50	1	285	Carbamidomethylation; Oxidation (M)	35067	SRS019601.14077-T1-C
1074	660352	SRS019910.84614	349.73	68	68	1300000000	60	55	112	Carbamidomethylation; Oxidation (M); Deamidation (NQ); Mutation	102625	SRS019910.84614-T1-C
1582	660510	SRS012902.18254	349.73	57	57	839000000	62	54	98	Carbamidomethylation; Oxidation (M); Mutation	119751	SRS012902.18254-T1-C
85	661750	SRS050422.46321	349.64	83	83	213000000	72	3	317	Carbamidomethylation; Oxidation (M); Deamidation (NQ); Mutation	29135	SRS050422.46321-T1-C
380	660968	SRS054590.28590	349.59	72	72	48100000	57	3	180	Carbamidomethylation; Oxidation (M); Deamidation (NQ); Mutation	43043	SRS054590.28590-T1-C
949	660200	SRS054590.33617	349.55	77	77	274000000	59	7	121	Carbamidomethylation; Oxidation (M); Deamidation (NQ); Mutation	65351	SRS054590.33617-T1-C
1877	660612	SRS012902.7041	349.41	55	55	543000000	49	43	82	Oxidation (M); Deamidation (NQ); Mutation	114361	SRS012902.7041-T1-C
930	660251	SRS056519.63534	349.39	76	76	84200000	52	7	125	Carbamidomethylation; Oxidation (M); Deamidation (NQ); Mutation	50829	SRS056519.63534-T1-C
461	660646	SRS023176.1139	349.35	51	51	51500000	67	7	177	Carbamidomethylation; Oxidation (M); Deamidation (NQ); Mutation	89004	SRS023176.1139-T1-C
1201	664085	SRS015133.239950	349.35	62	62	1840000000	43	30	106	Carbamidomethylation; Oxidation (M); Deamidation (NQ); Mutation	40591	SRS015133.239950-T1-C
101	660961	SRS056519.5923	349.25	72	72	810000	82	1	308	Carbamidomethylation; Oxidation (M); Deamidation (NQ); Mutation	34760	SRS056519.5923-T1-C
736	664584	SRS024132.10607	348.77	72	72	699000000	45	4	140	Carbamidomethylation; Oxidation (M); Deamidation (NQ); Mutation	27613	SRS024132.10607-T1-C
765	660930	SRS017521.9039	348.68	72	72	5620000000	50	50	135	Carbamidomethylation; Oxidation (M); Deamidation (NQ); Mutation	40175	SRS017521.9039-T1-C
100	661448	SRS058770.19424	348.65	61	61	1270000000	79	18	305	Carbamidomethylation; Oxidation (M); Deamidation (NQ); Mutation	44112	SRS058770.19424-T1-C
722	660645	SRS024435.6397	348.63	51	51	72400000	60	6	137	Carbamidomethylation; Oxidation (M); Deamidation (NQ); Mutation	77612	SRS024435.6397-T1-C
525	660442	SRS047014.267124	348.59	65	65	269000000	53	10	153	Carbamidomethylation; Oxidation (M); Deamidation (NQ); Mutation	61882	SRS047014.267124-T1-C
233	661607	SRS024075.9268	348.55	62	62	28500000	58	2	231	Carbamidomethylation; Oxidation (M)	47913	SRS024075.9268-T1-C
154	661911	SRS019582.17143	348.32	65	65	68700000	70	7	267	Carbamidomethylation; Oxidation (M); Deamidation (NQ); Mutation	41742	SRS019582.17143-T1-C
1950	660664	SRS012902.16289	348.3	54	54	851000000	44	41	79	Carbamidomethylation; Oxidation (M); Deamidation (NQ); Mutation	93982	SRS012902.16289-T1-C
61	661751	SRS018656.16503	348.23	81	81	21400000	76	2	348	Carbamidomethylation; Oxidation (M); Deamidation (NQ); Mutation	27498	SRS018656.16503-T1-C
79	665657	SRS022609.86208	348.1	60	60	1390000000	88	10	325	Carbamidomethylation; Oxidation (M); Deamidation (NQ); Mutation	28679	SRS022609.86208-T1-C
957	660362	SRS077730.22655	347.48	66	66	670000000	57	15	124	Carbamidomethylation; Oxidation (M); Deamidation (NQ); Mutation	75073	SRS077730.22655-T1-C
1153	660491	SRS019582.97461	347.45	59	59	1340000000	56	32	107	Carbamidomethylation; Oxidation (M); Deamidation (NQ); Mutation	118821	SRS019582.97461-T1-C
377	660259	SRS019787.48509	347.41	76	76	795000000	78	22	185	Carbamidomethylation; Oxidation (M); Deamidation (NQ); Mutation	43359	SRS019787.48509-T1-C
812	661481	SRS014287.26787	347.41	60	60	218000000	62	10	131	Carbamidomethylation; Oxidation (M); Deamidation (NQ); Mutation	55405	SRS014287.26787-T1-C
557	662845	SRS015217.7952	347.35	72	72	159000000	54	3	162	Carbamidomethylation; Oxidation (M); Deamidation (NQ); Mutation	28591	SRS015217.7952-T1-C
1742	660695	SRS015782.19889	347.2	56	56	550000000	49	18	84	Oxidation (M); Deamidation (NQ); Mutation	103831	SRS015782.19889-T1-C
1305	660505	SRS017521.109579	347.19	56	56	445000000	52	30	105	Carbamidomethylation; Deamidation (NQ); Mutation	95930	SRS017521.109579-T1-C
577	660960	SRS015133.208778	347.16	72	72	901000000	60	10	153	Oxidation (M); Deamidation (NQ); Mutation	46229	SRS015133.208778-T1-C
47	661213	SRS019161.3033	347.09	75	75	32500000	60	3	357	Carbamidomethylation; Oxidation (M); Deamidation (NQ); Mutation	29720	SRS019161.3033-T1-C
620	663204	SRS017433.42379	346.98	54	54	1290000000	46	14	149	Carbamidomethylation; Oxidation (M); Deamidation (NQ); Mutation	52811	SRS017433.42379-T1-C
1051	660575	SRS047044.32905	346.97	58	58	1700000000	57	48	115	Oxidation (M); Deamidation (NQ); Mutation	113475	SRS047044.32905-T1-C
330	660917	SRS050422.60970	346.93	85	85	416000000	52	5	191	Carbamidomethylation; Oxidation (M); Deamidation (NQ); Mutation	30638	SRS050422.60970-T1-C
335	660189	SRS050925.91454	346.85	82	82	84900000	52	1	195	Carbamidomethylation; Oxidation (M); Deamidation (NQ); Mutation	39556	SRS050925.91454-T1-C
92	665764	SRS024435.33569	346.76	44	44	1790000	89	2	324	Carbamidomethylation; Oxidation (M); Deamidation (NQ); Mutation	44111	SRS024435.33569-T1-C
466	661489	SRS054956.59008	346.7	60	60	673000000	57	5	169	Carbamidomethylation; Oxidation (M); Mutation	34849	SRS054956.59008-T1-C
1263	660528	SRS024132.73355	346.33	64	64	773000000	55	55	102	Oxidation (M); Deamidation (NQ); Mutation	98233	SRS024132.73355-T1-C
735	660385	SRS019787.21897	346.3	70	70	997000000	59	34	134	Carbamidomethylation; Oxidation (M); Deamidation (NQ); Mutation	54379	SRS019787.21897-T1-C
480	660457	SRS049959.339314	346.26	59	59	531000000	51	5	160	Carbamidomethylation; Oxidation (M); Deamidation (NQ); Mutation	62045	SRS049959.339314-T1-C
1385	660289	SRS022137.42206	346.25	69	69	261000000	53	23	97	Carbamidomethylation; Oxidation (M); Deamidation (NQ); Mutation	58435	SRS022137.42206-T1-C
654	660329	SRS015217.74700	346.22	70	70	9130000	58	3	141	Oxidation (M); Deamidation (NQ); Mutation	47427	SRS015217.74700-T1-C
385	663254	SRS058770.2654	346.22	63	63	6360000	60	3	185	Carbamidomethylation; Deamidation (NQ); Mutation	29040	SRS058770.2654-T1-C
688	660366	SRS017191.65133	346.16	72	72	2070000000	57	33	143	Carbamidomethylation; Oxidation (M); Deamidation (NQ); Mutation	49531	SRS017191.65133-T1-C
447	660163	SRS011302.15808	346.11	79	79	334000000	69	10	173	Carbamidomethylation; Oxidation (M); Deamidation (NQ); Mutation	48793	SRS011302.15808-T1-C
220	661457	SRS014979.2961	345.99	62	62	102000000	70	10	230	Carbamidomethylation; Oxidation (M); Deamidation (NQ); Mutation	43431	SRS014979.2961-T1-C
690	664789	SRS019161.59771	345.97	76	76	2440000000	50	13	143	Carbamidomethylation; Oxidation (M); Deamidation (NQ); Mutation	25644	SRS019161.59771-T1-C
817	660818	SRS019582.263884	345.97	42	42	93900000	59	1	128	Carbamidomethylation; Deamidation (NQ); Mutation	123695	SRS019582.263884-T1-C
323	660173	SRS043411.19146	345.88	80	80	121000000	61	6	199	Carbamidomethylation; Oxidation (M)	52275	SRS043411.19146-T1-C
484	660216	SRS054590.78	345.88	73	73	155000000	61	3	171	Carbamidomethylation; Oxidation (M); Deamidation (NQ); Mutation	45013	SRS054590.78-T1-C
174	667387	SRS054590.6853	345.87	58	58	121000000	61	2	268	Oxidation (M); Mutation	22661	SRS054590.6853-T1-C
1070	661008	SRS011271.238668	345.86	62	62	283000000	59	15	114	Carbamidomethylation; Oxidation (M); Deamidation (NQ); Mutation	53275	SRS011271.238668-T1-C
95	661784	SRS050422.14642	345.81	62	62	909000000	68	6	310	Carbamidomethylation; Oxidation (M); Deamidation (NQ); Mutation	40686	SRS050422.14642-T1-C
579	660342	SRS019397.54208	345.77	66	66	479000000	49	5	161	Carbamidomethylation; Oxidation (M)	62336	SRS019397.54208-T1-C
146	662134	SRS016095.95191	345.76	72	72	0	56	3	270	Carbamidomethylation; Oxidation (M); Deamidation (NQ); Mutation	35488	SRS016095.95191-T1-C
1028	660648	SRS024132.11110	345.67	52	52	836000000	55	28	115	Carbamidomethylation; Oxidation (M); Deamidation (NQ); Mutation	119492	SRS024132.11110-T1-C
303	660375	SRS014459.76182	345.6	57	57	19000000	79	2	199	Carbamidomethylation; Oxidation (M); Deamidation (NQ); Mutation	66190	SRS014459.76182-T1-C
279	661603	SRS015794.22547	345.55	71	71	26600000	73	6	213	Carbamidomethylation; Oxidation (M); Deamidation (NQ); Mutation	36560	SRS015794.22547-T1-C
1381	660617	SRS015217.44424	345.52	53	53	24500000	52	6	98	Carbamidomethylation; Oxidation (M); Deamidation (NQ); Mutation	98196	SRS015217.44424-T1-C
343	660412	SRS019601.17565	345.47	64	64	40500000	68	8	188	Carbamidomethylation; Oxidation (M); Deamidation (NQ); Mutation	77717	SRS019601.17565-T1-C
2524	660466	SRS014923.71683	345.09	59	59	478000000	41	25	70	Carbamidomethylation; Oxidation (M); Deamidation (NQ); Mutation	62726	SRS014923.71683-T1-C
1705	663086	SRS015578.101399	344.93	74	74	584000000	42	13	87	Oxidation (M); Deamidation (NQ); Mutation	30087	SRS015578.101399-T1-C
114	664157	SRS015065.91919	344.9	52	52	21600000	86	5	307	Carbamidomethylation; Oxidation (M); Deamidation (NQ); Mutation	39954	SRS015065.91919-T1-C
825	660735	SRS019601.84452	344.87	49	49	35100000	58	2	135	Carbamidomethylation; Oxidation (M); Deamidation (NQ); Mutation	79683	SRS019601.84452-T1-C
570	660348	SRS023176.21471	344.86	65	65	103000000	61	9	150	Oxidation (M); Deamidation (NQ); Mutation	57704	SRS023176.21471-T1-C
211	661596	SRS013951.37480	344.73	82	82	1440000	54	3	241	Carbamidomethylation; Oxidation (M); Deamidation (NQ); Mutation	35785	SRS013951.37480-T1-C
1185	660473	SRS017521.56280	344.73	63	63	221000000	47	15	105	Carbamidomethylation; Oxidation (M); Deamidation (NQ); Mutation	61095	SRS017521.56280-T1-C
974	660286	SRS024549.51112	344.71	71	71	67000000	50	8	120	Carbamidomethylation; Oxidation (M); Deamidation (NQ); Mutation	50585	SRS024549.51112-T1-C
452	664355	SRS019601.20009	344.63	60	60	425000000	52	4	171	Carbamidomethylation; Deamidation (NQ); Mutation	28150	SRS019601.20009-T1-C
1158	661224	SRS012902.18261	344.6	76	76	3400000000	46	38	112	Carbamidomethylation; Oxidation (M); Deamidation (NQ); Mutation	41791	SRS012902.18261-T1-C
332	660367	SRS015065.97933	344.56	60	60	1920000000	63	24	200	Oxidation (M); Deamidation (NQ); Mutation	61714	SRS015065.97933-T1-C
1210	660705	SRS024132.36710	344.56	52	52	1300000000	53	43	105	Carbamidomethylation; Oxidation (M); Deamidation (NQ); Mutation	80123	SRS024132.36710-T1-C
1908	662392	SRS019582.9093	344.41	69	69	16800000	49	3	83	Carbamidomethylation; Oxidation (M); Deamidation (NQ); Mutation	44380	SRS019582.9093-T1-C
232	661133	SRS023914.31062	344.39	36	36	1530000	75	2	229	Carbamidomethylation; Oxidation (M); Deamidation (NQ); Mutation	128659	SRS023914.31062-T1-C
630	660350	SRS050422.139521	344.3	69	69	45200000	52	3	148	Oxidation (M)	52568	SRS050422.139521-T1-C
694	660267	SRS019267.32466	344.03	73	73	96000000	67	7	142	Carbamidomethylation; Oxidation (M); Deamidation (NQ); Mutation	57941	SRS019267.32466-T1-C
744	660147	SRS015133.213892	344.03	85	85	846000000	50	10	134	Carbamidomethylation; Oxidation (M); Deamidation (NQ); Mutation	35776	SRS015133.213892-T1-C
108	671145	SRS019601.148990	344.02	88	88	2210000000	66	16	311	Oxidation (M); Deamidation (NQ); Mutation	12841	SRS019601.148990-T1-C
967	660577	SRS024132.9269	343.91	57	57	823000000	61	41	117	Carbamidomethylation; Oxidation (M); Deamidation (NQ); Mutation	119665	SRS024132.9269-T1-C
426	662137	SRS077730.50992	343.89	75	75	11800000	66	3	176	Carbamidomethylation; Oxidation (M); Deamidation (NQ); Mutation	30847	SRS077730.50992-T1-C
140	660468	SRS011586.72276	343.6	59	59	1300000	62	2	268	Carbamidomethylation; Oxidation (M); Deamidation (NQ); Mutation	59198	SRS011586.72276-T1-C
1685	660559	SRS013687.79301	343.54	59	59	418000000	48	28	89	Carbamidomethylation; Oxidation (M); Deamidation (NQ); Mutation	116553	SRS013687.79301-T1-C
2773	660784	SRS015663.34938	343.34	43	43	278000000	39	35	61	Carbamidomethylation; Oxidation (M); Deamidation (NQ); Mutation	124244	SRS015663.34938-T1-C
2826	660834	SRS015217.56900	343.29	45	45	292000000	41	38	60	Deamidation (NQ); Mutation	116729	SRS015217.56900-T1-C
1528	660298	SRS012902.36861	343.29	71	71	856000000	51	31	98	Oxidation (M); Deamidation (NQ); Mutation	57137	SRS012902.36861-T1-C
827	660384	SRS018351.156033	343.22	68	68	439000000	50	13	127	Carbamidomethylation; Oxidation (M); Deamidation (NQ); Mutation	50846	SRS018351.156033-T1-C
475	662972	SRS014613.2879	343.12	80	80	120000000	40	1	165	Carbamidomethylation; Oxidation (M)	34058	SRS014613.2879-T1-C
2000	662976	SRS012902.34508	343.01	77	77	2530000000	35	26	78	Carbamidomethylation; Oxidation (M); Deamidation (NQ); Mutation	30495	SRS012902.34508-T1-C
1479	660416	SRS051031.19559	342.98	57	57	976000000	63	62	98	Oxidation (M); Deamidation (NQ); Mutation	117509	SRS051031.19559-T1-C
2477	660798	SRS024132.69525	342.87	45	45	425000000	44	36	68	Carbamidomethylation; Oxidation (M); Deamidation (NQ); Mutation	124097	SRS024132.69525-T1-C
1036	660309	SRS064645.608	342.55	73	73	323000	51	1	117	Carbamidomethylation; Oxidation (M)	58199	SRS064645.608-T1-C
467	661208	|#CONTAM#P13533|MYH6_HUMAN	342.37	24	24	923000000	70	6	162	Carbamidomethylation; Oxidation (M)	223733	Myosin-6 OS=Homo sapiens OX=9606 GN=MYH6 PE=1 SV=5
132	663325	SRS051031.47720	342.15	53	53	5380000	62	5	276	Carbamidomethylation; Oxidation (M); Deamidation (NQ); Mutation	41789	SRS051031.47720-T1-C
859	660294	SRS015217.58692	342.1	62	62	680000000	57	36	125	Oxidation (M); Deamidation (NQ); Mutation	115113	SRS015217.58692-T1-C
48	661620	SRS011239.7230	342.08	64	64	0	83	1	360	Carbamidomethylation; Oxidation (M); Deamidation (NQ); Mutation	39213	SRS011239.7230-T1-C
1165	660364	SRS019787.821	342.05	65	65	1340000000	45	14	109	Carbamidomethylation; Oxidation (M)	63313	SRS019787.821-T1-C
152	662518	SRS016095.83539	342.02	70	70	0	49	1	265	Carbamidomethylation; Oxidation (M); Deamidation (NQ); Mutation	29384	SRS016095.83539-T1-C
529	660627	SRS056519.28233	342.01	57	57	24700000	63	5	156	Oxidation (M); Deamidation (NQ); Mutation	56954	SRS056519.28233-T1-C
960	660448	SRS024132.6442	342	65	65	210000000	59	17	118	Carbamidomethylation; Oxidation (M); Deamidation (NQ); Mutation	80528	SRS024132.6442-T1-C
2913	677954	SRS020869.234969	341.95	67	67	376000000	37	15	62	Oxidation (M); Mutation	13247	SRS020869.234969-T1-C
2033	660360	SRS011302.197707	341.85	57	57	193000000	39	10	77	Carbamidomethylation; Oxidation (M); Deamidation (NQ); Mutation	81141	SRS011302.197707-T1-C
1052	660205	SRS019397.22006	341.84	80	80	164000000	49	6	114	Carbamidomethylation; Oxidation (M); Deamidation (NQ); Mutation	52132	SRS019397.22006-T1-C
107	661490	|#CONTAM#P15086|CBPB1_HUMAN	341.58	61	61	63000000000	66	64	300	Carbamidomethylation; Oxidation (M)	47368	Carboxypeptidase B OS=Homo sapiens OX=9606 GN=CPB1 PE=1 SV=4
1815	660624	SRS024549.10304	341.54	54	54	121000000	55	13	85	Carbamidomethylation; Oxidation (M)	138499	SRS024549.10304-T1-C
1086	660177	SRS022137.21627	341.46	70	70	0	56	1	112	Carbamidomethylation; Oxidation (M); Deamidation (NQ); Mutation	52719	SRS022137.21627-T1-C
300	661932	SRS013687.46440	341.45	60	60	0	59	3	200	Carbamidomethylation; Oxidation (M); Deamidation (NQ); Mutation	49854	SRS013687.46440-T1-C
3336	660731	SRS049900.7166	341.4	45	45	651000000	40	37	54	Carbamidomethylation	123742	SRS049900.7166-T1-C
867	660598	SRS045004.192108	341.38	61	61	9200000	48	5	123	Carbamidomethylation; Oxidation (M); Deamidation (NQ); Mutation	60446	SRS045004.192108-T1-C
2139	660702	SRS024132.18123	341.3	55	55	417000000	43	38	72	Carbamidomethylation; Oxidation (M); Deamidation (NQ); Mutation	116020	SRS024132.18123-T1-C
872	660706	SRS054590.10424	341.16	47	47	8230000	62	7	132	Carbamidomethylation; Oxidation (M); Deamidation (NQ); Mutation	96088	SRS054590.10424-T1-C
73	661423	SRS019397.4848	341.14	67	67	7430000000	102	52	335	Carbamidomethylation; Oxidation (M); Deamidation (NQ); Mutation	41594	SRS019397.4848-T1-C
572	660224	SRS011586.216737	341.12	70	70	255000000	54	14	155	Carbamidomethylation; Oxidation (M); Deamidation (NQ); Mutation	48935	SRS011586.216737-T1-C
732	660696	SRS017521.71839	341.01	50	50	651000000	73	52	135	Carbamidomethylation; Deamidation (NQ); Mutation	139022	SRS017521.71839-T1-C
2259	660560	SRS012273.100080	340.97	60	60	564000000	41	28	83	Carbamidomethylation; Oxidation (M); Mutation	55222	SRS012273.100080-T1-C
2437	660292	SRS022609.99551	340.89	67	67	808000000	42	33	68	Carbamidomethylation; Oxidation (M); Deamidation (NQ); Mutation	62996	SRS022609.99551-T1-C
1223	660471	SRS014613.28547	340.85	61	61	243000000	50	11	108	Carbamidomethylation; Oxidation (M); Deamidation (NQ); Mutation	106756	SRS014613.28547-T1-C
899	605	WP_020310875.1	340.66	39	39	1550000	54	1	121	Carbamidomethylation; Oxidation (M)	127926	MULTISPECIES: pyruvate:ferredoxin (flavodoxin) oxidoreductase [Megasphaera]_x0001_EPP15882.1 pyruvate-flavodoxin oxidoreductase [Megasphaera sp. BL7]_x0001_EPP16713.1 pyruvate-flavodoxin oxidoreductase [Megasphaera sp. NM10]
41	664438	SRS049900.18991	340.65	99	99	32700000	52	1	361	Carbamidomethylation; Oxidation (M); Deamidation (NQ); Mutation	15199	SRS049900.18991-T1-C
84	664255	SRS050925.30265	340.48	82	82	130000000	57	5	314	Carbamidomethylation; Oxidation (M); Deamidation (NQ); Mutation	17039	SRS050925.30265-T1-C
863	660711	SRS056259.102507	340.45	52	52	698000	56	1	125	Carbamidomethylation; Oxidation (M); Deamidation (NQ); Mutation	99779	SRS056259.102507-T1-C
2586	660607	SRS019582.5231	340.26	54	54	94200000	46	14	67	Carbamidomethylation; Oxidation (M); Deamidation (NQ); Mutation	99190	SRS019582.5231-T1-C
1105	661085	SRS014923.11085	340.22	54	54	2260000	34	1	109	Carbamidomethylation; Oxidation (M)	61006	SRS014923.11085-T1-C
810	660365	SRS050422.40954	340.21	60	60	411000000	70	31	134	Carbamidomethylation; Oxidation (M); Deamidation (NQ); Mutation	96888	SRS050422.40954-T1-C
238	662580	SRS012902.15525	340.19	64	64	6390000000	68	46	232	Oxidation (M); Deamidation (NQ); Mutation	45782	SRS012902.15525-T1-C
922	661516	|#CONTAM#P09923|PPBI_HUMAN	340.19	56	56	12400000000	40	40	120	Carbamidomethylation; Oxidation (M)	56812	Intestinal-type alkaline phosphatase OS=Homo sapiens OX=9606 GN=ALPI PE=1 SV=2
818	660931	SRS014923.28863	340.1	77	77	77200000	45	1	134	Carbamidomethylation; Oxidation (M); Deamidation (NQ); Mutation	36815	SRS014923.28863-T1-C
1972	230370	#CONTAM#P35527	340.06	69	69	682000000	42	41	80	Carbamidomethylation; Oxidation (M); Mutation	62129	SWISS-PROT:#CONTAM#P35527 Tax_Id=9606 Gene_Symbol=KRT9 Keratin type I cytoskeletal 9
943	660724	SRS013951.499	339.79	45	45	19700000	54	3	126	Carbamidomethylation; Oxidation (M); Deamidation (NQ); Mutation	97109	SRS013951.499-T1-C
265	661473	SRS015854.47029	339.77	60	60	42700000	75	4	213	Carbamidomethylation; Oxidation (M); Deamidation (NQ); Mutation	43072	SRS015854.47029-T1-C
1335	660356	SRS045713.27443	339.75	67	67	201000000	51	9	103	Carbamidomethylation; Oxidation (M); Deamidation (NQ); Mutation	49177	SRS045713.27443-T1-C
1433	661598	SRS013158.36364	339.75	74	74	88000000	52	4	98	Carbamidomethylation; Oxidation (M); Deamidation (NQ); Mutation	47221	SRS013158.36364-T1-C
854	669099	SRS015190.59653	339.72	70	70	17600000	51	2	123	Carbamidomethylation; Oxidation (M); Deamidation (NQ); Mutation	24875	SRS015190.59653-T1-C
1785	660842	SRS051031.78776	339.58	36	36	566000	51	4	85	Carbamidomethylation; Oxidation (M); Deamidation (NQ); Mutation	137696	SRS051031.78776-T1-C
1947	660661	SRS024009.20398	339.55	53	53	30000000	46	9	76	Carbamidomethylation; Deamidation (NQ); Mutation	105250	SRS024009.20398-T1-C
1437	660322	SRS011239.186171	339.53	63	63	911000000	54	32	93	Carbamidomethylation; Deamidation (NQ); Mutation	52954	SRS011239.186171-T1-C
390	660211	SRS019787.20503	339.46	73	73	579000000	61	3	186	Carbamidomethylation; Oxidation (M); Deamidation (NQ); Mutation	47536	SRS019787.20503-T1-C
755	660470	SRS014459.10426	339.22	62	62	15800000	58	3	134	Carbamidomethylation; Oxidation (M); Deamidation (NQ); Mutation	72004	SRS014459.10426-T1-C
346	663692	SRS019582.3770	339.14	75	75	832000000	55	9	189	Carbamidomethylation; Oxidation (M); Deamidation (NQ); Mutation	25087	SRS019582.3770-T1-C
1341	660839	SRS014923.109541	339.11	43	43	8090000	45	2	99	Oxidation (M); Deamidation (NQ); Mutation	109885	SRS014923.109541-T1-C
1675	660589	SRS012902.18052	339.06	63	63	1830000000	37	37	87	Carbamidomethylation; Oxidation (M); Deamidation (NQ); Mutation	54444	SRS012902.18052-T1-C
307	660199	SRS015264.50375	339.06	78	78	142000000	76	5	199	Carbamidomethylation; Oxidation (M); Deamidation (NQ); Mutation	48945	SRS015264.50375-T1-C
1166	665934	SRS015217.34077	338.98	64	64	459000	41	1	108	Carbamidomethylation; Oxidation (M); Deamidation (NQ); Mutation	31498	SRS015217.34077-T1-C
1207	660888	SRS014613.21312	338.94	32	32	5730000	58	4	107	Carbamidomethylation; Oxidation (M); Deamidation (NQ); Mutation	159526	SRS014613.21312-T1-C
1497	660549	SRS015133.65965	338.81	58	58	999000000	45	19	92	Deamidation (NQ); Mutation	65716	SRS015133.65965-T1-C
982	660220	SRS022137.28500	338.74	78	78	37100000	60	8	117	Carbamidomethylation; Oxidation (M); Deamidation (NQ); Mutation	43348	SRS022137.28500-T1-C
1740	660604	SRS048164.29387	338.72	61	61	57800000	38	1	86	Carbamidomethylation; Oxidation (M)	66074	SRS048164.29387-T1-C
1436	665608	SRS043001.14338	338.72	74	74	83200000	49	6	97	Carbamidomethylation; Oxidation (M); Deamidation (NQ); Mutation	26119	SRS043001.14338-T1-C
1790	660729	SRS012902.17355	338.58	44	44	373000000	40	24	85	Carbamidomethylation; Oxidation (M); Deamidation (NQ); Mutation	106525	SRS012902.17355-T1-C
1300	664033	SRS055982.137113	338.56	67	67	779000000	40	16	102	Carbamidomethylation; Oxidation (M); Deamidation (NQ); Mutation	37860	SRS055982.137113-T1-C
442	661399	SRS018351.117931	338.51	89	89	148000000	59	7	179	Carbamidomethylation; Oxidation (M); Deamidation (NQ); Mutation	27788	SRS018351.117931-T1-C
1942	660654	SRS024132.82221	338.4	49	49	591000000	55	50	80	Carbamidomethylation; Deamidation (NQ); Mutation	136742	SRS024132.82221-T1-C
1429	660316	SRS024132.79365	338.38	63	63	731000000	51	15	99	Carbamidomethylation; Oxidation (M); Deamidation (NQ); Mutation	64836	SRS024132.79365-T1-C
1552	660599	SRS024435.12695	338.12	52	52	598000000	44	14	94	Carbamidomethylation; Oxidation (M)	119759	SRS024435.12695-T1-C
1303	660723	SRS015663.67670	338.06	47	47	0	53	1	106	Carbamidomethylation; Oxidation (M); Deamidation (NQ); Mutation	84742	SRS015663.67670-T1-C
1255	663055	SRS018351.135901	337.98	75	75	447000000	42	16	103	Carbamidomethylation; Oxidation (M); Deamidation (NQ); Mutation	32557	SRS018351.135901-T1-C
1644	660324	SRS014683.88887	337.97	70	70	507000000	38	16	90	Carbamidomethylation; Oxidation (M); Deamidation (NQ); Mutation	56289	SRS014683.88887-T1-C
1699	660792	SRS011239.40130	337.91	43	43	839000000	39	35	86	Carbamidomethylation; Oxidation (M); Deamidation (NQ); Mutation	115983	SRS011239.40130-T1-C
626	661084	SRS015264.8217	337.86	45	45	159000000	46	15	149	Carbamidomethylation; Oxidation (M); Deamidation (NQ); Mutation	81278	SRS015264.8217-T1-C
1609	661400	SRS018351.140420	337.84	85	85	148000000	39	8	91	Carbamidomethylation; Oxidation (M); Deamidation (NQ); Mutation	33091	SRS018351.140420-T1-C
1500	660246	SRS019582.54752	337.58	74	74	537000000	37	10	92	Carbamidomethylation; Oxidation (M); Deamidation (NQ); Mutation	54364	SRS019582.54752-T1-C
909	660502	SRS012902.15121	337.37	59	59	58100000	51	15	121	Carbamidomethylation; Oxidation (M); Deamidation (NQ); Mutation	76520	SRS012902.15121-T1-C
339	660266	SRS019161.23579	337.3	70	70	13000000	71	3	190	Carbamidomethylation; Oxidation (M); Deamidation (NQ); Mutation	57342	SRS019161.23579-T1-C
783	660262	SRS053335.4384	337.26	73	73	25600000	50	1	134	Carbamidomethylation; Oxidation (M); Deamidation (NQ); Mutation	47177	SRS053335.4384-T1-C
1550	660539	SRS019397.40884	337.22	59	59	641000000	51	25	91	Carbamidomethylation; Oxidation (M); Deamidation (NQ); Mutation	82821	SRS019397.40884-T1-C
1025	660744	SRS012902.39439	337.17	49	49	35000000	55	8	125	Carbamidomethylation; Oxidation (M); Deamidation (NQ); Mutation	95708	SRS012902.39439-T1-C
2019	663024	SRS014287.28565	337.15	65	65	8540000	37	4	77	Carbamidomethylation; Oxidation (M); Deamidation (NQ); Mutation	38038	SRS014287.28565-T1-C
1181	660219	SRS017521.40023	337.12	68	68	22300000	47	4	108	Carbamidomethylation; Oxidation (M); Deamidation (NQ); Mutation	52052	SRS017521.40023-T1-C
1633	660229	SRS019397.12424	337.11	75	75	23400000	46	8	90	Carbamidomethylation; Oxidation (M); Deamidation (NQ); Mutation	50742	SRS019397.12424-T1-C
1922	660357	SRS017433.135396	337.07	66	66	763000000	37	25	79	Carbamidomethylation; Oxidation (M); Deamidation (NQ); Mutation	46552	SRS017433.135396-T1-C
1876	660804	SRS012902.18064	337.04	43	43	127000000	45	13	83	Carbamidomethylation; Oxidation (M); Deamidation (NQ); Mutation	127136	SRS012902.18064-T1-C
884	660768	SRS054590.13952	337.02	45	45	96600000	56	7	122	Carbamidomethylation; Oxidation (M); Deamidation (NQ); Mutation	77037	SRS054590.13952-T1-C
1193	660481	SRS015217.89227	337	62	62	122000000	48	11	105	Carbamidomethylation; Oxidation (M); Deamidation (NQ); Mutation	77515	SRS015217.89227-T1-C
2203	660739	SRS015578.110775	336.98	47	47	869000000	51	40	78	Carbamidomethylation; Mutation	99212	SRS015578.110775-T1-C
1154	660856	SRS019601.7807	336.95	36	36	8130000	49	2	107	Oxidation (M)	142062	SRS019601.7807-T1-C
2254	661719	SRS013687.44249	336.95	23	23	9670000	37	3	72	Carbamidomethylation; Oxidation (M); Deamidation (NQ); Mutation	139862	SRS013687.44249-T1-C
631	663432	SRS019787.36764	336.83	65	65	43200000	44	1	144	Carbamidomethylation; Oxidation (M); Deamidation (NQ); Mutation	28770	SRS019787.36764-T1-C
1893	664301	SRS015217.56203	336.82	53	53	545000000	35	8	81	Carbamidomethylation; Deamidation (NQ); Mutation	40533	SRS015217.56203-T1-C
653	660332	SRS018351.169431	336.78	65	65	1640000000	53	16	144	Carbamidomethylation; Oxidation (M); Deamidation (NQ); Mutation	50750	SRS018351.169431-T1-C
1251	660811	SRS050422.280249	336.6	46	46	635000000	57	32	102	Deamidation (NQ); Mutation	120380	SRS050422.280249-T1-C
201	660256	SRS024331.8262	336.59	74	74	671000000	65	5	253	Carbamidomethylation; Oxidation (M)	52436	SRS024331.8262-T1-C
1512	660584	SRS077730.8636	336.58	53	53	255000000	53	40	96	Deamidation (NQ); Mutation	122301	SRS077730.8636-T1-C
1307	660713	SRS016018.5659	336.53	53	53	3140000000	54	49	104	Carbamidomethylation; Oxidation (M)	112751	SRS016018.5659-T1-C
1334	660376	SRS014979.63231	336.42	66	66	606000000	43	24	99	Carbamidomethylation; Oxidation (M); Deamidation (NQ); Mutation	64734	SRS014979.63231-T1-C
161	660918	SRS016095.39383	336.37	83	83	0	72	2	259	Carbamidomethylation; Oxidation (M); Deamidation (NQ); Mutation	36424	SRS016095.39383-T1-C
309	660952	SRS019161.47813	336.17	73	73	126000000	66	5	202	Carbamidomethylation; Oxidation (M); Deamidation (NQ); Mutation	45653	SRS019161.47813-T1-C
691	670553	SRS019910.18841	336.03	71	71	1160000000	39	13	140	Carbamidomethylation; Deamidation (NQ); Mutation	19712	SRS019910.18841-T1-C
707	660148	SRS014459.51370	335.89	82	82	198000000	60	7	139	Carbamidomethylation; Oxidation (M); Deamidation (NQ); Mutation	44514	SRS014459.51370-T1-C
1553	661402	SRS050752.10276	335.84	72	72	302000000	44	9	107	Carbamidomethylation; Oxidation (M); Deamidation (NQ); Mutation	33527	SRS050752.10276-T1-C
1583	660445	SRS012902.6450	335.77	62	62	20500000	41	10	97	Carbamidomethylation; Oxidation (M)	70334	SRS012902.6450-T1-C
1802	660600	SRS048164.89560	335.62	58	58	947000000	42	32	85	Carbamidomethylation; Oxidation (M); Deamidation (NQ); Mutation	81865	SRS048164.89560-T1-C
718	661180	SRS023914.14529	335.58	31	31	1920000	62	2	141	Carbamidomethylation; Oxidation (M); Deamidation (NQ); Mutation	159967	SRS023914.14529-T1-C
1905	660373	SRS012902.40315	335.55	56	56	568000000	38	31	78	Carbamidomethylation; Oxidation (M); Deamidation (NQ); Mutation	69021	SRS012902.40315-T1-C
946	660192	SRS011302.11175	335.55	64	64	48100000	51	4	120	Carbamidomethylation; Oxidation (M); Deamidation (NQ); Mutation	46272	SRS011302.11175-T1-C
603	660249	SRS077730.10079	335.39	72	72	806000	52	1	151	Carbamidomethylation; Oxidation (M); Deamidation (NQ); Mutation	47962	SRS077730.10079-T1-C
2914	660290	SRS012273.313927	335.25	69	69	661000000	34	31	60	Carbamidomethylation; Deamidation (NQ); Mutation	62491	SRS012273.313927-T1-C
3254	661291	SRS016056.29638	335.09	39	39	15400000	36	5	55	Carbamidomethylation; Deamidation (NQ); Mutation	78254	SRS016056.29638-T1-C
1348	660533	SRS024132.69811	335.04	53	53	414000000	55	18	104	Carbamidomethylation; Deamidation (NQ); Mutation	119106	SRS024132.69811-T1-C
1115	660149	SRS015217.75184	334.99	83	83	18800000	50	4	110	Carbamidomethylation; Oxidation (M); Deamidation (NQ); Mutation	44032	SRS015217.75184-T1-C
468	660925	SRS015217.38583	334.99	71	71	1460000000	56	11	172	Carbamidomethylation; Oxidation (M); Deamidation (NQ); Mutation	37653	SRS015217.38583-T1-C
240	661606	SRS013521.107230	334.97	72	72	0	62	1	222	Carbamidomethylation; Oxidation (M); Deamidation (NQ); Mutation	33410	SRS013521.107230-T1-C
561	661035	SRS014459.28708	334.92	53	53	19000000	62	1	153	Carbamidomethylation; Oxidation (M); Deamidation (NQ); Mutation	57397	SRS014459.28708-T1-C
2533	660837	SRS022609.93141	334.8	44	44	298000000	40	23	67	Carbamidomethylation; Deamidation (NQ); Mutation	121984	SRS022609.93141-T1-C
1289	660273	SRS024549.15780	334.77	70	70	438000000	54	12	104	Carbamidomethylation; Oxidation (M); Deamidation (NQ); Mutation	59934	SRS024549.15780-T1-C
1527	660512	SRS055982.65136	334.77	62	62	535000000	46	19	92	Carbamidomethylation; Oxidation (M); Deamidation (NQ); Mutation	62583	SRS055982.65136-T1-C
1090	660478	SRS017191.11272	334.73	64	64	5370000	47	1	116	Carbamidomethylation; Oxidation (M); Deamidation (NQ); Mutation	51623	SRS017191.11272-T1-C
1578	663162	SRS050422.120956	334.69	88	88	537000000	44	12	95	Carbamidomethylation; Oxidation (M); Deamidation (NQ); Mutation	26151	SRS050422.120956-T1-C
105	664260	SRS014923.250077	334.57	68	68	30000000	61	2	304	Carbamidomethylation; Oxidation (M); Deamidation (NQ); Mutation	27972	SRS014923.250077-T1-C
1662	660633	SRS014923.37266	334.52	57	57	374000000	49	20	88	Oxidation (M); Deamidation (NQ); Mutation	68122	SRS014923.37266-T1-C
181	661410	SRS022137.22541	334.27	75	75	5180000	57	2	261	Carbamidomethylation; Oxidation (M); Deamidation (NQ); Mutation	31153	SRS022137.22541-T1-C
1138	660277	SRS050422.80890	334.22	60	60	1320000000	50	48	106	Carbamidomethylation; Oxidation (M); Deamidation (NQ); Mutation	49584	SRS050422.80890-T1-C
1665	660383	SRS056259.67460	334.22	68	68	96100000	46	4	89	Carbamidomethylation; Oxidation (M); Deamidation (NQ); Mutation	56372	SRS056259.67460-T1-C
709	660228	SRS014235.33752	334.18	72	72	22000000	52	1	141	Carbamidomethylation; Oxidation (M)	50828	SRS014235.33752-T1-C
1063	660958	SRS050422.154830	334.15	75	75	1430000000	44	27	112	Carbamidomethylation; Oxidation (M); Deamidation (NQ); Mutation	46245	SRS050422.154830-T1-C
407	660569	SRS043701.7587	334.06	59	59	193000000	57	14	182	Carbamidomethylation; Oxidation (M); Deamidation (NQ); Mutation	72136	SRS043701.7587-T1-C
168	660484	SRS017307.4370	333.98	63	63	235000000	66	6	251	Carbamidomethylation; Oxidation (M); Deamidation (NQ); Mutation	58971	SRS017307.4370-T1-C
1690	660748	SRS019582.29663	333.96	45	45	284000000	43	12	87	Carbamidomethylation; Deamidation (NQ); Mutation	120906	SRS019582.29663-T1-C
944	660182	SRS015217.14772	333.9	74	74	51900000	57	6	121	Carbamidomethylation; Oxidation (M); Deamidation (NQ); Mutation	47962	SRS015217.14772-T1-C
669	660439	SRS048164.2580	333.79	58	58	100000000	59	5	150	Carbamidomethylation; Oxidation (M); Deamidation (NQ); Mutation	71616	SRS048164.2580-T1-C
1414	660631	SRS024132.87288	333.72	58	58	463000000	43	15	100	Carbamidomethylation; Oxidation (M); Deamidation (NQ); Mutation	72784	SRS024132.87288-T1-C
634	661076	SRS020328.25532	333.71	58	58	2440000000	51	47	144	Carbamidomethylation; Oxidation (M); Deamidation (NQ); Mutation	80266	SRS020328.25532-T1-C
902	660777	SRS015065.50066	333.61	42	42	14500000	52	5	122	Carbamidomethylation; Oxidation (M); Deamidation (NQ); Mutation	99569	SRS015065.50066-T1-C
198	664256	SRS054956.5888	333.6	73	73	36400000	42	4	244	Carbamidomethylation; Oxidation (M)	31533	SRS054956.5888-T1-C
1631	660620	SRS015782.16594	333.56	57	57	802000000	50	45	91	Deamidation (NQ); Mutation	109163	SRS015782.16594-T1-C
419	660268	SRS049995.10449	333.47	70	70	523000000	50	7	176	Carbamidomethylation; Oxidation (M); Deamidation (NQ); Mutation	49073	SRS049995.10449-T1-C
217	664150	SRS022609.50411	333.38	50	50	45700000	83	14	242	Carbamidomethylation; Oxidation (M); Deamidation (NQ); Mutation	37726	SRS022609.50411-T1-C
608	660270	SRS012902.35854	333.32	71	71	4220000000	54	42	149	Carbamidomethylation; Oxidation (M); Deamidation (NQ); Mutation	53711	SRS012902.35854-T1-C
762	660474	SRS050422.167630	333.25	65	65	454000000	47	13	135	Carbamidomethylation; Oxidation (M); Deamidation (NQ); Mutation	48886	SRS050422.167630-T1-C
2386	664937	SRS020233.276820	333.23	52	52	806000000	33	28	69	Carbamidomethylation; Oxidation (M); Mutation	51427	SRS020233.276820-T1-C
149	666143	SRS019787.22831	333.22	73	73	452000	78	1	268	Carbamidomethylation; Oxidation (M); Deamidation (NQ); Mutation	21552	SRS019787.22831-T1-C
754	660258	SRS019601.20318	333.19	65	65	1560000	60	3	136	Oxidation (M); Deamidation (NQ); Mutation	57211	SRS019601.20318-T1-C
1160	662069	SRS015190.15428	333.05	55	55	251000	44	3	111	Carbamidomethylation; Oxidation (M); Deamidation (NQ); Mutation	50235	SRS015190.15428-T1-C
2233	660772	SRS077730.47645	332.96	54	54	490000000	43	21	73	Carbamidomethylation; Oxidation (M); Deamidation (NQ); Mutation	79808	SRS077730.47645-T1-C
1883	660639	SRS015217.22613	332.96	54	54	181000000	52	16	82	Carbamidomethylation; Oxidation (M); Deamidation (NQ); Mutation	72433	SRS015217.22613-T1-C
623	662623	SRS052697.33266	332.89	78	78	206000000	46	5	145	Carbamidomethylation; Oxidation (M); Deamidation (NQ); Mutation	31643	SRS052697.33266-T1-C
530	661228	SRS054590.33102	332.85	64	64	333000000	48	10	156	Carbamidomethylation; Oxidation (M); Deamidation (NQ); Mutation	46566	SRS054590.33102-T1-C
1072	661454	SRS015217.71565	332.74	64	64	321000000	53	8	117	Carbamidomethylation; Oxidation (M); Deamidation (NQ); Mutation	49727	SRS015217.71565-T1-C
988	660680	SRS052027.8999	332.67	52	52	1960000	49	1	116	Carbamidomethylation; Oxidation (M)	97530	SRS052027.8999-T1-C
228	662579	SRS015782.3169	332.64	67	67	0	46	1	230	Carbamidomethylation; Oxidation (M); Deamidation (NQ); Mutation	35984	SRS015782.3169-T1-C
1021	660455	SRS013687.228938	332.53	69	69	2270000000	54	54	113	Carbamidomethylation; Oxidation (M); Deamidation (NQ); Mutation	60823	SRS013687.228938-T1-C
2890	660619	SRS015190.36161	332.42	52	52	201000000	46	21	61	Carbamidomethylation; Oxidation (M); Mutation	78098	SRS015190.36161-T1-C
1279	660771	SRS013951.18374	332.38	38	38	8450000	46	2	100	Carbamidomethylation; Oxidation (M); Deamidation (NQ); Mutation	100780	SRS013951.18374-T1-C
1919	660590	SRS024132.329561	332.37	60	60	659000000	43	37	78	Carbamidomethylation; Oxidation (M); Deamidation (NQ); Mutation	65886	SRS024132.329561-T1-C
932	660634	SRS015190.9126	332.27	62	62	277000000	52	12	129	Carbamidomethylation; Oxidation (M); Deamidation (NQ); Mutation	61440	SRS015190.9126-T1-C
1008	660151	SRS058770.3934	332.27	81	81	83300000	46	5	118	Carbamidomethylation; Oxidation (M); Deamidation (NQ); Mutation	50343	SRS058770.3934-T1-C
1321	660908	|#CONTAM#O43451|MGA_HUMAN	332.08	33	33	1930000000	55	51	101	Carbamidomethylation; Oxidation (M)	209851	Maltase-glucoamylase intestinal OS=Homo sapiens OX=9606 GN=MGAM PE=1 SV=5
1622	660274	SRS018351.9166	332.04	62	62	133000000	44	13	90	Carbamidomethylation; Oxidation (M); Deamidation (NQ); Mutation	64723	SRS018351.9166-T1-C
888	664184	SRS077730.22825	331.97	68	68	11500000	54	2	126	Carbamidomethylation; Deamidation (NQ); Mutation	28942	SRS077730.22825-T1-C
1466	660679	SRS048164.89561	331.91	53	53	1140000000	52	34	94	Carbamidomethylation; Oxidation (M); Deamidation (NQ); Mutation	81204	SRS048164.89561-T1-C
1190	660886	SRS013687.19473	331.9	31	31	250000	47	2	106	Carbamidomethylation; Oxidation (M); Deamidation (NQ); Mutation	143600	SRS013687.19473-T1-C
3467	660699	SRS055982.48843	331.86	48	48	23300000	34	3	51	Carbamidomethylation; Deamidation (NQ); Mutation	72988	SRS055982.48843-T1-C
1218	660783	|#CONTAM#O43895|XPP2_HUMAN	331.8	54	54	6000000000	46	46	102	Carbamidomethylation; Oxidation (M)	75625	Xaa-Pro aminopeptidase 2 OS=Homo sapiens OX=9606 GN=XPNPEP2 PE=1 SV=3
2592	661183	SRS058770.5601	331.77	32	32	43600000	31	3	69	Carbamidomethylation; Deamidation (NQ); Mutation	120983	SRS058770.5601-T1-C
2038	660643	SRS024132.81264	331.71	54	54	242000000	38	16	74	Carbamidomethylation; Oxidation (M); Deamidation (NQ); Mutation	74235	SRS024132.81264-T1-C
1487	660436	SRS014923.60415	331.65	66	66	152000000	51	8	99	Carbamidomethylation; Oxidation (M); Deamidation (NQ); Mutation	54908	SRS014923.60415-T1-C
599	660769	SRS050422.20677	331.6	43	43	555000000	47	12	150	Oxidation (M)	92442	SRS050422.20677-T1-C
175	661415	SRS015190.39789	331.39	71	71	29300000	68	5	269	Carbamidomethylation; Oxidation (M); Deamidation (NQ); Mutation	31062	SRS015190.39789-T1-C
147	665805	SRS016495.115982	331.35	58	58	301000000	57	3	269	Carbamidomethylation; Oxidation (M); Deamidation (NQ); Mutation	27512	SRS016495.115982-T1-C
1035	665993	SRS012273.12276	331.33	85	85	151000000	45	1	117	Carbamidomethylation; Oxidation (M); Deamidation (NQ); Mutation	19096	SRS012273.12276-T1-C
774	665263	SRS013158.64811	331.28	90	90	3780000	52	1	130	Carbamidomethylation; Oxidation (M); Deamidation (NQ); Mutation	21355	SRS013158.64811-T1-C
1488	660579	SRS078176.70476	331.27	54	54	824000000	45	29	94	Carbamidomethylation; Deamidation (NQ); Mutation	95438	SRS078176.70476-T1-C
1103	660838	SRS015217.25451	331.27	33	33	53200000	59	6	112	Carbamidomethylation; Oxidation (M); Deamidation (NQ); Mutation	159751	SRS015217.25451-T1-C
1173	660311	SRS015663.31513	331.26	69	69	307000000	65	33	112	Carbamidomethylation; Oxidation (M); Deamidation (NQ); Mutation	95280	SRS015663.31513-T1-C
1172	660717	SRS015190.13717	331.19	48	48	15900000	59	4	115	Carbamidomethylation; Oxidation (M); Deamidation (NQ); Mutation	84272	SRS015190.13717-T1-C
2041	660480	SRS023526.13211	331.17	59	59	230000000	53	33	77	Carbamidomethylation; Deamidation (NQ); Mutation	87067	SRS023526.13211-T1-C
3016	660801	SRS015782.15677	331.1	44	44	367000000	38	34	58	Deamidation (NQ); Mutation	123681	SRS015782.15677-T1-C
666	663885	SRS015190.67179	331.08	41	41	462000000	42	11	142	Carbamidomethylation; Oxidation (M); Deamidation (NQ); Mutation	52954	SRS015190.67179-T1-C
1111	660953	SRS056259.3179	331.05	73	73	3150000	45	2	111	Carbamidomethylation; Oxidation (M)	46225	SRS056259.3179-T1-C
1089	660536	SRS015217.28191	331	59	59	200000000	44	8	110	Carbamidomethylation; Oxidation (M); Deamidation (NQ); Mutation	57909	SRS015217.28191-T1-C
2542	661011	SRS013158.25802	330.94	60	60	23800000	33	4	69	Carbamidomethylation; Oxidation (M); Deamidation (NQ)	58879	SRS013158.25802-T1-C
1269	660825	SRS014287.41004	330.92	44	44	7370000	48	3	109	Carbamidomethylation; Oxidation (M); Deamidation (NQ); Mutation	96122	SRS014287.41004-T1-C
1637	661070	SRS015264.22415	330.89	59	59	2920000	37	2	93	Oxidation (M); Deamidation (NQ); Mutation	51096	SRS015264.22415-T1-C
543	661440	SRS013158.31973	330.88	69	69	463000000	51	9	157	Carbamidomethylation; Oxidation (M); Deamidation (NQ); Mutation	41637	SRS013158.31973-T1-C
1204	661756	SRS023914.182546	330.79	77	77	91100000	39	4	105	Carbamidomethylation; Oxidation (M); Deamidation (NQ); Mutation	32982	SRS023914.182546-T1-C
1168	670758	SRS013521.45177	330.74	63	63	1150000000	40	21	106	Carbamidomethylation; Oxidation (M); Deamidation (NQ); Mutation	23846	SRS013521.45177-T1-C
2590	660592	SRS020328.3660	330.72	58	58	575000000	43	25	67	Carbamidomethylation; Oxidation (M); Deamidation (NQ); Mutation	79459	SRS020328.3660-T1-C
2042	660432	SRS051882.50886	330.58	57	57	76700000	46	3	77	Carbamidomethylation; Oxidation (M); Deamidation (NQ); Mutation	62290	SRS051882.50886-T1-C
1258	660408	SRS012902.19386	330.44	60	60	2000000000	40	40	101	Carbamidomethylation; Oxidation (M); Deamidation (NQ); Mutation	58903	SRS012902.19386-T1-C
1324	660822	SRS023914.14530	330.26	41	41	217000000	59	5	103	Carbamidomethylation; Oxidation (M); Deamidation (NQ); Mutation	142261	SRS023914.14530-T1-C
1707	661407	SRS019267.7067	330.18	69	69	9060000	37	1	85	Carbamidomethylation; Oxidation (M)	35906	SRS019267.7067-T1-C
1990	661451	SRS022137.23365	330.13	52	52	34300000	48	4	81	Carbamidomethylation; Oxidation (M); Deamidation (NQ); Mutation	85470	SRS022137.23365-T1-C
1551	660195	SRS013158.13925	330.12	70	70	91700000	47	10	96	Carbamidomethylation; Oxidation (M); Deamidation (NQ); Mutation	43060	SRS013158.13925-T1-C
2270	661103	SRS015217.46608	330.11	45	45	41300000	45	11	70	Carbamidomethylation; Oxidation (M); Deamidation (NQ); Mutation	76313	SRS015217.46608-T1-C
1354	660688	SRS049959.16584	330.03	44	44	17800000	49	6	96	Carbamidomethylation; Deamidation (NQ); Mutation	116087	SRS049959.16584-T1-C
1896	660897	|#CONTAM#P01023|A2MG_HUMAN	330.03	40	40	2180000000	46	46	78	Carbamidomethylation; Oxidation (M)	163290	Alpha-2-macroglobulin OS=Homo sapiens OX=9606 GN=A2M PE=1 SV=3
645	663825	SRS050422.20967	330.01	75	75	277000000	51	12	144	Carbamidomethylation; Oxidation (M); Deamidation (NQ); Mutation	28079	SRS050422.20967-T1-C
1898	660874	SRS019601.45478	329.93	28	28	7680000	48	4	81	Carbamidomethylation; Oxidation (M); Deamidation (NQ); Mutation	138392	SRS019601.45478-T1-C
622	660307	SRS018351.132981	329.91	72	72	1550000000	49	19	148	Carbamidomethylation; Oxidation (M); Deamidation (NQ); Mutation	42759	SRS018351.132981-T1-C
1544	660397	SRS024132.65338	329.86	66	66	1140000000	43	24	92	Carbamidomethylation; Oxidation (M); Deamidation (NQ); Mutation	56063	SRS024132.65338-T1-C
733	662673	SRS013951.23455	329.84	78	78	1650000000	45	18	139	Carbamidomethylation; Oxidation (M); Deamidation (NQ); Mutation	28271	SRS013951.23455-T1-C
2418	661441	SRS024132.326984	329.82	60	60	361000000	38	11	70	Carbamidomethylation; Oxidation (M); Deamidation (NQ); Mutation	56605	SRS024132.326984-T1-C
141	662133	SRS015578.56680	329.69	73	73	0	59	2	267	Carbamidomethylation; Oxidation (M); Deamidation (NQ); Mutation	19879	SRS015578.56680-T1-C
1986	660789	SRS015217.97995	329.67	42	42	89400000	51	11	80	Carbamidomethylation; Deamidation (NQ); Mutation	137006	SRS015217.97995-T1-C
2301	660815	SRS017521.103232	329.61	43	43	336000000	50	40	71	Carbamidomethylation; Oxidation (M); Deamidation (NQ); Mutation	150632	SRS017521.103232-T1-C
2953	660665	SRS024132.23584	329.6	47	47	252000000	39	23	61	Carbamidomethylation; Oxidation (M); Deamidation (NQ); Mutation	99626	SRS024132.23584-T1-C
1292	660444	SRS050422.275135	329.54	65	65	1400000000	39	19	101	Carbamidomethylation; Oxidation (M); Deamidation (NQ); Mutation	56316	SRS050422.275135-T1-C
182	665057	SRS017521.97346	329.5	68	68	127000000	58	12	255	Carbamidomethylation; Oxidation (M); Deamidation (NQ); Mutation	27042	SRS017521.97346-T1-C
74	664658	SRS015578.45616	329.39	76	76	16600000	64	2	317	Carbamidomethylation; Oxidation (M); Deamidation (NQ); Mutation	19882	SRS015578.45616-T1-C
202	660970	SRS055982.136664	329.38	66	66	28500000	61	2	239	Carbamidomethylation; Oxidation (M); Deamidation (NQ); Mutation	56211	SRS055982.136664-T1-C
882	660476	SRS015190.24232	329.35	63	63	70400000	58	8	125	Carbamidomethylation; Oxidation (M); Deamidation (NQ); Mutation	59934	SRS015190.24232-T1-C
2253	660865	SRS015065.5063	329.31	31	31	2660000	44	4	74	Carbamidomethylation; Deamidation (NQ); Mutation	137907	SRS015065.5063-T1-C
887	663019	SRS012902.33940	329.27	62	62	266000000	42	6	123	Carbamidomethylation; Oxidation (M); Deamidation (NQ); Mutation	32784	SRS012902.33940-T1-C
1682	660753	SRS015065.30243	329.26	46	46	113000000	51	15	87	Carbamidomethylation; Oxidation (M); Deamidation (NQ); Mutation	137301	SRS015065.30243-T1-C
635	661012	SRS015217.1690	329.23	63	63	1050000000	49	14	145	Carbamidomethylation; Oxidation (M); Deamidation (NQ); Mutation	47366	SRS015217.1690-T1-C
2234	660611	SRS051031.18962	329.17	53	53	40800000	41	4	72	Carbamidomethylation; Oxidation (M)	83587	SRS051031.18962-T1-C
1617	661414	SRS011586.15103	329.09	63	63	405000000	48	12	96	Carbamidomethylation; Oxidation (M); Deamidation (NQ); Mutation	43104	SRS011586.15103-T1-C
1805	660406	SRS017521.40162	328.85	63	63	180000000	39	3	82	Carbamidomethylation; Oxidation (M); Deamidation (NQ); Mutation	77786	SRS017521.40162-T1-C
2217	660655	SRS014923.116962	328.84	44	44	182000000	44	23	75	Oxidation (M); Deamidation (NQ); Mutation	77992	SRS014923.116962-T1-C
2157	660693	SRS012902.18151	328.75	46	46	332000000	46	33	74	Carbamidomethylation; Oxidation (M); Deamidation (NQ); Mutation	119551	SRS012902.18151-T1-C
1361	660208	SRS022071.206407	328.75	78	78	1330000000	48	47	101	Carbamidomethylation; Oxidation (M); Deamidation (NQ); Mutation	46478	SRS022071.206407-T1-C
2072	660638	SRS047044.16621	328.68	44	44	38300000	51	1	78	Carbamidomethylation; Oxidation (M)	121754	SRS047044.16621-T1-C
1447	660582	SRS024132.65272	328.64	59	59	348000000	47	12	95	Carbamidomethylation; Oxidation (M); Deamidation (NQ); Mutation	84081	SRS024132.65272-T1-C
1723	660308	SRS019161.13770	328.59	70	70	28700000	44	3	89	Carbamidomethylation; Oxidation (M); Deamidation (NQ); Mutation	43118	SRS019161.13770-T1-C
1621	660676	SRS024132.101458	328.59	49	49	146000000	48	13	91	Carbamidomethylation; Oxidation (M); Deamidation (NQ); Mutation	113297	SRS024132.101458-T1-C
1756	660423	SRS064645.15759	328.58	59	59	594000000	44	10	85	Carbamidomethylation; Oxidation (M)	62045	SRS064645.15759-T1-C
1977	660293	SRS018351.47844	328.51	69	69	199000000	43	9	78	Oxidation (M); Deamidation (NQ); Mutation	53978	SRS018351.47844-T1-C
770	660658	SRS012902.8544	328.49	52	52	7230000	54	3	132	Carbamidomethylation; Oxidation (M); Deamidation (NQ); Mutation	99847	SRS012902.8544-T1-C
3029	661143	SRS014979.256482	328.49	38	38	307000000	33	21	59	Carbamidomethylation; Oxidation (M); Deamidation (NQ); Mutation	103570	SRS014979.256482-T1-C
1994	660754	SRS050422.39667	328.39	43	43	344000000	42	16	79	Carbamidomethylation; Oxidation (M); Deamidation (NQ); Mutation	76895	SRS050422.39667-T1-C
2661	660857	SRS051031.45151	328.2	46	46	137000000	33	5	64	Carbamidomethylation; Oxidation (M); Deamidation (NQ); Mutation	92007	SRS051031.45151-T1-C
264	664798	SRS055982.27131	328.14	94	94	24800000	65	4	217	Carbamidomethylation; Oxidation (M); Deamidation (NQ); Mutation	24219	SRS055982.27131-T1-C
1694	660980	SRS019601.4973	328.13	67	67	11100000	40	5	90	Oxidation (M); Mutation	50872	SRS019601.4973-T1-C
1795	660398	SRS050925.124272	328.02	63	63	8440000	37	3	85	Carbamidomethylation; Oxidation (M)	58276	SRS050925.124272-T1-C
70	663827	SRS014923.104831	328.01	60	60	150000000	50	2	324	Carbamidomethylation; Oxidation (M); Deamidation (NQ); Mutation	18635	SRS014923.104831-T1-C
235	662394	SRS015065.5604	327.84	76	76	5010000	48	2	226	Carbamidomethylation; Oxidation (M); Deamidation (NQ); Mutation	35699	SRS015065.5604-T1-C
1221	660733	SRS019601.10153	327.76	48	48	237000000	59	20	106	Carbamidomethylation; Oxidation (M); Mutation	119694	SRS019601.10153-T1-C
3282	662230	SRS050422.273698	327.67	75	75	303000000	33	14	58	Carbamidomethylation; Oxidation (M); Mutation	43966	SRS050422.273698-T1-C
2323	661258	SRS019601.60303	327.59	61	61	5750000	37	1	69	Carbamidomethylation; Oxidation (M); Deamidation (NQ); Mutation	53033	SRS019601.60303-T1-C
1048	660757	SRS024435.1128	327.56	43	43	18300000	51	3	113	Carbamidomethylation; Oxidation (M); Deamidation (NQ); Mutation	99855	SRS024435.1128-T1-C
2412	660622	SRS019161.104549	327.49	54	54	377000000	37	10	68	Carbamidomethylation; Oxidation (M); Deamidation (NQ); Mutation	81544	SRS019161.104549-T1-C
2332	660296	SRS019582.15023	327.34	70	70	498000000	46	27	70	Carbamidomethylation; Oxidation (M); Deamidation (NQ); Mutation	43453	SRS019582.15023-T1-C
979	660343	SRS012902.41885	327.32	59	59	66500000	60	14	120	Carbamidomethylation; Oxidation (M); Deamidation (NQ); Mutation	96052	SRS012902.41885-T1-C
1969	660965	SRS050422.156485	327.24	70	70	466000000	36	11	82	Carbamidomethylation; Oxidation (M); Deamidation (NQ); Mutation	49204	SRS050422.156485-T1-C
582	660934	SRS014683.5023	327.22	81	81	0	52	1	152	Carbamidomethylation; Oxidation (M); Deamidation (NQ); Mutation	36114	SRS014683.5023-T1-C
766	660540	SRS054956.9421	327.21	62	62	138000000	50	8	131	Carbamidomethylation; Oxidation (M); Deamidation (NQ); Mutation	61121	SRS054956.9421-T1-C
2843	661284	SRS015578.55255	327.18	59	59	947000000	36	13	63	Oxidation (M)	52259	SRS015578.55255-T1-C
938	663426	SRS024075.813	327.17	72	72	648000000	38	12	122	Carbamidomethylation; Oxidation (M); Deamidation (NQ); Mutation	23702	SRS024075.813-T1-C
2406	661288	SRS014235.19778	327.15	49	49	29100000	43	2	70	Carbamidomethylation; Oxidation (M)	91132	SRS014235.19778-T1-C
596	660832	|#CONTAM#A8K7I4|CLCA1_HUMAN	327.11	47	47	11800000000	47	47	148	Carbamidomethylation; Oxidation (M)	100225	Calcium-activated chloride channel regulator 1 OS=Homo sapiens OX=9606 GN=CLCA1 PE=1 SV=3
821	661417	SRS052027.133011	327.09	72	72	1210000000	38	17	131	Carbamidomethylation; Oxidation (M); Deamidation (NQ); Mutation	36795	SRS052027.133011-T1-C
397	663012	SRS015217.22771	327.01	84	84	21900000	60	1	182	Carbamidomethylation; Oxidation (M); Deamidation (NQ); Mutation	20742	SRS015217.22771-T1-C
386	1281	OLT98686.1	326.93	61	61	10500000000	66	66	181	Carbamidomethylation; Oxidation (M)	46629	hypothetical protein BVK87_31490 [Achromobacter denitrificans]
1273	660657	SRS077730.38580	326.91	45	45	0	45	1	105	Carbamidomethylation; Oxidation (M); Deamidation (NQ); Mutation	79604	SRS077730.38580-T1-C
2205	660869	SRS019601.70613	326.87	29	29	40400000	44	3	74	Carbamidomethylation; Oxidation (M); Deamidation (NQ); Mutation	139165	SRS019601.70613-T1-C
2315	660736	SRS014979.252575	326.84	51	51	757000000	42	42	70	Carbamidomethylation; Oxidation (M); Deamidation (NQ); Mutation	106834	SRS014979.252575-T1-C
1778	663113	SRS020328.10426	326.82	33	33	1060000000	31	23	86	Carbamidomethylation; Oxidation (M); Deamidation (NQ); Mutation	95858	SRS020328.10426-T1-C
841	661149	|#CONTAM#P15144|AMPN_HUMAN	326.76	49	49	6990000000	51	51	123	Carbamidomethylation; Oxidation (M)	109539	Aminopeptidase N OS=Homo sapiens OX=9606 GN=ANPEP PE=1 SV=4
180	664616	SRS019161.286713	326.71	53	53	18800000	60	4	253	Carbamidomethylation; Oxidation (M); Deamidation (NQ); Mutation	20034	SRS019161.286713-T1-C
968	661007	SRS012902.4373	326.66	60	60	21500000	52	5	120	Carbamidomethylation; Oxidation (M); Mutation	55509	SRS012902.4373-T1-C
501	660767	SRS015663.5779	326.64	42	42	23300000	42	3	164	Carbamidomethylation; Oxidation (M); Deamidation (NQ); Mutation	73635	SRS015663.5779-T1-C
1976	660323	SRS047044.14196	326.62	69	69	255000000	40	10	77	Carbamidomethylation; Oxidation (M); Deamidation (NQ); Mutation	46157	SRS047044.14196-T1-C
1141	663163	SRS015217.2828	326.6	67	67	134000000	42	2	108	Carbamidomethylation; Oxidation (M); Deamidation (NQ); Mutation	37869	SRS015217.2828-T1-C
1960	660500	SRS015217.38531	326.52	61	61	296000000	35	12	77	Carbamidomethylation; Oxidation (M); Deamidation (NQ); Mutation	67960	SRS015217.38531-T1-C
163	665717	SRS015663.44954	326.44	57	57	8370000	55	1	257	Oxidation (M); Deamidation (NQ); Mutation	20079	SRS015663.44954-T1-C
2584	660552	SRS024549.44968	326.34	55	55	197000000	42	17	70	Carbamidomethylation; Oxidation (M); Deamidation (NQ); Mutation	86813	SRS024549.44968-T1-C
1226	660403	SRS015578.59107	326.32	66	66	2000000000	44	21	103	Oxidation (M); Deamidation (NQ); Mutation	54665	SRS015578.59107-T1-C
270	660591	SRS053335.20286	326.22	59	59	2310000	52	3	211	Carbamidomethylation; Oxidation (M); Deamidation (NQ); Mutation	59348	SRS053335.20286-T1-C
2081	660605	SRS024132.87787	326.12	58	58	424000000	32	7	74	Carbamidomethylation; Oxidation (M); Mutation	61134	SRS024132.87787-T1-C
1957	661915	SRS018351.127436	325.9	70	70	873000000	38	12	78	Carbamidomethylation; Oxidation (M); Deamidation (NQ); Mutation	38875	SRS018351.127436-T1-C
2183	661517	SRS024132.2703	325.84	43	43	138000000	30	6	75	Carbamidomethylation; Oxidation (M)	64071	SRS024132.2703-T1-C
2809	661534	SRS015578.39887	325.84	40	40	3500000	31	2	61	Carbamidomethylation; Oxidation (M); Mutation	69447	SRS015578.39887-T1-C
494	660300	SRS019601.75368	325.83	72	72	234000000	69	9	166	Carbamidomethylation; Oxidation (M); Deamidation (NQ); Mutation	48972	SRS019601.75368-T1-C
2874	667885	SRS016095.11159	325.82	83	83	13600000	21	1	61	Oxidation (M); Deamidation (NQ); Mutation	21115	SRS016095.11159-T1-C
638	661041	SRS013951.18200	325.79	56	56	1980000	64	2	154	Carbamidomethylation; Oxidation (M); Deamidation (NQ); Mutation	73189	SRS013951.18200-T1-C
2053	661230	SRS024132.321126	325.78	68	68	1410000000	36	34	77	Carbamidomethylation; Deamidation (NQ); Mutation	47301	SRS024132.321126-T1-C
857	660854	SRS014459.41390	325.77	34	34	58300000	56	19	127	Carbamidomethylation; Oxidation (M); Deamidation (NQ); Mutation	129490	SRS014459.41390-T1-C
912	661037	SRS014459.26842	325.75	59	59	1780000000	52	12	124	Carbamidomethylation; Oxidation (M); Deamidation (NQ); Mutation	58254	SRS014459.26842-T1-C
1409	660817	SRS019601.54076	325.74	40	40	1540000000	56	36	98	Carbamidomethylation; Deamidation (NQ); Mutation	121501	SRS019601.54076-T1-C
1259	662512	SRS049959.93310	325.63	75	75	36700000	37	1	102	Carbamidomethylation; Oxidation (M); Deamidation (NQ); Mutation	35693	SRS049959.93310-T1-C
1555	660740	SRS011134.12769	325.59	52	52	597000000	52	21	94	Carbamidomethylation; Oxidation (M); Deamidation (NQ); Mutation	118744	SRS011134.12769-T1-C
941	660181	SRS055982.30862	325.59	80	80	18200000	43	1	119	Carbamidomethylation; Oxidation (M); Deamidation (NQ); Mutation	36495	SRS055982.30862-T1-C
1897	661487	|#CONTAM#P16233|LIPP_HUMAN	325.56	62	62	4740000000	39	38	79	Carbamidomethylation; Oxidation (M)	51157	Pancreatic triacylglycerol lipase OS=Homo sapiens OX=9606 GN=PNLIP PE=1 SV=1
184	665846	SRS011302.28137	325.52	47	47	2260000	54	1	246	Oxidation (M); Deamidation (NQ); Mutation	20325	SRS011302.28137-T1-C
1177	660234	SRS056259.104878	325.45	73	73	4770000	45	2	112	Carbamidomethylation; Oxidation (M); Deamidation (NQ); Mutation	50336	SRS056259.104878-T1-C
1211	662798	SRS050422.90139	325.43	74	74	747000000	48	6	107	Carbamidomethylation; Oxidation (M); Deamidation (NQ); Mutation	35341	SRS050422.90139-T1-C
2135	661420	SRS019397.94736	325.34	68	68	646000000	40	8	74	Carbamidomethylation; Oxidation (M); Deamidation (NQ); Mutation	43191	SRS019397.94736-T1-C
2258	660766	SRS014613.13201	325.33	47	47	553000000	50	43	78	Carbamidomethylation; Oxidation (M); Deamidation (NQ); Mutation	102464	SRS014613.13201-T1-C
600	660841	SRS055982.143280	325.26	40	40	160000000	46	29	145	Deamidation (NQ); Mutation	124569	SRS055982.143280-T1-C
920	663807	SRS055982.53878	325.26	76	76	621000000	47	12	124	Carbamidomethylation; Oxidation (M); Deamidation (NQ); Mutation	33977	SRS055982.53878-T1-C
207	662398	SRS058770.172485	325.11	67	67	1080000	47	2	243	Carbamidomethylation; Oxidation (M); Deamidation (NQ); Mutation	31072	SRS058770.172485-T1-C
849	660947	SRS012902.34690	325.02	76	76	252000000	46	11	130	Carbamidomethylation; Oxidation (M); Deamidation (NQ); Mutation	44168	SRS012902.34690-T1-C
1684	660608	SRS056519.54915	324.89	41	41	16900000	45	2	88	Carbamidomethylation; Oxidation (M); Deamidation (NQ); Mutation	106098	SRS056519.54915-T1-C
565	661056	SRS048164.28898	324.81	45	45	39600000	57	3	157	Carbamidomethylation; Oxidation (M); Deamidation (NQ); Mutation	80869	SRS048164.28898-T1-C
1092	660288	SRS015578.12213	324.77	72	72	1010000000	49	19	110	Carbamidomethylation; Oxidation (M); Deamidation (NQ); Mutation	55163	SRS015578.12213-T1-C
2333	660252	SRS024549.1568	324.73	76	76	238000000	39	10	73	Carbamidomethylation; Oxidation (M); Deamidation (NQ); Mutation	58926	SRS024549.1568-T1-C
539	662896	SRS015960.3176	324.53	80	80	233000000	46	9	161	Carbamidomethylation; Oxidation (M); Deamidation (NQ); Mutation	31369	SRS015960.3176-T1-C
1391	661653	SRS014923.86844	324.49	62	62	529000000	38	6	99	Carbamidomethylation; Oxidation (M)	44944	SRS014923.86844-T1-C
554	665277	SRS050925.114268	324.31	71	71	67300000	44	2	156	Carbamidomethylation; Deamidation (NQ); Mutation	27746	SRS050925.114268-T1-C
96	668495	SRS048164.40440	324.3	93	93	497000000	47	11	308	Carbamidomethylation; Oxidation (M); Deamidation (NQ); Mutation	12277	SRS048164.40440-T1-C
224	666324	SRS018656.81467	324.3	71	71	0	62	1	242	Oxidation (M); Deamidation (NQ); Mutation	22669	SRS018656.81467-T1-C
1462	660708	SRS023583.116512	324.26	49	49	17200000	44	2	95	Carbamidomethylation; Oxidation (M); Deamidation (NQ); Mutation	76771	SRS023583.116512-T1-C
3594	660578	SRS024132.5114	324.26	57	57	55100000	30	10	51	Carbamidomethylation; Oxidation (M); Deamidation (NQ); Mutation	73094	SRS024132.5114-T1-C
1130	660972	SRS015065.34178	324.17	61	61	5060000	46	1	111	Carbamidomethylation; Oxidation (M); Deamidation (NQ); Mutation	43037	SRS015065.34178-T1-C
1715	662238	SRS019685.64767	324.14	61	61	2360000000	29	29	85	Carbamidomethylation; Oxidation (M); Deamidation (NQ); Mutation	51501	SRS019685.64767-T1-C
260	662861	SRS050925.61213	324.14	57	57	9520000	62	2	216	Carbamidomethylation; Oxidation (M); Deamidation (NQ); Mutation	37903	SRS050925.61213-T1-C
1304	660626	SRS024132.33859	324.14	51	51	94400000	52	4	105	Carbamidomethylation; Oxidation (M); Deamidation (NQ); Mutation	89023	SRS024132.33859-T1-C
378	664141	SRS011134.234965	324.12	66	66	4090000	56	1	183	Carbamidomethylation; Oxidation (M); Deamidation (NQ); Mutation	29184	SRS011134.234965-T1-C
1290	660927	SRS024132.75612	324.11	78	78	815000000	33	6	102	Carbamidomethylation; Oxidation (M); Deamidation (NQ); Mutation	40646	SRS024132.75612-T1-C
1027	661067	SRS016495.9584	324.1	45	45	10200000	56	1	121	Carbamidomethylation; Oxidation (M); Deamidation (NQ); Mutation	84326	SRS016495.9584-T1-C
1956	660486	SRS015217.4343	324.1	67	67	29000000	41	3	79	Carbamidomethylation; Deamidation (NQ); Mutation	53471	SRS015217.4343-T1-C
1403	661239	SRS015854.48702	323.84	66	66	31300000	46	4	99	Carbamidomethylation; Oxidation (M); Deamidation (NQ); Mutation	42895	SRS015854.48702-T1-C
1570	660447	SRS016056.35748	323.72	61	61	1360000000	40	30	91	Carbamidomethylation; Oxidation (M); Deamidation (NQ); Mutation	73163	SRS016056.35748-T1-C
2088	660492	SRS012902.36622	323.71	48	48	1160000000	34	29	76	Carbamidomethylation; Oxidation (M); Deamidation (NQ); Mutation	69547	SRS012902.36622-T1-C
231	661494	SRS015578.21998	323.71	57	57	2540000000	64	26	230	Carbamidomethylation; Oxidation (M); Deamidation (NQ); Mutation	40873	SRS015578.21998-T1-C
2129	661020	SRS050422.11667	323.66	62	62	124000000	38	4	77	Carbamidomethylation; Oxidation (M)	56825	SRS050422.11667-T1-C
1057	661773	SRS015217.232467	323.64	60	60	45500000	39	2	115	Carbamidomethylation; Oxidation (M); Deamidation (NQ); Mutation	41797	SRS015217.232467-T1-C
1828	660418	SRS043701.8310	323.62	61	61	264000000	35	12	82	Carbamidomethylation; Oxidation (M); Deamidation (NQ); Mutation	66362	SRS043701.8310-T1-C
924	661326	SRS016335.86493	323.62	39	39	56500000	64	8	130	Carbamidomethylation; Oxidation (M); Deamidation (NQ); Mutation	98069	SRS016335.86493-T1-C
1567	660703	SRS016495.32246	323.6	54	54	1830000000	47	45	93	Carbamidomethylation; Oxidation (M); Deamidation (NQ); Mutation	97950	SRS016495.32246-T1-C
2517	660553	SRS019161.26524	323.6	49	49	11600000	49	4	71	Carbamidomethylation; Oxidation (M); Deamidation (NQ); Mutation	117241	SRS019161.26524-T1-C
1768	660420	SRS014459.146234	323.58	67	67	205000000	47	8	85	Carbamidomethylation; Oxidation (M)	67583	SRS014459.146234-T1-C
2991	663608	SRS050422.83692	323.5	66	66	49200000	32	7	58	Carbamidomethylation; Oxidation (M)	41726	SRS050422.83692-T1-C
1215	663015	SRS050422.142562	323.47	70	70	168000000	42	3	103	Carbamidomethylation; Deamidation (NQ); Mutation	36804	SRS050422.142562-T1-C
1205	661077	SRS050422.37486	323.41	38	38	13600000	50	3	109	Carbamidomethylation; Oxidation (M)	103512	SRS050422.37486-T1-C
1587	660621	SRS012902.18148	323.4	61	61	1080000000	38	24	99	Carbamidomethylation; Oxidation (M); Deamidation (NQ); Mutation	54938	SRS012902.18148-T1-C
595	663454	SRS012902.33574	323.32	82	82	1320000000	57	7	148	Carbamidomethylation; Oxidation (M); Mutation	25095	SRS012902.33574-T1-C
2439	662812	SRS012902.37471	323.3	55	55	745000000	34	17	67	Carbamidomethylation; Oxidation (M); Deamidation (NQ); Mutation	41376	SRS012902.37471-T1-C
360	665414	SRS015854.2359	323.3	60	60	576000000	53	5	203	Oxidation (M); Deamidation (NQ); Mutation	23753	SRS015854.2359-T1-C
2895	660511	SRS012902.37102	323.28	55	55	511000000	37	37	59	Carbamidomethylation; Oxidation (M); Deamidation (NQ); Mutation	84279	SRS012902.37102-T1-C
2532	660885	SRS018575.94106	323.22	40	40	8080000	36	2	66	Carbamidomethylation; Oxidation (M); Deamidation (NQ); Mutation	102465	SRS018575.94106-T1-C
137	662159	SRS054956.13709	323.2	61	61	154000000	68	6	281	Carbamidomethylation; Oxidation (M); Deamidation (NQ); Mutation	41216	SRS054956.13709-T1-C
1316	660160	SRS055982.131893	323.19	85	85	457000000	49	6	101	Carbamidomethylation; Oxidation (M); Deamidation (NQ); Mutation	39261	SRS055982.131893-T1-C
1862	662624	SRS050422.85313	323.14	73	73	95800000	43	4	82	Carbamidomethylation; Oxidation (M); Deamidation (NQ); Mutation	44585	SRS050422.85313-T1-C
405	660775	SRS054590.15495	323.14	48	48	36000000	55	5	184	Carbamidomethylation; Oxidation (M); Deamidation (NQ); Mutation	73481	SRS054590.15495-T1-C
2992	664169	SRS013215.5344	323.11	71	71	0	24	1	57	Carbamidomethylation; Oxidation (M)	30000	SRS013215.5344-T1-C
476	670308	SRS015264.121136	322.91	65	65	5900000	38	1	169	Carbamidomethylation; Oxidation (M); Deamidation (NQ); Mutation	24466	SRS015264.121136-T1-C
3645	662739	SRS055982.35102	322.91	63	63	37400000	27	4	52	Carbamidomethylation; Oxidation (M); Deamidation (NQ)	43470	SRS055982.35102-T1-C
1959	660509	SRS014459.30551	322.89	63	63	56700000	44	3	77	Carbamidomethylation; Deamidation (NQ); Mutation	70711	SRS014459.30551-T1-C
1836	660513	SRS017433.54032	322.85	64	64	127000000	41	8	85	Carbamidomethylation; Oxidation (M); Deamidation (NQ); Mutation	54805	SRS017433.54032-T1-C
795	667711	SRS016495.106374	322.84	76	76	1510000000	47	22	135	Carbamidomethylation; Oxidation (M); Deamidation (NQ); Mutation	21664	SRS016495.106374-T1-C
773	661628	SRS019601.65244	322.81	65	65	22600000	46	4	136	Carbamidomethylation; Oxidation (M); Deamidation (NQ); Mutation	41829	SRS019601.65244-T1-C
1356	660567	SRS011405.52087	322.8	60	60	2680000000	41	25	101	Carbamidomethylation; Oxidation (M); Deamidation (NQ); Mutation	54915	SRS011405.52087-T1-C
2009	660482	SRS054956.144159	322.67	62	62	636000000	54	21	78	Carbamidomethylation; Deamidation (NQ); Mutation	95414	SRS054956.144159-T1-C
1424	660450	SRS012902.35220	322.65	63	63	498000000	35	16	94	Carbamidomethylation; Oxidation (M); Deamidation (NQ); Mutation	48790	SRS012902.35220-T1-C
2902	661536	SRS015217.70402	322.55	45	45	25800000	31	6	62	Carbamidomethylation; Deamidation (NQ); Mutation	74632	SRS015217.70402-T1-C
1663	660314	SRS055982.23542	322.54	73	73	23300000	45	5	89	Carbamidomethylation; Oxidation (M); Deamidation (NQ); Mutation	50533	SRS055982.23542-T1-C
610	660245	SRS054590.33221	322.45	72	72	82400000	62	8	151	Oxidation (M); Deamidation (NQ); Mutation	52455	SRS054590.33221-T1-C
1676	660778	SRS017521.288146	322.4	50	50	220000000	34	17	86	Carbamidomethylation; Oxidation (M); Deamidation (NQ); Mutation	82486	SRS017521.288146-T1-C
1139	683191	SRS015217.22953	322.36	77	77	50800000	33	1	115	Carbamidomethylation; Oxidation (M)	15234	SRS015217.22953-T1-C
1821	661051	SRS047044.57777	322.35	42	42	1540000	38	3	87	Carbamidomethylation; Oxidation (M); Deamidation (NQ); Mutation	84637	SRS047044.57777-T1-C
77	662842	SRS017521.13243	322.29	80	80	6250000	50	1	313	Carbamidomethylation; Oxidation (M); Deamidation (NQ); Mutation	21042	SRS017521.13243-T1-C
2102	660583	SRS015578.31196	322.26	59	59	1380000000	39	39	77	Carbamidomethylation; Oxidation (M); Deamidation (NQ); Mutation	60606	SRS015578.31196-T1-C
778	661132	SRS024132.44023	322.22	45	45	28100000	46	1	136	Carbamidomethylation; Oxidation (M); Deamidation (NQ); Mutation	90349	SRS024132.44023-T1-C
248	662401	SRS024075.9119	322.18	65	65	6750000	43	1	227	Carbamidomethylation; Oxidation (M)	41260	SRS024075.9119-T1-C
1411	660463	SRS015065.255088	322.16	65	65	206000000	51	14	105	Carbamidomethylation; Oxidation (M); Deamidation (NQ); Mutation	61544	SRS015065.255088-T1-C
692	663023	SRS049995.1139	322.12	62	62	96100000	49	12	152	Carbamidomethylation; Oxidation (M); Deamidation (NQ); Mutation	31072	SRS049995.1139-T1-C
851	662026	SRS042284.25747	322.06	72	72	16500000	45	5	132	Carbamidomethylation; Deamidation (NQ); Mutation	31293	SRS042284.25747-T1-C
10	678991	|#CONTAM#P01834|IGKC_HUMAN	321.91	87	87	66800000000	38	38	444	Carbamidomethylation	11765	Immunoglobulin kappa constant OS=Homo sapiens OX=9606 GN=IGKC PE=1 SV=2
2163	661197	SRS050422.44645	321.9	30	30	42400000	44	3	74	Carbamidomethylation; Oxidation (M); Deamidation (NQ); Mutation	142694	SRS050422.44645-T1-C
283	661644	|#CONTAM#P01009|A1AT_HUMAN	321.8	62	62	17200000000	44	42	204	Carbamidomethylation; Oxidation (M)	46737	Alpha-1-antitrypsin OS=Homo sapiens OX=9606 GN=SERPINA1 PE=1 SV=3
376	661309	SRS050422.5880	321.72	44	44	154000000	44	2	187	Carbamidomethylation; Oxidation (M); Deamidation (NQ); Mutation	73560	SRS050422.5880-T1-C
1588	661469	SRS015264.24589	321.68	47	47	2400000	48	1	94	Carbamidomethylation; Oxidation (M); Deamidation (NQ); Mutation	64390	SRS015264.24589-T1-C
2849	660782	SRS055982.50228	321.59	49	49	110000000	36	14	60	Carbamidomethylation; Deamidation (NQ); Mutation	79987	SRS055982.50228-T1-C
2050	664612	SRS052027.117307	321.57	57	57	621000000	35	6	77	Carbamidomethylation; Oxidation (M); Deamidation (NQ); Mutation	28532	SRS052027.117307-T1-C
3209	660752	SRS013951.41127	321.45	48	48	188000000	38	28	57	Carbamidomethylation	121237	SRS013951.41127-T1-C
1046	663732	|#CONTAM#P63261|ACTG_HUMAN	321.42	59	59	1080000000	40	5	114	Carbamidomethylation; Oxidation (M)	41793	Actin cytoplasmic 2 OS=Homo sapiens OX=9606 GN=ACTG1 PE=1 SV=1
1046	663731	|#CONTAM#P60709|ACTB_HUMAN	321.42	59	59	1080000000	40	5	114	Carbamidomethylation; Oxidation (M)	41737	Actin cytoplasmic 1 OS=Homo sapiens OX=9606 GN=ACTB PE=1 SV=1
2058	660810	SRS024549.34657	321.4	47	47	517000000	42	41	76	Carbamidomethylation; Oxidation (M); Deamidation (NQ); Mutation	117156	SRS024549.34657-T1-C
2827	660828	SRS047044.24209	321.4	43	43	150000000	35	17	59	Deamidation (NQ); Mutation	117318	SRS047044.24209-T1-C
1664	660390	SRS052697.16580	321.36	60	60	161000000	32	1	88	Carbamidomethylation; Oxidation (M)	54713	SRS052697.16580-T1-C
1157	665439	SRS012902.28368	321.24	79	79	9790000	42	1	111	Carbamidomethylation; Oxidation (M); Deamidation (NQ); Mutation	18176	SRS012902.28368-T1-C
2961	660710	SRS023583.32636	321.21	54	54	628000000	37	36	61	Carbamidomethylation; Oxidation (M); Deamidation (NQ); Mutation	74591	SRS023583.32636-T1-C
1833	660677	SRS012902.36767	321.19	55	55	1600000000	39	33	83	Carbamidomethylation; Oxidation (M); Deamidation (NQ); Mutation	71561	SRS012902.36767-T1-C
1192	661203	SRS015217.4566	321.18	25	25	11500000	44	1	107	Carbamidomethylation; Oxidation (M); Deamidation (NQ); Mutation	143342	SRS015217.4566-T1-C
1907	230387	#CONTAM#P04264	321.14	56	56	1530000000	33	29	79	Carbamidomethylation; Oxidation (M); Deamidation (NQ); Mutation	66018	SWISS-PROT:#CONTAM#P04264 Tax_Id=9606 Gene_Symbol=KRT1 Keratin type II cytoskeletal 1
2521	660421	SRS017521.38147	321.09	58	58	763000000	36	22	67	Carbamidomethylation; Oxidation (M); Deamidation (NQ); Mutation	76808	SRS017521.38147-T1-C
1729	661802	SRS019601.7234	321.08	58	58	0	36	1	87	Oxidation (M); Deamidation (NQ); Mutation	51654	SRS019601.7234-T1-C
3670	661788	SRS024625.132184	321.08	68	68	402000000	30	13	52	Carbamidomethylation; Oxidation (M); Deamidation (NQ); Mutation	43706	SRS024625.132184-T1-C
537	661093	SRS077730.4042	320.98	42	42	38200000	58	7	161	Carbamidomethylation; Oxidation (M); Deamidation (NQ); Mutation	87588	SRS077730.4042-T1-C
1069	660139	SRS019601.58821	320.87	85	85	114000000	48	12	114	Carbamidomethylation; Oxidation (M); Deamidation (NQ); Mutation	50363	SRS019601.58821-T1-C
2526	661068	SRS050925.124948	320.85	51	51	27800000	39	12	66	Carbamidomethylation; Oxidation (M); Deamidation (NQ); Mutation	84327	SRS050925.124948-T1-C
535	667334	SRS011405.26259	320.8	63	63	84900000	41	4	157	Carbamidomethylation; Deamidation (NQ); Mutation	27581	SRS011405.26259-T1-C
204	660281	SRS064276.1496	320.79	66	66	13300000	62	1	242	Carbamidomethylation; Oxidation (M); Deamidation (NQ); Mutation	59376	SRS064276.1496-T1-C
878	660541	SRS014459.58491	320.72	61	61	145000000	58	6	125	Carbamidomethylation; Oxidation (M); Deamidation (NQ); Mutation	48616	SRS014459.58491-T1-C
569	661413	SRS014459.13721	320.67	74	74	1060000000	64	10	155	Carbamidomethylation; Oxidation (M); Deamidation (NQ); Mutation	35523	SRS014459.13721-T1-C
950	661021	SRS014459.125859	320.63	62	62	283000000	51	14	119	Carbamidomethylation; Oxidation (M); Deamidation (NQ); Mutation	51009	SRS014459.125859-T1-C
1480	660386	SRS024132.19610	320.56	63	63	1650000000	44	29	103	Carbamidomethylation; Oxidation (M); Deamidation (NQ); Mutation	57587	SRS024132.19610-T1-C
1196	660515	SRS012902.42879	320.43	60	60	1660000000	47	45	106	Carbamidomethylation; Oxidation (M); Deamidation (NQ); Mutation	69999	SRS012902.42879-T1-C
1771	662080	SRS015217.2375	320.41	47	47	20900000	36	3	84	Carbamidomethylation; Oxidation (M); Deamidation (NQ); Mutation	48948	SRS015217.2375-T1-C
929	660264	SRS012902.18146	320.4	71	71	560000000	51	21	119	Oxidation (M); Deamidation (NQ); Mutation	50989	SRS012902.18146-T1-C
221	661422	SRS015190.57703	320.32	74	74	452000000	59	10	240	Carbamidomethylation; Oxidation (M); Deamidation (NQ); Mutation	31269	SRS015190.57703-T1-C
2140	660606	SRS058770.72502	320.24	56	56	435000000	46	33	77	Carbamidomethylation; Oxidation (M); Deamidation (NQ); Mutation	69183	SRS058770.72502-T1-C
1336	660417	SRS015217.11470	320.23	63	63	860000000	56	26	103	Carbamidomethylation; Oxidation (M); Deamidation (NQ); Mutation	58986	SRS015217.11470-T1-C
2686	661089	SRS014459.9163	320.17	49	49	11800000	49	8	67	Carbamidomethylation; Oxidation (M); Deamidation (NQ); Mutation	117403	SRS014459.9163-T1-C
1763	662051	SRS019161.102014	320.11	59	59	2490000	34	1	86	Oxidation (M); Mutation	50993	SRS019161.102014-T1-C
2122	660652	SRS012902.38126	320.09	51	51	723000000	36	36	72	Oxidation (M); Deamidation (NQ); Mutation	86772	SRS012902.38126-T1-C
1060	662386	SRS015663.2461	320.02	74	74	1440000	40	1	112	Carbamidomethylation; Oxidation (M); Deamidation (NQ); Mutation	30547	SRS015663.2461-T1-C
2092	661003	SRS054590.81	319.97	61	61	82800000	39	6	75	Carbamidomethylation; Oxidation (M); Deamidation (NQ); Mutation	55195	SRS054590.81-T1-C
1254	660328	SRS019787.26056	319.92	65	65	210000000	44	6	103	Carbamidomethylation; Deamidation (NQ); Mutation	70121	SRS019787.26056-T1-C
2179	660966	SRS017191.21806	319.82	66	66	141000000	40	8	72	Carbamidomethylation; Oxidation (M); Deamidation (NQ); Mutation	53340	SRS017191.21806-T1-C
1329	660709	SRS049959.43277	319.8	49	49	139000000	47	17	102	Carbamidomethylation; Deamidation (NQ); Mutation	77489	SRS049959.43277-T1-C
1427	660415	SRS015217.23327	319.77	70	70	198000000	45	8	97	Carbamidomethylation; Oxidation (M); Mutation	41866	SRS015217.23327-T1-C
1087	660928	SRS015264.24660	319.61	66	66	159000000	44	8	114	Carbamidomethylation; Oxidation (M); Deamidation (NQ); Mutation	51138	SRS015264.24660-T1-C
3020	660809	SRS024132.12637	319.53	42	42	378000000	39	36	60	Carbamidomethylation; Deamidation (NQ); Mutation	129745	SRS024132.12637-T1-C
337	667223	SRS048870.8936	319.52	71	71	893000000	47	5	201	Carbamidomethylation; Oxidation (M)	24451	SRS048870.8936-T1-C
2364	660802	SRS019601.104583	319.48	38	38	93700000	36	9	68	Carbamidomethylation; Oxidation (M); Deamidation (NQ); Mutation	120674	SRS019601.104583-T1-C
939	665864	SRS019601.568	319.47	59	59	1760000000	36	21	118	Carbamidomethylation; Oxidation (M); Deamidation (NQ); Mutation	21839	SRS019601.568-T1-C
1985	661128	SRS014459.30292	319.47	38	38	7350000	52	5	79	Carbamidomethylation; Oxidation (M); Deamidation (NQ); Mutation	125006	SRS014459.30292-T1-C
706	660464	SRS057717.13538	319.43	63	63	13200000	51	2	139	Carbamidomethylation; Oxidation (M); Deamidation (NQ); Mutation	64666	SRS057717.13538-T1-C
632	662388	SRS019582.6527	319.4	74	74	9620000	43	1	145	Carbamidomethylation; Oxidation (M); Deamidation (NQ); Mutation	31398	SRS019582.6527-T1-C
956	661137	SRS022609.6341	319.36	36	36	102000000	54	19	122	Carbamidomethylation; Deamidation (NQ); Mutation	127773	SRS022609.6341-T1-C
3117	662161	SRS012902.38121	319.32	60	60	1410000000	29	28	57	Oxidation (M); Deamidation (NQ); Mutation	47675	SRS012902.38121-T1-C
2257	660849	SRS015065.14654	319.28	36	36	52200000	36	5	71	Carbamidomethylation; Deamidation (NQ); Mutation	121775	SRS015065.14654-T1-C
1615	660734	SRS013687.11874	319.2	47	47	967000000	55	53	93	Oxidation (M); Deamidation (NQ); Mutation	106420	SRS013687.11874-T1-C
2753	660779	SRS054590.35170	319.19	43	43	4560000	31	1	62	Carbamidomethylation; Deamidation (NQ); Mutation	78021	SRS054590.35170-T1-C
500	660957	SRS023914.28805	319.16	74	74	380000000	47	12	163	Carbamidomethylation; Oxidation (M); Deamidation (NQ); Mutation	42099	SRS023914.28805-T1-C
2094	660812	SRS018351.5687	319.07	47	47	271000000	50	23	75	Carbamidomethylation; Deamidation (NQ); Mutation	117107	SRS018351.5687-T1-C
485	660946	SRS014459.70820	319.06	78	78	41300000	61	3	169	Carbamidomethylation; Oxidation (M); Deamidation (NQ); Mutation	48581	SRS014459.70820-T1-C
836	660302	SRS015133.211304	319.05	66	66	1950000000	47	34	128	Carbamidomethylation; Oxidation (M); Deamidation (NQ); Mutation	52114	SRS015133.211304-T1-C
1650	661100	SRS014459.11221	319	35	35	1540000	43	2	95	Carbamidomethylation; Oxidation (M); Deamidation (NQ); Mutation	97721	SRS014459.11221-T1-C
1451	660576	SRS015782.20825	318.97	53	53	150000000	51	5	97	Carbamidomethylation; Oxidation (M); Deamidation (NQ); Mutation	88005	SRS015782.20825-T1-C
1511	661014	SRS050422.94899	318.97	52	52	7640000	43	3	96	Carbamidomethylation; Oxidation (M); Deamidation (NQ); Mutation	58591	SRS050422.94899-T1-C
446	668474	SRS015663.41253	318.86	76	76	0	29	1	169	Carbamidomethylation; Oxidation (M); Deamidation (NQ); Mutation	20473	SRS015663.41253-T1-C
1410	660449	SRS015264.21112	318.82	62	62	29200000	39	3	99	Carbamidomethylation; Oxidation (M)	56392	SRS015264.21112-T1-C
2930	660547	SRS014287.65862	318.79	63	63	6250000	31	1	60	Carbamidomethylation; Oxidation (M); Deamidation (NQ); Mutation	51789	SRS014287.65862-T1-C
846	661223	SRS019601.8278	318.76	70	70	58700000	45	6	128	Carbamidomethylation; Oxidation (M); Deamidation (NQ); Mutation	43555	SRS019601.8278-T1-C
1275	661192	SRS014613.70869	318.72	25	25	3010000	47	1	103	Carbamidomethylation; Oxidation (M); Deamidation (NQ); Mutation	142010	SRS014613.70869-T1-C
751	664696	SRS016495.6880	318.68	65	65	7240000	42	2	134	Carbamidomethylation; Deamidation (NQ); Mutation	28282	SRS016495.6880-T1-C
2611	660425	SRS024132.94465	318.6	61	61	383000000	34	18	64	Carbamidomethylation; Deamidation (NQ); Mutation	68058	SRS024132.94465-T1-C
1358	660435	SRS024435.70009	318.59	59	59	489000000	47	16	99	Carbamidomethylation; Deamidation (NQ); Mutation	65509	SRS024435.70009-T1-C
2949	660760	SRS013951.45334	318.55	45	45	6180000	44	4	64	Carbamidomethylation; Oxidation (M); Deamidation (NQ); Mutation	117464	SRS013951.45334-T1-C
951	662021	SRS064276.258683	318.52	77	77	80800000	36	4	119	Carbamidomethylation; Oxidation (M); Deamidation (NQ); Mutation	30894	SRS064276.258683-T1-C
2251	46	WP_034879627.1	318.52	50	50	740000000	25	6	70	Carbamidomethylation	39894	transaldolase [Bifidobacterium pseudocatenulatum]_x0001_KEF29560.1 transaldolase [Bifidobacterium pseudocatenulatum IPLA36007]
2251	3	WP_004222108.1	318.52	50	50	740000000	25	6	70	Carbamidomethylation	39871	transaldolase [Bifidobacterium pseudocatenulatum]_x0001_EEG70681.1 transaldolase [Bifidobacterium pseudocatenulatum DSM 20438 = JCM 1200 = LMG 10505]_x0001_CDC15246.1 transaldolase [Bifidobacterium pseudocatenulatum CAG:263]_x0001_KFI75952.1 transaldolase [...
1126	661834	SRS015264.163354	318.45	31	31	0	59	1	117	Carbamidomethylation; Oxidation (M); Deamidation (NQ); Mutation	105632	SRS015264.163354-T1-C
2969	660393	SRS015578.104622	318.27	64	64	466000000	36	23	61	Carbamidomethylation; Deamidation (NQ); Mutation	48261	SRS015578.104622-T1-C
5754	660741	SRS016056.9036	318.19	47	47	104000000	27	14	35	Carbamidomethylation; Deamidation (NQ); Mutation	91787	SRS016056.9036-T1-C
1989	661059	SRS017433.49565	318.13	44	44	81100000	46	16	83	Oxidation (M); Deamidation (NQ); Mutation	76664	SRS017433.49565-T1-C
1026	661095	SRS017191.27439	318.12	43	43	47900000	71	9	122	Carbamidomethylation; Oxidation (M); Deamidation (NQ); Mutation	105436	SRS017191.27439-T1-C
1761	660697	SRS020869.255507	318.1	46	46	781000000	38	29	85	Carbamidomethylation; Oxidation (M); Deamidation (NQ); Mutation	114212	SRS020869.255507-T1-C
237	662307	SRS015217.45745	318.03	72	72	6530000	53	2	233	Carbamidomethylation; Oxidation (M); Deamidation (NQ); Mutation	31146	SRS015217.45745-T1-C
936	660333	SRS012902.16983	318	72	72	1800000000	49	24	122	Carbamidomethylation; Oxidation (M); Deamidation (NQ); Mutation	54969	SRS012902.16983-T1-C
607	660542	SRS019601.9058	317.9	52	52	9060000	57	4	151	Carbamidomethylation; Oxidation (M); Deamidation (NQ); Mutation	66574	SRS019601.9058-T1-C
2474	660241	SRS015663.119339	317.88	72	72	543000000	37	30	69	Carbamidomethylation; Oxidation (M); Deamidation (NQ); Mutation	48850	SRS015663.119339-T1-C
942	662523	|#CONTAM#Q8WWU7|ITLN2_HUMAN	317.85	71	71	7370000000	44	20	118	Carbamidomethylation; Oxidation (M)	36212	Intelectin-2 OS=Homo sapiens OX=9606 GN=ITLN2 PE=2 SV=1
2308	660681	SRS018351.164820	317.83	49	49	301000000	41	41	70	Carbamidomethylation; Oxidation (M); Deamidation (NQ); Mutation	99959	SRS018351.164820-T1-C
3073	660993	SRS017307.195619	317.83	69	69	109000000	30	11	58	Carbamidomethylation; Oxidation (M); Deamidation (NQ); Mutation	57418	SRS017307.195619-T1-C
3918	660988	SRS019601.61111	317.78	64	64	121000000	32	14	49	Carbamidomethylation; Oxidation (M); Deamidation (NQ); Mutation	56482	SRS019601.61111-T1-C
1013	662625	SRS023176.8918	317.78	76	76	793000000	48	21	126	Carbamidomethylation; Oxidation (M); Deamidation (NQ); Mutation	26957	SRS023176.8918-T1-C
987	662515	SRS018656.23242	317.63	76	76	27100000	39	3	129	Carbamidomethylation; Oxidation (M); Deamidation (NQ); Mutation	34803	SRS018656.23242-T1-C
2156	660764	SRS014459.71658	317.61	37	37	3270000	49	4	76	Carbamidomethylation; Oxidation (M); Deamidation (NQ); Mutation	125342	SRS014459.71658-T1-C
1352	660355	SRS052027.24395	317.53	61	61	58200000	37	6	99	Oxidation (M)	62681	SRS052027.24395-T1-C
1167	661765	SRS013951.40214	317.52	71	71	534000000	38	15	108	Carbamidomethylation; Oxidation (M); Deamidation (NQ); Mutation	31967	SRS013951.40214-T1-C
1735	660497	SRS024132.105270	317.43	60	60	678000000	38	33	84	Carbamidomethylation; Oxidation (M); Deamidation (NQ); Mutation	64072	SRS024132.105270-T1-C
2553	660716	SRS050422.25253	317.35	51	51	978000000	32	32	66	Carbamidomethylation; Oxidation (M); Deamidation (NQ); Mutation	72145	SRS050422.25253-T1-C
2426	662055	SRS050752.213433	317.33	57	57	1020000000	34	34	68	Carbamidomethylation; Deamidation (NQ); Mutation	51064	SRS050752.213433-T1-C
2281	661001	SRS019601.92293	317.33	62	62	1180000000	33	33	70	Carbamidomethylation; Deamidation (NQ); Mutation	52685	SRS019601.92293-T1-C
1826	661927	SRS015782.5105	317.33	55	55	552000	38	1	89	Carbamidomethylation; Oxidation (M); Mutation	50252	SRS015782.5105-T1-C
2311	662977	SRS063040.52741	317.26	69	69	733000	41	2	72	Carbamidomethylation; Oxidation (M); Deamidation (NQ); Mutation	44949	SRS063040.52741-T1-C
3124	660691	SRS018817.180950	317.24	55	55	340000000	36	35	59	Carbamidomethylation; Oxidation (M); Deamidation (NQ); Mutation	90148	SRS018817.180950-T1-C
1247	660756	SRS011302.11735	317.24	49	49	88800000	54	13	105	Carbamidomethylation; Oxidation (M); Deamidation (NQ); Mutation	120098	SRS011302.11735-T1-C
1246	661152	SRS011586.2968	317.22	39	39	473000000	44	25	103	Carbamidomethylation; Oxidation (M); Deamidation (NQ); Mutation	122925	SRS011586.2968-T1-C
2479	661305	SRS015190.13515	317.19	47	47	25700000	41	3	68	Carbamidomethylation; Deamidation (NQ); Mutation	61861	SRS015190.13515-T1-C
891	661592	|#CONTAM#P11055|MYH3_HUMAN	317.16	16	16	75500000	51	1	120	Carbamidomethylation; Oxidation (M)	223903	Myosin-3 OS=Homo sapiens OX=9606 GN=MYH3 PE=1 SV=3
1737	661613	SRS050422.360	317.13	70	70	54000000	33	3	88	Oxidation (M); Deamidation (NQ); Mutation	43745	SRS050422.360-T1-C
1178	662839	SRS019397.59647	317.07	86	86	214000000	36	4	107	Carbamidomethylation; Oxidation (M)	32235	SRS019397.59647-T1-C
215	665051	SRS048870.85025	317.03	74	74	57400000	59	6	233	Carbamidomethylation; Oxidation (M); Mutation	20996	SRS048870.85025-T1-C
242	665892	SRS011271.57701	317.01	59	59	3010000	50	1	224	Carbamidomethylation; Oxidation (M); Deamidation (NQ); Mutation	19294	SRS011271.57701-T1-C
1626	662151	SRS014459.52986	316.99	63	63	580000000	42	8	91	Carbamidomethylation; Oxidation (M); Deamidation (NQ); Mutation	44263	SRS014459.52986-T1-C
2706	661052	SRS050422.102088	316.98	60	60	828000000	32	15	65	Carbamidomethylation; Oxidation (M); Deamidation (NQ); Mutation	52121	SRS050422.102088-T1-C
2043	661210	SRS011405.52354	316.97	79	79	5300000	40	1	77	Carbamidomethylation; Oxidation (M); Deamidation (NQ); Mutation	44075	SRS011405.52354-T1-C
3048	660800	SRS012273.39689	316.97	43	43	81400000	41	19	60	Carbamidomethylation; Oxidation (M); Deamidation (NQ); Mutation	76487	SRS012273.39689-T1-C
503	663934	SRS049995.7319	316.87	67	67	33700000	43	2	161	Carbamidomethylation; Oxidation (M); Deamidation (NQ); Mutation	28871	SRS049995.7319-T1-C
1401	661019	SRS015217.44495	316.87	52	52	7670000	48	2	98	Carbamidomethylation; Oxidation (M); Deamidation (NQ); Mutation	65167	SRS015217.44495-T1-C
2222	660525	SRS019601.37036	316.82	52	52	298000000	41	13	73	Carbamidomethylation; Oxidation (M); Deamidation (NQ); Mutation	78889	SRS019601.37036-T1-C
3212	662314	SRS054956.79161	316.8	60	60	185000000	32	13	59	Carbamidomethylation; Oxidation (M); Deamidation (NQ); Mutation	46283	SRS054956.79161-T1-C
1082	660458	SRS077730.27981	316.72	62	62	117000000	49	6	112	Carbamidomethylation; Oxidation (M)	68030	SRS077730.27981-T1-C
2605	661091	SRS017521.61676	316.69	50	50	760000000	40	25	64	Carbamidomethylation; Oxidation (M); Deamidation (NQ); Mutation	66259	SRS017521.61676-T1-C
2313	663674	SRS019601.80520	316.63	51	51	18000000	39	1	70	Carbamidomethylation; Oxidation (M); Deamidation (NQ); Mutation	43201	SRS019601.80520-T1-C
1927	660587	SRS019161.135303	316.56	56	56	179000000	39	20	80	Carbamidomethylation; Deamidation (NQ); Mutation	67763	SRS019161.135303-T1-C
448	663147	SRS011134.282826	316.47	48	48	31300000	57	1	172	Carbamidomethylation; Oxidation (M); Deamidation (NQ); Mutation	49684	SRS011134.282826-T1-C
2931	661282	SRS019582.12494	316.46	56	56	157000000	30	15	59	Carbamidomethylation; Oxidation (M); Mutation	56031	SRS019582.12494-T1-C
779	662844	SRS049959.46153	316.43	70	70	80700000	50	3	131	Carbamidomethylation; Oxidation (M); Deamidation (NQ); Mutation	36102	SRS049959.46153-T1-C
1647	660949	SRS012273.29831	316.41	70	70	1340000000	37	34	88	Carbamidomethylation; Oxidation (M); Deamidation (NQ); Mutation	50662	SRS012273.29831-T1-C
1549	660673	SRS014459.97663	316.36	45	45	14400000	44	3	100	Carbamidomethylation; Oxidation (M); Deamidation (NQ); Mutation	85722	SRS014459.97663-T1-C
1376	660572	SRS019968.47582	316.36	53	53	209000000	51	9	101	Carbamidomethylation; Oxidation (M); Deamidation (NQ); Mutation	83089	SRS019968.47582-T1-C
1533	662455	SRS043701.138496	316.33	65	65	476000000	41	14	92	Carbamidomethylation; Oxidation (M); Deamidation (NQ); Mutation	47352	SRS043701.138496-T1-C
4169	662167	SRS047044.44672	316.21	57	57	16700000	28	2	46	Carbamidomethylation; Oxidation (M)	49715	SRS047044.44672-T1-C
2052	661083	SRS058770.25859	316.21	44	44	26400000	37	3	76	Carbamidomethylation; Oxidation (M); Deamidation (NQ); Mutation	71282	SRS058770.25859-T1-C
144	661768	SRS050422.52539	316.21	60	60	20300000	67	3	276	Carbamidomethylation; Oxidation (M); Deamidation (NQ); Mutation	42447	SRS050422.52539-T1-C
2327	660670	SRS024132.78647	316.2	47	47	48800000	37	11	72	Carbamidomethylation; Deamidation (NQ); Mutation	92726	SRS024132.78647-T1-C
670	661030	SRS014459.54259	316.16	55	55	14000000	57	2	140	Oxidation (M); Deamidation (NQ); Mutation	57586	SRS014459.54259-T1-C
1869	660991	SRS017521.33226	316.16	67	67	42500000	37	5	82	Carbamidomethylation; Oxidation (M); Deamidation (NQ); Mutation	45863	SRS017521.33226-T1-C
907	664125	SRS011529.7677	316.1	66	66	92900000	49	7	121	Carbamidomethylation; Oxidation (M); Deamidation (NQ); Mutation	28475	SRS011529.7677-T1-C
1469	660557	SRS020869.879	316.09	63	63	92100000	45	5	97	Carbamidomethylation; Oxidation (M); Deamidation (NQ); Mutation	61266	SRS020869.879-T1-C
2294	661629	SRS019582.98996	316.04	70	70	1380000000	35	35	72	Carbamidomethylation; Oxidation (M); Deamidation (NQ); Mutation	36043	SRS019582.98996-T1-C
1276	661822	SRS050422.86011	316.02	45	45	32900000	41	2	103	Carbamidomethylation; Oxidation (M); Deamidation (NQ); Mutation	62477	SRS050422.86011-T1-C
1198	660976	SRS022609.84939	316.01	64	64	1740000000	37	23	106	Carbamidomethylation; Oxidation (M); Deamidation (NQ); Mutation	45882	SRS022609.84939-T1-C
1865	662461	SRS054590.34565	315.97	58	58	1720000	34	2	84	Oxidation (M); Mutation	50781	SRS054590.34565-T1-C
1302	662898	SRS011405.42047	315.9	75	75	31500000	35	2	101	Carbamidomethylation; Oxidation (M); Deamidation (NQ); Mutation	30425	SRS011405.42047-T1-C
2350	660867	SRS019582.48147	315.75	36	36	36000000	35	4	72	Oxidation (M); Deamidation (NQ); Mutation	113280	SRS019582.48147-T1-C
1683	660759	SRS016585.27454	315.75	45	45	544000000	49	39	90	Carbamidomethylation; Oxidation (M); Deamidation (NQ); Mutation	116100	SRS016585.27454-T1-C
2617	663056	SRS024549.37814	315.71	71	71	70100000	36	5	64	Carbamidomethylation; Oxidation (M); Mutation	40654	SRS024549.37814-T1-C
1395	669773	SRS014235.22209	315.57	71	71	76000	36	1	97	Carbamidomethylation; Oxidation (M)	19326	SRS014235.22209-T1-C
2286	661064	SRS014287.58859	315.55	56	56	2940000	38	2	70	Carbamidomethylation; Oxidation (M); Deamidation (NQ); Mutation	63305	SRS014287.58859-T1-C
3530	661689	SRS018351.160172	315.46	40	40	380000000	32	14	50	Carbamidomethylation; Oxidation (M); Deamidation (NQ); Mutation	95873	SRS018351.160172-T1-C
2723	660698	SRS054590.856	315.45	51	51	210000000	33	9	62	Carbamidomethylation; Oxidation (M); Deamidation (NQ); Mutation	79555	SRS054590.856-T1-C
268	662973	SRS047044.12131	315.41	83	83	434000000	60	5	216	Carbamidomethylation; Oxidation (M); Deamidation (NQ); Mutation	25262	SRS047044.12131-T1-C
1004	665601	|#CONTAM#Q8WWA0|ITLN1_HUMAN	315.37	60	60	5660000000	39	15	112	Carbamidomethylation; Oxidation (M)	34962	Intelectin-1 OS=Homo sapiens OX=9606 GN=ITLN1 PE=1 SV=1
4059	660527	SRS015782.299558	315.37	58	58	413000000	36	36	49	Carbamidomethylation; Deamidation (NQ); Mutation	65983	SRS015782.299558-T1-C
2469	660248	SRS019161.807	315.25	65	65	183000000	33	19	73	Oxidation (M); Mutation	57780	SRS019161.807-T1-C
2283	661438	SRS012902.10254	315.23	58	58	1280000000	40	17	74	Oxidation (M); Deamidation (NQ); Mutation	48875	SRS012902.10254-T1-C
1840	661914	SRS022071.260601	315.21	65	65	142000000	38	7	85	Carbamidomethylation; Oxidation (M); Mutation	48747	SRS022071.260601-T1-C
2816	660647	SRS017191.62170	315.21	45	45	140000000	38	23	60	Carbamidomethylation; Oxidation (M); Deamidation (NQ); Mutation	79313	SRS017191.62170-T1-C
129	661618	SRS017191.22275	315.2	67	67	122000000	67	8	289	Carbamidomethylation; Oxidation (M); Deamidation (NQ); Mutation	41024	SRS017191.22275-T1-C
2145	673021	SRS024549.4857	315.16	58	58	26400000	34	1	75	Carbamidomethylation	23237	SRS024549.4857-T1-C
2384	660932	SRS023914.200131	315.14	73	73	76800000	41	3	68	Carbamidomethylation; Oxidation (M); Deamidation (NQ); Mutation	47790	SRS023914.200131-T1-C
437	677796	SRS048870.36806	315.04	90	90	311000000	28	6	170	Carbamidomethylation; Oxidation (M); Mutation	13122	SRS048870.36806-T1-C
3455	661175	SRS022609.92211	315	37	37	152000000	34	15	54	Carbamidomethylation; Oxidation (M); Deamidation (NQ); Mutation	98176	SRS022609.92211-T1-C
2370	660999	SRS020233.358764	314.98	66	66	307000000	34	8	72	Carbamidomethylation; Deamidation (NQ); Mutation	51314	SRS020233.358764-T1-C
3718	660836	SRS015663.27839	314.89	44	44	148000000	35	32	49	Carbamidomethylation; Oxidation (M); Deamidation (NQ); Mutation	121573	SRS015663.27839-T1-C
1463	662886	SRS051031.175121	314.81	29	29	96200000	37	6	94	Carbamidomethylation; Oxidation (M)	100932	SRS051031.175121-T1-C
1923	661522	SRS011302.7151	314.81	52	52	59200000	33	5	79	Carbamidomethylation; Oxidation (M); Mutation	53453	SRS011302.7151-T1-C
2643	661118	SRS019397.18733	314.8	47	47	59600000	38	7	65	Carbamidomethylation; Deamidation (NQ); Mutation	84148	SRS019397.18733-T1-C
2747	661184	SRS020869.262326	314.75	36	36	130000000	42	11	63	Carbamidomethylation; Deamidation (NQ); Mutation	149480	SRS020869.262326-T1-C
1718	662032	SRS024132.66984	314.7	75	75	1190000000	34	17	86	Carbamidomethylation; Oxidation (M); Deamidation (NQ); Mutation	35761	SRS024132.66984-T1-C
532	664086	SRS015663.68264	314.66	59	59	41300000	41	7	158	Carbamidomethylation; Oxidation (M); Deamidation (NQ); Mutation	34919	SRS015663.68264-T1-C
601	663912	SRS014235.106533	314.6	73	73	3870000	54	4	153	Carbamidomethylation; Oxidation (M); Deamidation (NQ); Mutation	23335	SRS014235.106533-T1-C
1311	662443	SRS014683.73763	314.56	85	85	3450000	40	2	101	Carbamidomethylation; Oxidation (M); Deamidation (NQ); Mutation	24718	SRS014683.73763-T1-C
209	663409	SRS015217.72770	314.49	41	41	15800000	63	2	247	Carbamidomethylation; Oxidation (M); Deamidation (NQ); Mutation	41956	SRS015217.72770-T1-C
256	669712	SRS020233.190732	314.47	85	85	224000000	47	2	222	Oxidation (M); Deamidation (NQ); Mutation	14975	SRS020233.190732-T1-C
465	663052	SRS045645.28142	314.47	72	72	5100000	37	3	169	Carbamidomethylation; Oxidation (M)	33138	SRS045645.28142-T1-C
1514	662027	SRS019582.59878	314.44	68	68	34300000	45	5	95	Carbamidomethylation; Oxidation (M); Deamidation (NQ); Mutation	42984	SRS019582.59878-T1-C
1940	676302	SRS019910.42046	314.43	88	88	23600000	32	2	81	Carbamidomethylation; Oxidation (M); Mutation	12693	SRS019910.42046-T1-C
1834	660996	SRS048870.102866	314.39	69	69	431000000	47	14	84	Carbamidomethylation; Oxidation (M); Deamidation (NQ); Mutation	43941	SRS048870.102866-T1-C
1892	660942	SRS013476.190505	314.35	80	80	72400000	46	12	82	Carbamidomethylation; Oxidation (M); Deamidation (NQ); Mutation	39823	SRS013476.190505-T1-C
2496	660781	SRS017307.41439	314.34	48	48	406000000	34	19	68	Carbamidomethylation; Oxidation (M); Deamidation (NQ); Mutation	66435	SRS017307.41439-T1-C
518	661071	SRS014459.11993	314.25	48	48	15000000	64	3	166	Carbamidomethylation; Oxidation (M); Deamidation (NQ); Mutation	80258	SRS014459.11993-T1-C
1610	660363	SRS022609.11166	314.23	71	71	622000000	34	15	89	Carbamidomethylation; Oxidation (M); Deamidation (NQ); Mutation	52827	SRS022609.11166-T1-C
205	662107	SRS013687.78693	314.19	28	28	268000000	58	4	246	Carbamidomethylation; Deamidation (NQ); Mutation	105647	SRS013687.78693-T1-C
2359	661232	SRS018427.188004	314.15	62	62	59900000	25	6	73	Carbamidomethylation; Oxidation (M); Deamidation (NQ); Mutation	49918	SRS018427.188004-T1-C
3237	661287	SRS047044.52889	314.1	60	60	79300000	25	5	55	Carbamidomethylation	62036	SRS047044.52889-T1-C
2768	660426	SRS022137.28671	314.1	64	64	697000000	37	30	65	Carbamidomethylation; Oxidation (M); Deamidation (NQ); Mutation	50990	SRS022137.28671-T1-C
1175	661634	SRS051031.2209	314.08	67	67	6610000	48	2	112	Carbamidomethylation; Oxidation (M); Deamidation (NQ); Mutation	41923	SRS051031.2209-T1-C
2459	661226	SRS017521.124387	314.07	73	73	1070000000	30	29	69	Carbamidomethylation; Oxidation (M); Deamidation (NQ); Mutation	40560	SRS017521.124387-T1-C
1383	660941	SRS018351.157816	314	77	77	102000000	42	3	94	Carbamidomethylation; Oxidation (M); Deamidation (NQ); Mutation	44872	SRS018351.157816-T1-C
1820	661094	SRS057717.32964	313.91	47	47	4100000	37	2	87	Carbamidomethylation; Oxidation (M); Deamidation (NQ); Mutation	69240	SRS057717.32964-T1-C
2673	666849	SRS054956.17572	313.91	69	69	287000000	29	7	65	Carbamidomethylation; Oxidation (M); Deamidation (NQ); Mutation	24854	SRS054956.17572-T1-C
3545	660707	SRS018427.184927	313.82	48	48	255000000	33	15	51	Deamidation (NQ); Mutation	74083	SRS018427.184927-T1-C
2062	661263	SRS022609.50526	313.75	53	53	733000000	34	34	76	Carbamidomethylation; Deamidation (NQ); Mutation	48785	SRS022609.50526-T1-C
410	661771	SRS018351.56924	313.72	71	71	3710000000	50	36	177	Oxidation (M); Deamidation (NQ); Mutation	46449	SRS018351.56924-T1-C
3615	660786	SRS024132.95124	313.66	46	46	262000000	36	21	52	Carbamidomethylation; Deamidation (NQ); Mutation	109288	SRS024132.95124-T1-C
1636	661846	SRS023914.35577	313.66	40	40	3220000000	24	24	88	Oxidation (M)	62525	SRS023914.35577-T1-C
2428	670530	SRS024132.103668	313.66	66	66	1340000000	38	35	70	Carbamidomethylation; Deamidation (NQ); Mutation	21976	SRS024132.103668-T1-C
3211	661229	SRS017191.52152	313.59	68	68	71600000	29	4	56	Carbamidomethylation; Oxidation (M); Deamidation (NQ); Mutation	43697	SRS017191.52152-T1-C
664	661913	SRS017433.12495	313.54	73	73	2260000	42	1	141	Carbamidomethylation; Oxidation (M); Deamidation (NQ); Mutation	27997	SRS017433.12495-T1-C
3522	662198	SRS064276.41006	313.54	38	38	3740000	26	1	54	Carbamidomethylation; Oxidation (M); Mutation	63042	SRS064276.41006-T1-C
2734	668099	SRS018656.90192	313.52	80	80	402000000	33	6	63	Oxidation (M); Deamidation (NQ); Mutation	20022	SRS018656.90192-T1-C
2674	668346	SRS014235.66950	313.5	61	61	37700000	22	1	64	Carbamidomethylation; Oxidation (M)	31024	SRS014235.66950-T1-C
1370	663774	SRS023914.175687	313.5	78	78	917000000	37	13	98	Carbamidomethylation; Oxidation (M); Deamidation (NQ); Mutation	24809	SRS023914.175687-T1-C
1323	662263	SRS015663.244184	313.45	51	51	49600000	53	6	103	Carbamidomethylation; Oxidation (M); Deamidation (NQ); Mutation	61338	SRS015663.244184-T1-C
2784	660640	SRS012902.37295	313.42	56	56	791000000	44	40	64	Carbamidomethylation; Oxidation (M); Deamidation (NQ); Mutation	73227	SRS012902.37295-T1-C
1431	661025	SRS017307.11265	313.41	53	53	0	45	1	103	Oxidation (M); Deamidation (NQ); Mutation	60290	SRS017307.11265-T1-C
1590	661114	SRS077730.6659	313.35	40	40	22400000	41	8	93	Carbamidomethylation; Deamidation (NQ); Mutation	77469	SRS077730.6659-T1-C
1799	661368	SRS023914.16264	313.34	36	36	1010000	43	1	84	Carbamidomethylation; Oxidation (M); Deamidation (NQ); Mutation	92125	SRS023914.16264-T1-C
2700	660336	SRS013687.79151	313.31	70	70	820000000	33	32	64	Carbamidomethylation; Oxidation (M); Deamidation (NQ); Mutation	56851	SRS013687.79151-T1-C
2204	661189	SRS011529.15293	313.29	26	26	142000	40	1	75	Oxidation (M); Mutation	139987	SRS011529.15293-T1-C
2069	662899	SRS015578.45548	313.28	65	65	445000000	34	20	75	Carbamidomethylation; Oxidation (M); Mutation	32410	SRS015578.45548-T1-C
3067	662155	SRS024132.101816	313.12	61	61	141000000	27	7	57	Carbamidomethylation; Oxidation (M); Deamidation (NQ); Mutation	43345	SRS024132.101816-T1-C
2954	660562	SRS047044.23939	313.07	51	51	51800000	35	11	60	Carbamidomethylation; Oxidation (M); Mutation	64430	SRS047044.23939-T1-C
3507	660844	SRS014235.19034	312.99	38	38	178000000	39	20	55	Carbamidomethylation; Deamidation (NQ); Mutation	116807	SRS014235.19034-T1-C
2669	662255	SRS048164.10328	312.98	58	58	6530000	26	1	65	Carbamidomethylation; Oxidation (M)	49094	SRS048164.10328-T1-C
2085	661006	SRS056259.204498	312.97	56	56	1050000000	33	27	74	Carbamidomethylation; Oxidation (M); Deamidation (NQ); Mutation	62997	SRS056259.204498-T1-C
1844	661036	SRS014613.6916	312.96	60	60	681000000	45	36	83	Carbamidomethylation; Oxidation (M); Deamidation (NQ); Mutation	66839	SRS014613.6916-T1-C
712	662687	SRS050752.17177	312.92	54	54	413000	40	1	138	Carbamidomethylation; Oxidation (M); Deamidation (NQ); Mutation	45086	SRS050752.17177-T1-C
3217	660299	SRS050422.137976	312.9	70	70	239000000	35	5	56	Carbamidomethylation; Oxidation (M); Deamidation (NQ); Mutation	54263	SRS050422.137976-T1-C
2708	662322	SRS011134.2770	312.85	62	62	53700000	37	2	66	Carbamidomethylation; Oxidation (M); Deamidation (NQ); Mutation	44000	SRS011134.2770-T1-C
588	662571	SRS058723.10208	312.84	82	82	0	38	1	152	Carbamidomethylation; Oxidation (M); Deamidation (NQ); Mutation	30343	SRS058723.10208-T1-C
3277	661937	SRS064276.6535	312.81	58	58	10200000	36	1	57	Carbamidomethylation	54456	SRS064276.6535-T1-C
750	664207	SRS018351.161321	312.78	73	73	1330000	44	1	133	Carbamidomethylation; Oxidation (M); Deamidation (NQ); Mutation	25207	SRS018351.161321-T1-C
1536	661462	SRS013687.3117	312.75	59	59	43100000	38	8	94	Carbamidomethylation; Oxidation (M); Deamidation (NQ); Mutation	46177	SRS013687.3117-T1-C
1182	664614	SRS023914.12714	312.7	54	54	49200000	43	1	111	Carbamidomethylation; Oxidation (M)	42687	SRS023914.12714-T1-C
3964	662745	SRS077730.157615	312.7	56	56	229000000	25	10	47	Carbamidomethylation; Deamidation (NQ); Mutation	43742	SRS077730.157615-T1-C
1093	665837	SRS065504.198093	312.68	76	76	25900000	36	1	110	Carbamidomethylation; Oxidation (M); Deamidation (NQ); Mutation	19206	SRS065504.198093-T1-C
1703	661919	SRS016203.3952	312.67	68	68	102000000	41	4	92	Carbamidomethylation; Oxidation (M); Mutation	36677	SRS016203.3952-T1-C
2312	661506	SRS023583.117399	312.66	50	50	61000000	44	13	71	Carbamidomethylation; Oxidation (M); Mutation	75565	SRS023583.117399-T1-C
2303	660501	SRS015217.85864	312.61	60	60	1620000	40	2	73	Carbamidomethylation; Oxidation (M); Deamidation (NQ); Mutation	60515	SRS015217.85864-T1-C
2424	661935	SRS011586.59805	312.53	59	59	1740000	38	1	67	Carbamidomethylation; Oxidation (M); Deamidation (NQ); Mutation	47944	SRS011586.59805-T1-C
1987	662052	SRS017191.28021	312.51	56	56	9510000	37	2	80	Carbamidomethylation; Oxidation (M)	48639	SRS017191.28021-T1-C
2256	660488	SRS017433.49450	312.5	49	49	671000000	48	46	75	Carbamidomethylation; Oxidation (M); Deamidation (NQ); Mutation	78179	SRS017433.49450-T1-C
4070	661468	SRS019601.21379	312.45	57	57	573000000	25	20	46	Carbamidomethylation; Oxidation (M); Deamidation (NQ); Mutation	53171	SRS019601.21379-T1-C
2289	660763	SRS019601.91036	312.4	51	51	103000000	41	7	71	Carbamidomethylation; Deamidation (NQ); Mutation	83544	SRS019601.91036-T1-C
1450	660565	SRS024132.80340	312.38	61	61	1030000000	47	34	96	Carbamidomethylation; Oxidation (M); Deamidation (NQ); Mutation	67750	SRS024132.80340-T1-C
913	666707	SRS016495.37380	312.29	92	92	1220000000	42	15	128	Carbamidomethylation; Oxidation (M); Deamidation (NQ); Mutation	13346	SRS016495.37380-T1-C
2138	665516	SRS050422.29862	312.27	68	68	810000	24	1	76	Carbamidomethylation; Oxidation (M); Deamidation (NQ); Mutation	32924	SRS050422.29862-T1-C
273	662038	SRS015217.1826	312.09	65	65	1790000000	52	18	214	Carbamidomethylation; Oxidation (M); Deamidation (NQ); Mutation	29468	SRS015217.1826-T1-C
2025	660395	SRS057717.24095	312.07	65	65	68400000	44	9	81	Carbamidomethylation; Oxidation (M)	63949	SRS057717.24095-T1-C
2137	664514	SRS015133.226279	312.06	61	61	58800000	32	4	77	Carbamidomethylation; Oxidation (M); Mutation	39804	SRS015133.226279-T1-C
3539	663893	SRS024132.73128	312.06	60	60	152000000	35	8	54	Carbamidomethylation; Oxidation (M); Mutation	44342	SRS024132.73128-T1-C
2199	675556	SRS017433.91552	312.06	79	79	639000000	28	7	73	Carbamidomethylation; Oxidation (M); Deamidation (NQ); Mutation	16591	SRS017433.91552-T1-C
250	664442	SRS015190.9792	312.04	56	56	517000	35	2	219	Carbamidomethylation; Oxidation (M)	39961	SRS015190.9792-T1-C
2408	660338	SRS017307.24013	311.93	64	64	711000000	37	11	71	Carbamidomethylation; Oxidation (M)	56781	SRS017307.24013-T1-C
1444	664536	SRS018351.134437	311.91	70	70	237000000	35	2	94	Carbamidomethylation; Oxidation (M); Deamidation (NQ); Mutation	31465	SRS018351.134437-T1-C
2868	662033	SRS014979.233303	311.9	72	72	874000000	35	33	62	Carbamidomethylation; Oxidation (M); Deamidation (NQ); Mutation	42041	SRS014979.233303-T1-C
2771	661216	SRS054590.35729	311.9	80	80	43800000	36	6	62	Carbamidomethylation; Oxidation (M); Mutation	34069	SRS054590.35729-T1-C
5021	661088	SRS024132.18122	311.89	51	51	436000000	26	26	39	Oxidation (M); Deamidation (NQ); Mutation	70473	SRS024132.18122-T1-C
1963	660404	SRS012902.42293	311.81	68	68	610000000	43	31	82	Carbamidomethylation; Oxidation (M); Deamidation (NQ); Mutation	57407	SRS012902.42293-T1-C
2001	663384	SRS053335.153883	311.71	52	52	304000000	36	13	79	Carbamidomethylation; Oxidation (M); Deamidation (NQ); Mutation	44939	SRS053335.153883-T1-C
462	661214	SRS019787.47122	311.7	67	67	676000000	44	8	175	Carbamidomethylation; Oxidation (M); Deamidation (NQ); Mutation	42469	SRS019787.47122-T1-C
1920	661809	SRS018817.41157	311.68	57	57	287000000	40	10	78	Carbamidomethylation; Oxidation (M); Deamidation (NQ); Mutation	50031	SRS018817.41157-T1-C
2278	661659	SRS015578.96193	311.6	53	53	0	33	3	71	Carbamidomethylation; Oxidation (M); Deamidation (NQ); Mutation	61263	SRS015578.96193-T1-C
604	662270	SRS054956.56026	311.59	51	51	87600000	49	6	151	Carbamidomethylation; Oxidation (M); Deamidation (NQ); Mutation	47137	SRS054956.56026-T1-C
1827	660483	SRS015217.95025	311.56	66	66	2360000000	32	32	86	Carbamidomethylation; Oxidation (M); Deamidation (NQ); Mutation	54922	SRS015217.95025-T1-C
2322	661411	SRS024009.37986	311.56	68	68	60400000	41	6	70	Carbamidomethylation; Oxidation (M); Deamidation (NQ); Mutation	44358	SRS024009.37986-T1-C
1224	660233	SRS019161.33580	311.54	72	72	29800000	45	5	107	Carbamidomethylation; Oxidation (M); Deamidation (NQ); Mutation	50509	SRS019161.33580-T1-C
1282	662235	SRS054956.76871	311.42	68	68	3230000	39	1	99	Carbamidomethylation; Oxidation (M); Deamidation (NQ); Mutation	30554	SRS054956.76871-T1-C
2601	663352	SRS016335.91597	311.41	65	65	22800000	32	1	64	Carbamidomethylation; Oxidation (M); Deamidation (NQ); Mutation	44246	SRS016335.91597-T1-C
1481	663571	SRS015264.12332	311.35	27	27	10500000	43	7	95	Oxidation (M); Deamidation (NQ); Mutation	75306	SRS015264.12332-T1-C
1814	662418	SRS019161.3050	311.32	38	38	86700000	46	10	87	Oxidation (M); Deamidation (NQ); Mutation	70673	SRS019161.3050-T1-C
3322	660683	SRS016018.145796	311.3	58	58	3590000	32	2	54	Oxidation (M); Deamidation (NQ); Mutation	61439	SRS016018.145796-T1-C
2130	662157	SRS015190.18365	311.28	65	65	110000000	45	7	75	Carbamidomethylation; Oxidation (M); Deamidation (NQ); Mutation	44395	SRS015190.18365-T1-C
455	665540	SRS021484.46926	311.12	83	83	309000000	46	9	172	Oxidation (M); Mutation	15054	SRS021484.46926-T1-C
567	661280	SRS050925.45220	311.11	52	52	26900000	63	6	159	Carbamidomethylation; Oxidation (M); Deamidation (NQ); Mutation	66853	SRS050925.45220-T1-C
1688	661779	SRS015217.2484	311.09	60	60	5540000	41	3	91	Carbamidomethylation; Oxidation (M); Deamidation (NQ); Mutation	42410	SRS015217.2484-T1-C
1461	660992	SRS050422.6165	311.06	61	61	333000000	36	8	94	Carbamidomethylation; Oxidation (M); Deamidation (NQ); Mutation	49794	SRS050422.6165-T1-C
2505	660271	SRS017433.132525	311.06	69	69	142000000	35	7	66	Carbamidomethylation; Oxidation (M); Deamidation (NQ); Mutation	52053	SRS017433.132525-T1-C
2817	660369	SRS017521.28341	311.01	72	72	453000000	35	25	62	Carbamidomethylation; Oxidation (M); Deamidation (NQ); Mutation	50325	SRS017521.28341-T1-C
1784	660864	SRS054590.7237	310.99	39	39	6930000	44	4	86	Carbamidomethylation; Oxidation (M); Deamidation (NQ); Mutation	97140	SRS054590.7237-T1-C
1614	661144	|#CONTAM#P27487|DPP4_HUMAN	310.98	50	50	3480000000	41	41	87	Carbamidomethylation; Oxidation (M)	88279	Dipeptidyl peptidase 4 OS=Homo sapiens OX=9606 GN=DPP4 PE=1 SV=2
1884	662039	SRS014459.83230	310.96	71	71	3390000	45	1	84	Carbamidomethylation; Oxidation (M); Deamidation (NQ); Mutation	45586	SRS014459.83230-T1-C
1002	672390	SRS016095.14758	310.95	64	64	76700000	35	2	115	Carbamidomethylation; Mutation	24481	SRS016095.14758-T1-C
3378	661343	SRS019397.40076	310.95	41	41	538000000	24	16	54	Carbamidomethylation; Oxidation (M)	82447	SRS019397.40076-T1-C
584	661222	SRS015065.14872	310.93	63	63	0	58	1	153	Carbamidomethylation; Oxidation (M); Deamidation (NQ); Mutation	44704	SRS015065.14872-T1-C
3039	661221	SRS015782.75914	310.91	62	62	47600000	35	4	58	Carbamidomethylation; Deamidation (NQ); Mutation	53108	SRS015782.75914-T1-C
1392	662066	SRS015217.38270	310.91	59	59	37300000	53	5	97	Carbamidomethylation; Oxidation (M); Deamidation (NQ); Mutation	49270	SRS015217.38270-T1-C
3461	660995	SRS019601.11778	310.9	69	69	18500000	29	4	51	Carbamidomethylation; Deamidation (NQ); Mutation	45487	SRS019601.11778-T1-C
1568	665288	SRS015663.11039	310.88	93	93	29400000	44	3	91	Carbamidomethylation; Oxidation (M); Deamidation (NQ); Mutation	17383	SRS015663.11039-T1-C
1443	661753	SRS015217.13627	310.85	84	84	167000000	37	5	95	Carbamidomethylation; Oxidation (M); Deamidation (NQ); Mutation	35089	SRS015217.13627-T1-C
1097	667760	SRS019161.35739	310.83	78	78	80200000	32	6	115	Carbamidomethylation; Oxidation (M); Deamidation (NQ); Mutation	22633	SRS019161.35739-T1-C
3920	665614	SRS050925.95099	310.79	41	41	38700000	24	1	47	Carbamidomethylation; Oxidation (M)	58191	SRS050925.95099-T1-C
2082	660594	SRS024132.302443	310.79	52	52	1240000000	39	38	76	Deamidation (NQ); Mutation	69890	SRS024132.302443-T1-C
1338	661476	SRS013951.23675	310.78	49	49	11400000	34	1	100	Carbamidomethylation; Oxidation (M); Deamidation (NQ); Mutation	44850	SRS013951.23675-T1-C
889	666955	SRS057717.15467	310.78	80	80	8850000	44	1	121	Carbamidomethylation; Oxidation (M); Deamidation (NQ); Mutation	24628	SRS057717.15467-T1-C
1516	661153	SRS014459.36560	310.77	40	40	43300000	52	12	97	Carbamidomethylation; Oxidation (M); Deamidation (NQ); Mutation	119756	SRS014459.36560-T1-C
1918	663637	SRS015663.71779	310.73	68	68	21500000	33	2	82	Oxidation (M); Mutation	35420	SRS015663.71779-T1-C
3525	660721	SRS015217.7338	310.7	46	46	306000000	34	31	50	Oxidation (M); Deamidation (NQ); Mutation	110118	SRS015217.7338-T1-C
1513	660975	SRS057717.20676	310.65	61	61	16800000	46	3	95	Carbamidomethylation; Oxidation (M); Deamidation (NQ); Mutation	54501	SRS057717.20676-T1-C
3028	660551	SRS017307.203863	310.63	56	56	544000000	34	22	60	Carbamidomethylation; Oxidation (M); Deamidation (NQ); Mutation	74326	SRS017307.203863-T1-C
2389	660555	SRS017521.6718	310.63	51	51	13400000	29	1	69	Carbamidomethylation	65110	SRS017521.6718-T1-C
726	663495	SRS053335.145667	310.61	56	56	3340000	46	2	137	Carbamidomethylation; Oxidation (M); Deamidation (NQ); Mutation	33873	SRS053335.145667-T1-C
317	663375	SRS054956.45998	310.59	76	76	2200000	44	1	204	Carbamidomethylation; Oxidation (M); Deamidation (NQ); Mutation	26057	SRS054956.45998-T1-C
3133	662529	SRS012902.41529	310.56	61	61	722000000	27	20	60	Carbamidomethylation; Oxidation (M); Deamidation (NQ); Mutation	44772	SRS012902.41529-T1-C
3063	664613	SRS020328.270642	310.54	47	47	506000000	32	16	61	Carbamidomethylation; Oxidation (M); Deamidation (NQ); Mutation	46609	SRS020328.270642-T1-C
1268	661187	|#CONTAM#Q9NR71|ASAH2_HUMAN	310.53	41	41	8790000000	41	41	101	Carbamidomethylation; Oxidation (M)	85516	Neutral ceramidase OS=Homo sapiens OX=9606 GN=ASAH2 PE=1 SV=2
746	663229	SRS018351.50699	310.52	77	77	142000000	37	3	133	Carbamidomethylation; Oxidation (M); Deamidation (NQ); Mutation	25113	SRS018351.50699-T1-C
2697	660762	SRS023914.10992	310.38	45	45	193000000	38	13	64		102595	SRS023914.10992-T1-C
3344	662400	SRS014923.63617	310.28	52	52	4600000	28	1	53	Carbamidomethylation; Deamidation (NQ); Mutation	45020	SRS014923.63617-T1-C
1212	661602	SRS017521.105848	310.18	66	66	1160000000	32	20	105	Carbamidomethylation; Oxidation (M); Deamidation (NQ); Mutation	45655	SRS017521.105848-T1-C
2547	664473	SRS050422.38813	310.14	74	74	1240000	31	2	67	Oxidation (M)	34478	SRS050422.38813-T1-C
489	665220	SRS051031.41577	310.1	57	57	140000000	36	2	160	Carbamidomethylation; Oxidation (M)	35473	SRS051031.41577-T1-C
1797	660986	SRS012902.37563	310.1	63	63	1280000000	39	38	85	Carbamidomethylation; Oxidation (M); Deamidation (NQ); Mutation	54955	SRS012902.37563-T1-C
2011	662587	SRS015578.245058	310.06	58	58	3560000000	39	39	80	Carbamidomethylation; Oxidation (M); Deamidation (NQ); Mutation	45298	SRS015578.245058-T1-C
2668	662256	SRS019582.56809	310.03	60	60	8310000	39	4	67	Carbamidomethylation; Oxidation (M); Deamidation (NQ); Mutation	45051	SRS019582.56809-T1-C
2470	660821	SRS016753.35465	310	35	35	137000000	33	6	67	Carbamidomethylation; Oxidation (M); Deamidation (NQ); Mutation	119556	SRS016753.35465-T1-C
1521	661643	SRS011586.84764	309.98	45	45	31700000	40	6	92	Carbamidomethylation; Oxidation (M); Deamidation (NQ); Mutation	62936	SRS011586.84764-T1-C
2881	661700	SRS019601.37355	309.97	35	35	188000000	43	27	63	Carbamidomethylation; Oxidation (M); Deamidation (NQ); Mutation	128742	SRS019601.37355-T1-C
745	661198	|#CONTAM#Q9BYE9|CDHR2_HUMAN	309.96	37	37	10100000000	48	48	134	Carbamidomethylation; Oxidation (M)	141542	Cadherin-related family member 2 OS=Homo sapiens OX=9606 GN=CDHR2 PE=1 SV=2
5425	661063	SRS022609.93142	309.9	55	55	240000000	24	24	37	Carbamidomethylation; Deamidation (NQ); Mutation	67444	SRS022609.93142-T1-C
299	670143	SRS016954.22455	309.89	76	76	187000000	45	3	204	Oxidation (M); Deamidation (NQ); Mutation	14426	SRS016954.22455-T1-C
3419	660773	SRS017521.75220	309.89	47	47	428000000	40	39	56	Carbamidomethylation; Oxidation (M); Deamidation (NQ); Mutation	110634	SRS017521.75220-T1-C
354	664602	SRS024435.285388	309.85	79	79	36900000	43	3	191	Carbamidomethylation; Oxidation (M); Deamidation (NQ); Mutation	16930	SRS024435.285388-T1-C
2549	661601	SRS015782.25930	309.81	72	72	33900000	38	7	68	Carbamidomethylation; Oxidation (M); Deamidation (NQ); Mutation	45600	SRS015782.25930-T1-C
1824	661912	SRS049995.227966	309.81	75	75	990000000	50	19	88	Carbamidomethylation; Oxidation (M); Deamidation (NQ); Mutation	41221	SRS049995.227966-T1-C
3686	660895	SRS051031.66447	309.77	31	31	77300000	35	16	51	Carbamidomethylation	169493	SRS051031.66447-T1-C
3330	660678	SRS019582.93316	309.75	51	51	363000000	42	41	56	Oxidation (M); Deamidation (NQ); Mutation	116526	SRS019582.93316-T1-C
1394	669279	SRS024331.9733	309.75	54	54	0	35	1	99	Carbamidomethylation	29710	SRS024331.9733-T1-C
1717	661605	SRS018351.133698	309.74	73	73	112000000	42	8	86	Carbamidomethylation; Oxidation (M); Deamidation (NQ); Mutation	42070	SRS018351.133698-T1-C
438	662988	SRS012273.16724	309.68	53	53	110000000	61	5	176	Carbamidomethylation; Oxidation (M); Deamidation (NQ); Mutation	38163	SRS012273.16724-T1-C
2997	660977	SRS015217.32576	309.63	71	71	134000000	33	16	59	Carbamidomethylation; Oxidation (M); Deamidation (NQ); Mutation	46686	SRS015217.32576-T1-C
2116	662145	SRS015217.19065	309.63	70	70	374000000	39	15	77	Carbamidomethylation; Oxidation (M); Deamidation (NQ); Mutation	46937	SRS015217.19065-T1-C
2438	661162	SRS014459.177775	309.62	35	35	1550000000	34	34	66	Carbamidomethylation; Oxidation (M); Deamidation (NQ); Mutation	111803	SRS014459.177775-T1-C
752	663873	SRS056259.1896	309.58	71	71	425000000	33	6	133	Carbamidomethylation; Oxidation (M); Deamidation (NQ); Mutation	30344	SRS056259.1896-T1-C
628	660956	SRS019787.5172	309.57	64	64	1520000	52	2	146	Carbamidomethylation; Oxidation (M); Deamidation (NQ); Mutation	49039	SRS019787.5172-T1-C
4533	660543	SRS017521.107262	309.56	57	57	254000000	31	31	41	Carbamidomethylation; Deamidation (NQ); Mutation	89569	SRS017521.107262-T1-C
3158	661528	SRS020328.61606	309.5	49	49	374000000	28	17	57	Carbamidomethylation; Oxidation (M); Deamidation (NQ); Mutation	57343	SRS020328.61606-T1-C
3409	663245	|#CONTAM#P48052|CBPA2_HUMAN	309.47	55	55	2730000000	23	23	52	Carbamidomethylation; Oxidation (M)	47030	Carboxypeptidase A2 OS=Homo sapiens OX=9606 GN=CPA2 PE=1 SV=3
1517	660978	SRS016585.6383	309.41	57	57	36400000	40	4	92	Oxidation (M); Deamidation (NQ); Mutation	56012	SRS016585.6383-T1-C
1467	661619	SRS048164.51621	309.37	70	70	5800000	32	1	95	Carbamidomethylation; Oxidation (M)	41654	SRS048164.51621-T1-C
4168	661983	SRS055982.57702	309.13	45	45	243000000	28	10	47	Carbamidomethylation; Deamidation (NQ); Mutation	75161	SRS055982.57702-T1-C
1885	662236	SRS048164.27820	309.1	62	62	0	37	1	84	Carbamidomethylation; Oxidation (M); Mutation	36597	SRS048164.27820-T1-C
1137	660399	SRS017521.31307	309.1	68	68	413000000	51	17	112	Carbamidomethylation; Oxidation (M); Deamidation (NQ); Mutation	52220	SRS017521.31307-T1-C
4362	662063	SRS024132.63907	308.95	54	54	390000000	25	18	44	Carbamidomethylation; Oxidation (M); Deamidation (NQ); Mutation	57319	SRS024132.63907-T1-C
1188	662517	SRS016753.71088	308.91	67	67	20900000	37	2	105	Carbamidomethylation; Oxidation (M); Deamidation (NQ); Mutation	32344	SRS016753.71088-T1-C
1752	661442	SRS015190.12089	308.83	57	57	5410000	42	2	88	Carbamidomethylation; Oxidation (M); Deamidation (NQ); Mutation	43058	SRS015190.12089-T1-C
1465	663014	SRS015264.78553	308.74	59	59	53300000	37	4	95	Carbamidomethylation; Oxidation (M); Deamidation (NQ); Mutation	33198	SRS015264.78553-T1-C
345	665066	SRS013158.1049	308.59	78	78	273000	51	1	191	Carbamidomethylation; Oxidation (M); Deamidation (NQ); Mutation	23650	SRS013158.1049-T1-C
1851	660971	SRS012273.24326	308.5	66	66	159000000	35	5	84	Carbamidomethylation; Oxidation (M); Deamidation (NQ); Mutation	49425	SRS012273.24326-T1-C
2181	660613	SRS024132.80338	308.36	60	60	809000000	35	27	73	Carbamidomethylation; Oxidation (M); Deamidation (NQ); Mutation	68151	SRS024132.80338-T1-C
1565	661951	SRS015217.70277	308.33	59	59	5490000	38	1	96	Carbamidomethylation; Oxidation (M); Deamidation (NQ); Mutation	51054	SRS015217.70277-T1-C
737	660419	SRS048164.80505	308.31	68	68	586000000	39	10	134	Carbamidomethylation; Oxidation (M); Deamidation (NQ); Mutation	52441	SRS048164.80505-T1-C
4666	660690	SRS049995.72413	308.31	49	49	1710000	28	1	43	Carbamidomethylation; Oxidation (M)	80679	SRS049995.72413-T1-C
1355	661683	SRS019582.95683	308.28	49	49	1920000	49	2	99	Oxidation (M); Deamidation (NQ); Mutation	57246	SRS019582.95683-T1-C
4153	661600	SRS017521.83583	308.27	65	65	45100000	33	7	49	Carbamidomethylation; Oxidation (M); Deamidation (NQ); Mutation	47344	SRS017521.83583-T1-C
1080	663977	SRS017433.15505	308.27	64	64	25500000	28	4	111	Carbamidomethylation; Oxidation (M); Deamidation (NQ); Mutation	31128	SRS017433.15505-T1-C
2387	660714	SRS024625.154508	308.22	55	55	779000000	33	33	68	Carbamidomethylation; Oxidation (M); Deamidation (NQ); Mutation	68141	SRS024625.154508-T1-C
4389	660776	SRS024132.88460	308.19	51	51	133000000	33	18	47	Carbamidomethylation; Deamidation (NQ); Mutation	78483	SRS024132.88460-T1-C
2765	661917	SRS018351.148062	308.17	69	69	693000000	35	35	63	Carbamidomethylation; Deamidation (NQ); Mutation	41586	SRS018351.148062-T1-C
2040	660780	SRS050422.58853	308.15	45	45	401000000	38	17	74	Deamidation (NQ); Mutation	119703	SRS050422.58853-T1-C
2690	661942	SRS050422.10063	308.09	57	57	11000000	33	2	64	Carbamidomethylation; Deamidation (NQ); Mutation	58094	SRS050422.10063-T1-C
4874	662681	SRS022609.7934	308.07	54	54	243000000	24	15	41	Carbamidomethylation; Oxidation (M); Deamidation (NQ); Mutation	54903	SRS022609.7934-T1-C
814	661251	SRS050422.16700	308.01	64	64	181000000	44	5	133	Carbamidomethylation; Oxidation (M); Deamidation (NQ); Mutation	42224	SRS050422.16700-T1-C
2003	661612	SRS024132.27564	307.96	65	65	519000000	32	6	77	Carbamidomethylation; Oxidation (M); Deamidation (NQ); Mutation	37504	SRS024132.27564-T1-C
1798	660158	SRS012902.17222	307.93	75	75	96800000	38	6	82	Carbamidomethylation; Oxidation (M); Mutation	44682	SRS012902.17222-T1-C
2314	663749	SRS019601.61112	307.93	88	88	128000000	37	8	72	Carbamidomethylation; Oxidation (M); Deamidation (NQ); Mutation	26695	SRS019601.61112-T1-C
1220	662040	SRS014459.75632	307.92	63	63	4470000	48	1	104	Oxidation (M); Deamidation (NQ); Mutation	40468	SRS014459.75632-T1-C
776	661593	|#CONTAM#Q9UKX3|MYH13_HUMAN	307.88	15	15	65300000	53	1	128	Carbamidomethylation; Oxidation (M)	223603	Myosin-13 OS=Homo sapiens OX=9606 GN=MYH13 PE=2 SV=2
1242	672748	SRS048164.6974	307.87	56	56	6560000	30	1	102	Carbamidomethylation	24127	SRS048164.6974-T1-C
3074	664096	SRS043001.34945	307.84	38	38	36900000	24	1	58	Carbamidomethylation	62599	SRS043001.34945-T1-C
1628	661289	SRS019161.36193	307.82	59	59	3600000	49	3	89	Carbamidomethylation; Oxidation (M); Deamidation (NQ); Mutation	75353	SRS019161.36193-T1-C
1666	662162	SRS054590.29575	307.82	60	60	25500000	37	6	92	Carbamidomethylation; Oxidation (M); Deamidation (NQ); Mutation	50628	SRS054590.29575-T1-C
559	667339	SRS054956.14327	307.8	65	65	19600000	43	2	159	Carbamidomethylation; Oxidation (M)	24538	SRS054956.14327-T1-C
222	666634	SRS054956.6865	307.79	67	67	307000000	63	4	235	Oxidation (M); Deamidation (NQ); Mutation	17700	SRS054956.6865-T1-C
548	660979	SRS019601.3260	307.75	69	69	1030000000	50	17	156	Carbamidomethylation; Oxidation (M); Deamidation (NQ); Mutation	42595	SRS019601.3260-T1-C
976	668322	SRS015190.9791	307.71	65	65	117000000	47	4	117	Carbamidomethylation; Oxidation (M); Deamidation (NQ); Mutation	24965	SRS015190.9791-T1-C
571	661117	SRS015217.80280	307.66	50	50	468000000	43	13	156	Carbamidomethylation; Oxidation (M); Deamidation (NQ); Mutation	72244	SRS015217.80280-T1-C
3098	660806	SRS018351.33350	307.62	33	33	28700000	35	7	58	Carbamidomethylation; Oxidation (M); Deamidation (NQ); Mutation	111137	SRS018351.33350-T1-C
1351	661040	SRS013951.37421	307.61	56	56	2150000	51	1	100	Oxidation (M); Deamidation (NQ); Mutation	57762	SRS013951.37421-T1-C
2640	660700	SRS022609.29753	307.61	47	47	397000000	36	24	63	Carbamidomethylation; Oxidation (M); Deamidation (NQ); Mutation	92036	SRS022609.29753-T1-C
1697	660303	SRS015960.65007	307.61	69	69	220000000	48	19	87	Carbamidomethylation; Oxidation (M); Deamidation (NQ); Mutation	59566	SRS015960.65007-T1-C
1194	662914	SRS051031.125681	307.53	51	51	4120000	40	2	107	Oxidation (M)	47928	SRS051031.125681-T1-C
1961	662533	SRS016495.14662	307.51	56	56	1850000000	35	35	82	Deamidation (NQ); Mutation	46428	SRS016495.14662-T1-C
2073	661201	SRS013951.34477	307.49	27	27	2210000	41	1	77	Carbamidomethylation; Oxidation (M); Deamidation (NQ); Mutation	139783	SRS013951.34477-T1-C
1162	664007	SRS019601.57400	307.47	69	69	20800000	37	2	108	Carbamidomethylation; Oxidation (M); Deamidation (NQ); Mutation	30497	SRS019601.57400-T1-C
2091	662041	SRS019601.9964	307.47	67	67	109000000	42	5	77	Carbamidomethylation; Oxidation (M); Deamidation (NQ); Mutation	44669	SRS019601.9964-T1-C
325	674235	SRS016095.154693	307.41	75	75	8210000	44	2	200	Oxidation (M); Deamidation (NQ); Mutation	15011	SRS016095.154693-T1-C
1312	661640	SRS012273.43500	307.38	62	62	278000000	40	6	101	Carbamidomethylation; Oxidation (M); Deamidation (NQ); Mutation	49959	SRS012273.43500-T1-C
3451	661922	SRS011271.253482	307.37	63	63	475000000	34	17	57	Carbamidomethylation; Oxidation (M); Deamidation (NQ); Mutation	46021	SRS011271.253482-T1-C
2801	662903	SRS012902.36652	307.27	65	65	1070000000	24	24	60	Carbamidomethylation; Oxidation (M); Deamidation (NQ); Mutation	36767	SRS012902.36652-T1-C
3144	660304	SRS024132.64270	307.27	75	75	181000000	37	16	57	Carbamidomethylation; Oxidation (M); Deamidation (NQ); Mutation	48544	SRS024132.64270-T1-C
1310	661923	SRS019787.51749	307.26	63	63	64300000	35	2	104	Carbamidomethylation; Oxidation (M); Deamidation (NQ); Mutation	37117	SRS019787.51749-T1-C
997	667252	SRS024075.74670	307.24	66	66	4310000	36	2	117	Carbamidomethylation; Oxidation (M); Deamidation (NQ); Mutation	30579	SRS024075.74670-T1-C
3891	660684	SRS019910.25585	307.22	50	50	11300000	34	1	51		91896	SRS019910.25585-T1-C
2071	660985	SRS024132.64973	307.21	48	48	54400000	50	6	82	Mutation	97337	SRS024132.64973-T1-C
2371	661825	SRS013158.4273	307.2	51	51	68300000	32	4	71	Carbamidomethylation; Oxidation (M); Deamidation (NQ); Mutation	52798	SRS013158.4273-T1-C
1506	667391	SRS015663.266437	307.17	61	61	2350000	35	1	92	Carbamidomethylation; Oxidation (M); Deamidation (NQ); Mutation	31209	SRS015663.266437-T1-C
3104	660860	SRS019582.14840	307.14	36	36	107000000	35	11	58	Carbamidomethylation; Deamidation (NQ); Mutation	121725	SRS019582.14840-T1-C
1121	662843	SRS051882.59525	307.11	78	78	5080000	32	2	109	Carbamidomethylation; Oxidation (M); Deamidation (NQ); Mutation	30145	SRS051882.59525-T1-C
278	661775	SRS019582.75762	307.07	72	72	107000000	54	4	217	Carbamidomethylation; Oxidation (M); Deamidation (NQ); Mutation	31160	SRS019582.75762-T1-C
2132	661248	SRS050422.92271	306.99	63	63	5790000	33	4	74	Carbamidomethylation; Oxidation (M); Deamidation (NQ); Mutation	49036	SRS050422.92271-T1-C
2107	662042	|#CONTAM#P16444|DPEP1_HUMAN	306.93	67	67	5160000000	26	26	74	Carbamidomethylation; Oxidation (M)	45674	Dipeptidase 1 OS=Homo sapiens OX=9606 GN=DPEP1 PE=1 SV=3
4114	677104	SRS043701.20301	306.91	52	52	20900000	17	1	45	Carbamidomethylation; Oxidation (M)	21296	SRS043701.20301-T1-C
3079	672373	SRS019397.7254	306.89	63	63	162000000	21	1	58	Carbamidomethylation; Deamidation (NQ); Mutation	20501	SRS019397.7254-T1-C
1532	669664	SRS017433.36185	306.88	76	76	0	35	1	94	Oxidation (M); Deamidation (NQ); Mutation	20267	SRS017433.36185-T1-C
3809	662248	SRS015217.86777	306.84	57	57	268000000	30	12	51	Carbamidomethylation; Deamidation (NQ); Mutation	50027	SRS015217.86777-T1-C
961	663796	SRS016495.13369	306.82	56	56	735000	41	3	120	Carbamidomethylation; Oxidation (M); Deamidation (NQ); Mutation	41981	SRS016495.13369-T1-C
3176	662141	SRS015663.263340	306.77	75	75	405000000	30	14	59	Carbamidomethylation; Oxidation (M); Deamidation (NQ); Mutation	35709	SRS015663.263340-T1-C
1997	661269	SRS015217.25037	306.77	53	53	87200000	39	14	84	Carbamidomethylation; Oxidation (M); Deamidation (NQ); Mutation	57396	SRS015217.25037-T1-C
2134	661918	SRS017103.196300	306.76	64	64	49600000	34	3	75	Carbamidomethylation; Oxidation (M); Mutation	40183	SRS017103.196300-T1-C
1402	661022	SRS018817.26220	306.74	56	56	44500000	51	5	100	Carbamidomethylation; Oxidation (M); Deamidation (NQ); Mutation	67480	SRS018817.26220-T1-C
1904	660650	SRS064276.18698	306.69	52	52	173000000	36	10	79	Carbamidomethylation; Oxidation (M); Deamidation (NQ); Mutation	81699	SRS064276.18698-T1-C
1123	674350	SRS064276.63173	306.66	71	71	6060000	41	1	108	Carbamidomethylation; Oxidation (M); Deamidation (NQ); Mutation	18265	SRS064276.63173-T1-C
1746	662853	SRS017521.19988	306.66	65	65	336000000	39	19	87	Carbamidomethylation; Oxidation (M); Deamidation (NQ); Mutation	45175	SRS017521.19988-T1-C
1460	660405	SRS017521.93702	306.6	63	63	198000000	40	20	92	Carbamidomethylation; Oxidation (M); Deamidation (NQ); Mutation	59644	SRS017521.93702-T1-C
2527	660475	SRS049959.343595	306.58	57	57	429000000	35	18	67	Carbamidomethylation; Oxidation (M); Deamidation (NQ); Mutation	55316	SRS049959.343595-T1-C
1039	663622	SRS014287.43912	306.57	72	72	85800000	37	5	116	Carbamidomethylation; Oxidation (M); Deamidation (NQ); Mutation	30208	SRS014287.43912-T1-C
2893	661332	SRS012902.36514	306.47	41	41	16700000	34	5	65	Carbamidomethylation; Oxidation (M); Deamidation (NQ); Mutation	72279	SRS012902.36514-T1-C
1816	661082	SRS014613.32846	306.41	50	50	191000000	44	18	85	Carbamidomethylation; Oxidation (M); Deamidation (NQ); Mutation	75005	SRS014613.32846-T1-C
1421	660982	SRS018351.165742	306.39	66	66	500000000	36	6	95	Carbamidomethylation; Oxidation (M); Deamidation (NQ); Mutation	44727	SRS018351.165742-T1-C
947	660269	SRS024132.62735	306.35	72	72	830000000	41	11	119	Carbamidomethylation; Oxidation (M); Deamidation (NQ); Mutation	55410	SRS024132.62735-T1-C
2229	662302	SRS017521.83770	306.33	75	75	7200000	33	2	74	Carbamidomethylation; Oxidation (M); Mutation	31332	SRS017521.83770-T1-C
1630	668049	SRS024075.14276	306.31	74	74	0	45	1	90	Carbamidomethylation; Oxidation (M); Deamidation (NQ); Mutation	26037	SRS024075.14276-T1-C
1482	661499	SRS015217.66558	306.31	55	55	490000000	40	21	103	Carbamidomethylation; Oxidation (M); Deamidation (NQ); Mutation	54778	SRS015217.66558-T1-C
1739	671351	SRS015663.1840	306.26	63	63	86700000	29	3	85	Carbamidomethylation; Oxidation (M); Deamidation (NQ); Mutation	18960	SRS015663.1840-T1-C
2282	661496	SRS015217.2734	306.25	54	54	51900000	40	4	75	Carbamidomethylation; Oxidation (M); Deamidation (NQ); Mutation	55077	SRS015217.2734-T1-C
945	661299	SRS014459.48343	306.2	49	49	0	50	1	127	Carbamidomethylation; Oxidation (M); Deamidation (NQ); Mutation	65706	SRS014459.48343-T1-C
3642	661307	SRS014979.84145	306.17	55	55	245000000	27	11	51	Carbamidomethylation; Oxidation (M); Deamidation (NQ); Mutation	54421	SRS014979.84145-T1-C
1564	661033	SRS017433.8912	306.16	57	57	711000000	55	40	93	Carbamidomethylation; Oxidation (M); Deamidation (NQ); Mutation	76826	SRS017433.8912-T1-C
1031	661657	SRS049959.106182	306.14	55	55	49900000	50	5	118	Carbamidomethylation; Oxidation (M); Deamidation (NQ); Mutation	48574	SRS049959.106182-T1-C
340	666340	SRS049959.338921	306.06	54	54	1750000	43	1	191	Carbamidomethylation; Oxidation (M); Mutation	19939	SRS049959.338921-T1-C
1502	665205	SRS052027.114682	305.97	80	80	220000000	32	6	96	Carbamidomethylation; Oxidation (M); Deamidation (NQ); Mutation	26655	SRS052027.114682-T1-C
318	664146	SRS012273.43819	305.96	60	60	120000000	61	7	202	Carbamidomethylation; Oxidation (M); Deamidation (NQ); Mutation	32024	SRS012273.43819-T1-C
985	665218	SRS057717.21059	305.96	61	61	6330000	34	2	130	Oxidation (M)	31694	SRS057717.21059-T1-C
3220	663463	SRS017307.40459	305.87	60	60	16400000	31	3	58	Carbamidomethylation; Oxidation (M); Deamidation (NQ); Mutation	41416	SRS017307.40459-T1-C
704	662521	SRS013521.106396	305.86	65	65	84000000	47	5	140	Carbamidomethylation; Oxidation (M); Deamidation (NQ); Mutation	34118	SRS013521.106396-T1-C
2074	661097	SRS014459.169669	305.77	43	43	731000000	49	49	77	Oxidation (M); Deamidation (NQ); Mutation	106181	SRS014459.169669-T1-C
1483	660845	SRS052027.141900	305.73	39	39	369000000	46	32	93	Deamidation (NQ); Mutation	118547	SRS052027.141900-T1-C
2409	661026	SRS019582.60042	305.72	57	57	2260000	36	2	68	Carbamidomethylation; Oxidation (M); Deamidation (NQ); Mutation	59987	SRS019582.60042-T1-C
3248	663431	SRS019582.4368	305.72	60	60	25500000	29	4	55	Carbamidomethylation; Oxidation (M); Deamidation (NQ); Mutation	37886	SRS019582.4368-T1-C
1501	663202	SRS015578.46310	305.66	51	51	166000000	42	7	94	Oxidation (M); Deamidation (NQ); Mutation	45597	SRS015578.46310-T1-C
2448	662059	SRS017191.7686	305.55	51	51	30100000	34	5	66	Carbamidomethylation; Oxidation (M); Deamidation (NQ); Mutation	45981	SRS017191.7686-T1-C
2926	663496	SRS050925.142797	305.55	46	46	18100000	37	3	59	Carbamidomethylation; Oxidation (M); Deamidation (NQ); Mutation	46186	SRS050925.142797-T1-C
3696	660623	SRS050422.11606	305.54	56	56	216000000	32	14	52	Carbamidomethylation; Deamidation (NQ); Mutation	70141	SRS050422.11606-T1-C
4156	666055	SRS014235.67606	305.53	55	55	51700000	25	2	45	Oxidation (M)	45646	SRS014235.67606-T1-C
3679	661379	SRS016095.108965	305.51	31	31	144000000	36	25	52	Carbamidomethylation; Oxidation (M); Deamidation (NQ); Mutation	127896	SRS016095.108965-T1-C
509	660963	SRS015190.57704	305.3	71	71	373000000	51	6	162	Carbamidomethylation; Oxidation (M); Deamidation (NQ); Mutation	41933	SRS015190.57704-T1-C
4983	660843	SRS049995.67654	305.24	39	39	265000000	31	31	40	Deamidation (NQ); Mutation	119857	SRS049995.67654-T1-C
2063	662237	SRS018351.154109	305.22	72	72	4040000	33	1	78	Carbamidomethylation; Oxidation (M); Deamidation (NQ); Mutation	37787	SRS018351.154109-T1-C
2334	667348	SRS017433.136496	305.21	49	49	141000000	30	10	72	Carbamidomethylation; Oxidation (M); Deamidation (NQ); Mutation	41576	SRS017433.136496-T1-C
2004	663256	SRS023914.19175	305.21	59	59	17900000	42	2	78	Carbamidomethylation; Oxidation (M); Deamidation (NQ); Mutation	44339	SRS023914.19175-T1-C
1331	661482	SRS015663.72948	305.18	56	56	651000000	43	32	99	Carbamidomethylation; Oxidation (M); Deamidation (NQ); Mutation	49289	SRS015663.72948-T1-C
3938	660997	SRS024625.137364	305.14	65	65	406000000	25	20	47	Carbamidomethylation; Oxidation (M); Deamidation (NQ); Mutation	51477	SRS024625.137364-T1-C
2273	660615	SRS012273.24332	305.14	57	57	192000000	35	16	72	Carbamidomethylation; Oxidation (M); Deamidation (NQ); Mutation	55583	SRS012273.24332-T1-C
1721	662023	SRS023176.81410	305.12	70	70	33100000	37	5	86	Carbamidomethylation; Oxidation (M); Deamidation (NQ); Mutation	38425	SRS023176.81410-T1-C
3353	662225	SRS017521.76892	305.06	75	75	0	27	1	53	Carbamidomethylation; Oxidation (M); Deamidation (NQ); Mutation	37139	SRS017521.76892-T1-C
3785	661204	SRS022609.53564	305.05	31	31	353000000	30	20	50	Carbamidomethylation; Oxidation (M); Deamidation (NQ); Mutation	118155	SRS022609.53564-T1-C
1430	661531	SRS017191.47313	305.04	35	35	51600000	59	5	102	Carbamidomethylation; Oxidation (M); Deamidation (NQ); Mutation	105345	SRS017191.47313-T1-C
3830	661042	SRS012902.37893	305.01	55	55	412000000	33	33	48	Carbamidomethylation; Oxidation (M); Deamidation (NQ); Mutation	60083	SRS012902.37893-T1-C
3589	661073	SRS051031.70343	304.97	50	50	147000000	37	14	53	Carbamidomethylation; Oxidation (M); Deamidation (NQ); Mutation	74475	SRS051031.70343-T1-C
2672	662601	SRS017433.24254	304.96	45	45	1270000	32	1	62	Carbamidomethylation; Oxidation (M); Deamidation (NQ); Mutation	46639	SRS017433.24254-T1-C
2836	662100	SRS049995.45693	304.93	32	32	78000000	27	3	64	Carbamidomethylation; Oxidation (M); Deamidation (NQ); Mutation	70660	SRS049995.45693-T1-C
3337	660625	SRS050422.13442	304.92	53	53	365000000	29	29	53	Carbamidomethylation; Oxidation (M); Deamidation (NQ); Mutation	64179	SRS050422.13442-T1-C
499	664008	SRS022071.163747	304.9	70	70	19300000	43	4	169	Carbamidomethylation; Oxidation (M); Deamidation (NQ); Mutation	34128	SRS022071.163747-T1-C
1228	663456	SRS047044.9681	304.87	78	78	0	38	1	106	Carbamidomethylation; Oxidation (M); Deamidation (NQ); Mutation	27509	SRS047044.9681-T1-C
2818	660820	SRS024132.42987	304.82	45	45	6810000	42	3	62	Carbamidomethylation; Oxidation (M); Deamidation (NQ); Mutation	132316	SRS024132.42987-T1-C
1184	662918	SRS017191.22375	304.79	45	45	49300000	40	3	104	Carbamidomethylation; Oxidation (M); Deamidation (NQ); Mutation	54847	SRS017191.22375-T1-C
1041	662257	SRS051031.39013	304.69	54	54	227000	36	1	115	Carbamidomethylation; Oxidation (M); Deamidation (NQ); Mutation	44805	SRS051031.39013-T1-C
1033	663299	SRS020328.61390	304.67	59	59	29400000	39	3	114	Carbamidomethylation; Oxidation (M); Deamidation (NQ); Mutation	25816	SRS020328.61390-T1-C
2172	663403	SRS023914.44357	304.67	50	50	0	32	1	76	Oxidation (M); Deamidation (NQ); Mutation	51380	SRS023914.44357-T1-C
2349	660194	SRS018351.163505	304.66	64	64	226000000	38	8	73	Carbamidomethylation; Oxidation (M); Deamidation (NQ); Mutation	56416	SRS018351.163505-T1-C
4323	661031	SRS021948.211423	304.65	59	59	153000000	24	9	43	Carbamidomethylation; Oxidation (M); Deamidation (NQ); Mutation	59254	SRS021948.211423-T1-C
1775	662452	SRS015663.9700	304.63	62	62	3850000	35	2	85	Carbamidomethylation; Oxidation (M); Mutation	42338	SRS015663.9700-T1-C
1396	660940	SRS019968.13316	304.62	72	72	279000000	41	8	94	Carbamidomethylation; Oxidation (M); Deamidation (NQ); Mutation	38870	SRS019968.13316-T1-C
580	663242	SRS020233.335368	304.56	45	45	2040000000	51	11	149	Oxidation (M); Deamidation (NQ); Mutation	113134	SRS020233.335368-T1-C
625	662082	|#CONTAM#Q6UWV6|ENPP7_HUMAN	304.55	51	51	6350000000	38	38	141	Carbamidomethylation; Oxidation (M)	51494	Ectonucleotide pyrophosphatase/phosphodiesterase family member 7 OS=Homo sapiens OX=9606 GN=ENPP7 PE=1 SV=3
1231	661486	SRS024549.36053	304.55	54	54	387000000	48	5	104	Carbamidomethylation; Oxidation (M); Deamidation (NQ); Mutation	59765	SRS024549.36053-T1-C
2644	661028	SRS014459.53965	304.53	51	51	37400000	36	6	65	Carbamidomethylation; Oxidation (M); Deamidation (NQ); Mutation	64447	SRS014459.53965-T1-C
2823	660793	SRS015782.299559	304.38	41	41	301000000	40	38	60	Deamidation (NQ); Mutation	118882	SRS015782.299559-T1-C
4788	660663	SRS050925.111416	304.36	47	47	33100000	31	11	42	Carbamidomethylation; Deamidation (NQ); Mutation	92389	SRS050925.111416-T1-C
2593	662429	SRS013687.29169	304.34	35	35	173000000	23	8	65	Carbamidomethylation; Oxidation (M); Deamidation (NQ); Mutation	72212	SRS013687.29169-T1-C
3754	673174	SRS018817.129350	304.34	78	78	2970000	24	1	52	Carbamidomethylation; Oxidation (M); Deamidation (NQ); Mutation	21072	SRS018817.129350-T1-C
1599	662414	SRS019397.55292	304.33	56	56	127000000	31	3	90	Carbamidomethylation; Oxidation (M)	50308	SRS019397.55292-T1-C
2242	665191	SRS054590.29589	304.31	58	58	848000000	25	16	72	Carbamidomethylation; Oxidation (M); Deamidation (NQ); Mutation	31953	SRS054590.29589-T1-C
1728	662048	SRS017191.54186	304.28	60	60	1520000000	37	28	86	Carbamidomethylation; Oxidation (M); Deamidation (NQ); Mutation	59736	SRS017191.54186-T1-C
1912	661955	SRS019582.5654	304.25	51	51	596000000	35	8	80	Carbamidomethylation; Oxidation (M); Deamidation (NQ); Mutation	49671	SRS019582.5654-T1-C
1598	662754	SRS015663.36001	304.24	44	44	21100000	34	8	91	Carbamidomethylation; Oxidation (M); Deamidation (NQ); Mutation	49218	SRS015663.36001-T1-C
3099	661426	SRS062427.19008	304.22	65	65	145000000	32	3	60	Carbamidomethylation; Oxidation (M); Mutation	43487	SRS062427.19008-T1-C
4245	660852	SRS015663.27841	304.2	41	41	457000000	30	30	43	Carbamidomethylation; Deamidation (NQ); Mutation	115009	SRS015663.27841-T1-C
978	672651	SRS054590.15066	304.16	66	66	62000000	32	3	117	Carbamidomethylation; Deamidation (NQ); Mutation	19286	SRS054590.15066-T1-C
4039	662397	SRS017521.71270	304.13	64	64	143000000	27	8	46	Carbamidomethylation; Oxidation (M); Deamidation (NQ); Mutation	44706	SRS017521.71270-T1-C
1270	661377	SRS015782.6827	304.11	24	24	2920000	45	2	103	Carbamidomethylation; Oxidation (M); Deamidation (NQ); Mutation	163353	SRS015782.6827-T1-C
2410	661916	SRS015264.123602	304.09	68	68	231000000	36	13	71	Carbamidomethylation; Oxidation (M); Deamidation (NQ); Mutation	40613	SRS015264.123602-T1-C
312	662848	SRS014459.12098	304.07	73	73	17100000	43	1	200	Carbamidomethylation; Oxidation (M); Deamidation (NQ); Mutation	28493	SRS014459.12098-T1-C
4518	660758	SRS015782.72662	304.04	42	42	255000000	33	32	43	Carbamidomethylation; Deamidation (NQ); Mutation	122212	SRS015782.72662-T1-C
741	666297	SRS057717.34163	304.03	85	85	246000000	44	8	137	Oxidation (M); Deamidation (NQ); Mutation	13168	SRS057717.34163-T1-C
1535	661241	SRS015578.241109	304.02	67	67	1490000000	36	18	90	Carbamidomethylation; Oxidation (M); Deamidation (NQ); Mutation	44718	SRS015578.241109-T1-C
3462	662179	SRS015217.78243	304.02	52	52	63800000	34	13	54	Oxidation (M); Mutation	41892	SRS015217.78243-T1-C
3433	661949	SRS019582.45767	303.98	54	54	125000000	29	11	54	Carbamidomethylation; Oxidation (M); Deamidation (NQ); Mutation	51372	SRS019582.45767-T1-C
1104	661283	SRS051031.34598	303.78	42	42	42400000	58	3	115	Carbamidomethylation; Oxidation (M); Mutation	97485	SRS051031.34598-T1-C
422	661170	SRS050422.36783	303.75	29	29	31700000	58	7	179	Carbamidomethylation; Oxidation (M); Deamidation (NQ); Mutation	147172	SRS050422.36783-T1-C
1724	660532	SRS055982.8197	303.72	62	62	134000000	39	10	85	Carbamidomethylation; Oxidation (M); Deamidation (NQ); Mutation	56492	SRS055982.8197-T1-C
1253	660726	SRS017521.50448	303.68	52	52	447000000	44	20	104	Carbamidomethylation; Oxidation (M); Deamidation (NQ); Mutation	72234	SRS017521.50448-T1-C
1264	673563	SRS014235.95134	303.64	38	38	2930000	40	1	102	Carbamidomethylation; Oxidation (M); Deamidation (NQ); Mutation	25603	SRS014235.95134-T1-C
4097	661092	SRS015578.244484	303.6	51	51	382000000	26	26	45	Carbamidomethylation; Oxidation (M); Deamidation (NQ); Mutation	62936	SRS015578.244484-T1-C
3155	670402	SRS015264.17287	303.58	83	83	271000000	30	8	58	Carbamidomethylation; Oxidation (M); Deamidation (NQ); Mutation	15740	SRS015264.17287-T1-C
1860	661642	SRS050422.38313	303.57	56	56	828000	35	2	84	Oxidation (M); Mutation	50754	SRS050422.38313-T1-C
2252	660728	SRS050422.48504	303.55	44	44	57600000	41	10	74	Carbamidomethylation; Oxidation (M); Deamidation (NQ); Mutation	96458	SRS050422.48504-T1-C
1418	673679	SRS013158.33369	303.52	77	77	10400000	29	2	99	Carbamidomethylation; Oxidation (M); Deamidation (NQ); Mutation	20075	SRS013158.33369-T1-C
1283	664441	SRS022609.16139	303.51	62	62	224000000	37	2	107	Oxidation (M)	29139	SRS022609.16139-T1-C
1807	662415	SRS013951.20582	303.5	49	49	443000000	39	19	84	Carbamidomethylation; Oxidation (M); Deamidation (NQ); Mutation	43589	SRS013951.20582-T1-C
1434	661977	SRS052027.140400	303.46	34	34	303000000	38	6	93	Carbamidomethylation; Oxidation (M); Deamidation (NQ); Mutation	76501	SRS052027.140400-T1-C
1714	661627	SRS014287.27861	303.45	72	72	9760000	36	1	89	Carbamidomethylation; Oxidation (M); Deamidation (NQ); Mutation	40868	SRS014287.27861-T1-C
3110	660794	SRS015369.24363	303.37	47	47	103000000	38	5	60	Carbamidomethylation; Oxidation (M)	100153	SRS015369.24363-T1-C
1692	661810	SRS011239.42679	303.35	51	51	0	38	1	88	Oxidation (M); Deamidation (NQ); Mutation	55816	SRS011239.42679-T1-C
2247	661803	SRS014459.29221	303.35	58	58	1120000000	30	30	71	Carbamidomethylation; Oxidation (M); Deamidation (NQ); Mutation	48205	SRS014459.29221-T1-C
1297	667552	SRS019601.63321	303.34	52	52	11600000	38	3	101	Carbamidomethylation; Oxidation (M); Deamidation (NQ); Mutation	26738	SRS019601.63321-T1-C
717	661859	SRS018351.330	303.34	29	29	18500000	52	2	141	Carbamidomethylation; Oxidation (M); Deamidation (NQ); Mutation	134536	SRS018351.330-T1-C
3399	661908	SRS022071.252940	303.25	77	77	162000000	28	4	53	Oxidation (M); Deamidation (NQ); Mutation	33810	SRS022071.252940-T1-C
1921	663725	SRS064276.143146	303.23	60	60	11400000	34	6	83	Carbamidomethylation; Oxidation (M); Mutation	41621	SRS064276.143146-T1-C
538	661906	SRS015578.108156	303.2	80	80	4020000000	49	29	169	Carbamidomethylation; Oxidation (M); Deamidation (NQ); Mutation	37885	SRS015578.108156-T1-C
1256	661278	SRS011134.14049	303.14	62	62	7730000	37	3	100	Oxidation (M); Deamidation (NQ); Mutation	44315	SRS011134.14049-T1-C
1169	667592	SRS050422.68086	303.12	63	63	25100000	42	6	107	Carbamidomethylation; Oxidation (M); Deamidation (NQ); Mutation	25080	SRS050422.68086-T1-C
966	661416	SRS052697.120600	303.02	58	58	14000000	55	4	122	Carbamidomethylation; Oxidation (M); Deamidation (NQ); Mutation	57601	SRS052697.120600-T1-C
874	661611	SRS052697.10704	303	71	71	11600000	49	2	130	Carbamidomethylation; Oxidation (M); Mutation	39483	SRS052697.10704-T1-C
2241	661632	SRS024132.64275	302.98	61	61	152000000	29	5	72	Carbamidomethylation; Oxidation (M); Deamidation (NQ)	47281	SRS024132.64275-T1-C
2276	664569	SRS022071.173420	302.97	59	59	1780000	39	1	71	Carbamidomethylation; Oxidation (M); Deamidation (NQ); Mutation	39160	SRS022071.173420-T1-C
1859	661286	SRS017521.45666	302.96	56	56	76100000	41	9	82	Carbamidomethylation; Oxidation (M); Deamidation (NQ); Mutation	56550	SRS017521.45666-T1-C
1213	661747	SRS019397.61450	302.95	90	90	69200000	37	3	110	Carbamidomethylation; Oxidation (M); Deamidation (NQ); Mutation	28197	SRS019397.61450-T1-C
1657	660538	SRS014459.31990	302.94	58	58	72300000	44	5	89	Carbamidomethylation; Oxidation (M); Deamidation (NQ); Mutation	61222	SRS014459.31990-T1-C
2236	682237	SRS050422.13889	302.9	64	64	7490000	27	3	74	Carbamidomethylation; Oxidation (M); Deamidation (NQ); Mutation	19996	SRS050422.13889-T1-C
3438	661535	SRS018351.144093	302.86	43	43	321000000	33	27	54	Carbamidomethylation; Deamidation (NQ); Mutation	61944	SRS018351.144093-T1-C
3808	661140	SRS015217.25525	302.86	45	45	14300000	31	3	52	Carbamidomethylation; Oxidation (M); Deamidation (NQ); Mutation	75182	SRS015217.25525-T1-C
3035	661801	SRS024132.68175	302.79	53	53	824000000	30	24	58	Carbamidomethylation; Oxidation (M); Deamidation (NQ); Mutation	56337	SRS024132.68175-T1-C
2164	662605	SRS016056.27238	302.76	37	37	11000000	35	2	74	Oxidation (M); Mutation	67145	SRS016056.27238-T1-C
2419	661013	SRS054956.96162	302.76	58	58	171000000	38	15	70	Oxidation (M); Deamidation (NQ); Mutation	62567	SRS054956.96162-T1-C
2721	662402	SRS016585.22343	302.72	55	55	2010000	34	1	63	Carbamidomethylation; Oxidation (M); Deamidation (NQ); Mutation	50181	SRS016585.22343-T1-C
1911	672116	SRS015065.65052	302.71	71	71	14200000	41	1	80	Carbamidomethylation; Oxidation (M); Mutation	20559	SRS015065.65052-T1-C
973	665617	SRS019582.55782	302.64	53	53	7510000	38	3	118	Carbamidomethylation; Oxidation (M); Deamidation (NQ); Mutation	30296	SRS019582.55782-T1-C
648	671341	SRS017521.13112	302.6	69	69	341000000	31	5	148	Carbamidomethylation; Oxidation (M); Mutation	19026	SRS017521.13112-T1-C
605	664593	|#CONTAM#P68133|ACTS_HUMAN	302.6	55	55	14900000	45	1	148	Carbamidomethylation; Oxidation (M)	42051	Actin alpha skeletal muscle OS=Homo sapiens OX=9606 GN=ACTA1 PE=1 SV=1
739	668681	SRS016585.5164	302.59	69	69	46000	28	2	137	Carbamidomethylation; Oxidation (M); Mutation	21531	SRS016585.5164-T1-C
2357	663234	SRS016056.35076	302.58	56	56	110000000	36	4	75	Carbamidomethylation; Oxidation (M); Deamidation (NQ); Mutation	36333	SRS016056.35076-T1-C
2850	661154	SRS057717.19131	302.56	38	38	16000000	32	4	59	Carbamidomethylation; Oxidation (M); Deamidation (NQ); Mutation	84159	SRS057717.19131-T1-C
1670	666611	SRS019601.47240	302.53	59	59	650000	30	2	88	Carbamidomethylation; Oxidation (M); Mutation	30703	SRS019601.47240-T1-C
4137	662356	SRS015217.1450	302.49	30	30	0	29	1	48	Carbamidomethylation; Oxidation (M); Deamidation (NQ); Mutation	98726	SRS015217.1450-T1-C
2516	661194	SRS019161.18036	302.46	28	28	5230000	36	6	69	Carbamidomethylation; Oxidation (M); Deamidation (NQ); Mutation	146267	SRS019161.18036-T1-C
955	661301	SRS014459.30389	302.45	53	53	41800000	37	4	119	Carbamidomethylation; Oxidation (M); Deamidation (NQ); Mutation	68154	SRS014459.30389-T1-C
1757	661804	SRS011302.38635	302.44	45	45	2160000	38	1	89	Carbamidomethylation; Oxidation (M); Deamidation (NQ); Mutation	65869	SRS011302.38635-T1-C
2610	660522	SRS015578.60861	302.43	58	58	527000000	37	27	65	Carbamidomethylation; Oxidation (M)	84584	SRS015578.60861-T1-C
822	671651	SRS015578.29104	302.41	82	82	89200000	29	2	126	Carbamidomethylation; Oxidation (M); Deamidation (NQ); Mutation	20525	SRS015578.29104-T1-C
1803	230658	#CONTAM#P07477	302.41	71	71	2930000000	25	21	84	Carbamidomethylation; Oxidation (M)	26558	SWISS-PROT:#CONTAM#P07477 Tax_Id=9606 Gene_Symbol=PRSS1 Trypsin-1 precursor
1689	663151	SRS050422.6258	302.4	32	32	7480000	31	4	92	Carbamidomethylation; Oxidation (M); Mutation	77854	SRS050422.6258-T1-C
1817	661546	SRS051031.61326	302.37	30	30	1060000	36	1	88	Carbamidomethylation; Oxidation (M); Deamidation (NQ); Mutation	96924	SRS051031.61326-T1-C
4246	661141	SRS022609.124545	302.32	38	38	111000000	29	12	44	Carbamidomethylation; Deamidation (NQ); Mutation	119109	SRS022609.124545-T1-C
702	663689	SRS063040.1060	302.31	59	59	507000000	46	9	137	Carbamidomethylation; Oxidation (M); Deamidation (NQ); Mutation	35485	SRS063040.1060-T1-C
2502	661127	SRS016056.5723	302.3	42	42	93200000	34	9	66	Carbamidomethylation; Oxidation (M); Deamidation (NQ); Mutation	79980	SRS016056.5723-T1-C
1464	663283	SRS058723.15427	302.24	26	26	19600000	33	3	93	Oxidation (M); Deamidation (NQ); Mutation	76961	SRS058723.15427-T1-C
3096	662025	SRS017191.46621	302.22	79	79	191000000	33	13	56	Carbamidomethylation; Oxidation (M); Deamidation (NQ); Mutation	41454	SRS017191.46621-T1-C
3744	680223	SRS013158.27476	302.19	64	64	171000000	20	8	51	Carbamidomethylation; Mutation	13663	SRS013158.27476-T1-C
756	661497	SRS023914.37050	302.16	46	46	28400000	43	4	137	Carbamidomethylation; Oxidation (M); Deamidation (NQ); Mutation	61988	SRS023914.37050-T1-C
861	682557	SRS049900.46175	302.11	67	67	5380000	41	2	130	Oxidation (M); Deamidation (NQ); Mutation	11027	SRS049900.46175-T1-C
4466	663376	SRS018351.160166	302.04	74	74	121000000	26	6	43	Carbamidomethylation; Oxidation (M); Deamidation (NQ); Mutation	32753	SRS018351.160166-T1-C
4614	664231	SRS014923.60050	301.98	48	48	135000000	24	12	41	Carbamidomethylation; Deamidation (NQ); Mutation	50412	SRS014923.60050-T1-C
3205	662422	SRS015578.61063	301.95	36	36	2600000	33	3	57	Carbamidomethylation; Deamidation (NQ); Mutation	85190	SRS015578.61063-T1-C
2612	661972	SRS023176.76215	301.86	51	51	48200000	34	8	67	Carbamidomethylation; Oxidation (M); Mutation	43279	SRS023176.76215-T1-C
2338	670084	SRS014287.37304	301.83	46	46	151000000	26	2	73	Carbamidomethylation; Oxidation (M)	31522	SRS014287.37304-T1-C
1387	660185	SRS022137.9043	301.82	75	75	127000000	44	11	100	Carbamidomethylation; Oxidation (M); Deamidation (NQ); Mutation	50697	SRS022137.9043-T1-C
2377	660981	SRS015264.158326	301.69	62	62	165000000	37	14	68	Carbamidomethylation; Oxidation (M); Deamidation (NQ); Mutation	55139	SRS015264.158326-T1-C
2436	660747	SRS012273.310912	301.63	52	52	559000000	35	35	71	Carbamidomethylation; Oxidation (M); Deamidation (NQ); Mutation	65958	SRS012273.310912-T1-C
2642	660848	SRS015663.28887	301.6	41	41	218000000	38	20	66	Carbamidomethylation; Oxidation (M); Deamidation (NQ); Mutation	113014	SRS015663.28887-T1-C
3162	665264	SRS018351.132749	301.55	72	72	157000000	27	10	58	Carbamidomethylation; Oxidation (M); Deamidation (NQ); Mutation	33065	SRS018351.132749-T1-C
295	671225	SRS022609.114008	301.54	53	53	0	49	2	201	Carbamidomethylation; Oxidation (M); Deamidation (NQ); Mutation	25294	SRS022609.114008-T1-C
3688	660907	SRS056259.210401	301.51	30	30	22000000	32	3	51	Carbamidomethylation; Deamidation (NQ); Mutation	149042	SRS056259.210401-T1-C
1829	663072	SRS015217.8850	301.47	48	48	0	33	1	85	Oxidation (M); Mutation	50515	SRS015217.8850-T1-C
4383	660774	SRS024132.79554	301.45	36	36	228000000	30	24	45	Carbamidomethylation; Deamidation (NQ); Mutation	112036	SRS024132.79554-T1-C
2178	663292	SRS056519.68542	301.42	74	74	528000000	24	15	74	Carbamidomethylation; Oxidation (M); Deamidation (NQ); Mutation	29867	SRS056519.68542-T1-C
2525	661257	SRS017433.26694	301.41	46	46	11600000	31	6	66	Carbamidomethylation; Oxidation (M); Deamidation (NQ); Mutation	64579	SRS017433.26694-T1-C
713	662849	SRS077730.64895	301.32	62	62	12500000	40	3	139	Carbamidomethylation; Oxidation (M); Deamidation (NQ); Mutation	33226	SRS077730.64895-T1-C
1835	661676	SRS015217.220643	301.32	57	57	2030000000	40	40	84	Carbamidomethylation; Oxidation (M); Deamidation (NQ); Mutation	53264	SRS015217.220643-T1-C
578	670191	SRS012902.26479	301.3	89	89	403000000	27	6	150	Carbamidomethylation; Oxidation (M); Deamidation (NQ); Mutation	15366	SRS012902.26479-T1-C
3113	660823	SRS012902.3713	301.25	42	42	299000000	40	35	57	Carbamidomethylation; Deamidation (NQ); Mutation	109794	SRS012902.3713-T1-C
293	665901	SRS015264.27228	301.19	69	69	203000000	47	4	201	Carbamidomethylation; Oxidation (M); Deamidation (NQ); Mutation	19598	SRS015264.27228-T1-C
3303	661781	SRS019397.44136	301.08	67	67	396000000	31	6	58	Carbamidomethylation; Oxidation (M); Deamidation (NQ); Mutation	45852	SRS019397.44136-T1-C
2141	661780	SRS056519.33031	301.05	67	67	23600000	35	1	76	Carbamidomethylation; Oxidation (M); Mutation	36332	SRS056519.33031-T1-C
1293	660614	SRS019161.5896	301.04	62	62	789000000	40	24	103	Carbamidomethylation; Oxidation (M); Deamidation (NQ); Mutation	68967	SRS019161.5896-T1-C
2515	663501	SRS016095.91131	301	37	37	0	31	1	69	Carbamidomethylation; Oxidation (M); Deamidation (NQ); Mutation	67987	SRS016095.91131-T1-C
2316	662158	SRS018351.136606	300.92	60	60	429000000	44	29	71	Carbamidomethylation; Deamidation (NQ); Mutation	49761	SRS018351.136606-T1-C
2676	661431	SRS024132.89473	300.92	64	64	868000000	34	34	62	Carbamidomethylation; Oxidation (M); Deamidation (NQ); Mutation	42125	SRS024132.89473-T1-C
292	667527	SRS019582.28245	300.89	54	54	3050000	47	1	203	Carbamidomethylation; Oxidation (M); Mutation	19896	SRS019582.28245-T1-C
4237	661545	SRS050422.135190	300.89	34	34	35100000	31	9	46	Carbamidomethylation; Oxidation (M); Deamidation (NQ); Mutation	93039	SRS050422.135190-T1-C
4583	661262	SRS017191.15545	300.88	60	60	74500000	26	7	43	Carbamidomethylation; Deamidation (NQ); Mutation	53916	SRS017191.15545-T1-C
2136	663401	SRS014613.171883	300.84	56	56	238000	42	2	76	Carbamidomethylation; Oxidation (M); Deamidation (NQ); Mutation	44525	SRS014613.171883-T1-C
5104	663112	SRS015264.28969	300.77	19	19	3780000	25	3	44	Carbamidomethylation	137709	SRS015264.28969-T1-C
3265	661129	SRS019582.12832	300.73	36	36	59400000	36	9	58	Carbamidomethylation; Deamidation (NQ); Mutation	97230	SRS019582.12832-T1-C
3412	661274	SRS016095.96163	300.72	51	51	195000000	31	20	54	Carbamidomethylation; Deamidation (NQ); Mutation	65404	SRS016095.96163-T1-C
5895	660851	SRS011405.22345	300.71	39	39	13500000	27	1	36	Carbamidomethylation	114097	SRS011405.22345-T1-C
3115	663068	SRS054590.32949	300.68	55	55	124000000	30	7	60	Carbamidomethylation; Oxidation (M); Deamidation (NQ); Mutation	38821	SRS054590.32949-T1-C
2754	661240	SRS013687.59186	300.65	66	66	4040000	33	1	65	Carbamidomethylation; Oxidation (M); Deamidation (NQ); Mutation	49114	SRS013687.59186-T1-C
3442	662251	SRS045713.19495	300.64	48	48	17500000	27	2	52	Carbamidomethylation; Deamidation (NQ); Mutation	44849	SRS045713.19495-T1-C
2100	663493	SRS015578.34491	300.64	54	54	1950000000	30	30	74	Carbamidomethylation; Oxidation (M); Deamidation (NQ); Mutation	37805	SRS015578.34491-T1-C
4037	663093	SRS017521.103849	300.59	49	49	93300000	34	11	51	Carbamidomethylation; Deamidation (NQ); Mutation	52506	SRS017521.103849-T1-C
870	666756	SRS064645.15125	300.57	68	68	171000000	37	4	125	Carbamidomethylation; Oxidation (M); Deamidation (NQ); Mutation	21064	SRS064645.15125-T1-C
3377	661207	SRS052027.145649	300.54	29	29	271000000	37	37	53	Carbamidomethylation; Deamidation (NQ); Mutation	164676	SRS052027.145649-T1-C
2737	660858	SRS019582.142588	300.52	42	42	0	32	1	63	Deamidation (NQ); Mutation	86053	SRS019582.142588-T1-C
3383	662309	SRS050925.10007	300.49	68	68	15800000	27	1	54		37463	SRS050925.10007-T1-C
1333	667626	SRS019161.6458	300.42	57	57	437000000	38	5	101	Carbamidomethylation; Deamidation (NQ); Mutation	29842	SRS019161.6458-T1-C
3301	662538	SRS019397.49082	300.41	46	46	172000000	28	8	55	Carbamidomethylation; Oxidation (M); Mutation	59106	SRS019397.49082-T1-C
2934	662310	SRS043701.140913	300.41	69	69	132000000	22	8	60	Carbamidomethylation; Deamidation (NQ); Mutation	38222	SRS043701.140913-T1-C
3780	660884	SRS016018.68609	300.25	36	36	232000000	29	26	48	Oxidation (M); Deamidation (NQ); Mutation	119690	SRS016018.68609-T1-C
506	668675	SRS023176.23666	300.23	68	68	136000000	40	2	161	Oxidation (M)	22149	SRS023176.23666-T1-C
1457	661962	SRS017521.103480	300.22	54	54	163000000	42	12	98	Carbamidomethylation; Oxidation (M); Deamidation (NQ); Mutation	47667	SRS017521.103480-T1-C
1993	661364	SRS015065.14142	300.18	29	29	9200000	41	6	77	Carbamidomethylation; Oxidation (M); Deamidation (NQ); Mutation	140762	SRS015065.14142-T1-C
3206	665033	SRS015782.3845	300.15	31	31	50800000	31	2	58	Oxidation (M); Deamidation (NQ); Mutation	69103	SRS015782.3845-T1-C
705	661300	SRS011529.19996	300.12	49	49	9580000	44	7	142	Carbamidomethylation; Oxidation (M); Deamidation (NQ); Mutation	73142	SRS011529.19996-T1-C
3289	660805	SRS013951.64783	300.06	45	45	145000000	31	15	57	Carbamidomethylation; Deamidation (NQ); Mutation	90129	SRS013951.64783-T1-C
767	666044	SRS014979.12903	299.97	77	77	1220000000	49	22	144	Oxidation (M); Deamidation (NQ); Mutation	24475	SRS014979.12903-T1-C
2240	662578	SRS015663.9153	299.94	62	62	2610000	32	2	73	Carbamidomethylation; Oxidation (M); Mutation	40934	SRS015663.9153-T1-C
4031	663830	SRS043001.66582	299.93	57	57	74600000	24	3	47	Carbamidomethylation; Oxidation (M); Deamidation (NQ); Mutation	42517	SRS043001.66582-T1-C
423	673653	SRS045645.9494	299.92	75	75	342000000	36	7	182	Carbamidomethylation; Oxidation (M); Deamidation (NQ); Mutation	16927	SRS045645.9494-T1-C
4692	660883	SRS050422.153900	299.88	34	34	224000000	26	26	41	Carbamidomethylation	135006	SRS050422.153900-T1-C
2405	660954	SRS050422.56638	299.86	54	54	164000000	39	11	73	Carbamidomethylation; Oxidation (M); Deamidation (NQ); Mutation	50530	SRS050422.56638-T1-C
398	664242	SRS019601.89465	299.83	72	72	5050000	45	3	188	Carbamidomethylation; Oxidation (M); Deamidation (NQ); Mutation	27815	SRS019601.89465-T1-C
3965	662831	SRS055982.54509	299.79	35	35	19700000	23	6	46	Carbamidomethylation; Deamidation (NQ); Mutation	76220	SRS055982.54509-T1-C
5280	660636	SRS018351.162301	299.79	53	53	385000000	27	27	37	Carbamidomethylation; Mutation	62131	SRS018351.162301-T1-C
2762	660407	SRS017521.113657	299.79	63	63	1070000000	33	16	64	Carbamidomethylation; Oxidation (M); Mutation	57329	SRS017521.113657-T1-C
1713	671579	SRS055982.46939	299.76	73	73	8660000	26	1	85	Carbamidomethylation; Oxidation (M); Mutation	19047	SRS055982.46939-T1-C
2978	661658	SRS055982.35897	299.7	55	55	262000000	32	10	59	Carbamidomethylation; Oxidation (M); Deamidation (NQ); Mutation	54231	SRS055982.35897-T1-C
3557	667569	SRS054590.8526	299.66	52	52	4110000	20	1	53	Carbamidomethylation; Oxidation (M); Deamidation (NQ); Mutation	32747	SRS054590.8526-T1-C
347	666284	SRS043411.6270	299.65	75	75	613000000	43	7	200	Carbamidomethylation; Oxidation (M); Deamidation (NQ); Mutation	22170	SRS043411.6270-T1-C
2794	666089	SRS017103.232399	299.65	66	66	558000000	30	15	62	Oxidation (M); Deamidation (NQ); Mutation	29903	SRS017103.232399-T1-C
3782	664128	SRS015190.30586	299.6	53	53	50100000	28	3	49	Carbamidomethylation; Oxidation (M); Mutation	44038	SRS015190.30586-T1-C
271	667982	SRS013687.77104	299.55	78	78	69100000	30	2	211	Oxidation (M); Deamidation (NQ); Mutation	17913	SRS013687.77104-T1-C
1504	664492	SRS017521.42208	299.47	72	72	476000000	37	11	94	Carbamidomethylation; Oxidation (M); Deamidation (NQ); Mutation	33969	SRS017521.42208-T1-C
4241	660814	SRS024132.59272	299.45	38	38	186000000	31	30	44	Carbamidomethylation; Oxidation (M); Deamidation (NQ); Mutation	124558	SRS024132.59272-T1-C
629	666022	SRS016495.1485	299.36	69	69	707000000	34	17	142	Oxidation (M); Deamidation (NQ); Mutation	25666	SRS016495.1485-T1-C
641	663579	SRS063985.72961	299.36	64	64	98000000	48	2	149	Carbamidomethylation; Oxidation (M); Deamidation (NQ); Mutation	36385	SRS063985.72961-T1-C
2606	661016	SRS016495.42796	299.32	57	57	318000000	39	23	66	Carbamidomethylation; Oxidation (M); Deamidation (NQ); Mutation	63861	SRS016495.42796-T1-C
3101	663385	SRS015663.27779	299.3	37	37	65500000	35	2	61	Carbamidomethylation; Oxidation (M); Deamidation (NQ); Mutation	68770	SRS015663.27779-T1-C
3819	665349	SRS017307.56038	299.29	72	72	247000000	23	6	48	Carbamidomethylation; Oxidation (M); Deamidation (NQ); Mutation	30626	SRS017307.56038-T1-C
2840	665535	SRS017521.70577	299.27	71	71	38700000	33	6	64	Carbamidomethylation; Oxidation (M); Deamidation (NQ); Mutation	27384	SRS017521.70577-T1-C
4130	662476	SRS012902.38294	299.21	39	39	248000000	24	21	47	Oxidation (M); Deamidation (NQ); Mutation	66778	SRS012902.38294-T1-C
3283	662311	SRS017521.132065	299.18	68	68	254000000	25	18	57	Carbamidomethylation; Oxidation (M); Deamidation (NQ); Mutation	43290	SRS017521.132065-T1-C
3414	661123	SRS018351.162225	299.16	41	41	228000000	37	36	55	Carbamidomethylation; Oxidation (M); Deamidation (NQ); Mutation	109440	SRS018351.162225-T1-C
785	664228	SRS011302.155447	299.14	68	68	0	43	1	132	Carbamidomethylation; Oxidation (M); Deamidation (NQ); Mutation	25817	SRS011302.155447-T1-C
2414	661017	SRS048164.19145	299.13	59	59	141000000	42	17	70	Oxidation (M); Mutation	57456	SRS048164.19145-T1-C
1887	664199	SRS015578.99433	299.12	60	60	518000000	32	8	81	Oxidation (M); Deamidation (NQ); Mutation	29865	SRS015578.99433-T1-C
1317	664130	SRS015854.47420	299.12	44	44	0	36	1	102	Oxidation (M); Deamidation (NQ); Mutation	50422	SRS015854.47420-T1-C
2534	661177	SRS014923.60164	299.07	38	38	1000000000	33	32	65	Oxidation (M); Deamidation (NQ); Mutation	110830	SRS014923.60164-T1-C
764	666333	SRS011271.7207	298.95	36	36	824000	42	1	135	Carbamidomethylation; Oxidation (M); Deamidation (NQ); Mutation	38247	SRS011271.7207-T1-C
1917	661814	SRS024132.571	298.92	58	58	448000	31	1	80	Carbamidomethylation; Oxidation (M); Deamidation (NQ); Mutation	51431	SRS024132.571-T1-C
2689	661167	SRS015794.33311	298.91	35	35	29600000	34	8	64	Carbamidomethylation; Oxidation (M); Deamidation (NQ); Mutation	113316	SRS015794.33311-T1-C
4172	662408	SRS015663.251985	298.87	53	53	431000000	27	24	45	Carbamidomethylation; Deamidation (NQ); Mutation	49244	SRS015663.251985-T1-C
3193	661564	SRS013951.91093	298.72	31	31	38500000	37	5	58	Carbamidomethylation; Oxidation (M); Deamidation (NQ); Mutation	118206	SRS013951.91093-T1-C
2587	661134	SRS014979.69322	298.69	39	39	737000000	36	32	65	Carbamidomethylation; Oxidation (M); Deamidation (NQ); Mutation	110104	SRS014979.69322-T1-C
2173	661452	SRS048164.99854	298.59	54	54	366000000	33	17	73	Carbamidomethylation; Deamidation (NQ); Mutation	58511	SRS048164.99854-T1-C
905	667824	SRS015794.63801	298.58	80	80	1460000000	33	23	122	Carbamidomethylation; Oxidation (M); Deamidation (NQ); Mutation	23788	SRS015794.63801-T1-C
3114	661794	SRS017191.56006	298.57	53	53	46000000	31	2	56	Carbamidomethylation; Oxidation (M); Deamidation (NQ); Mutation	50202	SRS017191.56006-T1-C
3518	663324	SRS058770.17898	298.56	53	53	57800000	27	6	55	Oxidation (M); Deamidation (NQ); Mutation	41800	SRS058770.17898-T1-C
3479	665611	SRS016095.102311	298.54	63	63	144000000	24	5	52	Carbamidomethylation; Oxidation (M)	33062	SRS016095.102311-T1-C
1849	662029	SRS019582.26408	298.48	64	64	8350000	42	2	85	Carbamidomethylation; Oxidation (M); Deamidation (NQ); Mutation	42717	SRS019582.26408-T1-C
5124	660882	SRS015065.8532	298.41	36	36	141000000	29	26	38	Deamidation (NQ); Mutation	123209	SRS015065.8532-T1-C
1641	677375	SRS054590.2739	298.41	90	90	378000000	30	6	91	Oxidation (M); Deamidation (NQ); Mutation	12899	SRS054590.2739-T1-C
1868	661638	SRS051031.119301	298.41	61	61	2580000000	39	39	79	Carbamidomethylation; Oxidation (M); Deamidation (NQ); Mutation	62372	SRS051031.119301-T1-C
2731	668245	SRS055982.40264	298.41	75	75	0	31	2	63	Carbamidomethylation; Oxidation (M); Deamidation (NQ); Mutation	22192	SRS055982.40264-T1-C
5310	661081	SRS015782.72661	298.37	48	48	245000000	32	32	38	Carbamidomethylation; Deamidation (NQ); Mutation	82991	SRS015782.72661-T1-C
2585	662949	SRS019601.7773	298.37	65	65	1230000000	41	41	69	Carbamidomethylation; Oxidation (M); Deamidation (NQ); Mutation	40836	SRS019601.7773-T1-C
127	674845	SRS015578.17409	298.27	48	48	8230000	26	1	281	Carbamidomethylation; Oxidation (M)	23627	SRS015578.17409-T1-C
1864	661045	SRS047044.46810	298.25	54	54	54900000	42	5	84	Carbamidomethylation; Oxidation (M); Deamidation (NQ); Mutation	67675	SRS047044.46810-T1-C
1850	661277	SRS017433.17827	298.24	53	53	906000000	50	50	85	Carbamidomethylation; Oxidation (M); Deamidation (NQ); Mutation	83352	SRS017433.17827-T1-C
2655	663391	SRS012902.37760	298.21	67	67	844000000	26	26	63	Carbamidomethylation; Deamidation (NQ); Mutation	42106	SRS012902.37760-T1-C
2127	661168	SRS048870.4146	298.18	39	39	23800000	41	6	77	Carbamidomethylation; Oxidation (M)	134554	SRS048870.4146-T1-C
2037	662484	SRS015133.16073	298.15	47	47	0	38	1	79	Oxidation (M)	51297	SRS015133.16073-T1-C
1625	661986	SRS054956.26732	298.13	38	38	44900000	38	8	89	Carbamidomethylation; Oxidation (M); Deamidation (NQ); Mutation	76852	SRS054956.26732-T1-C
1750	661002	SRS016095.108960	298.07	56	56	122000000	50	16	89	Carbamidomethylation; Oxidation (M); Deamidation (NQ); Mutation	97707	SRS016095.108960-T1-C
556	661673	SRS013951.8219	298.06	45	45	19800000	69	7	163	Carbamidomethylation; Oxidation (M); Deamidation (NQ); Mutation	96682	SRS013951.8219-T1-C
498	662676	SRS042628.57409	298.03	63	63	0	53	1	168	Carbamidomethylation; Oxidation (M); Deamidation (NQ); Mutation	36081	SRS042628.57409-T1-C
2664	665219	SRS050422.27889	297.95	67	67	0	25	1	64	Carbamidomethylation; Deamidation (NQ); Mutation	29683	SRS050422.27889-T1-C
3266	661090	SRS019601.36899	297.92	46	46	15700000	40	5	56	Carbamidomethylation; Oxidation (M); Mutation	77587	SRS019601.36899-T1-C
852	661227	SRS077730.69264	297.86	63	63	227000000	49	11	129	Carbamidomethylation; Oxidation (M); Deamidation (NQ); Mutation	42406	SRS077730.69264-T1-C
2324	662034	SRS017521.15365	297.86	61	61	10200000	30	5	71	Oxidation (M); Deamidation (NQ); Mutation	39774	SRS017521.15365-T1-C
373	670207	|#CONTAM#P05451|REG1A_HUMAN	297.86	69	69	22500000000	34	19	180	Carbamidomethylation	18731	Lithostathine-1-alpha OS=Homo sapiens OX=9606 GN=REG1A PE=1 SV=3
4659	663613	SRS019161.21310	297.74	47	47	0	27	1	44	Carbamidomethylation; Oxidation (M); Mutation	58769	SRS019161.21310-T1-C
1328	661460	SRS015217.26568	297.74	54	54	1700000	41	2	104	Carbamidomethylation; Oxidation (M); Deamidation (NQ); Mutation	52458	SRS015217.26568-T1-C
2495	660787	SRS017521.81884	297.71	44	44	333000000	34	34	67	Carbamidomethylation; Deamidation (NQ); Mutation	99669	SRS017521.81884-T1-C
2501	676150	SRS014613.156437	297.69	53	53	0	25	1	65	Carbamidomethylation; Deamidation (NQ); Mutation	24694	SRS014613.156437-T1-C
6070	663128	SRS023914.203626	297.68	73	73	77400000	21	9	34	Carbamidomethylation; Deamidation (NQ); Mutation	35031	SRS023914.203626-T1-C
2852	662464	SRS014979.56616	297.65	55	55	4930000	38	3	63	Deamidation (NQ); Mutation	53146	SRS014979.56616-T1-C
2206	661339	SRS050422.113808	297.59	36	36	51300000	42	2	76	Carbamidomethylation; Oxidation (M); Deamidation (NQ); Mutation	84486	SRS050422.113808-T1-C
2694	662671	SRS014459.8819	297.57	87	87	302000000	31	10	69	Carbamidomethylation; Oxidation (M); Deamidation (NQ); Mutation	33988	SRS014459.8819-T1-C
3762	662142	SRS017521.114576	297.57	73	73	302000000	29	14	51	Carbamidomethylation; Deamidation (NQ); Mutation	39838	SRS017521.114576-T1-C
6704	662544	SRS015217.31381	297.57	44	44	100000000	22	6	32	Carbamidomethylation; Oxidation (M); Deamidation (NQ); Mutation	54954	SRS015217.31381-T1-C
2293	660948	SRS016989.121434	297.56	72	72	486000000	36	10	73	Carbamidomethylation; Oxidation (M); Deamidation (NQ); Mutation	49336	SRS016989.121434-T1-C
2957	660388	SRS014923.102388	297.55	59	59	105000000	35	11	61	Carbamidomethylation; Oxidation (M); Deamidation (NQ); Mutation	64351	SRS014923.102388-T1-C
911	663036	SRS018351.150308	297.54	46	46	0	47	1	119	Carbamidomethylation; Oxidation (M); Deamidation (NQ); Mutation	95193	SRS018351.150308-T1-C
964	676811	SRS054590.41899	297.51	85	85	5670000	32	2	122	Carbamidomethylation; Deamidation (NQ); Mutation	12480	SRS054590.41899-T1-C
1152	664474	SRS013476.256950	297.5	58	58	163000000	39	2	115	Carbamidomethylation; Oxidation (M); Deamidation (NQ); Mutation	29001	SRS013476.256950-T1-C
2093	662136	SRS050422.39203	297.46	73	73	579000000	40	39	76	Carbamidomethylation; Oxidation (M); Deamidation (NQ); Mutation	34678	SRS050422.39203-T1-C
3630	663512	SRS015264.158323	297.43	74	74	736000000	28	12	51	Carbamidomethylation; Oxidation (M); Deamidation (NQ); Mutation	30008	SRS015264.158323-T1-C
1639	665481	SRS064276.117504	297.39	67	67	2960000	36	3	89	Carbamidomethylation; Oxidation (M); Deamidation (NQ); Mutation	24035	SRS064276.117504-T1-C
1764	662431	SRS077730.54326	297.35	39	39	20700000	44	5	88	Oxidation (M); Mutation	57562	SRS077730.54326-T1-C
3584	661086	SRS011586.3005	297.35	38	38	77500000	32	2	50	Carbamidomethylation; Oxidation (M)	83135	SRS011586.3005-T1-C
615	683397	SRS045713.96079	297.32	78	78	219000000	29	2	147	Carbamidomethylation; Oxidation (M); Deamidation (NQ); Mutation	13205	SRS045713.96079-T1-C
1642	665772	SRS015217.89225	297.3	56	56	20000000	27	3	89	Carbamidomethylation; Oxidation (M); Deamidation (NQ); Mutation	30339	SRS015217.89225-T1-C
336	661777	SRS048870.93966	297.29	65	65	53500000	62	5	201	Carbamidomethylation; Oxidation (M); Mutation	51136	SRS048870.93966-T1-C
384	664272	SRS024009.6495	297.29	70	70	5070000	37	1	185	Carbamidomethylation; Oxidation (M)	25937	SRS024009.6495-T1-C
3597	661508	SRS050422.172622	297.28	49	49	69100000	27	6	51	Carbamidomethylation; Deamidation (NQ); Mutation	63192	SRS050422.172622-T1-C
1124	671593	SRS050925.4472	297.23	53	53	13400000	32	3	109	Carbamidomethylation; Mutation	22881	SRS050925.4472-T1-C
1698	663910	SRS014979.175453	297.19	80	80	69000000	32	1	92	Carbamidomethylation; Oxidation (M); Mutation	20549	SRS014979.175453-T1-C
1931	666812	SRS012902.41650	297.16	56	56	47000000	27	5	78	Carbamidomethylation; Oxidation (M); Mutation	30717	SRS012902.41650-T1-C
2331	663979	SRS063040.38721	297.11	58	58	3280000	34	2	70	Carbamidomethylation; Oxidation (M); Deamidation (NQ); Mutation	36942	SRS063040.38721-T1-C
698	662087	SRS055982.12082	297.09	39	39	2820000	38	2	141	Carbamidomethylation; Oxidation (M); Deamidation (NQ); Mutation	66641	SRS055982.12082-T1-C
1999	661087	SRS015578.40589	297.05	50	50	304000000	47	20	78	Carbamidomethylation; Oxidation (M); Deamidation (NQ); Mutation	80146	SRS015578.40589-T1-C
2548	666154	SRS019267.11987	297.03	79	79	418000000	37	16	69	Carbamidomethylation; Oxidation (M); Deamidation (NQ); Mutation	24210	SRS019267.11987-T1-C
4368	664922	SRS016954.32061	296.97	38	38	8990000	20	1	43	Carbamidomethylation; Oxidation (M)	51776	SRS016954.32061-T1-C
4010	660561	SRS012902.16290	296.94	51	51	416000000	32	32	47	Carbamidomethylation; Deamidation (NQ); Mutation	79250	SRS012902.16290-T1-C
1891	660998	SRS055982.29350	296.9	63	63	194000	39	1	82	Carbamidomethylation; Oxidation (M); Deamidation (NQ); Mutation	54379	SRS055982.29350-T1-C
1252	662852	SRS015854.45423	296.82	70	70	501000000	39	9	107	Carbamidomethylation; Oxidation (M); Deamidation (NQ); Mutation	29038	SRS015854.45423-T1-C
6316	661391	SRS017103.259039	296.8	20	20	131000000	29	26	33	Deamidation (NQ); Mutation	209026	SRS017103.259039-T1-C
2159	660460	SRS017191.29727	296.79	46	46	29900000	35	6	76	Carbamidomethylation; Oxidation (M); Deamidation (NQ); Mutation	78045	SRS017191.29727-T1-C
4515	661074	SRS019582.143781	296.74	43	43	402000000	30	26	43	Oxidation (M); Deamidation (NQ); Mutation	92311	SRS019582.143781-T1-C
1964	661428	SRS016095.82206	296.71	61	61	17800000	36	4	81	Deamidation (NQ); Mutation	56468	SRS016095.82206-T1-C
5110	661357	SRS015782.59333	296.71	34	34	6340000	25	1	39		98295	SRS015782.59333-T1-C
3492	661841	SRS019582.11743	296.7	45	45	681000000	26	18	52	Carbamidomethylation; Oxidation (M); Deamidation (NQ); Mutation	58642	SRS019582.11743-T1-C
4894	663614	SRS017521.39433	296.68	55	55	2920000	26	3	40	Carbamidomethylation; Deamidation (NQ); Mutation	49523	SRS017521.39433-T1-C
3159	661950	SRS049959.3683	296.66	55	55	0	26	1	56	Carbamidomethylation; Oxidation (M)	51926	SRS049959.3683-T1-C
671	669368	SRS014287.97589	296.62	86	86	836000000	49	15	146	Oxidation (M); Mutation	12468	SRS014287.97589-T1-C
1548	661979	SRS019601.85789	296.54	37	37	493000	43	1	96	Carbamidomethylation; Oxidation (M); Deamidation (NQ); Mutation	85014	SRS019601.85789-T1-C
2274	661313	SRS014459.53368	296.53	49	49	227000000	34	9	72	Carbamidomethylation; Oxidation (M); Deamidation (NQ); Mutation	65916	SRS014459.53368-T1-C
740	667181	SRS051882.18303	296.53	88	88	728000000	42	15	143	Carbamidomethylation; Oxidation (M); Mutation	14826	SRS051882.18303-T1-C
2788	661247	SRS018351.159996	296.53	65	65	373000000	30	27	61	Carbamidomethylation; Oxidation (M); Deamidation (NQ); Mutation	46957	SRS018351.159996-T1-C
3259	661120	SRS047044.66189	296.49	38	38	230000000	38	35	58	Carbamidomethylation; Oxidation (M); Deamidation (NQ); Mutation	127326	SRS047044.66189-T1-C
3088	662049	SRS015217.9550	296.48	64	64	185000000	28	18	58	Carbamidomethylation; Oxidation (M); Deamidation (NQ); Mutation	53308	SRS015217.9550-T1-C
3215	661818	SRS055982.145061	296.46	47	47	223000000	33	24	58	Carbamidomethylation; Oxidation (M); Deamidation (NQ); Mutation	67805	SRS055982.145061-T1-C
1916	660974	SRS019787.12929	296.43	66	66	78400000	41	9	82	Carbamidomethylation; Oxidation (M); Deamidation (NQ); Mutation	59874	SRS019787.12929-T1-C
723	670327	SRS012902.24733	296.38	98	98	1320000000	38	18	146	Oxidation (M); Deamidation (NQ); Mutation	13849	SRS012902.24733-T1-C
6244	678612	SRS018351.167316	296.36	59	59	30500000	19	2	36	Deamidation (NQ)	18954	SRS018351.167316-T1-C
2507	662243	SRS015217.53183	296.36	58	58	6720000	27	3	67	Oxidation (M); Deamidation (NQ); Mutation	48180	SRS015217.53183-T1-C
2962	660969	SRS056519.17852	296.35	63	63	59300000	31	6	59	Carbamidomethylation; Deamidation (NQ); Mutation	53987	SRS056519.17852-T1-C
2907	663736	SRS045004.20058	296.34	40	40	21600000	29	3	62	Carbamidomethylation; Oxidation (M); Mutation	57074	SRS045004.20058-T1-C
1810	662445	SRS015578.11215	296.34	74	74	502000000	37	14	82	Carbamidomethylation; Oxidation (M); Deamidation (NQ); Mutation	37504	SRS015578.11215-T1-C
3332	661113	SRS049995.9509	296.32	45	45	354000000	40	34	55	Oxidation (M); Deamidation (NQ); Mutation	121083	SRS049995.9509-T1-C
1389	667084	SRS011586.172325	296.31	75	75	207000000	29	3	98	Carbamidomethylation; Oxidation (M); Deamidation (NQ); Mutation	25407	SRS011586.172325-T1-C
1438	660935	SRS016095.6596	296.3	64	64	1660000000	37	21	94	Carbamidomethylation; Oxidation (M); Deamidation (NQ); Mutation	51670	SRS016095.6596-T1-C
4267	662313	SRS024132.102524	296.28	67	67	354000000	28	18	48	Carbamidomethylation; Oxidation (M); Deamidation (NQ); Mutation	44868	SRS024132.102524-T1-C
4349	661940	SRS015217.11325	296.27	62	62	47800000	28	6	45	Carbamidomethylation; Oxidation (M)	50151	SRS015217.11325-T1-C
4517	661061	SRS019601.6796	296.24	49	49	34300000	39	8	46	Carbamidomethylation; Deamidation (NQ); Mutation	96143	SRS019601.6796-T1-C
2237	664013	SRS015578.240817	296.24	56	56	2090000	30	1	72	Carbamidomethylation; Deamidation (NQ); Mutation	30395	SRS015578.240817-T1-C
3385	664257	SRS054590.35827	296.24	70	70	103000000	23	5	55	Carbamidomethylation; Oxidation (M); Deamidation (NQ); Mutation	32946	SRS054590.35827-T1-C
1413	664825	SRS077730.52870	296.24	81	81	0	33	1	96	Carbamidomethylation; Oxidation (M); Deamidation (NQ); Mutation	24214	SRS077730.52870-T1-C
2045	662342	SRS019601.27994	296.23	51	51	255000	32	1	79	Oxidation (M); Mutation	50916	SRS019601.27994-T1-C
492	666718	SRS017433.122512	296.22	57	57	1400000000	34	12	162	Oxidation (M); Deamidation (NQ); Mutation	38479	SRS017433.122512-T1-C
1774	666572	SRS064276.80045	296.19	62	62	53500000	29	2	86	Carbamidomethylation; Oxidation (M)	36066	SRS064276.80045-T1-C
341	665910	SRS013521.25630	296.15	55	55	30000000	49	6	205	Oxidation (M); Deamidation (NQ); Mutation	29399	SRS013521.25630-T1-C
4006	661367	SRS014459.8311	296.09	34	34	15000000	35	1	50	Carbamidomethylation; Oxidation (M); Deamidation (NQ); Mutation	117287	SRS014459.8311-T1-C
1445	660924	SRS048164.18016	296.08	77	77	172000000	43	7	94	Oxidation (M); Deamidation (NQ); Mutation	48041	SRS048164.18016-T1-C
2054	662570	SRS019582.59942	296.06	75	75	279000000	28	4	76	Carbamidomethylation; Oxidation (M); Deamidation (NQ); Mutation	32727	SRS019582.59942-T1-C
3161	663051	SRS023914.175584	296.02	78	78	7320000	29	2	59	Carbamidomethylation; Oxidation (M); Deamidation (NQ); Mutation	27047	SRS023914.175584-T1-C
418	666369	SRS056519.19638	295.99	80	80	8190000	39	3	179	Carbamidomethylation; Oxidation (M)	20708	SRS056519.19638-T1-C
3012	661581	SRS015065.36432	295.98	22	22	3390000	34	3	59	Carbamidomethylation; Oxidation (M); Deamidation (NQ); Mutation	138923	SRS015065.36432-T1-C
562	661710	SRS020233.341857	295.95	33	33	279000000	43	23	151	Deamidation (NQ); Mutation	126956	SRS020233.341857-T1-C
2698	662028	SRS015578.91068	295.95	66	66	10400000	35	2	64	Carbamidomethylation; Oxidation (M); Deamidation (NQ); Mutation	44083	SRS015578.91068-T1-C
1492	662950	SRS015663.259977	295.95	65	65	776000000	35	14	99	Carbamidomethylation; Oxidation (M); Deamidation (NQ); Mutation	33073	SRS015663.259977-T1-C
4815	663066	SRS024009.101026	295.92	48	48	1090000	26	1	42	Carbamidomethylation; Oxidation (M); Deamidation (NQ); Mutation	59168	SRS024009.101026-T1-C
2650	660863	SRS024132.66474	295.92	40	40	213000000	33	11	64	Oxidation (M); Deamidation (NQ); Mutation	113747	SRS024132.66474-T1-C
2920	662456	SRS015190.30246	295.87	51	51	177000000	25	5	59	Carbamidomethylation; Oxidation (M)	51831	SRS015190.30246-T1-C
2381	661271	SRS050422.147896	295.8	57	57	190000000	38	24	72	Carbamidomethylation; Oxidation (M); Deamidation (NQ); Mutation	50721	SRS050422.147896-T1-C
3580	660910	SRS011239.202592	295.77	24	24	54500000	33	8	52	Carbamidomethylation; Deamidation (NQ); Mutation	150355	SRS011239.202592-T1-C
2354	661925	SRS024132.43250	295.74	59	59	53600000	37	8	75	Carbamidomethylation; Oxidation (M); Deamidation (NQ); Mutation	43091	SRS024132.43250-T1-C
4966	661191	SRS064276.25032	295.67	32	32	105000000	29	18	41	Carbamidomethylation; Mutation	115163	SRS064276.25032-T1-C
2763	661161	SRS049995.41654	295.65	39	39	1660000	39	2	65	Carbamidomethylation; Mutation	104510	SRS049995.41654-T1-C
1486	663717	SRS015782.3335	295.63	67	67	13500000	35	1	94	Carbamidomethylation	30513	SRS015782.3335-T1-C
1237	663667	SRS050422.355	295.61	74	74	214000000	31	13	101	Carbamidomethylation; Oxidation (M); Deamidation (NQ); Mutation	29897	SRS050422.355-T1-C
2362	664142	SRS014683.41801	295.6	59	59	29700000	33	8	69	Carbamidomethylation; Oxidation (M); Deamidation (NQ); Mutation	33731	SRS014683.41801-T1-C
1734	666054	SRS050752.89174	295.59	72	72	118000000	44	7	87	Carbamidomethylation; Oxidation (M); Mutation	24937	SRS050752.89174-T1-C
6135	662645	SRS011134.315830	295.53	47	47	69400000	22	9	33	Carbamidomethylation; Deamidation (NQ); Mutation	64121	SRS011134.315830-T1-C
1379	663515	SRS015190.282	295.5	57	57	464000000	45	10	98	Carbamidomethylation; Deamidation (NQ); Mutation	39770	SRS015190.282-T1-C
2701	661445	SRS015190.63660	295.44	67	67	377000000	33	23	66	Carbamidomethylation; Oxidation (M); Deamidation (NQ); Mutation	39316	SRS015190.63660-T1-C
1933	661043	SRS023526.952	295.43	56	56	167000000	40	11	81	Carbamidomethylation; Oxidation (M); Deamidation (NQ); Mutation	65186	SRS023526.952-T1-C
4416	661839	SRS011529.13725	295.41	43	43	7700000	26	2	46	Carbamidomethylation; Oxidation (M); Deamidation (NQ)	75084	SRS011529.13725-T1-C
1848	661080	SRS014459.53954	295.41	40	40	58900000	39	7	86	Deamidation (NQ); Mutation	97210	SRS014459.53954-T1-C
301	661575	SRS015663.60924	295.37	29	29	450000	52	1	198	Carbamidomethylation; Oxidation (M); Deamidation (NQ); Mutation	110544	SRS015663.60924-T1-C
5497	660668	SRS015663.1768	295.36	44	44	201000000	27	25	37	Carbamidomethylation; Deamidation (NQ); Mutation	79350	SRS015663.1768-T1-C
4447	661119	SRS024331.23025	295.35	49	49	538000000	24	19	42	Carbamidomethylation; Oxidation (M)	66704	SRS024331.23025-T1-C
267	665878	SRS019161.267151	295.34	48	48	0	47	1	212	Oxidation (M); Mutation	20315	SRS019161.267151-T1-C
2481	661106	SRS051031.108813	295.3	51	51	250000000	46	25	71	Carbamidomethylation; Oxidation (M); Deamidation (NQ); Mutation	77881	SRS051031.108813-T1-C
3402	663159	|#CONTAM#P06731|CEAM5_HUMAN	295.26	33	33	3060000000	25	20	54	Carbamidomethylation	76795	Carcinoembryonic antigen-related cell adhesion molecule 5 OS=Homo sapiens OX=9606 GN=CEACAM5 PE=1 SV=3
2714	662919	SRS015217.586	295.22	46	46	170000000	36	4	63	Carbamidomethylation; Oxidation (M); Deamidation (NQ); Mutation	46161	SRS015217.586-T1-C
3348	662675	SRS051031.151870	295.19	60	60	24000000	26	1	57	Oxidation (M); Deamidation (NQ); Mutation	41945	SRS051031.151870-T1-C
1520	661669	SRS014459.31199	295.19	54	54	92800000	38	1	98	Carbamidomethylation; Oxidation (M); Deamidation (NQ); Mutation	50508	SRS014459.31199-T1-C
1823	662959	SRS043701.25413	295.14	42	42	24400000	31	9	81	Carbamidomethylation; Oxidation (M); Deamidation (NQ); Mutation	60355	SRS043701.25413-T1-C
4264	661270	SRS015782.16595	295.13	57	57	508000000	33	32	44	Carbamidomethylation; Deamidation (NQ); Mutation	63146	SRS015782.16595-T1-C
2598	664448	SRS054956.88244	295.12	32	32	1250000	26	1	65	Carbamidomethylation; Oxidation (M); Mutation	57403	SRS054956.88244-T1-C
5541	666790	SRS018817.51215	295.09	85	85	32700000	24	4	36	Deamidation (NQ); Mutation	24336	SRS018817.51215-T1-C
3430	661130	SRS050422.102090	295.01	39	39	10800000	30	1	56	Carbamidomethylation; Deamidation (NQ); Mutation	92808	SRS050422.102090-T1-C
1001	670896	SRS019397.66389	294.97	91	91	468000000	33	6	122	Carbamidomethylation; Oxidation (M); Deamidation (NQ); Mutation	11880	SRS019397.66389-T1-C
5502	660866	SRS016056.18244	294.96	36	36	24900000	25	11	37	Carbamidomethylation; Deamidation (NQ); Mutation	122400	SRS016056.18244-T1-C
4823	662348	SRS014287.80600	294.93	48	48	14200000	28	1	42	Carbamidomethylation; Oxidation (M); Mutation	58707	SRS014287.80600-T1-C
1581	662090	SRS014979.9832	294.92	34	34	1040000	37	1	94	Carbamidomethylation; Oxidation (M); Deamidation (NQ); Mutation	84842	SRS014979.9832-T1-C
2759	661434	SRS012902.39206	294.92	63	63	288000000	34	11	64	Carbamidomethylation; Oxidation (M); Deamidation (NQ); Mutation	52967	SRS012902.39206-T1-C
1288	666024	SRS023914.69665	294.9	58	58	1290000	37	1	101	Carbamidomethylation; Oxidation (M); Deamidation (NQ); Mutation	25315	SRS023914.69665-T1-C
2398	661027	SRS018656.103341	294.9	64	64	706000000	32	23	68	Carbamidomethylation; Oxidation (M); Deamidation (NQ); Mutation	51522	SRS018656.103341-T1-C
1819	661285	SRS015854.27521	294.86	55	55	36400000	49	1	85	Oxidation (M); Deamidation (NQ); Mutation	57507	SRS015854.27521-T1-C
382	663978	SRS016495.29880	294.81	65	65	34900000	43	1	190	Carbamidomethylation; Oxidation (M); Deamidation (NQ); Mutation	31852	SRS016495.29880-T1-C
1979	662805	SRS014459.16684	294.8	55	55	5380000	32	1	80	Carbamidomethylation; Oxidation (M); Deamidation (NQ); Mutation	44810	SRS014459.16684-T1-C
1477	672404	|#CONTAM#P69905|HBA_HUMAN	294.8	84	84	11900000000	28	28	91	Carbamidomethylation; Oxidation (M)	15258	Hemoglobin subunit alpha OS=Homo sapiens OX=9606 GN=HBA1 PE=1 SV=2
2974	662046	SRS013158.8031	294.79	53	53	24400000	27	1	59	Carbamidomethylation; Oxidation (M)	48514	SRS013158.8031-T1-C
304	663621	SRS064645.40405	294.74	90	90	15800000	45	2	206	Carbamidomethylation; Oxidation (M); Deamidation (NQ); Mutation	18499	SRS064645.40405-T1-C
5486	660873	SRS015190.43097	294.74	35	35	130000000	25	25	37	Carbamidomethylation; Deamidation (NQ); Mutation	109936	SRS015190.43097-T1-C
1796	660943	SRS019397.40943	294.7	76	76	415000000	46	8	90	Carbamidomethylation; Oxidation (M); Deamidation (NQ); Mutation	48295	SRS019397.40943-T1-C
2851	661928	SRS012902.38725	294.68	65	65	493000000	31	10	63	Carbamidomethylation; Oxidation (M); Deamidation (NQ); Mutation	40366	SRS012902.38725-T1-C
1758	661762	SRS024132.76442	294.6	73	73	1670000000	39	10	89	Carbamidomethylation; Oxidation (M); Mutation	36906	SRS024132.76442-T1-C
3506	660788	SRS014613.52488	294.57	41	41	90400000	39	12	54	Carbamidomethylation; Oxidation (M); Mutation	104804	SRS014613.52488-T1-C
672	664926	SRS054590.9690	294.56	66	66	0	37	1	140	Carbamidomethylation; Oxidation (M); Deamidation (NQ); Mutation	25202	SRS054590.9690-T1-C
4252	660745	SRS012902.39806	294.55	45	45	226000000	31	31	44	Carbamidomethylation; Oxidation (M); Deamidation (NQ); Mutation	76487	SRS012902.39806-T1-C
3189	663680	SRS051031.119257	294.48	33	33	39100000	27	3	57	Carbamidomethylation; Deamidation (NQ); Mutation	68513	SRS051031.119257-T1-C
1067	661956	SRS015133.35558	294.47	49	49	5320000	45	3	121	Oxidation (M); Deamidation (NQ); Mutation	57421	SRS015133.35558-T1-C
2985	660712	SRS019601.31498	294.45	55	55	705000000	28	28	58	Carbamidomethylation; Deamidation (NQ); Mutation	70225	SRS019601.31498-T1-C
3138	661495	SRS015960.170269	294.43	52	52	12900000	31	4	56	Carbamidomethylation; Deamidation (NQ); Mutation	55067	SRS015960.170269-T1-C
564	675394	SRS019397.58450	294.38	61	61	61200000	32	4	156	Carbamidomethylation; Oxidation (M)	19820	SRS019397.58450-T1-C
287	673078	SRS050422.47933	294.37	66	66	18200000	25	1	207	Carbamidomethylation; Oxidation (M)	16666	SRS050422.47933-T1-C
2197	660337	SRS015217.82429	294.36	68	68	268000000	33	12	73	Carbamidomethylation; Deamidation (NQ); Mutation	44485	SRS015217.82429-T1-C
1766	661752	SRS050422.111007	294.32	65	65	3710000	36	1	85	Carbamidomethylation; Oxidation (M); Deamidation (NQ); Mutation	41435	SRS050422.111007-T1-C
2119	661268	SRS015578.66392	294.29	58	58	10500000	36	1	77	Carbamidomethylation; Oxidation (M); Deamidation (NQ); Mutation	54785	SRS015578.66392-T1-C
2131	662449	SRS016495.27696	294.28	70	70	190000000	32	8	75	Carbamidomethylation; Oxidation (M); Deamidation (NQ); Mutation	33582	SRS016495.27696-T1-C
2473	230412	#CONTAM#P13645	294.27	50	50	711000000	30	28	69	Carbamidomethylation; Oxidation (M); Deamidation (NQ); Mutation	59511	SWISS-PROT:#CONTAM#P13645 Tax_Id=9606 Gene_Symbol=KRT10 Keratin type I cytoskeletal 10
2005	661450	SRS053335.17018	294.25	62	62	112000000	37	5	81	Carbamidomethylation; Oxidation (M); Deamidation (NQ); Mutation	41938	SRS053335.17018-T1-C
3776	660826	SRS017433.137132	294.23	43	43	105000000	29	4	50	Carbamidomethylation; Oxidation (M); Deamidation (NQ); Mutation	80259	SRS017433.137132-T1-C
3132	662153	SRS018351.153163	294.2	65	65	288000000	32	22	56	Carbamidomethylation; Deamidation (NQ); Mutation	41534	SRS018351.153163-T1-C
534	666708	SRS055982.55202	294.18	87	87	20600000	42	2	158	Oxidation (M); Deamidation (NQ); Mutation	15359	SRS055982.55202-T1-C
2167	661519	SRS017191.61682	294.18	51	51	2500000000	33	33	75	Carbamidomethylation; Oxidation (M); Deamidation (NQ); Mutation	54032	SRS017191.61682-T1-C
1384	661674	SRS011239.9697	294.17	49	49	18100000	46	6	99	Oxidation (M); Deamidation (NQ); Mutation	61587	SRS011239.9697-T1-C
4003	664833	SRS018351.21289	294.17	25	25	1170000	28	1	47	Carbamidomethylation; Deamidation (NQ); Mutation	77909	SRS018351.21289-T1-C
3105	664947	SRS012273.24236	294.16	69	69	56000000	36	1	62	Carbamidomethylation; Oxidation (M); Deamidation (NQ); Mutation	32232	SRS012273.24236-T1-C
2320	663773	SRS022137.25078	294.11	76	76	0	35	1	74	Carbamidomethylation; Oxidation (M); Deamidation (NQ); Mutation	34045	SRS022137.25078-T1-C
1054	674428	SRS017103.123423	294.05	80	80	0	42	1	115	Carbamidomethylation; Oxidation (M); Deamidation (NQ); Mutation	19162	SRS017103.123423-T1-C
1020	666925	SRS019910.41035	293.98	57	57	250000000	35	1	118	Carbamidomethylation; Oxidation (M)	29395	SRS019910.41035-T1-C
4347	660855	SRS024132.310870	293.96	43	43	358000000	27	27	46	Carbamidomethylation; Deamidation (NQ); Mutation	90184	SRS024132.310870-T1-C
4057	662259	SRS054590.34246	293.95	58	58	479000	31	1	49	Carbamidomethylation; Deamidation (NQ); Mutation	47483	SRS054590.34246-T1-C
2506	661000	SRS017191.55456	293.92	67	67	287000000	33	20	65	Carbamidomethylation; Oxidation (M); Deamidation (NQ); Mutation	45526	SRS017191.55456-T1-C
2023	664698	|#CONTAM#P01859|IGHG2_HUMAN	293.91	67	67	136000000	26	5	77	Carbamidomethylation; Oxidation (M)	35901	Immunoglobulin heavy constant gamma 2 OS=Homo sapiens OX=9606 GN=IGHG2 PE=1 SV=2
3340	660433	SRS019397.4275	293.91	56	56	21300000	34	6	56	Carbamidomethylation; Oxidation (M); Deamidation (NQ); Mutation	59766	SRS019397.4275-T1-C
2859	661622	SRS023914.84729	293.91	69	69	227000000	32	7	61	Carbamidomethylation; Oxidation (M); Deamidation (NQ); Mutation	42668	SRS023914.84729-T1-C
4601	662651	SRS043411.110623	293.91	47	47	27100000	23	6	42	Carbamidomethylation; Oxidation (M)	59697	SRS043411.110623-T1-C
444	668990	SRS052697.47808	293.89	51	51	2120000	39	1	172	Carbamidomethylation; Oxidation (M); Deamidation (NQ); Mutation	31401	SRS052697.47808-T1-C
2177	660209	SRS024132.66087	293.84	68	68	69300000	32	8	73	Carbamidomethylation; Oxidation (M); Deamidation (NQ); Mutation	54307	SRS024132.66087-T1-C
4980	661351	SRS051031.31034	293.84	34	34	13300000	25	5	40	Carbamidomethylation; Mutation	93761	SRS051031.31034-T1-C
389	667515	SRS017821.3263	293.83	52	52	377000000	54	10	182	Oxidation (M); Deamidation (NQ); Mutation	31898	SRS017821.3263-T1-C
1439	661359	SRS015217.95389	293.79	38	38	27500000	44	9	100	Carbamidomethylation; Oxidation (M); Deamidation (NQ); Mutation	107958	SRS015217.95389-T1-C
316	664811	SRS013687.31788	293.78	52	52	0	47	1	200	Carbamidomethylation; Oxidation (M); Deamidation (NQ); Mutation	38216	SRS013687.31788-T1-C
3156	661102	SRS012902.3562	293.68	50	50	418000000	38	37	58	Carbamidomethylation; Deamidation (NQ); Mutation	71815	SRS012902.3562-T1-C
4427	661824	SRS024132.324346	293.65	44	44	59200000	24	5	44	Oxidation (M); Mutation	57992	SRS024132.324346-T1-C
1529	661199	SRS015133.90782	293.61	34	34	1410000000	49	49	93	Carbamidomethylation; Oxidation (M); Deamidation (NQ); Mutation	152644	SRS015133.90782-T1-C
2528	661249	SRS023914.85801	293.59	63	63	136000000	36	5	68	Carbamidomethylation; Oxidation (M); Deamidation (NQ); Mutation	48767	SRS023914.85801-T1-C
2889	661458	SRS051031.37870	293.54	61	61	237000000	31	20	64	Carbamidomethylation; Deamidation (NQ); Mutation	49424	SRS051031.37870-T1-C
1899	661465	SRS017191.16822	293.51	53	53	46300000	39	10	91	Carbamidomethylation; Oxidation (M); Deamidation (NQ); Mutation	54735	SRS017191.16822-T1-C
3045	667313	SRS015217.217752	293.51	60	60	138000000	26	4	59	Carbamidomethylation; Oxidation (M); Deamidation (NQ); Mutation	28774	SRS015217.217752-T1-C
2039	663750	SRS015217.66606	293.47	89	89	179000000	31	6	74	Carbamidomethylation; Oxidation (M); Deamidation (NQ); Mutation	26860	SRS015217.66606-T1-C
6803	662926	SRS050422.17060	293.46	38	38	165000000	21	14	33	Carbamidomethylation; Oxidation (M); Mutation	71583	SRS050422.17060-T1-C
1250	661764	SRS050422.113018	293.43	66	66	85600000	42	5	107	Carbamidomethylation; Oxidation (M); Deamidation (NQ); Mutation	38017	SRS050422.113018-T1-C
642	675246	SRS011271.53931	293.4	82	82	3620000000	40	24	145	Oxidation (M); Deamidation (NQ); Mutation	15353	SRS011271.53931-T1-C
50	673231	|#CONTAM#P06702|S10A9_HUMAN	293.39	70	70	92600000000	26	26	344	Oxidation (M)	13242	Protein S100-A9 OS=Homo sapiens OX=9606 GN=S100A9 PE=1 SV=1
3614	666300	SRS017521.59942	293.37	53	53	373000000	28	5	55	Carbamidomethylation; Mutation	36274	SRS017521.59942-T1-C
6367	661158	SRS016585.25945	293.35	33	33	60900000	25	9	32	Deamidation (NQ); Mutation	102605	SRS016585.25945-T1-C
460	663767	|#CONTAM#P15085|CBPA1_HUMAN	293.34	46	46	20200000000	38	36	165	Carbamidomethylation; Oxidation (M)	47140	Carboxypeptidase A1 OS=Homo sapiens OX=9606 GN=CPA1 PE=1 SV=2
1191	661830	SRS015133.26459	293.33	43	43	95800000	56	7	110	Carbamidomethylation; Oxidation (M); Mutation	97013	SRS015133.26459-T1-C
687	662525	SRS014459.75476	293.22	68	68	95900000	43	6	139	Carbamidomethylation; Oxidation (M); Deamidation (NQ); Mutation	36657	SRS014459.75476-T1-C
2351	662575	SRS052697.28327	293.21	69	69	25200000	36	7	73	Carbamidomethylation; Oxidation (M); Deamidation (NQ); Mutation	36662	SRS052697.28327-T1-C
1476	682744	SRS014613.10793	293.15	52	52	15300000	32	1	93	Carbamidomethylation; Oxidation (M)	16871	SRS014613.10793-T1-C
414	664144	SRS022137.6086	293.02	52	52	0	43	1	187	Carbamidomethylation; Deamidation (NQ); Mutation	35991	SRS022137.6086-T1-C
2245	663826	SRS015217.192535	293.02	78	78	13300000	29	6	73	Carbamidomethylation; Oxidation (M); Deamidation (NQ); Mutation	29163	SRS015217.192535-T1-C
4256	664707	SRS043701.22437	293.02	23	23	6110000	28	2	44	Deamidation (NQ); Mutation	80591	SRS043701.22437-T1-C
2774	661231	SRS019787.17370	292.98	69	69	846000000	34	30	67	Carbamidomethylation; Oxidation (M); Deamidation (NQ); Mutation	49183	SRS019787.17370-T1-C
3431	661101	SRS015663.56130	292.96	49	49	585000000	27	27	52	Carbamidomethylation; Oxidation (M); Deamidation (NQ); Mutation	73280	SRS015663.56130-T1-C
392	663576	SRS014923.80107	292.88	72	72	40000000	42	1	190	Carbamidomethylation; Oxidation (M); Deamidation (NQ); Mutation	22880	SRS014923.80107-T1-C
3238	662584	SRS012273.18442	292.83	64	64	111000000	35	10	57	Carbamidomethylation; Oxidation (M); Deamidation (NQ); Mutation	39331	SRS012273.18442-T1-C
5348	661304	SRS055982.18080	292.82	43	43	3000000	23	1	36		68060	SRS055982.18080-T1-C
1861	661436	SRS055982.55595	292.8	63	63	160000000	40	7	84	Carbamidomethylation; Oxidation (M); Deamidation (NQ); Mutation	41857	SRS055982.55595-T1-C
4029	661122	SRS017521.33412	292.77	46	46	202000000	33	19	45	Carbamidomethylation; Mutation	78405	SRS017521.33412-T1-C
2002	663914	SRS024132.36418	292.73	68	68	1430000000	31	13	81	Carbamidomethylation; Oxidation (M); Deamidation (NQ); Mutation	31728	SRS024132.36418-T1-C
3712	661959	SRS016095.20226	292.67	52	52	0	28	1	51	Carbamidomethylation; Oxidation (M); Deamidation (NQ); Mutation	60115	SRS016095.20226-T1-C
6314	660881	SRS014683.1691	292.67	35	35	9670000	24	1	33		117063	SRS014683.1691-T1-C
2077	661461	SRS017191.6459	292.65	52	52	46600000	33	2	77	Carbamidomethylation; Oxidation (M); Deamidation (NQ); Mutation	43656	SRS017191.6459-T1-C
614	662572	SRS045004.11669	292.59	75	75	330000000	33	5	146	Carbamidomethylation; Oxidation (M); Deamidation (NQ); Mutation	27998	SRS045004.11669-T1-C
1831	663961	SRS017103.3282	292.59	64	64	2430000000	39	28	86	Deamidation (NQ); Mutation	42147	SRS017103.3282-T1-C
2652	662738	SRS019601.69805	292.55	55	55	0	38	2	66	Carbamidomethylation; Oxidation (M); Deamidation (NQ); Mutation	49118	SRS019601.69805-T1-C
3015	661124	SRS015782.6084	292.49	42	42	132000000	35	11	58	Carbamidomethylation	117435	SRS015782.6084-T1-C
682	661702	SRS048870.20125	292.49	35	35	28400000	33	1	144	Carbamidomethylation; Oxidation (M); Deamidation (NQ); Mutation	72350	SRS048870.20125-T1-C
2579	661526	SRS014287.9746	292.48	47	47	51900000	37	3	70	Carbamidomethylation; Oxidation (M)	70389	SRS014287.9746-T1-C
1372	666912	SRS054956.19959	292.44	61	61	179000000	23	1	98	Carbamidomethylation; Oxidation (M); Deamidation (NQ); Mutation	18329	SRS054956.19959-T1-C
2658	661264	SRS015663.248669	292.38	61	61	383000000	33	11	67	Carbamidomethylation; Oxidation (M); Deamidation (NQ); Mutation	47548	SRS015663.248669-T1-C
667	662399	SRS049959.74195	292.34	58	58	67500000	38	2	143	Carbamidomethylation; Oxidation (M); Deamidation (NQ); Mutation	36252	SRS049959.74195-T1-C
1906	661498	SRS050422.88105	292.32	56	56	375000000	47	34	90	Carbamidomethylation; Deamidation (NQ); Mutation	65996	SRS050422.88105-T1-C
6322	661340	SRS023914.213160	292.3	33	33	183000000	26	18	32	Mutation	87304	SRS023914.213160-T1-C
1078	663780	SRS050752.21287	292.28	62	62	9840000	42	2	115	Carbamidomethylation; Deamidation (NQ); Mutation	31587	SRS050752.21287-T1-C
3408	678996	SRS020869.148379	292.27	78	78	6450000	23	1	53	Oxidation (M)	16902	SRS020869.148379-T1-C
2621	661029	SRS023526.39696	292.26	57	57	55800000	28	2	63	Oxidation (M)	54946	SRS023526.39696-T1-C
1638	661637	SRS016495.11378	292.24	56	56	347000000	42	8	87	Oxidation (M); Deamidation (NQ); Mutation	45961	SRS016495.11378-T1-C
4668	661112	SRS015782.78365	292.22	43	43	168000000	26	21	41	Carbamidomethylation; Deamidation (NQ); Mutation	81132	SRS015782.78365-T1-C
1208	664905	SRS017521.34027	292.21	85	85	178000000	35	6	114	Carbamidomethylation; Oxidation (M); Deamidation (NQ); Mutation	20368	SRS017521.34027-T1-C
2646	661034	SRS055982.42542	292.21	54	54	271000000	33	16	67	Carbamidomethylation; Oxidation (M); Deamidation (NQ); Mutation	66135	SRS055982.42542-T1-C
5122	660689	SRS011586.89055	292.2	48	48	131000000	27	18	38	Carbamidomethylation; Oxidation (M); Deamidation (NQ); Mutation	74918	SRS011586.89055-T1-C
2468	661626	SRS017433.8528	292.17	63	63	43800000	28	4	69	Carbamidomethylation; Oxidation (M)	42200	SRS017433.8528-T1-C
4086	663133	SRS015217.62303	292.1	63	63	38400000	27	2	48	Carbamidomethylation; Oxidation (M); Deamidation (NQ); Mutation	38135	SRS015217.62303-T1-C
1116	663301	SRS018351.157260	292.08	60	60	1610000000	33	18	111	Carbamidomethylation; Oxidation (M); Deamidation (NQ); Mutation	38715	SRS018351.157260-T1-C
2793	662678	SRS019601.64808	292.04	60	60	39700000	27	3	61	Carbamidomethylation; Deamidation (NQ); Mutation	35503	SRS019601.64808-T1-C
2194	664044	SRS015217.184837	292.04	65	65	1760000000	29	27	76	Carbamidomethylation; Oxidation (M); Deamidation (NQ); Mutation	25255	SRS015217.184837-T1-C
5211	661817	SRS024132.59457	292.03	45	45	444000000	21	12	37	Carbamidomethylation; Oxidation (M); Deamidation (NQ); Mutation	53551	SRS024132.59457-T1-C
3943	661952	SRS019397.34140	292.01	46	46	710000000	29	16	47	Carbamidomethylation; Oxidation (M); Deamidation (NQ); Mutation	58750	SRS019397.34140-T1-C
170	666252	SRS019910.41581	292.01	65	65	0	35	1	254	Carbamidomethylation; Oxidation (M); Deamidation (NQ); Mutation	16332	SRS019910.41581-T1-C
1843	661005	SRS054590.18872	291.75	62	62	49400000	46	12	81	Carbamidomethylation; Oxidation (M); Deamidation (NQ); Mutation	57098	SRS054590.18872-T1-C
2420	661493	SRS023176.80444	291.75	51	51	0	30	1	70	Oxidation (M); Deamidation (NQ); Mutation	59194	SRS023176.80444-T1-C
8051	684483	SRS017103.201257	291.73	65	65	76000000	15	3	27	Deamidation (NQ); Mutation	16031	SRS017103.201257-T1-C
1053	664493	SRS048164.65258	291.71	67	67	190000000	37	11	115	Carbamidomethylation; Oxidation (M); Deamidation (NQ); Mutation	27538	SRS048164.65258-T1-C
1540	662148	SRS023583.103624	291.71	64	64	65900000	39	5	93	Carbamidomethylation; Oxidation (M); Deamidation (NQ); Mutation	36739	SRS023583.103624-T1-C
1055	662450	SRS015794.26069	291.68	64	64	0	39	1	116	Oxidation (M)	36698	SRS015794.26069-T1-C
3540	664549	SRS064276.133393	291.68	73	73	177000000	26	7	51	Carbamidomethylation; Deamidation (NQ); Mutation	32662	SRS064276.133393-T1-C
324	666110	SRS022609.293541	291.54	54	54	5420000	46	4	198	Oxidation (M); Mutation	19673	SRS022609.293541-T1-C
3280	661151	SRS013951.83275	291.54	40	40	566000000	38	37	57	Carbamidomethylation; Oxidation (M); Deamidation (NQ); Mutation	105671	SRS013951.83275-T1-C
2591	661139	SRS023914.8086	291.54	42	42	186000000	36	23	65	Oxidation (M); Deamidation (NQ); Mutation	117607	SRS023914.8086-T1-C
1738	662694	SRS015065.115132	291.53	46	46	12600000	36	4	89	Oxidation (M); Deamidation (NQ); Mutation	45518	SRS015065.115132-T1-C
2638	661844	SRS014459.18366	291.51	33	33	449000	32	3	68	Carbamidomethylation; Oxidation (M); Deamidation (NQ); Mutation	96714	SRS014459.18366-T1-C
3049	661099	SRS024132.80312	291.45	50	50	49300000	33	6	58	Carbamidomethylation; Deamidation (NQ); Mutation	74631	SRS024132.80312-T1-C
2922	670343	SRS063985.37192	291.38	77	77	42700000	27	2	64	Carbamidomethylation; Oxidation (M)	24302	SRS063985.37192-T1-C
914	670975	SRS014313.3177	291.35	43	43	801000000	25	1	132	Carbamidomethylation; Oxidation (M)	23708	SRS014313.3177-T1-C
1266	663582	SRS019161.275610	291.34	66	66	289000000	42	5	103	Carbamidomethylation; Oxidation (M); Deamidation (NQ); Mutation	28037	SRS019161.275610-T1-C
5553	662345	SRS050422.34510	291.32	46	46	84600000	25	12	35	Carbamidomethylation; Deamidation (NQ); Mutation	61847	SRS050422.34510-T1-C
3421	661580	SRS056519.54830	291.25	24	24	13100000	30	8	55	Carbamidomethylation; Deamidation (NQ); Mutation	137831	SRS056519.54830-T1-C
2089	661018	SRS015217.11502	291.24	54	54	22100000	34	4	74	Carbamidomethylation; Oxidation (M); Deamidation (NQ); Mutation	59323	SRS015217.11502-T1-C
2632	661053	SRS015663.35644	291.18	43	43	185000000	43	16	67	Carbamidomethylation; Oxidation (M); Deamidation (NQ); Mutation	82556	SRS015663.35644-T1-C
511	666323	SRS050422.98405	291.09	60	60	464000000	36	5	162	Carbamidomethylation; Oxidation (M); Deamidation (NQ); Mutation	18806	SRS050422.98405-T1-C
4602	664543	SRS050752.213222	291.05	49	49	252000000	24	10	41	Carbamidomethylation; Oxidation (M); Deamidation (NQ); Mutation	53020	SRS050752.213222-T1-C
2083	661060	SRS077730.43496	290.89	54	54	21900000	32	3	73	Carbamidomethylation; Oxidation (M); Deamidation (NQ); Mutation	56613	SRS077730.43496-T1-C
3281	666109	SRS019397.82578	290.87	81	81	410000000	29	10	57	Carbamidomethylation; Oxidation (M); Deamidation (NQ); Mutation	26980	SRS019397.82578-T1-C
4541	660887	SRS015663.42720	290.74	33	33	26300000	26	8	41	Deamidation (NQ); Mutation	117515	SRS015663.42720-T1-C
665	666093	SRS019161.63157	290.73	70	70	296000000	34	11	142	Oxidation (M); Deamidation (NQ); Mutation	25083	SRS019161.63157-T1-C
2950	662306	SRS055982.55594	290.67	60	60	201000000	28	8	58	Carbamidomethylation; Oxidation (M); Deamidation (NQ); Mutation	43592	SRS055982.55594-T1-C
1406	662262	SRS042628.8879	290.63	43	43	695000000	40	7	101	Carbamidomethylation; Oxidation (M); Mutation	66313	SRS042628.8879-T1-C
3014	661109	SRS023176.11164	290.57	48	48	154000000	41	19	61	Carbamidomethylation; Oxidation (M); Deamidation (NQ); Mutation	77358	SRS023176.11164-T1-C
6880	660900	SRS019582.48735	290.56	35	35	90200000	22	18	29		119665	SRS019582.48735-T1-C
5201	664310	SRS019601.22550	290.5	56	56	11000000	23	1	38	Carbamidomethylation; Oxidation (M); Deamidation (NQ); Mutation	39269	SRS019601.22550-T1-C
3432	661079	SRS015578.91091	290.48	50	50	128000000	37	19	58	Carbamidomethylation; Deamidation (NQ); Mutation	68875	SRS015578.91091-T1-C
4334	661048	SRS011586.15743	290.48	53	53	18100000	22	2	44	Carbamidomethylation	66644	SRS011586.15743-T1-C
2022	664744	SRS015578.56102	290.47	29	29	35900000	33	1	77	Oxidation (M); Deamidation (NQ); Mutation	45719	SRS015578.56102-T1-C
3141	664124	SRS015663.119442	290.47	72	72	162000000	19	5	58	Carbamidomethylation; Oxidation (M); Deamidation (NQ); Mutation	28358	SRS015663.119442-T1-C
3458	667482	SRS015264.9732	290.46	64	64	113000000	30	3	55	Carbamidomethylation; Oxidation (M); Deamidation (NQ); Mutation	29324	SRS015264.9732-T1-C
6150	661687	SRS023914.29570	290.4	46	46	5420000	20	1	32	Carbamidomethylation; Oxidation (M)	63671	SRS023914.29570-T1-C
3610	660896	SRS015782.14647	290.37	33	33	9450000	32	4	49	Carbamidomethylation; Oxidation (M); Deamidation (NQ); Mutation	132126	SRS015782.14647-T1-C
1653	662308	SRS019968.5261	290.35	56	56	1580000000	47	32	89	Carbamidomethylation; Oxidation (M); Deamidation (NQ); Mutation	40795	SRS019968.5261-T1-C
2970	664859	SRS019582.75078	290.34	53	53	120000000	27	8	58	Carbamidomethylation; Deamidation (NQ); Mutation	37504	SRS019582.75078-T1-C
3588	660875	SRS015663.46464	290.33	30	30	52900000	29	13	50	Oxidation (M); Deamidation (NQ); Mutation	123898	SRS015663.46464-T1-C
6320	660871	SRS019601.8213	290.32	32	32	113000000	26	26	34	Oxidation (M); Mutation	128640	SRS019601.8213-T1-C
3454	667891	SRS019161.7132	290.32	59	59	534000000	25	15	55	Carbamidomethylation; Oxidation (M); Mutation	30502	SRS019161.7132-T1-C
4812	664800	SRS051031.20729	290.24	62	62	760000	23	1	42	Carbamidomethylation; Deamidation (NQ); Mutation	39806	SRS051031.20729-T1-C
5745	664482	SRS018351.55251	290.24	46	46	268000000	26	26	37	Carbamidomethylation; Deamidation (NQ); Mutation	46167	SRS018351.55251-T1-C
4420	662174	SRS011405.4508	290.22	48	48	10700000	24	3	42	Carbamidomethylation; Deamidation (NQ); Mutation	48737	SRS011405.4508-T1-C
3333	661349	SRS014459.50930	290.21	37	37	28400000	34	9	55	Carbamidomethylation; Deamidation (NQ); Mutation	96851	SRS014459.50930-T1-C
5214	662396	SRS020328.37774	290.19	72	72	398000000	24	24	38	Carbamidomethylation; Mutation	42130	SRS020328.37774-T1-C
668	667247	SRS019161.44548	290.19	85	85	14800000	34	2	143	Carbamidomethylation; Oxidation (M); Deamidation (NQ); Mutation	20972	SRS019161.44548-T1-C
5863	663296	SRS056519.69708	290.18	69	69	383000000	17	11	35	Carbamidomethylation; Oxidation (M)	39355	SRS056519.69708-T1-C
4787	661576	SRS024132.78437	290.17	29	29	22200000	28	5	42	Oxidation (M); Mutation	109157	SRS024132.78437-T1-C
3366	661609	SRS055982.129871	290.16	72	72	183000000	30	9	57	Carbamidomethylation; Oxidation (M); Deamidation (NQ); Mutation	36891	SRS055982.129871-T1-C
2010	661433	SRS017191.22219	290.12	63	63	883000000	36	25	78	Carbamidomethylation; Oxidation (M); Deamidation (NQ); Mutation	45608	SRS017191.22219-T1-C
2839	663871	SRS014459.134501	290.08	77	77	7200000	27	2	62	Carbamidomethylation; Oxidation (M); Mutation	27385	SRS014459.134501-T1-C
3485	675146	SRS012902.34507	290.06	81	81	1500000000	21	20	53	Oxidation (M); Deamidation (NQ); Mutation	13712	SRS012902.34507-T1-C
1375	661267	SRS016753.31416	290.06	59	59	316000000	36	10	103	Carbamidomethylation; Oxidation (M); Mutation	44813	SRS016753.31416-T1-C
3125	661206	SRS018351.55942	290	25	25	266000000	34	15	56	Carbamidomethylation; Oxidation (M); Deamidation (NQ); Mutation	144679	SRS018351.55942-T1-C
2741	662332	SRS063985.70597	289.99	49	49	59300000	26	4	62	Carbamidomethylation; Oxidation (M); Deamidation (NQ); Mutation	42665	SRS063985.70597-T1-C
1812	670670	SRS016335.84196	289.97	57	57	14900000	31	2	82	Carbamidomethylation; Oxidation (M)	24859	SRS016335.84196-T1-C
2724	661954	SRS012902.18053	289.96	49	49	1200000000	27	27	61	Carbamidomethylation; Oxidation (M); Deamidation (NQ); Mutation	49760	SRS012902.18053-T1-C
2443	661504	SRS051031.72363	289.95	52	52	3220000	29	1	70	Oxidation (M)	58512	SRS051031.72363-T1-C
2622	661958	SRS042628.23940	289.88	53	53	186000000	33	15	64	Carbamidomethylation; Deamidation (NQ); Mutation	53852	SRS042628.23940-T1-C
3874	661361	SRS014683.17443	289.84	25	25	8570000	31	7	51	Carbamidomethylation; Oxidation (M); Mutation	143593	SRS014683.17443-T1-C
1163	664916	SRS017191.66035	289.84	62	62	78600000	40	6	109	Carbamidomethylation; Oxidation (M); Mutation	21923	SRS017191.66035-T1-C
1996	661472	SRS023583.121342	289.81	51	51	33100000	36	7	78	Carbamidomethylation; Oxidation (M); Deamidation (NQ); Mutation	68139	SRS023583.121342-T1-C
3247	669022	SRS017103.208034	289.72	73	73	345000000	33	17	55	Deamidation (NQ); Mutation	19941	SRS017103.208034-T1-C
1340	673095	SRS015663.69849	289.7	89	89	101000000	31	7	107	Oxidation (M); Mutation	17304	SRS015663.69849-T1-C
1019	662904	SRS055982.43015	289.7	68	68	343000000	35	5	112	Carbamidomethylation; Oxidation (M); Deamidation (NQ); Mutation	30562	SRS055982.43015-T1-C
2462	661880	|#CONTAM#Q16819|MEP1A_HUMAN	289.67	34	34	4670000000	27	27	68	Carbamidomethylation; Oxidation (M)	84419	Meprin A subunit alpha OS=Homo sapiens OX=9606 GN=MEP1A PE=1 SV=2
2770	660951	SRS012902.39662	289.66	67	67	400000000	28	28	62	Carbamidomethylation; Oxidation (M); Deamidation (NQ); Mutation	47486	SRS012902.39662-T1-C
2402	664403	SRS016495.33336	289.6	73	73	472000000	31	11	80	Carbamidomethylation; Oxidation (M); Deamidation (NQ); Mutation	26510	SRS016495.33336-T1-C
2595	662629	SRS011405.43543	289.59	60	60	38600000	31	7	69	Carbamidomethylation; Oxidation (M); Deamidation (NQ); Mutation	47456	SRS011405.43543-T1-C
4077	668008	SRS014287.22376	289.57	60	60	28100000	24	3	46	Carbamidomethylation; Oxidation (M); Deamidation (NQ); Mutation	24653	SRS014287.22376-T1-C
3334	661104	SRS019968.55779	289.57	46	46	75600000	26	10	52	Carbamidomethylation; Oxidation (M); Deamidation (NQ); Mutation	76230	SRS019968.55779-T1-C
4284	661055	SRS020328.8590	289.52	57	57	338000000	24	6	46	Carbamidomethylation; Oxidation (M)	63385	SRS020328.8590-T1-C
3877	662109	SRS050422.13021	289.51	22	22	2860000	34	2	49	Carbamidomethylation; Oxidation (M); Deamidation (NQ); Mutation	128380	SRS050422.13021-T1-C
3822	661243	SRS019582.38883	289.45	60	60	353000000	28	12	49	Carbamidomethylation; Deamidation (NQ); Mutation	49489	SRS019582.38883-T1-C
892	668425	|#CONTAM#Q6GPI1|CTRB2_HUMAN	289.42	65	65	18100000000	29	28	124	Carbamidomethylation; Oxidation (M)	27923	Chymotrypsinogen B2 OS=Homo sapiens OX=9606 GN=CTRB2 PE=2 SV=2
2133	661418	SRS062427.18098	289.42	63	63	5390000	36	1	73	Carbamidomethylation; Oxidation (M)	43424	SRS062427.18098-T1-C
449	666758	SRS013951.21395	289.41	48	48	381000000	48	13	174	Oxidation (M); Deamidation (NQ); Mutation	31642	SRS013951.21395-T1-C
7055	662935	SRS055982.62042	289.41	31	31	148000000	24	3	31	Carbamidomethylation; Mutation	77791	SRS055982.62042-T1-C
1890	665848	SRS011302.44156	289.4	40	40	16600000	32	2	83	Oxidation (M); Deamidation (NQ); Mutation	50474	SRS011302.44156-T1-C
5812	663528	SRS020328.267758	289.4	50	50	263000000	20	18	34	Carbamidomethylation; Oxidation (M); Deamidation (NQ); Mutation	56021	SRS020328.267758-T1-C
5094	661314	SRS023176.86693	289.4	55	55	169000000	23	9	38	Carbamidomethylation; Mutation	55620	SRS023176.86693-T1-C
759	667355	SRS024435.23718	289.38	85	85	74800000	45	9	139	Oxidation (M); Deamidation (NQ); Mutation	16101	SRS024435.23718-T1-C
903	661190	SRS019161.7708	289.38	30	30	176000000	30	12	121	Deamidation (NQ); Mutation	90589	SRS019161.7708-T1-C
3365	661266	SRS019787.20116	289.35	63	63	52900000	32	8	55	Carbamidomethylation; Oxidation (M); Deamidation (NQ); Mutation	52364	SRS019787.20116-T1-C
6350	661547	SRS017521.10681	289.31	37	37	102000000	21	16	32	Carbamidomethylation; Oxidation (M); Mutation	85936	SRS017521.10681-T1-C
2061	662246	SRS047014.117558	289.27	66	66	341000000	32	2	77	Carbamidomethylation; Oxidation (M)	38218	SRS047014.117558-T1-C
3802	662260	SRS050422.154091	289.23	53	53	230000000	39	28	48	Carbamidomethylation; Deamidation (NQ); Mutation	54510	SRS050422.154091-T1-C
3786	661316	SRS011586.214301	289.1	43	43	179000000	26	22	48	Carbamidomethylation; Oxidation (M); Deamidation (NQ); Mutation	76098	SRS011586.214301-T1-C
1260	667756	SRS016095.44181	289.06	67	67	5050000	35	1	101	Carbamidomethylation; Oxidation (M); Deamidation (NQ); Mutation	20475	SRS016095.44181-T1-C
2896	662316	SRS054590.59842	289.04	64	64	117000000	32	11	60	Carbamidomethylation; Oxidation (M); Deamidation (NQ); Mutation	39338	SRS054590.59842-T1-C
3792	677224	SRS048870.24739	289.03	56	56	75500000	19	2	53	Carbamidomethylation; Deamidation (NQ); Mutation	23447	SRS048870.24739-T1-C
1494	663379	SRS024075.29371	289.03	67	67	85200000	34	2	95	Carbamidomethylation; Oxidation (M); Deamidation (NQ); Mutation	32135	SRS024075.29371-T1-C
4001	661105	SRS015782.22934	288.98	42	42	251000000	35	23	47	Carbamidomethylation; Oxidation (M); Mutation	102789	SRS015782.22934-T1-C
4421	663726	SRS015782.78238	288.97	54	54	92000000	28	8	48	Carbamidomethylation; Oxidation (M); Deamidation (NQ); Mutation	45666	SRS015782.78238-T1-C
3053	661488	SRS014235.21489	288.97	53	53	25200000	35	2	61	Carbamidomethylation	63771	SRS014235.21489-T1-C
4587	661173	SRS057717.19337	288.95	36	36	368000000	21	21	42	Carbamidomethylation; Deamidation (NQ); Mutation	87904	SRS057717.19337-T1-C
5372	661075	SRS012902.42868	288.89	55	55	360000000	25	25	38	Deamidation (NQ); Mutation	71165	SRS012902.42868-T1-C
3901	662480	SRS014459.59313	288.83	54	54	23700000	24	1	47	Carbamidomethylation; Oxidation (M)	51305	SRS014459.59313-T1-C
4718	661826	SRS013687.11875	288.79	48	48	181000000	27	18	41	Carbamidomethylation; Deamidation (NQ); Mutation	68703	SRS013687.11875-T1-C
297	663230	SRS011271.229182	288.73	76	76	18600000	50	4	210	Carbamidomethylation; Oxidation (M); Deamidation (NQ); Mutation	23096	SRS011271.229182-T1-C
1632	661219	SRS024132.36698	288.64	79	79	81400000	47	3	93	Carbamidomethylation; Oxidation (M); Deamidation (NQ); Mutation	49552	SRS024132.36698-T1-C
2705	668583	SRS053335.142521	288.63	66	66	132000000	28	6	68	Carbamidomethylation; Oxidation (M); Deamidation (NQ); Mutation	22464	SRS053335.142521-T1-C
3126	661032	SRS022137.51904	288.6	59	59	806000000	28	28	56	Carbamidomethylation; Deamidation (NQ); Mutation	56802	SRS022137.51904-T1-C
1878	661421	SRS015663.36697	288.57	64	64	61500000	37	6	82	Carbamidomethylation; Oxidation (M); Mutation	51484	SRS015663.36697-T1-C
3182	664046	SRS014923.85077	288.57	55	55	41100000	28	7	56	Oxidation (M); Deamidation (NQ); Mutation	48263	SRS014923.85077-T1-C
5632	662897	SRS011134.9480	288.54	76	76	45900000	22	2	36	Carbamidomethylation; Oxidation (M)	31630	SRS011134.9480-T1-C
2486	662910	SRS011586.34852	288.47	52	52	3180000	37	2	65	Carbamidomethylation; Oxidation (M); Deamidation (NQ); Mutation	46097	SRS011586.34852-T1-C
3706	662637	SRS019030.11250	288.44	60	60	108000000	28	5	51	Carbamidomethylation; Oxidation (M); Deamidation (NQ); Mutation	39537	SRS019030.11250-T1-C
1584	661610	SRS024132.4771	288.42	57	57	66500000	47	4	94	Carbamidomethylation; Oxidation (M); Deamidation (NQ); Mutation	66028	SRS024132.4771-T1-C
4391	661982	SRS024009.2018	288.36	35	35	67600000	26	10	42	Carbamidomethylation; Deamidation (NQ); Mutation	85751	SRS024009.2018-T1-C
2230	667051	SRS012902.38695	288.35	65	65	1240000000	28	28	73	Carbamidomethylation; Oxidation (M); Deamidation (NQ); Mutation	28034	SRS012902.38695-T1-C
3799	662421	SRS049959.64599	288.29	35	35	6710000	27	2	49	Carbamidomethylation; Oxidation (M); Mutation	85829	SRS049959.64599-T1-C
3687	661842	SRS017521.30769	288.29	38	38	50800000	33	10	49	Carbamidomethylation; Deamidation (NQ); Mutation	90241	SRS017521.30769-T1-C
1669	663753	SRS049959.37431	288.16	50	50	398000000	38	6	88	Carbamidomethylation; Oxidation (M); Deamidation (NQ); Mutation	46254	SRS049959.37431-T1-C
4850	667012	SRS014613.14643	288.14	79	79	294000000	26	11	43	Carbamidomethylation; Oxidation (M); Deamidation (NQ); Mutation	27053	SRS014613.14643-T1-C
1659	662044	SRS043411.76720	288.12	61	61	1690000	40	3	89	Carbamidomethylation; Oxidation (M); Deamidation (NQ); Mutation	39600	SRS043411.76720-T1-C
3624	662747	SRS063985.50487	287.99	46	46	22400000	23	3	50	Oxidation (M); Deamidation (NQ); Mutation	52202	SRS063985.50487-T1-C
1612	679915	SRS012902.37943	287.98	75	75	17600000	31	1	91	Carbamidomethylation; Oxidation (M); Mutation	14595	SRS012902.37943-T1-C
3644	662674	SRS018817.29651	287.93	70	70	0	24	1	51	Carbamidomethylation; Oxidation (M); Deamidation (NQ); Mutation	37281	SRS018817.29651-T1-C
2519	661449	SRS022137.18252	287.85	61	61	105000000	34	12	71	Carbamidomethylation; Oxidation (M); Deamidation (NQ); Mutation	42820	SRS022137.18252-T1-C
2844	662633	SRS052697.7975	287.81	56	56	16800000	34	4	66	Carbamidomethylation; Oxidation (M); Deamidation (NQ); Mutation	41536	SRS052697.7975-T1-C
3191	663499	SRS017191.146971	287.8	34	34	4060000	30	2	59	Carbamidomethylation; Oxidation (M); Deamidation (NQ); Mutation	73472	SRS017191.146971-T1-C
1983	663468	SRS011302.10191	287.77	55	55	84400000	27	4	83	Carbamidomethylation; Oxidation (M)	39491	SRS011302.10191-T1-C
3084	664172	SRS019397.52471	287.74	52	52	1100000	25	2	58	Carbamidomethylation; Oxidation (M); Deamidation (NQ); Mutation	38624	SRS019397.52471-T1-C
2885	662951	SRS054590.14994	287.74	59	59	35300000	34	8	63	Carbamidomethylation; Oxidation (M); Deamidation (NQ); Mutation	47248	SRS054590.14994-T1-C
1472	664491	SRS053335.139086	287.74	75	75	122000000	32	7	96	Carbamidomethylation; Deamidation (NQ); Mutation	26035	SRS053335.139086-T1-C
3420	661078	SRS017307.5796	287.68	48	48	41700000	32	6	54	Carbamidomethylation; Oxidation (M)	82899	SRS017307.5796-T1-C
3994	661166	SRS020328.15990	287.67	31	31	147000000	35	23	50	Carbamidomethylation; Oxidation (M); Mutation	127506	SRS020328.15990-T1-C
3497	672479	SRS011061.121628	287.57	41	41	5480000	29	2	51	Oxidation (M); Mutation	29250	SRS011061.121628-T1-C
4936	663716	|#CONTAM#Q16820|MEP1B_HUMAN	287.57	32	32	1460000000	21	21	39	Carbamidomethylation; Oxidation (M)	79571	Meprin A subunit beta OS=Homo sapiens OX=9606 GN=MEP1B PE=1 SV=3
2452	663699	SRS057717.2658	287.5	63	63	120000000	30	3	70	Carbamidomethylation; Oxidation (M); Deamidation (NQ); Mutation	23129	SRS057717.2658-T1-C
3190	662288	SRS019582.67611	287.43	18	18	3670000	30	1	56	Carbamidomethylation; Deamidation (NQ); Mutation	138591	SRS019582.67611-T1-C
2720	661763	SRS015578.46891	287.36	59	59	673000000	32	26	65	Carbamidomethylation; Oxidation (M); Deamidation (NQ); Mutation	47070	SRS015578.46891-T1-C
3083	660850	SRS014979.244232	287.36	41	41	210000000	27	15	58	Carbamidomethylation; Deamidation (NQ); Mutation	92218	SRS014979.244232-T1-C
7092	662195	SRS024132.315030	287.35	36	36	77300000	21	14	30	Deamidation (NQ); Mutation	84204	SRS024132.315030-T1-C
3986	683896	SRS016267.47480	287.34	78	78	363000000	24	8	48	Oxidation (M); Mutation	10798	SRS016267.47480-T1-C
683	664500	SRS024331.18956	287.27	72	72	3300000	41	2	144	Carbamidomethylation; Oxidation (M); Deamidation (NQ); Mutation	28423	SRS024331.18956-T1-C
1855	662568	SRS013687.85540	287.24	75	75	773000	36	1	84	Carbamidomethylation; Oxidation (M); Deamidation (NQ); Mutation	31290	SRS013687.85540-T1-C
2457	671051	|#CONTAM#P08246|ELNE_HUMAN	287.23	49	49	4610000000	31	31	71	Carbamidomethylation; Oxidation (M)	28518	Neutrophil elastase OS=Homo sapiens OX=9606 GN=ELANE PE=1 SV=1
2667	662058	SRS012273.24233	287.22	52	52	35100000	27	9	65	Carbamidomethylation; Oxidation (M); Mutation	45860	SRS012273.24233-T1-C
4131	661348	SRS064645.3452	287.19	30	30	846000	28	2	46	Carbamidomethylation; Oxidation (M)	110401	SRS064645.3452-T1-C
2938	663405	SRS054590.35826	287.18	48	48	58500000	31	6	59	Carbamidomethylation; Deamidation (NQ); Mutation	52338	SRS054590.35826-T1-C
3468	665738	SRS055982.47667	287.18	79	79	30600000	25	3	51	Carbamidomethylation; Oxidation (M); Deamidation (NQ); Mutation	24136	SRS055982.47667-T1-C
2995	663326	SRS047014.250329	287.17	67	67	146000000	29	6	58	Carbamidomethylation; Oxidation (M); Mutation	38444	SRS047014.250329-T1-C
2267	669791	SRS051031.54435	287.07	71	71	4690000	33	1	70	Carbamidomethylation; Oxidation (M)	24922	SRS051031.54435-T1-C
5173	661369	SRS015663.65826	287.07	35	35	28000000	27	8	38	Carbamidomethylation; Deamidation (NQ); Mutation	95878	SRS015663.65826-T1-C
4275	662596	SRS015578.245887	287.03	45	45	245000000	34	33	45	Carbamidomethylation; Oxidation (M); Deamidation (NQ); Mutation	92261	SRS015578.245887-T1-C
4404	660893	SRS017521.68613	287.03	28	28	139000000	29	24	43	Carbamidomethylation; Deamidation (NQ); Mutation	122093	SRS017521.68613-T1-C
2255	661712	SRS014923.75007	286.97	27	27	939000	40	1	76	Carbamidomethylation; Deamidation (NQ); Mutation	134393	SRS014923.75007-T1-C
420	667486	SRS014235.86515	286.94	80	80	82200000	44	3	178	Oxidation (M); Deamidation (NQ); Mutation	15379	SRS014235.86515-T1-C
3177	664537	SRS014459.15963	286.92	72	72	1640000	23	1	56	Carbamidomethylation; Oxidation (M)	33116	SRS014459.15963-T1-C
2712	661260	SRS012902.18259	286.9	63	63	527000000	31	28	62	Carbamidomethylation; Oxidation (M); Deamidation (NQ); Mutation	54715	SRS012902.18259-T1-C
1776	661636	SRS050422.6163	286.9	63	63	52500000	40	8	85	Carbamidomethylation; Oxidation (M); Deamidation (NQ); Mutation	52681	SRS050422.6163-T1-C
5815	665477	SRS024132.64061	286.79	67	67	89400000	21	6	37	Carbamidomethylation; Mutation	32162	SRS024132.64061-T1-C
1148	5945	WP_017454560.1	286.78	54	54	152000000	40	8	110	Carbamidomethylation; Oxidation (M)	41973	hypothetical protein [Herbaspirillum rubrisubalbicans]_x0001_NP_571666.1 actin alpha cardiac muscle 1 [Danio rerio]_x0001_XP_016144891.1 PREDICTED: actin alpha skeletal muscle [Sinocyclocheilus grahami]_x0001_XP_016414710.1 PREDICTED: actin alpha skeleta...
2198	668893	SRS057717.38718	286.73	60	60	27000000	24	3	73	Carbamidomethylation; Oxidation (M); Deamidation (NQ); Mutation	23906	SRS057717.38718-T1-C
1722	662490	SRS050925.67730	286.69	38	38	0	42	2	88	Carbamidomethylation; Oxidation (M); Deamidation (NQ); Mutation	67063	SRS050925.67730-T1-C
404	665203	SRS011302.35128	286.69	16	16	1400000	42	1	182	Carbamidomethylation; Oxidation (M); Deamidation (NQ); Mutation	130717	SRS011302.35128-T1-C
1967	661617	SRS024132.321125	286.65	65	65	824000000	30	14	79	Carbamidomethylation; Oxidation (M); Deamidation (NQ)	42305	SRS024132.321125-T1-C
5303	661363	SRS045004.7726	286.61	34	34	41900000	31	26	39	Carbamidomethylation; Deamidation (NQ); Mutation	118232	SRS045004.7726-T1-C
3018	663185	SRS016095.52202	286.56	26	26	5590000	28	2	58	Carbamidomethylation; Oxidation (M); Deamidation (NQ); Mutation	98201	SRS016095.52202-T1-C
4981	661621	SRS050422.100694	286.43	61	61	34700000	24	5	40	Carbamidomethylation; Oxidation (M); Mutation	43497	SRS050422.100694-T1-C
983	662423	SRS019582.23350	286.43	34	34	28700000	55	4	119	Carbamidomethylation; Oxidation (M); Mutation	97319	SRS019582.23350-T1-C
3882	663516	SRS015960.77418	286.42	54	54	221000000	33	12	53	Carbamidomethylation; Oxidation (M); Deamidation (NQ); Mutation	47066	SRS015960.77418-T1-C
1367	663586	SRS016753.74616	286.39	60	60	0	40	3	100	Carbamidomethylation; Oxidation (M); Deamidation (NQ); Mutation	42929	SRS016753.74616-T1-C
993	661654	SRS017433.7860	286.38	57	57	49900000	43	10	120	Carbamidomethylation; Oxidation (M); Deamidation (NQ); Mutation	48608	SRS017433.7860-T1-C
6550	662108	SRS045645.15446	286.36	32	32	156000000	23	11	32	Oxidation (M); Deamidation (NQ); Mutation	92936	SRS045645.15446-T1-C
1973	661808	SRS023176.14388	286.33	56	56	7610000	27	2	78	Carbamidomethylation; Oxidation (M)	50772	SRS023176.14388-T1-C
1679	661865	|#CONTAM#P11678|PERE_HUMAN	286.33	37	37	4600000000	33	28	86	Carbamidomethylation; Oxidation (M)	81040	Eosinophil peroxidase OS=Homo sapiens OX=9606 GN=EPX PE=1 SV=2
3890	665135	SRS054590.36222	286.31	49	49	37200000	27	3	53	Carbamidomethylation; Oxidation (M); Mutation	42338	SRS054590.36222-T1-C
550	668532	SRS014923.16971	286.3	44	44	3850000	30	2	161	Carbamidomethylation; Oxidation (M); Deamidation (NQ); Mutation	35194	SRS014923.16971-T1-C
3127	661529	SRS049995.82671	286.23	41	41	29400000	25	1	55	Carbamidomethylation; Oxidation (M); Deamidation (NQ); Mutation	67725	SRS049995.82671-T1-C
4989	661110	SRS015217.68095	286.23	45	45	65900000	28	12	39	Carbamidomethylation; Deamidation (NQ); Mutation	86655	SRS015217.68095-T1-C
714	663136	SRS014683.11304	286.21	54	54	30700000	33	6	139	Carbamidomethylation; Oxidation (M); Deamidation (NQ); Mutation	46402	SRS014683.11304-T1-C
4912	663264	SRS056259.73772	286.18	58	58	24900000	30	6	40	Carbamidomethylation; Deamidation (NQ); Mutation	48400	SRS056259.73772-T1-C
2144	672385	SRS023176.8916	286.13	91	91	1060000	31	1	75	Carbamidomethylation; Oxidation (M); Mutation	14911	SRS023176.8916-T1-C
3501	661135	EDP12482.1	286.13	48	48	424000000	33	14	52	Carbamidomethylation; Oxidation (M)	98140	hypothetical protein CLOBOL_07236 [ [[Clostridium] bolteae ATCC BAA-613]
3501	661121	WP_002568827.1	286.13	49	49	424000000	33	14	52	Carbamidomethylation; Oxidation (M)	94463	MULTISPECIES: glycyl radical protein [Lachnoclostridium]_x0001_ENZ31589.1 PFL2/glycerol dehydratase family glycyl radical enzyme [ [[Clostridium] bolteae 90B8]_x0001_ENZ57475.1 PFL2/glycerol dehydratase family glycyl radical enzyme [ [[Clostridium] bo...
6158	661136	SRS024132.50882	286.09	44	44	53400000	26	6	34	Carbamidomethylation; Mutation	70401	SRS024132.50882-T1-C
3771	661355	SRS019601.12256	286.07	25	25	30200000	37	10	51	Carbamidomethylation; Deamidation (NQ); Mutation	168745	SRS019601.12256-T1-C
2020	663394	SRS019397.59829	286.01	67	67	129000000	22	1	78	Carbamidomethylation; Oxidation (M)	34449	SRS019397.59829-T1-C
6660	661182	SRS019161.121707	285.98	35	35	252000000	23	23	31	Deamidation (NQ); Mutation	93254	SRS019161.121707-T1-C
2977	664354	SRS017433.43434	285.97	65	65	165000000	19	6	60	Carbamidomethylation; Oxidation (M); Deamidation (NQ); Mutation	30115	SRS017433.43434-T1-C
4652	661174	SRS014923.127848	285.92	28	28	138000000	27	16	41	Carbamidomethylation; Deamidation (NQ); Mutation	122148	SRS014923.127848-T1-C
4036	661604	SRS017307.25137	285.91	74	74	607000000	29	22	51	Oxidation (M); Deamidation (NQ); Mutation	37184	SRS017307.25137-T1-C
4398	662101	SRS015217.75893	285.91	33	33	30200000	29	5	44	Oxidation (M); Deamidation (NQ); Mutation	72874	SRS015217.75893-T1-C
3803	662807	SRS023914.188703	285.87	55	55	73300000	32	3	52	Carbamidomethylation; Mutation	39540	SRS023914.188703-T1-C
3876	663021	SRS018351.136677	285.86	62	62	139000000	34	14	54	Carbamidomethylation; Oxidation (M); Deamidation (NQ); Mutation	47174	SRS018351.136677-T1-C
6151	662748	SRS045713.28231	285.86	42	42	437000	21	1	35	Carbamidomethylation; Oxidation (M)	62130	SRS045713.28231-T1-C
3034	661501	SRS018427.209704	285.76	50	50	647000000	24	21	56	Carbamidomethylation; Mutation	58120	SRS018427.209704-T1-C
4436	669085	SRS013687.80032	285.72	74	74	82600000	28	8	46	Carbamidomethylation; Oxidation (M); Deamidation (NQ); Mutation	22161	SRS013687.80032-T1-C
3641	661015	SRS050752.36281	285.72	58	58	46400000	28	10	51	Carbamidomethylation; Oxidation (M)	60091	SRS050752.36281-T1-C
2832	662149	SRS015217.18330	285.7	67	67	1220000000	43	41	63	Carbamidomethylation; Oxidation (M); Deamidation (NQ); Mutation	48707	SRS015217.18330-T1-C
790	662209	SRS016095.20703	285.62	25	25	11800000	48	4	132	Carbamidomethylation; Oxidation (M); Deamidation (NQ); Mutation	139119	SRS016095.20703-T1-C
3546	661293	SRS048870.30038	285.6	53	53	0	27	1	51	Carbamidomethylation	56623	SRS048870.30038-T1-C
1710	677965	SRS024075.40137	285.58	37	37	2670000000	41	41	90	Deamidation (NQ); Mutation	15557	SRS024075.40137-T1-C
3888	661275	SRS052027.21056	285.58	55	55	53600000	29	7	49	Carbamidomethylation; Oxidation (M); Deamidation (NQ); Mutation	55335	SRS052027.21056-T1-C
4706	661656	SRS063040.84774	285.57	57	57	200000000	26	7	44	Carbamidomethylation; Oxidation (M)	56984	SRS063040.84774-T1-C
3999	664325	SRS048870.80679	285.55	16	16	518000	31	1	47	Carbamidomethylation; Oxidation (M); Deamidation (NQ); Mutation	124864	SRS048870.80679-T1-C
2979	663260	SRS014287.53826	285.53	68	68	266000000	30	10	61	Carbamidomethylation; Deamidation (NQ); Mutation	40969	SRS014287.53826-T1-C
3510	664508	SRS015663.48199	285.49	23	23	26200000	28	2	56	Carbamidomethylation; Oxidation (M); Deamidation (NQ); Mutation	98258	SRS015663.48199-T1-C
286	671131	SRS015065.158525	285.49	92	92	494000000	36	14	208	Oxidation (M); Deamidation (NQ); Mutation	12151	SRS015065.158525-T1-C
1913	662060	SRS015190.68342	285.47	52	52	0	34	1	83	Carbamidomethylation; Oxidation (M); Deamidation (NQ); Mutation	52221	SRS015190.68342-T1-C
3932	664645	SRS049712.162003	285.45	61	61	69200000	28	4	50	Carbamidomethylation; Deamidation (NQ); Mutation	41039	SRS049712.162003-T1-C
2385	663793	SRS058723.78023	285.44	78	78	279000000	33	12	70	Carbamidomethylation; Oxidation (M); Mutation	22645	SRS058723.78023-T1-C
786	670372	SRS054956.55564	285.44	81	81	93200000	24	2	133	Oxidation (M); Deamidation (NQ); Mutation	16619	SRS054956.55564-T1-C
3030	663022	SRS049959.20074	285.34	48	48	83800000	32	6	60	Carbamidomethylation; Deamidation (NQ); Mutation	55118	SRS049959.20074-T1-C
1607	669741	SRS013687.7274	285.34	76	76	5410000	30	3	90	Carbamidomethylation; Oxidation (M); Mutation	13712	SRS013687.7274-T1-C
1298	662410	SRS015190.38398	285.33	54	54	17100000	34	4	102	Carbamidomethylation; Oxidation (M); Deamidation (NQ); Mutation	43944	SRS015190.38398-T1-C
4270	660879	SRS052027.9723	285.3	36	36	10500000	30	4	47	Carbamidomethylation; Oxidation (M)	99474	SRS052027.9723-T1-C
1405	662405	SRS016495.39135	285.27	52	52	186000	44	1	97	Oxidation (M); Deamidation (NQ); Mutation	51414	SRS016495.39135-T1-C
1743	669012	SRS016495.23664	285.27	79	79	153000000	24	2	85	Carbamidomethylation; Oxidation (M); Deamidation (NQ); Mutation	22997	SRS016495.23664-T1-C
4526	660797	SRS014287.54196	285.27	37	37	65300000	25	13	44	Deamidation (NQ); Mutation	113843	SRS014287.54196-T1-C
3627	660595	SRS012902.42241	285.26	59	59	276000000	32	21	51	Carbamidomethylation; Oxidation (M); Mutation	59799	SRS012902.42241-T1-C
2285	664851	SRS016095.3491	285.24	37	37	0	30	1	73	Carbamidomethylation; Oxidation (M); Deamidation (NQ); Mutation	50619	SRS016095.3491-T1-C
3655	665710	SRS052027.135693	285.2	75	75	826000000	29	29	51	Carbamidomethylation; Oxidation (M); Deamidation (NQ); Mutation	22760	SRS052027.135693-T1-C
4390	661366	SRS015794.25115	285.2	28	28	68500000	27	19	43	Carbamidomethylation; Oxidation (M); Deamidation (NQ); Mutation	122129	SRS015794.25115-T1-C
5683	662320	SRS019601.61108	285.19	51	51	24100000	26	8	37	Carbamidomethylation; Oxidation (M)	54263	SRS019601.61108-T1-C
720	664711	SRS015217.18848	285.19	60	60	132000000	37	9	138	Carbamidomethylation; Oxidation (M); Deamidation (NQ); Mutation	27973	SRS015217.18848-T1-C
3203	661840	SRS015065.17025	285.18	35	35	16900000	34	1	56	Oxidation (M); Deamidation (NQ); Mutation	76792	SRS015065.17025-T1-C
464	663960	SRS016495.2156	285.17	59	59	3010000	31	3	173	Carbamidomethylation; Oxidation (M); Deamidation (NQ); Mutation	35403	SRS016495.2156-T1-C
4026	661453	SRS017521.28313	285.16	57	57	391000000	25	23	47	Carbamidomethylation; Oxidation (M); Deamidation (NQ); Mutation	53410	SRS017521.28313-T1-C
367	673077	SRS022071.78194	285.12	86	86	8510000	40	2	197	Carbamidomethylation; Oxidation (M); Deamidation (NQ); Mutation	16085	SRS022071.78194-T1-C
1245	664104	SRS013687.86995	285.12	69	69	625000000	38	4	106	Carbamidomethylation; Oxidation (M)	30335	SRS013687.86995-T1-C
1777	662325	SRS012902.37134	285.06	59	59	1450000000	29	29	86	Carbamidomethylation; Oxidation (M); Deamidation (NQ); Mutation	42243	SRS012902.37134-T1-C
4061	665077	SRS019397.17039	285.06	58	58	405000000	27	21	46	Carbamidomethylation; Deamidation (NQ); Mutation	36945	SRS019397.17039-T1-C
3005	662952	SRS019787.31464	285.05	63	63	239000000	27	8	57	Carbamidomethylation; Oxidation (M); Deamidation (NQ); Mutation	41024	SRS019787.31464-T1-C
1426	677411	SRS012273.7843	285.02	56	56	2820000	36	1	96	Carbamidomethylation; Oxidation (M); Mutation	25104	SRS012273.7843-T1-C
1759	662181	SRS015782.17399	285.01	44	44	11400000	43	2	87	Carbamidomethylation; Oxidation (M); Deamidation (NQ); Mutation	67106	SRS015782.17399-T1-C
2265	663252	SRS015065.80689	284.94	90	90	252000000	36	7	76	Carbamidomethylation; Deamidation (NQ); Mutation	26914	SRS015065.80689-T1-C
4024	660880	SRS049959.72153	284.89	38	38	189000000	30	18	46	Oxidation (M); Deamidation (NQ); Mutation	112453	SRS049959.72153-T1-C
513	672149	SRS064276.114883	284.89	83	83	1760000	24	2	159	Carbamidomethylation; Oxidation (M); Deamidation (NQ); Mutation	15522	SRS064276.114883-T1-C
928	664048	SRS052697.23525	284.87	54	54	2280000	28	1	125	Carbamidomethylation; Deamidation (NQ); Mutation	35377	SRS052697.23525-T1-C
3853	663238	SRS051882.32222	284.86	50	50	3020000	20	2	48	Oxidation (M)	54784	SRS051882.32222-T1-C
5319	661645	SRS050752.105150	284.85	48	48	153000000	28	14	41	Carbamidomethylation; Oxidation (M); Deamidation (NQ); Mutation	57187	SRS050752.105150-T1-C
4561	664226	SRS023914.79209	284.76	57	57	105000000	25	3	42	Carbamidomethylation; Oxidation (M)	38882	SRS023914.79209-T1-C
879	675580	SRS019601.72477	284.74	85	85	432000000	36	8	128	Oxidation (M); Mutation	13012	SRS019601.72477-T1-C
1393	671521	SRS053335.24054	284.73	74	74	0	25	1	99	Oxidation (M); Deamidation (NQ); Mutation	15807	SRS053335.24054-T1-C
321	669757	SRS015578.190861	284.73	66	66	1540000000	39	7	200	Oxidation (M); Deamidation (NQ); Mutation	15300	SRS015578.190861-T1-C
2266	663459	SRS077730.30373	284.71	66	66	10100000	27	1	75	Carbamidomethylation; Oxidation (M)	34736	SRS077730.30373-T1-C
2915	662626	SRS017103.195343	284.68	71	71	0	31	1	62	Carbamidomethylation; Oxidation (M); Deamidation (NQ); Mutation	41512	SRS017103.195343-T1-C
2211	661761	SRS052027.130054	284.67	67	67	56200	34	2	77	Carbamidomethylation; Oxidation (M); Deamidation (NQ); Mutation	51743	SRS052027.130054-T1-C
3255	664964	SRS017307.696	284.65	31	31	1470000	25	2	59	Carbamidomethylation; Oxidation (M); Deamidation (NQ); Mutation	68137	SRS017307.696-T1-C
3989	672696	|#CONTAM#P20160|CAP7_HUMAN	284.63	54	54	2870000000	23	23	46	Carbamidomethylation; Oxidation (M)	26886	Azurocidin OS=Homo sapiens OX=9606 GN=AZU1 PE=1 SV=3
4801	663359	SRS013687.54341	284.61	47	47	15900000	26	3	44	Carbamidomethylation; Deamidation (NQ); Mutation	56723	SRS013687.54341-T1-C
3777	661791	SRS015217.86675	284.56	56	56	28500000	31	6	50	Deamidation (NQ); Mutation	51540	SRS015217.86675-T1-C
3639	661292	SRS048164.75967	284.55	54	54	1000000000	26	26	51	Carbamidomethylation; Oxidation (M); Deamidation (NQ); Mutation	56327	SRS048164.75967-T1-C
3887	661163	SRS015065.32004	284.49	39	39	315000000	32	25	50	Carbamidomethylation; Deamidation (NQ); Mutation	117285	SRS015065.32004-T1-C
5224	666202	SRS043001.46314	284.48	56	56	0	23	1	38	Carbamidomethylation; Deamidation (NQ); Mutation	38998	SRS043001.46314-T1-C
2541	662733	SRS077730.18323	284.47	61	61	494000000	33	11	66	Carbamidomethylation; Oxidation (M); Deamidation (NQ); Mutation	36797	SRS077730.18323-T1-C
3256	663611	SRS015578.73882	284.44	54	54	80100000	30	10	72	Carbamidomethylation; Oxidation (M); Mutation	43740	SRS015578.73882-T1-C
3578	662293	SRS015854.16584	284.43	19	19	0	30	1	52	Carbamidomethylation; Deamidation (NQ); Mutation	137582	SRS015854.16584-T1-C
4352	665381	SRS020869.8530	284.43	85	85	22900000	29	4	44	Carbamidomethylation; Oxidation (M); Deamidation (NQ)	29673	SRS020869.8530-T1-C
2981	665503	SRS012902.37684	284.42	49	49	23700000	30	1	58	Carbamidomethylation; Oxidation (M); Deamidation (NQ); Mutation	42905	SRS012902.37684-T1-C
4382	661176	SRS024132.93067	284.39	29	29	1860000	30	3	42	Carbamidomethylation; Oxidation (M); Deamidation (NQ); Mutation	130169	SRS024132.93067-T1-C
828	669769	SRS019397.84456	284.38	88	88	179000000	36	8	127	Oxidation (M); Deamidation (NQ); Mutation	13879	SRS019397.84456-T1-C
1773	675453	SRS024009.71118	284.31	61	61	0	31	1	84	Carbamidomethylation; Oxidation (M); Deamidation (NQ); Mutation	19568	SRS024009.71118-T1-C
2378	662731	SRS011239.52085	284.31	65	65	601000000	30	8	70	Carbamidomethylation; Oxidation (M); Deamidation (NQ); Mutation	36554	SRS011239.52085-T1-C
3122	661799	SRS019787.38862	284.29	60	60	540000000	36	15	57	Carbamidomethylation; Oxidation (M); Deamidation (NQ); Mutation	43657	SRS019787.38862-T1-C
2243	665831	SRS015190.59490	284.24	48	48	3920000	25	1	74	Carbamidomethylation; Oxidation (M)	37555	SRS015190.59490-T1-C
2226	671919	SRS011271.56583	284.15	70	70	1390000	33	1	73	Carbamidomethylation; Oxidation (M); Mutation	17161	SRS011271.56583-T1-C
3013	661116	SRS024132.79085	284.15	36	36	54800000	27	14	60	Oxidation (M); Deamidation (NQ); Mutation	94898	SRS024132.79085-T1-C
5773	662089	SRS024331.72137	284.14	42	42	103000000	22	9	36	Carbamidomethylation; Deamidation (NQ); Mutation	70195	SRS024331.72137-T1-C
3736	663705	SRS024132.90907	284.12	52	52	880000000	28	28	49	Carbamidomethylation; Oxidation (M); Deamidation (NQ); Mutation	36664	SRS024132.90907-T1-C
3581	661125	SRS019582.5021	284.08	36	36	219000000	31	22	51	Carbamidomethylation; Deamidation (NQ); Mutation	122959	SRS019582.5021-T1-C
2493	663029	SRS022609.47633	284.07	59	59	7630000	32	1	69	Oxidation (M); Deamidation (NQ); Mutation	35878	SRS022609.47633-T1-C
1507	669359	SRS016585.15996	284.04	61	61	844000000	29	8	93	Carbamidomethylation; Oxidation (M); Mutation	20795	SRS016585.15996-T1-C
3450	660989	SRS011239.7955	283.93	61	61	25500000	26	3	52	Carbamidomethylation; Oxidation (M); Deamidation (NQ); Mutation	54259	SRS011239.7955-T1-C
3527	661930	SRS019787.33884	283.93	57	57	97100000	30	10	54	Carbamidomethylation; Oxidation (M); Mutation	58642	SRS019787.33884-T1-C
1620	661684	SRS051031.26594	283.91	39	39	495000000	44	4	96	Carbamidomethylation; Oxidation (M); Deamidation (NQ); Mutation	86720	SRS051031.26594-T1-C
3157	661324	SRS019787.47751	283.89	48	48	3610000	31	3	56	Carbamidomethylation; Oxidation (M); Deamidation (NQ); Mutation	60063	SRS019787.47751-T1-C
4897	666747	SRS015190.54075	283.82	37	37	5660000	21	2	40	Carbamidomethylation; Oxidation (M); Mutation	46753	SRS015190.54075-T1-C
1971	661934	SRS012902.18928	283.82	55	55	11700000	36	2	81	Carbamidomethylation; Oxidation (M); Mutation	46858	SRS012902.18928-T1-C
3867	672021	SRS023176.28971	283.78	76	76	217000000	26	9	47	Carbamidomethylation; Oxidation (M); Deamidation (NQ); Mutation	19226	SRS023176.28971-T1-C
2932	668028	SRS024132.248073	283.72	65	65	650000000	23	9	60	Carbamidomethylation; Deamidation (NQ); Mutation	22242	SRS024132.248073-T1-C
4159	661520	SRS015217.44556	283.69	46	46	74000000	24	3	47	Carbamidomethylation; Oxidation (M); Deamidation (NQ); Mutation	64981	SRS015217.44556-T1-C
2215	662269	SRS019601.25530	283.64	45	45	1440000	37	2	77	Carbamidomethylation; Oxidation (M); Deamidation (NQ); Mutation	58077	SRS019601.25530-T1-C
6321	665672	SRS058770.10114	283.62	29	29	597000	24	2	32	Carbamidomethylation; Oxidation (M)	71555	SRS058770.10114-T1-C
1900	660516	SRS012902.40423	283.6	50	50	703000000	37	34	84	Carbamidomethylation; Oxidation (M); Deamidation (NQ); Mutation	75395	SRS012902.40423-T1-C
3441	661370	SRS024132.335095	283.6	33	33	4740000	34	4	52	Oxidation (M); Deamidation (NQ); Mutation	122643	SRS024132.335095-T1-C
1225	665333	SRS019161.346	283.6	53	53	45000000	38	2	110	Carbamidomethylation; Oxidation (M); Deamidation (NQ); Mutation	30512	SRS019161.346-T1-C
2597	662304	SRS054956.12001	283.59	66	66	28700000	28	4	67	Carbamidomethylation; Oxidation (M)	40075	SRS054956.12001-T1-C
3628	662329	SRS015217.7347	283.56	47	47	15700000	31	1	51	Carbamidomethylation; Oxidation (M); Deamidation (NQ); Mutation	57667	SRS015217.7347-T1-C
4637	1883	WP_065439659.1	283.51	37	37	56600000	26	8	41	Carbamidomethylation	102738	phosphoenolpyruvate carboxylase [Bifidobacterium pseudocatenulatum]_x0001_RGI74541.1 phosphoenolpyruvate carboxylase [Bifidobacterium pseudocatenulatum]
4637	1911	WP_065440741.1	283.51	37	37	56600000	26	8	41	Carbamidomethylation	102767	phosphoenolpyruvate carboxylase [Bifidobacterium pseudocatenulatum]_x0001_RGJ14750.1 phosphoenolpyruvate carboxylase [Bifidobacterium pseudocatenulatum]
4637	1910	WP_004222809.1	283.51	37	37	56600000	26	8	41	Carbamidomethylation	102765	phosphoenolpyruvate carboxylase [Bifidobacterium pseudocatenulatum]_x0001_EEG70272.1 phosphoenolpyruvate carboxykinase (GTP) [Bifidobacterium pseudocatenulatum DSM 20438 = JCM 1200 = LMG 10505]_x0001_CDC16908.1 putative uncharacterized protein [Bifido...
4637	1955	WP_065446532.1	283.51	37	37	56600000	26	8	41	Carbamidomethylation	102795	phosphoenolpyruvate carboxylase [Bifidobacterium pseudocatenulatum]_x0001_RHG85779.1 phosphoenolpyruvate carboxylase [Bifidobacterium pseudocatenulatum]_x0001_RHG98718.1 phosphoenolpyruvate carboxylase [Bifidobacterium pseudocatenulatum]
3188	661862	SRS014459.56931	283.51	24	24	2490000	35	3	60	Carbamidomethylation; Oxidation (M); Mutation	139060	SRS014459.56931-T1-C
3636	664476	SRS024132.78605	283.48	58	58	318000000	21	17	51	Carbamidomethylation; Oxidation (M); Deamidation (NQ); Mutation	37401	SRS024132.78605-T1-C
5559	667014	SRS011302.2258	283.44	54	54	5870000	20	3	37	Carbamidomethylation; Deamidation (NQ); Mutation	29100	SRS011302.2258-T1-C
915	666370	SRS012273.31144	283.43	48	48	0	34	1	119	Carbamidomethylation; Deamidation (NQ); Mutation	35694	SRS012273.31144-T1-C
2757	661360	SRS015663.78164	283.42	36	36	56500000	34	18	67	Deamidation (NQ); Mutation	110690	SRS015663.78164-T1-C
1058	665661	SRS015782.26921	283.35	45	45	0	24	1	114	Carbamidomethylation	39027	SRS015782.26921-T1-C
5320	662737	SRS019601.202953	283.34	62	62	232000000	25	17	39	Deamidation (NQ); Mutation	49937	SRS019601.202953-T1-C
3619	660862	SRS011405.14948	283.32	39	39	903000000	26	22	50	Carbamidomethylation; Oxidation (M)	93550	SRS011405.14948-T1-C
1557	662321	SRS057717.28398	283.23	57	57	54500000	42	4	91	Carbamidomethylation; Oxidation (M); Mutation	48098	SRS057717.28398-T1-C
3476	663433	SRS011405.21674	283.23	57	57	450000000	25	19	51	Carbamidomethylation; Oxidation (M); Deamidation (NQ); Mutation	43419	SRS011405.21674-T1-C
3437	661069	SRS019910.59468	283.23	46	46	841000000	22	20	55	Carbamidomethylation; Oxidation (M)	66075	SRS019910.59468-T1-C
1874	664791	SRS024132.87443	283.19	60	60	1160000000	30	30	81	Carbamidomethylation; Oxidation (M); Deamidation (NQ); Mutation	34258	SRS024132.87443-T1-C
3270	662365	SRS017701.2613	283.11	29	29	7150000	26	2	56	Carbamidomethylation; Oxidation (M); Deamidation (NQ); Mutation	98114	SRS017701.2613-T1-C
2853	664292	SRS018427.163313	283.09	65	65	39200000	29	5	64		34927	SRS018427.163313-T1-C
2666	661812	SRS014459.7137	282.99	50	50	2360000	34	2	64	Carbamidomethylation; Oxidation (M); Deamidation (NQ); Mutation	59978	SRS014459.7137-T1-C
2325	663358	SRS057717.28081	282.98	43	43	118000000	30	4	73	Oxidation (M); Deamidation (NQ); Mutation	45825	SRS057717.28081-T1-C
5515	663327	SRS019601.101765	282.96	56	56	110000000	24	7	38	Carbamidomethylation; Oxidation (M); Deamidation (NQ); Mutation	47015	SRS019601.101765-T1-C
3112	663630	SRS014235.83789	282.96	29	29	851000	31	1	60	Carbamidomethylation; Oxidation (M); Deamidation (NQ); Mutation	59063	SRS014235.83789-T1-C
2272	663338	SRS042284.88910	282.95	40	40	28800000	36	7	75	Carbamidomethylation; Oxidation (M); Deamidation (NQ); Mutation	43327	SRS042284.88910-T1-C
2645	661785	SRS019582.6654	282.94	63	63	41500000	39	6	69	Carbamidomethylation; Oxidation (M); Deamidation (NQ); Mutation	49492	SRS019582.6654-T1-C
4206	663494	SRS015578.44814	282.94	52	52	20400000	25	4	45	Carbamidomethylation; Oxidation (M); Deamidation (NQ); Mutation	46719	SRS015578.44814-T1-C
1660	661670	SRS019582.14412	282.85	52	52	4240000	31	1	91	Carbamidomethylation; Oxidation (M); Deamidation (NQ); Mutation	50364	SRS019582.14412-T1-C
3022	661479	SRS078176.12477	282.79	46	46	8270000	35	4	59	Carbamidomethylation; Oxidation (M); Deamidation (NQ); Mutation	76186	SRS078176.12477-T1-C
4896	665765	SRS049959.350360	282.76	49	49	60900000	24	3	41	Carbamidomethylation; Deamidation (NQ); Mutation	37414	SRS049959.350360-T1-C
2432	669697	SRS015663.27164	282.7	76	76	849000000	32	21	70	Carbamidomethylation; Oxidation (M); Deamidation (NQ); Mutation	18678	SRS015663.27164-T1-C
3214	661443	SRS042284.85317	282.66	55	55	39500000	31	6	56	Carbamidomethylation; Deamidation (NQ); Mutation	54104	SRS042284.85317-T1-C
6692	662413	SRS014923.296068	282.64	55	55	231000000	21	17	31	Carbamidomethylation; Deamidation (NQ)	51956	SRS014923.296068-T1-C
2235	661244	SRS013951.18299	282.62	63	63	27000000	35	4	74	Carbamidomethylation; Oxidation (M); Deamidation (NQ); Mutation	42560	SRS013951.18299-T1-C
5489	661146	SRS017521.65513	282.6	41	41	15100000	28	5	37	Carbamidomethylation; Deamidation (NQ); Mutation	91113	SRS017521.65513-T1-C
2864	671152	SRS019910.29460	282.57	66	66	36600000	22	2	60	Carbamidomethylation; Deamidation (NQ); Mutation	22224	SRS019910.29460-T1-C
3818	664092	SRS014979.85750	282.57	57	57	18300000	36	5	51	Carbamidomethylation; Oxidation (M); Deamidation (NQ); Mutation	40060	SRS014979.85750-T1-C
365	673677	SRS014923.104513	282.55	35	35	135000000	51	5	189	Oxidation (M); Deamidation (NQ); Mutation	25371	SRS014923.104513-T1-C
4201	663253	SRS016495.32042	282.5	71	71	687000000	24	21	48	Carbamidomethylation; Oxidation (M); Deamidation (NQ); Mutation	36122	SRS016495.32042-T1-C
[truncated: 22,135 more rows]

## Sheet: Peptides
Peptide	-10lgP	Mass	Length	ppm	m/z	RT	Area Sample 1	Fraction	Scan	Source File	#Feature	#Feature Sample 1	Accession	PTM	AScore	Found By
FDVEAAAPAAVAVAAPGAAAPAEEEKDEFDVILSAVGDKK	129.84	3938.98	40	1.4	985.753	95.38	40600000	15	F15:62460	cdj-DDA4.raw	1	1	SRS051031.31679			PEAKS DB
FPGYQYDFVGGDSKPAENNAASDAQLVAEITK	123.07	3401.61	32	-0.6	1134.87	77.81	67200000	15	F15:50328	cdj-DDA4.raw	1	1	SRS023526.163068			PEAKS DB
LPEGTEMAMPGDHITIEGDLIHPIAMEEGLR	122.75	3371.62	31	2	1124.88	85.89	203000000	15	F15:55643	cdj-DDA4.raw	2	2	SRS013687.15812			PEAKS DB
TENLVHVLDGYFEQGAHHLNVNVFGTEK	121.37	3166.55	28	1.9	792.646	95.96	13600000	15	F15:62941	cdj-DDA4.raw	2	2	SRS016095.11159			PEAKS DB
GSNLHDLADYAAVQINDTHPSMVIPELIR	121.16	3188.59	29	0.2	1063.87	94.63	17800000	13	F13:62067	cdj-DDA2.raw	2	2	SRS022137.23365:SRS014235.19778			PEAKS DB
TAAYTAEVC(+57.02)SAASAVAAGAADMSC(+57.02)DAANVR	120.44	2931.28	30	0.4	978.101	84.19	26400000	15	F15:54554	cdj-DDA4.raw	1	1	SRS077730.157615	Carbamidomethylation	C9:Carbamidomethylation:1000.00;C24:Carbamidomethylation:1000.00	PEAKS DB
GSYGSGGSSYGSGGGSYGSGGGGGGHGSYGSGSSSGGYR	120.14	3311.3	39	0.9	1104.78	12.96	11200000	15	F15:4065	cdj-DDA4.raw	4	4	#CONTAM#P04264			PEAKS DB
IRPETIAAEDVLHDMGVFSIMSSDSQAMGR	120.01	3262.54	30	0.9	1088.52	98	42100000	13	F13:64474	cdj-DDA2.raw	2	2	SRS019601.197987:SRS015578.242829:SRS014459.224045			PEAKS DB
YPSDVSTFYNMAYLEHPVYADPGSNHWIGNQVWAVQR	119.71	4310.99	37	-1.8	1078.75	93.58	10100000	17	F17:61317	cdj-DDA6.raw	1	1	SRS014979.256482			PEAKS DB
LHNLNSNWFPAGSKPFIYQEVIDLGGEPIK	118.73	3382.73	30	1.4	846.692	94.22	137000000	19	F19:62048	cdj-DDA8.raw	5	5	|#CONTAM#P04746|AMYP_HUMAN:|#CONTAM#P19961|AMY2B_HUMAN			PEAKS DB
DSGHGPAWC(+57.02)NSLFEDNAEHGLGLYIGQK	118.57	3071.38	28	-0.6	1024.8	79.22	605000000	20	F20:50610	cdj-DDA9.raw	4	4	SRS019397.7254	Carbamidomethylation	C9:Carbamidomethylation:1000.00	PEAKS DB
DSGHGPAWC(+57.02)NSLFEDNAEHGLGLYLGQK	118.57	3071.38	28	-0.6	1024.8	79.22	605000000	20	F20:50610	cdj-DDA9.raw	4	4	SRS055982.49301:SRS043701.20301	Carbamidomethylation	C9:Carbamidomethylation:1000.00	PEAKS DB
TPIWISDYVLADYGTGAIMC(+57.02)VPAHDDR	117.99	3035.42	27	-1.1	1012.81	97.54	3780000	15	F15:64067	cdj-DDA4.raw	1	1		Carbamidomethylation	C20:Carbamidomethylation:1000.00	PEAKS DB
TPIWLSDYVLADYGTGAIMC(+57.02)VPAHDDR	117.99	3035.42	27	-1.1	1012.81	97.54	3780000	15	F15:64067	cdj-DDA4.raw	1	1	SRS019601.95167:SRS012902.33610	Carbamidomethylation	C20:Carbamidomethylation:1000.00	PEAKS DB
MTSPNEEPVMNTAELHTIEHLAATFLR	117.14	3051.48	27	-0.6	763.877	102.72	39300000	15	F15:67774	cdj-DDA4.raw	2	2	SRS018351.154147:SRS018427.160868			PEAKS DB
SFLDAHQNAEEMTDADVAELK	116.87	2333.05	21	0.7	1167.53	49.86	76000000	15	F15:30275	cdj-DDA4.raw	2	2	SRS058770.5432			PEAKS DB
APISAENYTEDEAKDVEAGTIDGVYVNSEYAR	116.53	3475.59	32	-1.7	1159.54	61.47	10700000	15	F15:38629	cdj-DDA4.raw	1	1	SRS058723.29192			PEAKS DB
HDGFVSPVGDGTAIMEFSGK	116.26	2049.95	20	0.9	1025.98	61.11	101000000	15	F15:38293	cdj-DDA4.raw	2	2				PEAKS DB
TILWN(+.98)GPTGVFEFDNFTHGSR	115.67	2395.12	21	-0.2	799.381	92.82	1270000	13	F13:60772	cdj-DDA2.raw	1	1	SRS014923.63617:SRS023914.22468	Deamidation (NQ)	N5:Deamidation (NQ):128.04	SPIDER
VTYHDDPIFIEDGVVHYC(+57.02)VGNMPGAVPR	115.26	3156.48	28	-0.6	1053.17	69.67	33600000	16	F16:44377	cdj-DDA5.raw	2	2	SRS017521.114576:SRS016495.22403	Carbamidomethylation	C18:Carbamidomethylation:1000.00	PEAKS DB
VVC(+57.02)DMVNEYKPEVLLIGATNIGR	114.8	2589.33	23	0.5	864.117	83.55	444000000	15	F15:53921	cdj-DDA4.raw	2	2	SRS055982.42409:SRS015264.17287	Carbamidomethylation	C3:Carbamidomethylation:1000.00	PEAKS DB
EPYVLATENDTLN(+.98)GVGMLFGK	114.77	2268.1	21	1.7	1135.06	92.21	6370000	17	F17:60289	cdj-DDA6.raw	2	2	SRS012902.36306	Deamidation (NQ)	N13:Deamidation (NQ):51.96	SPIDER
YFLSQALGC(+57.02)NANEVEGMVIGGHGDTTMIPLTR	114.5	3450.64	32	1.4	1151.22	95.26	110000000	15	F15:62392	cdj-DDA4.raw	4	4	SRS064645.14105	Carbamidomethylation	C9:Carbamidomethylation:1000.00	PEAKS DB
YFLSQAIGC(+57.02)NANEVEGMVIGGHGDTTMIPLTR	114.5	3450.64	32	1.4	1151.22	95.26	110000000	15	F15:62392	cdj-DDA4.raw	4	4	SRS014235.10651	Carbamidomethylation	C9:Carbamidomethylation:1000.00	PEAKS DB
EIQFHPTTDAPLHVDFYEVNDQKPITIGIPVK	114.48	3660.88	32	-0.1	916.228	79.24	271000000	20	F20:50699	cdj-DDA9.raw	4	4	SRS024132.103668			PEAKS DB
NVILRPLMVVAGDHANNDMAGDDADSWK	114.44	3023.42	28	0.6	756.864	64.64	61500000	13	F13:40924	cdj-DDA2.raw	2	2	SRS018351.155417			PEAKS DB
EHALLDLTDVFEGPGIDDETPLKDQVNTGILETAK	114.39	3792.89	35	-1.2	949.23	96	2100000	17	F17:63089	cdj-DDA6.raw	1	1	SRS014923.128302			PEAKS DB
DANDTGSTEVQVALLTAQINHLQGHFAEHK	114.37	3243.59	30	1.5	1082.21	78.72	53000000	13	F13:50906	cdj-DDA2.raw	4	4	SRS019601.201132:SRS064276.185231			PEAKS DB
KPLLEFSGAC(+57.02)AGC(+57.02)GETPYAK	114.19	2155.01	20	-1	1078.51	33.93	110000000	15	F15:18961	cdj-DDA4.raw	2	2	SRS050422.9195	Carbamidomethylation	C10:Carbamidomethylation:1000.00;C13:Carbamidomethylation:1000.00	PEAKS DB
LVHEGYNTVAAVPYDVPIVGYHNNVVNTLR	114.19	3322.71	30	3.3	1108.58	66.88	36000000	15	F15:42417	cdj-DDA4.raw	2	2	SRS012902.16289			PEAKS DB
FTLGITDDVTGLSLPEVKPAPITAAAGTK	114.09	2882.56	29	0.1	721.648	90.15	150000000	15	F15:58744	cdj-DDA4.raw	2	2				PEAKS DB
LHIIC(+57.02)GTEHPYAGQKPQVFEIAQVSQQAK	114.09	3276.67	29	1.3	1093.23	41	27400000	13	F13:23876	cdj-DDA2.raw	2	2	SRS024075.97982	Carbamidomethylation	C5:Carbamidomethylation:1000.00	PEAKS DB
TVTVTDILSSINYLNGLGHGIGTTDDIDHLGNR	114	3480.75	33	0.9	871.195	103.21	2330000	13	F13:68213	cdj-DDA2.raw	1	1	SRS055982.35102			PEAKS DB
VHTQTAGSMLTAQQPNNNIIR	113.89	2293.16	21	0.5	1147.59	22.37	72400000	15	F15:10974	cdj-DDA4.raw	3	3	SRS012902.34508			PEAKS DB
LQQLNNTGC(+57.02)VEFLAEPYSHGLASLVNEASFK	113.8	3435.68	31	1.6	1146.23	96.17	6340000	15	F15:63079	cdj-DDA4.raw	1	1	SRS022609.7934	Carbamidomethylation	C9:Carbamidomethylation:1000.00	PEAKS DB
NPAEAATLIEYLWNGDGAAIMGSEC(+57.02)GVPASK	113.47	3191.49	31	-0.2	1064.84	105.26	12300000	15	F15:69502	cdj-DDA4.raw	2	2	SRS014287.28911	Carbamidomethylation	C25:Carbamidomethylation:1000.00	PEAKS DB
AEPIVEAITPVPGGVGSVTTSVLVGHVVEAAMR	113.46	3241.74	33	0.5	1081.59	102.15	3330000	17	F17:67543	cdj-DDA6.raw	1	1	SRS012273.302407			PEAKS DB
EAAHGYSSYGNQIGLATGYVK	113.42	2185.04	21	-0.6	1093.53	34.72	3380000	15	F15:19625	cdj-DDA4.raw	1	1	SRS019601.8441:SRS017433.34138:SRS017191.9847:SRS013951.20826:SRS013687.44249:SRS015578.39887:SRS064276.41006:SRS015217.1450:SRS015264.28969			PEAKS DB
YP(sub G)ITGTTEIVHNPSYETLFEEETK	113.27	2797.33	24	2.6	933.454	77.95	72700000	14	F14:49990	cdj-DDA3.raw	1	1	SRS014683.5297			SPIDER
STNQHYQTLEDMLGGAIFHNINTYALGDYPK	113.27	3510.65	31	-0.2	878.67	99.48	7220000	20	F20:65066	cdj-DDA9.raw	1	1	SRS024132.73355			PEAKS DB
EAGIDAHGYVC(+57.02)DVTNEEQVNAMVAQIAK	113.01	3031.4	28	-0.9	1011.47	74.53	23200000	15	F15:47730	cdj-DDA4.raw	1	1	SRS043701.63238	Carbamidomethylation	C11:Carbamidomethylation:1000.00	PEAKS DB
TPFNNVLHDAGISVSDIDHVVLVGGSTR	112.88	2918.49	28	1.2	730.63	93.57	30200000	13	F13:61290	cdj-DDA2.raw	4	4	SRS016495.133511			PEAKS DB
IENATHAPVDFDTNIATTITAHDAGYINQPLEK	112.8	3579.75	33	-0.9	895.943	68.58	9970000	16	F16:43595	cdj-DDA5.raw	1	1	SRS017521.10681			PEAKS DB
HMGMTAENVC(+57.02)TNETYQK	112.72	2012.84	17	-0.9	1007.43	14.03	647000000	15	F15:4832	cdj-DDA4.raw	5	5	SRS019787.17372:SRS017521.70118:SRS014459.54378:SRS024132.12061	Carbamidomethylation	C10:Carbamidomethylation:1000.00	PEAKS DB
DPATGENGLFGEFLTNAQGEDVVAGVR	112.65	2762.31	27	-0.7	921.778	94.99	86700000	15	F15:62186	cdj-DDA4.raw	1	1	SRS023176.2962:SRS014459.570:SRS024075.11306:SRS015663.1840			PEAKS DB
NLATGNVVELGEAVGVMAAQSIGEPGTQLTMR	112.39	3212.62	32	3.5	1071.88	105.97	371000	15	F15:70085	cdj-DDA4.raw	1	1	SRS050422.173182:SRS016095.237144			PEAKS DB
SQSIAENYITQGVVGIFGC(+57.02)NEGSTTGAGNAIK	112.36	3242.55	32	1.1	1081.86	92.59	19900000	15	F15:60418	cdj-DDA4.raw	1	1	SRS015217.31514:SRS014923.239181:SRS024625.147624:SRS011405.59052	Carbamidomethylation	C19:Carbamidomethylation:1000.00	PEAKS DB
HVDTAGEGVAEDIISSTQAFC(+57.02)DEHAFVNR	112.33	3174.43	29	1.4	794.616	83.68	9500000	13	F13:54345	cdj-DDA2.raw	1	1	SRS024132.335264	Carbamidomethylation	C21:Carbamidomethylation:1000.00	PEAKS DB
LHNLNSNWFPEGSKPFIYQEVIDLGGEPIK	112.24	3440.74	30	0.8	861.193	94.09	63300000	15	F15:61521	cdj-DDA4.raw	4	4	|#CONTAM#P04745|AMY1_HUMAN			PEAKS DB
FTIGIVDDVTNLSLPEVKPAPITSAPGTVEC(+57.02)K	112.22	3367.76	32	0.8	842.948	94.49	33700000	15	F15:61884	cdj-DDA4.raw	2	2	SRS023914.22830:SRS024331.37941	Carbamidomethylation	C31:Carbamidomethylation:1000.00	PEAKS DB
HQSGSAIEQVLIGNVYEGLLSR	112.15	2369.23	22	2.5	1185.63	95.29	17600000	15	F15:62463	cdj-DDA4.raw	2	2	SRS051031.95503			PEAKS DB
SGETEDATIADIAVAL(sub T)NAGQIK	112.12	2186.11	22	1.3	1094.06	90.71	9170000	15	F15:59059	cdj-DDA4.raw	2	2	SRS017433.135396			SPIDER
LTGEMPLVLHGGTGIPADMIK	112.08	2149.13	21	-0.6	1075.57	69.04	410000000	13	F13:44050	cdj-DDA2.raw	4	4	SRS013951.120740:SRS013687.147498			PEAKS DB
YPSLAEAVDAEKPEGTTFTSLLNDYETK	111.99	3088.48	28	-0.6	1030.5	88.76	107000000	15	F15:57824	cdj-DDA4.raw	1	1	SRS011302.197707			PEAKS DB
GEHDTVWDHIDDTIYGGDFLADQLAVK	111.95	3029.4	27	1.4	758.359	96.41	231000000	16	F16:63469	cdj-DDA5.raw	4	4	SRS012902.38696			PEAKS DB
MLSDIGQVVNAAEIIAGEKPVTDLGVTAVDDK	111.94	3267.69	32	0.9	1090.24	101.64	36100000	13	F13:67081	cdj-DDA2.raw	3	3	SRS015264.67064:SRS014459.68552:SRS023914.31250:SRS015264.134729:SRS063985.65940:SRS017521.3459			PEAKS DB
MIYSHEVEQMC(+57.02)TVAQGVNHGAAPIPEEAK	111.91	3195.48	29	-0.8	1066.17	48.13	4710000	15	F15:29106	cdj-DDA4.raw	1	1	SRS019910.42046	Carbamidomethylation	C11:Carbamidomethylation:1000.00	PEAKS DB
SDGYPTYNFANVVDDHLMGITHVVR	111.88	2819.33	25	0.3	705.841	90.67	43100000	13	F13:59116	cdj-DDA2.raw	3	3	SRS015578.3445:SRS022137.54576:SRS024549.46154:SRS012902.37042:SRS049712.195474:SRS015190.20708:SRS023176.31928:SRS050422.51660:SRS015578.108890			PEAKS DB
LPEGTEMAM(+15.99)PGDHITIEGDLIHPIAMEEGLR	111.82	3387.61	31	0.3	847.911	77.37	29300000	13	F13:49868	cdj-DDA2.raw	1	1	SRS013687.15812	Oxidation (M)	M9:Oxidation (M):24.32	PEAKS DB
THSQTSGWSLTEQDPFNNVAR	111.78	2374.09	21	-1.7	1188.05	49.75	361000	15	F15:30283	cdj-DDA4.raw	1	1	SRS016056.29638:SRS043701.22437			PEAKS DB
DATLEMLGHVSQAVIDKENTILVGGAGK	111.75	2865.49	28	3.9	956.174	95.09	5080000	13	F13:62402	cdj-DDA2.raw	1	1	SRS019161.807			PEAKS DB
SENLVHVLDGYFDQGAHHLNVNVFGK	111.7	2908.43	26	0.3	728.114	92.15	3530000	15	F15:60225	cdj-DDA4.raw	1	1	SRS018817.51215			PEAKS DB
MIYTQEVENMC(+57.02)PVAQGVHHGAAPVPTEGK	111.68	3149.47	29	-0.6	788.375	38.17	113000000	15	F15:21985	cdj-DDA4.raw	1	1	SRS043001.14338:SRS050422.9111	Carbamidomethylation	C11:Carbamidomethylation:1000.00	PEAKS DB
NHGAPFNSAGSC(+57.02)VQQVIDGC(+57.02)VDIANEVGETK	111.68	3272.48	31	-0.3	1091.83	74.74	8530000	15	F15:47933	cdj-DDA4.raw	1	1	SRS015663.49396	Carbamidomethylation	C12:Carbamidomethylation:1000.00;C20:Carbamidomethylation:1000.00	PEAKS DB
HISVDAPFVEGEDNSLLDVLVNDDSPMADR	111.65	3268.52	30	-0.3	1090.51	98.34	5210000	13	F13:64759	cdj-DDA2.raw	1	1	SRS015217.40214			PEAKS DB
TLASHALC(+57.02)IFGDHQDVMSC(+57.02)R	111.56	2317.04	20	-0.3	1159.53	49.56	69200000	13	F13:30061	cdj-DDA2.raw	4	4	SRS014287.35765:SRS013951.22946:SRS016585.5164	Carbamidomethylation	C8:Carbamidomethylation:1000.00;C19:Carbamidomethylation:1000.00	PEAKS DB
N(+.98)YTPYDGDESFLAGPTDATNK	111.53	2275.98	21	9.3	1139.01	46.14	0	17	F17:27639	cdj-DDA6.raw	0	0	SRS017307.56038:SRS017521.14218:SRS077730.69319	Deamidation (NQ)	N1:Deamidation (NQ):109.38	SPIDER
DKDGNEVLEPIYISAPEFQVLDNANHPDAK	111.4	3337.61	30	0.8	1113.54	82.97	57600000	13	F13:53846	cdj-DDA2.raw	4	4	SRS024132.64061:SRS011405.22822			PEAKS DB
LHDQFLC(+57.02)DPIQGGAGTTANMTANEVIANR	111.3	3113.47	29	0.4	1038.83	58.36	9360000	17	F17:36402	cdj-DDA6.raw	1	1	SRS017521.291520	Carbamidomethylation	C7:Carbamidomethylation:1000.00	PEAKS DB
LYTEVKPGNTLLLSDGLVGLHVDEIVGK	111.29	2978.63	28	1.4	993.886	90.6	139000000	15	F15:59051	cdj-DDA4.raw	4	4	SRS012902.35033:SRS017433.91552			PEAKS DB
TDGMPTYNFANVVDDHLMGITHVIR	111.2	2815.34	25	-0.8	704.842	94.52	0	15	F15:61904	cdj-DDA4.raw	0	0	SRS015217.31381:SRS015217.20161			PEAKS DB
DISGYTHGVGWC(+57.02)APQQGTC(+57.02)K	111.2	2220.97	20	-0.2	1111.49	29.96	444000000	15	F15:16116	cdj-DDA4.raw	2	2	SRS019161.59771:SRS054956.17572:SRS020869.13468	Carbamidomethylation	C12:Carbamidomethylation:1000.00;C19:Carbamidomethylation:1000.00	PEAKS DB
KGPAWSNSLFEDNAEHGLGMEVGQR	111.14	2728.27	25	0.3	910.43	54.88	18100000	15	F15:33947	cdj-DDA4.raw	2	2	SRS014459.3724			PEAKS DB
GATHYTHWFQPLTGVTAEK	111.12	2143.05	19	1.1	1072.53	41.3	65300000	15	F15:24194	cdj-DDA4.raw	3	3	SRS019161.61013:SRS022137.22474			PEAKS DB
THSQTSGWSLTEQDPFNNVGR	111.09	2360.08	21	-3.8	1181.04	49.73	64300000	15	F15:30170	cdj-DDA4.raw	3	3	SRS014459.23834:SRS022137.25265:SRS043001.9953:SRS022609.55109:SRS043411.6411:SRS017191.14705:SRS016056.66261:SRS063040.18552			PEAKS DB
AMEESYANDVTDEFVLPTVITNEDGTPVSVVK	111.01	3468.65	32	0.3	1157.22	95.49	7110000	13	F13:62674	cdj-DDA2.raw	1	1	SRS019601.61111			PEAKS DB
TGMDAMTHAIEAYVSTANC(+57.02)DFTDPLALHAIK	110.97	3363.56	31	0.1	841.897	102.44	8000000	15	F15:67623	cdj-DDA4.raw	2	2	SRS024132.38254:SRS023346.66312:SRS014287.30890:SRS015217.83481:SRS015065.66911:SRS019582.66712:SRS019582.9093:SRS018817.129350	Carbamidomethylation	C19:Carbamidomethylation:1000.00	PEAKS DB
DAHYGGNLVDGAHMVHLFGDVATELLIK	110.93	2991.49	28	0.3	998.171	101.72	20700000	17	F17:67248	cdj-DDA6.raw	3	3	SRS019582.27410:SRS048164.25141:SRS053335.113083			PEAKS DB
SSTFSHAATGGDGALIFNVENK	110.92	2222.06	22	2.5	1112.04	42.32	40500000	15	F15:24992	cdj-DDA4.raw	2	2	SRS050925.19428:SRS058770.5601			PEAKS DB
VIHAGLEC(+57.02)GIIGAVVPGLDMISFGPTLR	110.91	2891.54	28	2.1	964.856	104.61	3770000	15	F15:69109	cdj-DDA4.raw	1	1	SRS019601.21379	Carbamidomethylation	C8:Carbamidomethylation:1000.00	PEAKS DB
DYGEPPLVTPSSQIVGTQAVLNVLQGER	110.91	2966.53	28	0.9	989.853	97.89	11600000	13	F13:64426	cdj-DDA2.raw	1	1	SRS019601.60303:SRS042284.89484			PEAKS DB
LSLHRPALEDLLLGSEANLTC(+57.02)TLTGLR	110.83	2962.59	27	4.7	988.542	97.98	5970000	19	F19:64747	cdj-DDA8.raw	1	1	|#CONTAM#P01876|IGHA1_HUMAN:|#CONTAM#P01877|IGHA2_HUMAN	Carbamidomethylation	C21:Carbamidomethylation:1000.00	PEAKS DB
QTPEQIAEAALQEDVNVVAMSILSGAHPHLFPK	110.73	3539.81	33	1.4	885.961	109.86	6340000	17	F17:72766	cdj-DDA6.raw	1	1	SRS012902.34507			PEAKS DB
ELGVKPLATWVAGALGGVEPEIMGVGPVASTK	110.71	3132.69	32	1	1045.24	104.82	20100000	13	F13:69348	cdj-DDA2.raw	3	3	SRS053335.8087			PEAKS DB
APADKFVKQDGEMSWAAEHVVGVAQGSSEDIMADLR	110.69	3843.82	36	1.6	961.964	90.17	32700000	17	F17:58839	cdj-DDA6.raw	2	2				PEAKS DB
DAPFYTLGPLTTDTAPGYDHITSAIGGVEIAR	110.57	3318.64	32	0.3	1107.22	94.3	53600000	13	F13:61753	cdj-DDA2.raw	2	2	SRS018351.160172			PEAKS DB
EFTDYVQPNTATEDGEVDANYFQHKPYLDNFNK	110.53	3908.74	33	0.8	978.194	60.55	44800000	13	F13:37903	cdj-DDA2.raw	1	1	SRS018351.139749			PEAKS DB
LLGTSAWYAPGAAGAFVVESIIHNQGK	110.52	2756.43	27	2.1	919.819	102.94	114000000	15	F15:67924	cdj-DDA4.raw	3	3	SRS013215.5344:SRS014235.66950			PEAKS DB
IADGVISTSELINNTLSSANPALGDDAFQR	110.49	3088.53	30	-0.1	1030.52	95.71	112000000	15	F15:62681	cdj-DDA4.raw	2	2	SRS019601.52785			PEAKS DB
NLGSIMTGTAYPALWDLHYDANDESLHSMAEAYTR	110.48	3912.77	35	-1.1	979.199	94.42	51200000	14	F14:61486	cdj-DDA3.raw	1	1	SRS024132.321126			PEAKS DB
GPAWSNSLFEDNAEHGLGMEVGQR	110.47	2600.17	24	-1.3	867.73	64.44	51600000	15	F15:40736	cdj-DDA4.raw	1	1	SRS014459.3724			PEAKS DB
RDDENFFYVGC(+57.02)WEYQGNDTTAPVLNK	110.39	3137.38	26	-1.8	1046.8	76.98	89700000	15	F15:49445	cdj-DDA4.raw	2	2	SRS019910.4172	Carbamidomethylation	C11:Carbamidomethylation:1000.00	PEAKS DB
SLVIHPASTTHSQETLEELEDQGIHQGTIR	110.27	3325.65	30	0.6	832.421	44.78	340000000	20	F20:26041	cdj-DDA9.raw	3	3	SRS018351.167316:SRS017103.201257			PEAKS DB
FDVEAAAPVAAVAAVAGAAAPAEEEKDEFDVILSAVGDKK	110.27	3940.99	40	-0.9	986.255	103.98	15000000	20	F20:68282	cdj-DDA9.raw	1	1	SRS020869.234969			PEAKS DB
VPDVDAINALHQSELDALNAK	110.14	2232.14	21	2	1117.08	60.21	2600000000	13	F13:37787	cdj-DDA2.raw	4	4	SRS019582.50333			PEAKS DB
AAQLGAAVTYFAGPDGYVHDPDGVITDEK	110.08	2976.41	29	0.3	993.146	67.66	73500000	15	F15:42989	cdj-DDA4.raw	1	1	SRS050752.10276			PEAKS DB
GC(+57.02)NLHDLADYAVIQINDTHPTMVIPELIR	109.99	3317.65	29	1.6	1106.89	98.5	138000000	15	F15:64751	cdj-DDA4.raw	3	3	SRS049959.49834:SRS011586.67041:SRS045004.113896	Carbamidomethylation	C2:Carbamidomethylation:1000.00	PEAKS DB
ATTAVDMLSSLGVIQGYEDGSFKPNTTVTR	109.93	3157.56	30	0.5	1053.53	93.45	21200000	17	F17:61180	cdj-DDA6.raw	1	1	SRS022071.147111			PEAKS DB
AAAVTDYLVDVVANPNFINDADGAGLAGLR	109.9	3001.51	30	2.5	1001.51	103.25	5020000	13	F13:68253	cdj-DDA2.raw	1	1	SRS014459.63297			PEAKS DB
IGETHDGASTMDFMAQEQER	109.89	2251.95	20	0.5	1126.98	28.46	56200000	15	F15:15040	cdj-DDA4.raw	3	3	SRS016495.132091:SRS052697.111248:SRS051031.65008			PEAKS DB
AVGSEANC(+57.02)ASAMIVLNTAVAEALTDFKK	109.85	2880.44	28	2.1	961.155	107.18	8670000	17	F17:70981	cdj-DDA6.raw	2	2	SRS024132.67765	Carbamidomethylation	C8:Carbamidomethylation:1000.00	PEAKS DB
ASDNAQNGISLIQVAEGALNETHSILQR	109.8	2948.5	28	2.4	983.841	104.92	3290000	15	F15:69343	cdj-DDA4.raw	1	1	SRS051031.110772			PEAKS DB
AASNAQDGISLVQVAEGALNETHSILQR	109.76	2891.47	28	0.9	964.833	103.32	899000	13	F13:68323	cdj-DDA2.raw	1	1	SRS015264.89614:SRS014287.4183			PEAKS DB
VVDQSNEAIIGATIQAIHEPSGTHYGAITNVDGR	109.72	3532.75	34	0.6	1178.59	66.32	0	20	F20:41619	cdj-DDA9.raw	0	0	SRS015065.51924:SRS064557.34843			PEAKS DB
TKEPGAQGEPLYMDVC(+57.02)TALFEAESAPVVVGGR	109.7	3377.63	32	0.5	1126.88	99.43	15000000	17	F17:65542	cdj-DDA6.raw	2	2	SRS050422.172622	Carbamidomethylation	C16:Carbamidomethylation:1000.00	PEAKS DB
YTDAAADVAMPLTDLGIDPDKDLADQYDFTK	109.66	3387.57	31	3.6	1130.2	94.16	41000000	15	F15:61547	cdj-DDA4.raw	1	1	SRS050752.213222			PEAKS DB
AGELPHVFTGSVEHAIAHIEESIQGK	109.66	2755.39	26	2.5	689.857	94.27	9430000	15	F15:61723	cdj-DDA4.raw	3	3	SRS015190.54075:SRS014459.49672			PEAKS DB
IYAHPASVDSIPSSANQEDIVSMGTTAAR	109.65	2987.43	29	1.8	996.819	43.82	19700000	15	F15:25989	cdj-DDA4.raw	1	1	SRS021948.225651			PEAKS DB
MTSPNEEPVMNTAELHAMEHLAATFLR	109.65	3039.43	27	0.4	760.864	100.79	10700000	13	F13:66489	cdj-DDA2.raw	1	1	SRS018427.181737			PEAKS DB
IDDNMILILEGIHALNPELTPHIPAENK	109.65	3119.63	28	0.6	780.916	102.07	6740000	15	F15:67330	cdj-DDA4.raw	1	1	SRS019601.33584			PEAKS DB
EC(+57.02)GLVVAEGVNTLQQDLAYADAMAALPSDYKR	109.65	3467.67	32	0.9	1156.9	102.28	20100000	17	F17:67597	cdj-DDA6.raw	2	2	SRS014923.71683:SRS016954.31043:SRS053335.25627	Carbamidomethylation	C2:Carbamidomethylation:1000.00	PEAKS DB
TAAEEIQAHKDDLGVEGAFTSAGMDSSSDWR	109.56	3280.46	31	-0.9	1094.49	53.91	258000000	20	F20:32567	cdj-DDA9.raw	2	2	SRS011586.77155			PEAKS DB
TPVIWLHGLEC(+57.02)TC(+57.02)C(+57.02)TESFIR	109.54	2478.15	20	-0.8	827.056	77.72	18800000	15	F15:50022	cdj-DDA4.raw	2	2	SRS012902.12715:SRS053335.60992	Carbamidomethylation	C11:Carbamidomethylation:1000.00;C13:Carbamidomethylation:1000.00;C14:Carbamidomethylation:1000.00	PEAKS DB
MFSEVAAIYPITPSSTMAEYVDEWAAAGR	109.52	3162.47	29	0.8	1055.16	104.25	4150000	15	F15:68853	cdj-DDA4.raw	1	1	SRS050752.31485:SRS064276.3562:SRS013951.22946:SRS011529.22396:SRS019787.25927:SRS022609.37858			PEAKS DB
ANVAPENVDELMFGC(+57.02)ILTAGLGQNVAR	109.51	2858.41	27	0.3	953.809	103.14	14500000	15	F15:68069	cdj-DDA4.raw	1	1	SRS017191.52152:SRS015217.222219	Carbamidomethylation	C15:Carbamidomethylation:1000.00	PEAKS DB
IVLNETSYHGAGAIQEIANEAK	109.45	2327.18	22	-0.8	1164.59	47.89	38100000	15	F15:28935	cdj-DDA4.raw	2	2	SRS015217.123008			PEAKS DB
LQLC(+57.02)TIAVSLGDAETLVEHAASMTHSTYTPEELK	109.44	3714.81	34	1	929.711	105.94	0	15	F15:70043	cdj-DDA4.raw	0	0	SRS065504.65201:SRS019397.12706	Carbamidomethylation	C4:Carbamidomethylation:1000.00	PEAKS DB
FDVEAAAPAAVAVAAPGAAAPAEEEKDEFDVILSAVGDK	109.38	3810.88	39	2	953.73	98.76	61200000	14	F14:64642	cdj-DDA3.raw	1	1	SRS051031.31679			PEAKS DB
TEVMDGDIVPVAMGSNVQAQGVANLLSDIVR	109.36	3197.61	31	1.6	1066.88	106.76	1220000	13	F13:70671	cdj-DDA2.raw	1	1	SRS015217.46608:SRS024435.269365			PEAKS DB
ELSPLAPLHNPAGILGIEAAR	109.33	2138.18	21	1.5	1070.1	81.56	642000000	15	F15:52718	cdj-DDA4.raw	4	4	SRS019787.28125:SRS048164.147531:SRS015264.70955			PEAKS DB
ASSNAEDGISLIQVAEGALNETHSILQR	109.26	2922.47	28	1.3	975.165	106.07	15300000	13	F13:70182	cdj-DDA2.raw	1	1				PEAKS DB
AHFWNFANSELAPEFLNEPQELGLPVR	109.19	3124.54	27	1.8	1042.52	98.4	179000000	13	F13:64795	cdj-DDA2.raw	4	4	SRS055982.137113			PEAKS DB
DAEGNIISVGAPTIEHAVSGGNNVVHAISSLFGR	109.1	3387.72	34	0.7	847.937	105.38	2750000	15	F15:69648	cdj-DDA4.raw	1	1	SRS022609.124545			PEAKS DB
VVVAMAYNHAEGEMYAIAANDADGR	109.09	2637.2	25	-0.5	880.072	57.46	125000000	15	F15:35686	cdj-DDA4.raw	5	5	SRS020328.10426			PEAKS DB
HTWSTEGFLNTVDALYK	109.06	1980.96	17	0	991.486	82.83	153000000	13	F13:53828	cdj-DDA2.raw	5	5	SRS077730.60691			PEAKS DB
ILGIPVFGIVDTNC(+57.02)DPDEVDYVIPANDDAIR	108.99	3414.67	31	0.8	1139.23	103.89	3670000	15	F15:68589	cdj-DDA4.raw	1	1	SRS016095.248298:SRS014683.48041	Carbamidomethylation	C14:Carbamidomethylation:1000.00	PEAKS DB
ASDNAQDGISLIQVAEGALNETHSILQR	108.97	2949.48	28	0.3	984.167	106.03	24500000	13	F13:70123	cdj-DDA2.raw	1	1	SRS014923.112646:SRS052697.81416:SRS013687.88296			PEAKS DB
AEGVDHLLVQVADYADNTATYK	108.94	2392.15	22	0.1	1197.08	82.84	139000000	15	F15:53529	cdj-DDA4.raw	2	2	SRS050752.26125			PEAKS DB
EDDVEPLVGVPSFHDVYETINHDK	108.9	2753.28	24	2.6	689.33	83.36	18900000	15	F15:53953	cdj-DDA4.raw	2	2	SRS051031.247736			PEAKS DB
PVNSVVDALQGAVAGMNFSTPSSGGTLNSTK	108.8	3005.48	31	-3.4	1002.83	94.61	33000000	15	F15:61955	cdj-DDA4.raw	3	3	SRS015794.50498			PEAKS DB
DC(+57.02)GNADAEAAALKPGEALLLENLR	108.79	2510.24	24	0.3	837.755	80.35	250000000	13	F13:51863	cdj-DDA2.raw	2	2	SRS024132.75612	Carbamidomethylation	C2:Carbamidomethylation:1000.00	PEAKS DB
ELGVKPLATWVAGALAGVEPEVMGLGPIAATK	108.76	3144.73	32	-0.6	787.188	109.62	44200000	15	F15:72457	cdj-DDA4.raw	2	2	SRS019787.17372:SRS017521.70118:SRS064557.113608			PEAKS DB
YHQVSTDEVYGDLPLDRPDLFFTEETPIHTSSPYSSSK	108.75	4357.03	38	1.3	1090.27	81.86	58000000	16	F16:53061	cdj-DDA5.raw	3	3	SRS051031.20729:SRS043001.46314			PEAKS DB
LQHYTETVGAGDFQISQFQDWVLVR	108.74	2936.45	25	1.4	979.824	95.09	11300000	15	F15:62233	cdj-DDA4.raw	1	1	SRS022609.99551			PEAKS DB
SDSDTVSNHLYAVGWNYEGDR	108.72	2384.03	21	-4.6	1193.02	46.17	32300000	13	F13:27631	cdj-DDA2.raw	2	2	SRS042628.1790			PEAKS DB
AGVAPEQVDEVMMGC(+57.02)VIQASQGQNVAR	108.69	2843.34	27	-0.5	948.786	78.28	7130000	15	F15:50386	cdj-DDA4.raw	1	1	SRS015133.192425:SRS020233.36417	Carbamidomethylation	C15:Carbamidomethylation:1000.00	PEAKS DB
QAQPLYVIDGVVC(+57.02)DNMDFLNPDDIDR	108.68	3021.38	26	-0.2	1008.14	101.41	1830000	15	F15:66879	cdj-DDA4.raw	1	1	SRS024132.91741:SRS017307.46608	Carbamidomethylation	C13:Carbamidomethylation:1000.00	PEAKS DB
AEVLGNFTLLEENHNDTYNFLLHGANR	108.6	3100.5	27	2.9	1034.51	85.01	8540000	13	F13:55340	cdj-DDA2.raw	1	1	SRS022609.93142			PEAKS DB
SADIKPGNC(+57.02)LPFENIPVGTIIHNIELYPGR	108.58	3333.72	30	0.1	834.437	99.76	85300000	17	F17:65830	cdj-DDA6.raw	2	2	SRS011302.2258:SRS013158.24508	Carbamidomethylation	C9:Carbamidomethylation:1000.00	PEAKS DB
FPMGEALDTAQPVVEYLPGWHC(+57.02)DITAAR	108.54	3143.48	28	0.3	1048.84	93.9	115000000	13	F13:61460	cdj-DDA2.raw	2	2	SRS017521.83583:SRS019787.22255:SRS052697.34812	Carbamidomethylation	C22:Carbamidomethylation:1000.00	PEAKS DB
SRPTYGESVEATGYNSAFGDFTHAYLHNTER	108.54	3476.57	31	2.8	1159.87	56.53	83900000	17	F17:35121	cdj-DDA6.raw	4	4	SRS011586.35046			PEAKS DB
PVSIEQFGLQGDGAQNMIDLGITAEHVVEAAK	108.44	3336.67	32	2.3	835.176	103.25	33500000	13	F13:68200	cdj-DDA2.raw	3	3	SRS018351.135901			PEAKS DB
NIWHLSHEGSDLEDPWNAPK	108.43	2344.09	20	2	1173.05	49.44	130000000	15	F15:29918	cdj-DDA4.raw	4	4	SRS012902.41529			PEAKS DB
VDAPSGTALALADSVNEALDHEYTYVYDR	108.4	3154.47	29	0.7	1052.5	99.6	2620000	15	F15:65594	cdj-DDA4.raw	1	1	SRS012273.79591			PEAKS DB
AAELPHVFTGSVEHAIAHIEESIQGK	108.38	2769.41	26	3	693.361	95.09	2990000	15	F15:62275	cdj-DDA4.raw	2	2	SRS017433.112066:SRS051031.16164:SRS056259.33566			PEAKS DB
NPAYSDC(+57.02)VYVDELVAPLIVNTMPEK	108.35	2836.37	25	0.4	946.463	102.09	314000000	19	F19:67655	cdj-DDA8.raw	1	1	WP_034879627.1:WP_004222108.1	Carbamidomethylation	C7:Carbamidomethylation:1000.00	PEAKS DB
LLGTSAWYAPGAAGAYVVESIIHNQK	108.31	2715.4	26	1.7	906.143	101.61	114000000	13	F13:67035	cdj-DDA2.raw	1	1	SRS050422.29862:SRS054590.8526			PEAKS DB
AHFWNFANSDLAPEFLNEPQELGLPVR	108.27	3110.52	27	0.7	1037.85	98.55	352000000	13	F13:64864	cdj-DDA2.raw	3	3	SRS014287.28565:SRS015217.56203			PEAKS DB
TPFPSDIDAAYWTGVGLLAHESAMEGGTVK	108.26	3119.49	30	1.6	1040.84	101.58	6700000	13	F13:67065	cdj-DDA2.raw	1	1	SRS022071.185045			PEAKS DB
LAVAGQHFLDDQFGEVQK	108.25	2001	18	0.6	1001.51	48.1	40300000	15	F15:29059	cdj-DDA4.raw	2	2	SRS016954.134803			PEAKS DB
MPEVGGC(+57.02)FLQAESEVAAINMIYGAAGAGAR	108.22	3039.43	30	-1.7	1014.15	102.89	1830000	13	F13:67998	cdj-DDA2.raw	1	1	SRS056519.69708	Carbamidomethylation	C7:Carbamidomethylation:1000.00	PEAKS DB
TAQAALQIAC(+57.02)DLVDEGMITEQEAVLR	108.21	2844.4	26	1.2	949.142	107.53	120000000	17	F17:71287	cdj-DDA6.raw	5	5	SRS019787.16838:SRS019397.6975	Carbamidomethylation	C10:Carbamidomethylation:1000.00	PEAKS DB
EAVQFLHDLVADKETSIEQIADKYEQMNPK	108.17	3488.71	30	1.5	873.187	93.3	9850000	20	F20:60611	cdj-DDA9.raw	1	1	SRS018351.55251			PEAKS DB
FP(sub G)DQMNNVAVTDGDKVEAEQR	108.16	2362.09	21	0.5	1182.05	36.81	24600000	17	F17:20922	cdj-DDA6.raw	3	3	SRS011302.7151:SRS045004.20058:SRS054956.88244:SRS024265.4534			SPIDER
LPENLLPLQSGVGNVANAVIHGLVESR	108.16	2795.53	27	0.6	932.851	106.62	16100000	13	F13:70531	cdj-DDA2.raw	2	2	SRS014683.88887			PEAKS DB
HPSEFTQIGADIEVQVLEIDKENR	108.15	2766.38	24	-0.7	923.134	91.24	30100000	13	F13:59615	cdj-DDA2.raw	3	3	SRS016056.27238:SRS063985.50051:SRS050422.13755:SRS022071.225731			PEAKS DB
AHVAPEQVDHVYMGC(+57.02)VIQAGLGQNVAR	108.15	2918.43	27	-0.6	973.816	51.61	270000000	20	F20:30972	cdj-DDA9.raw	4	4	SRS017521.70118	Carbamidomethylation	C15:Carbamidomethylation:1000.00	PEAKS DB
RPEIQTAQTQYNPNYPQYMVDVDVAK	108.12	3067.47	26	0.2	1023.5	48.96	74800000	13	F13:29519	cdj-DDA2.raw	1	1	SRS022609.53564:SRS049995.91458			PEAKS DB
KVEGDLTLAAEHEFGVYASTVK	108.11	2363.2	22	-0.3	788.741	64.29	56100000	13	F13:40765	cdj-DDA2.raw	3	3	SRS019601.568			PEAKS DB
NLSQILSDREEIAHNMQSTLDDATDAWGIK	108.09	3370.61	30	1.1	1124.55	96.19	18700000	12	F12:63392	cdj-DDA10.raw	1	1	|#CONTAM#P27105|STOM_HUMAN			PEAKS DB
KEYLMDENNSNLTDANVDYLGMWTADK	108.09	3149.4	27	0.7	1050.81	78.24	4680000	15	F15:50389	cdj-DDA4.raw	1	1	SRS050925.19428:SRS058770.5601			PEAKS DB
IGENLHTVSADDEANTITVDGK	108.07	2298.1	22	2.1	1150.06	25.18	51500000	15	F15:12785	cdj-DDA4.raw	2	2				PEAKS DB
TILYTLNPC(+57.02)ANEVIATMLGNFQDGSC(+57.02)PGK	108.06	3183.5	29	1.1	1062.18	107.11	5630000	15	F15:70792	cdj-DDA4.raw	1	1	SRS019582.54752:SRS049959.3683:SRS049995.23827	Carbamidomethylation	C9:Carbamidomethylation:1000.00;C26:Carbamidomethylation:1000.00	PEAKS DB
ADPC(+57.02)FAPDAWVTTWDSHNPGVLALVR	107.98	2894.38	26	2.3	965.803	99.29	21000000	15	F15:65387	cdj-DDA4.raw	1	1	SRS017521.17248:SRS012273.239322	Carbamidomethylation	C4:Carbamidomethylation:1000.00	PEAKS DB
KPWTNNPTEQISYVSC(+57.02)HDDMC(+57.02)LVDR	107.93	3064.35	25	-2.2	1022.45	46.79	10200000	13	F13:28074	cdj-DDA2.raw	2	2	SRS024132.5114	Carbamidomethylation	C16:Carbamidomethylation:1000.00;C21:Carbamidomethylation:1000.00	PEAKS DB
LAC(+57.02)VMQNVGNLFEVDTVQSVLHHVEHIAGK	107.9	3343.68	30	3.2	836.93	100.91	5130000	13	F13:66584	cdj-DDA2.raw	2	2	SRS018817.26862	Carbamidomethylation	C3:Carbamidomethylation:1000.00	PEAKS DB
KLDYFVLQHMEPDHASSALALLEK	107.89	2754.41	24	-0.1	689.609	76.7	36400000	13	F13:49392	cdj-DDA2.raw	3	3	SRS015264.180578			PEAKS DB
KLDDAADFIDDAGLVDAIGDKTENESVDIGHVSK	107.87	3571.72	34	2.2	893.938	76.55	5560000	19	F19:49554	cdj-DDA8.raw	1	1	WP_048929001.1:WP_007869594.1			PEAKS DB
SPYYINQADFVAC(+57.02)HNPAYVIQGMK	107.86	2785.3	24	-0.3	929.44	71.43	87300000	13	F13:45681	cdj-DDA2.raw	2	2	SRS014459.3724	Carbamidomethylation	C13:Carbamidomethylation:1000.00	PEAKS DB
FHVISAVNSPNC(+57.02)YEGPMTGYQISPELWEK	107.8	3352.55	29	-1.4	1118.52	79.62	27000000	13	F13:51449	cdj-DDA2.raw	1	1	SRS018427.188004	Carbamidomethylation	C12:Carbamidomethylation:1000.00	PEAKS DB
IITDVHEPSQAQPVADVVDVIQLPAFLAR	107.78	3140.69	29	-0.6	1047.9	102.95	20800000	16	F16:68200	cdj-DDA5.raw	2	2	SRS016585.4619			PEAKS DB
HDNWSITTDDGINLLEPGK	107.75	2124.01	19	-1.1	1063.01	66.88	21700000	13	F13:42438	cdj-DDA2.raw	2	2	SRS019161.61013			PEAKS DB
GSAHVGDSDFESEAWVVSPIIDLAK	107.69	2628.27	25	1.8	877.099	95.99	22300000	17	F17:63055	cdj-DDA6.raw	1	1	SRS016056.9036:SRS045713.36188			PEAKS DB
LVTLTDYEHVVAEALETGYIK	107.68	2363.23	21	5.3	1182.63	103.15	37200000	13	F13:68183	cdj-DDA2.raw	2	2	SRS019582.9249			PEAKS DB
GIENSSGPLGQGHAIAAGAAVAEK	107.67	2204.12	24	0.6	1103.07	27.9	116000000	13	F13:14570	cdj-DDA2.raw	3	3	SRS049995.45693			PEAKS DB
GIENSSGPLGQGHALAAGAAVAEK	107.67	2204.12	24	0.6	1103.07	27.9	116000000	13	F13:14570	cdj-DDA2.raw	3	3	SRS024132.87288:SRS013521.6808			PEAKS DB
ANDHDTGLNTGGMGTVAPNPYYTPAIAAEC(+57.02)MEK	107.66	3465.53	33	0.9	1156.18	60.17	0	13	F13:37649	cdj-DDA2.raw	0	0	SRS019787.53305	Carbamidomethylation	C30:Carbamidomethylation:1000.00	PEAKS DB
VFVNGVEVAQHEGGFLPFDAVVTDIVR	107.62	2913.5	27	-0.6	972.174	101.37	3160000	15	F15:66870	cdj-DDA4.raw	1	1	SRS017103.136077			PEAKS DB
PDTAELTLLRPIQALGTEYFVLTPPGTSAR	107.58	3226.72	30	0.4	1076.58	103.76	16000000	11	F11:67361	cdj-DDA1.raw	2	2	|#CONTAM#Q9Y6R7|FCGBP_HUMAN			PEAKS DB
TGDDAGDGTTTATVLAQAIVAEGLK	107.49	2374.19	25	-0.7	1188.1	94.74	85600000	17	F17:62081	cdj-DDA6.raw	4	4	SRS024132.5010:SRS058770.8152:SRS015960.14914:SRS058770.27776:SRS019601.4392:SRS012273.6413:SRS077730.14811:SRS043411.20622:SRS058723.11406			PEAKS DB
DHYMSAQEAMEYGLIDNVITSR	107.45	2542.15	22	-2.6	848.387	84.53	5920000	15	F15:54819	cdj-DDA4.raw	1	1	SRS011405.48264			PEAKS DB
TPVC(+57.02)EPVQTGLLAIDSMVPIGR	107.43	2352.22	22	2	1177.12	99.87	1650000	15	F15:65776	cdj-DDA4.raw	1	1	SRS017521.103847	Carbamidomethylation	C4:Carbamidomethylation:1000.00	PEAKS DB
TPGHPEYGLTPGIEMTTGPLGQGFASAIGFAYGQR	107.4	3577.73	35	-2.4	1193.58	99.36	18200000	20	F20:64967	cdj-DDA9.raw	3	3	SRS017103.232399			PEAKS DB
DVPEHTTGVQFIFDTLTNAEYGAVSNLHEIK	107.4	3444.68	31	-0.5	862.178	105.47	5040000	15	F15:69741	cdj-DDA4.raw	1	1	SRS023583.5891			PEAKS DB
FPAFMTGDIGLKPLNDAVEPYLDNVVESR	107.37	3206.6	29	-2	1069.87	100.38	4830000	17	F17:66262	cdj-DDA6.raw	2	2	SRS021484.191658			PEAKS DB
NLFDHVNIDPAHINLPDGTNMDAEAEC(+57.02)K	107.35	3149.42	28	0.1	1050.81	73.52	68800000	17	F17:47053	cdj-DDA6.raw	4	4	SRS016495.5326	Carbamidomethylation	C27:Carbamidomethylation:1000.00	PEAKS DB
ENC(+57.02)LVDQEFQFGDGDKQTVAQYLASQSK	107.34	3204.47	28	-1.7	1069.16	68.93	15400000	15	F15:43961	cdj-DDA4.raw	1	1	SRS019582.98996	Carbamidomethylation	C3:Carbamidomethylation:1000.00	PEAKS DB
AMEEMDTTNGVIILNDLFGGSPYNAAC(+57.02)R	107.3	3058.38	28	0.8	1020.47	102.48	6100000	13	F13:67684	cdj-DDA2.raw	1	1	SRS012902.40117	Carbamidomethylation	C27:Carbamidomethylation:1000.00	PEAKS DB
VTAEEVNAAMQAAATESFGYNTDPIVSR	107.28	2941.38	28	0	981.466	88.04	30400000	19	F19:57522	cdj-DDA8.raw	1	1	WP_004233286.1:WP_003066531.1			PEAKS DB
AHGYVC(+57.02)DVTDEDAVNAMVAK	107.27	2163.96	20	-0.9	1082.98	34.33	233000000	17	F17:19046	cdj-DDA6.raw	3	3	SRS013951.23455:SRS013687.23025	Carbamidomethylation	C6:Carbamidomethylation:1000.00	PEAKS DB
AASNAQDGISLVQTAEGALNEVHSMLQR	107.24	2909.43	28	1.3	970.819	106.61	15600000	15	F15:70435	cdj-DDA4.raw	1	1	SRS013158.71945			PEAKS DB
LPYEEALDGISNTQTISPGALGHDDDER	107.23	3012.39	28	1	1005.14	62.34	22900000	13	F13:39242	cdj-DDA2.raw	1	1	SRS023176.9262			PEAKS DB
ELTLAQYEQGADIVMNVASGTGVGILEGAK	107.22	3033.53	30	1.3	1012.19	105.11	3540000	13	F13:69544	cdj-DDA2.raw	1	1	SRS013476.224084			PEAKS DB
EYGHEGDLMLGANAAGFVK	107.19	1977.93	19	1.4	989.971	49.43	39600000	13	F13:29839	cdj-DDA2.raw	2	2	SRS015578.22506:SRS051031.57314:SRS052697.123779			PEAKS DB
EHAEQVDDNYDKIEQVATVSANNDAEIGK	107.19	3201.47	29	-1.4	1068.16	37.65	36200000	13	F13:21468	cdj-DDA2.raw	3	3	SRS024132.71599:SRS047044.25735			PEAKS DB
EGIHTIGELVAHTEQDLLDIR	107.18	2358.22	21	-1.4	590.561	99.57	29900000	15	F15:65552	cdj-DDA4.raw	2	2	SRS050422.222489			PEAKS DB
AFLDAHQNAEEMTDADVTELK	107.17	2347.06	21	-5	1174.53	44.99	5570000	15	F15:26788	cdj-DDA4.raw	1	1	SRS052027.51538			PEAKS DB
DTLVFTYQGDGDLASIGTAEIVHAAHR	107.16	2856.4	27	-0.3	715.108	78.82	12500000	17	F17:50861	cdj-DDA6.raw	1	1	SRS014613.14643:SRS018351.9694:SRS049995.74919			PEAKS DB
SHDISGMTHQQAIDAGIIEPTHASAYHVFR	107.08	3288.57	30	0	1097.2	40.86	1440000	17	F17:23869	cdj-DDA6.raw	1	1	SRS049959.74895			PEAKS DB
FIEQGEDLTWAAEHVVGVASDVPEDIKK	107.07	3081.53	28	0.6	771.39	90.36	239000000	17	F17:58916	cdj-DDA6.raw	4	4	SRS050422.1241			PEAKS DB
LLSLEQALEFINKDEMVEVTPESIR	107.05	2902.5	25	1.4	968.509	103.8	18700000	15	F15:68512	cdj-DDA4.raw	2	2	SRS012902.38294			PEAKS DB
HNNWSITTDDGINLLEPGK	107.04	2123.03	19	-0.6	1062.52	63.08	68900000	15	F15:39698	cdj-DDA4.raw	2	2	SRS050422.9207:SRS015578.65080			PEAKS DB
YYALDMFPYPSGVGLHAGHPEGYTATDIMSR	107.01	3415.56	31	-0.4	854.898	82.67	4560000	15	F15:53530	cdj-DDA4.raw	2	2	SRS022137.55189:SRS013476.241411			PEAKS DB
SGAPLHLFQAQTPYETYLGGLNAQELANLK	107	3243.66	30	1.1	1082.23	93.95	30100000	16	F16:61669	cdj-DDA5.raw	1	1	SRS024132.2261			PEAKS DB
AHASNAGIAQYVEVVGGFLIEK	106.98	2272.19	22	3.3	1137.1	98.81	30800000	16	F16:65275	cdj-DDA5.raw	3	3	SRS012902.18261			PEAKS DB
LPEGTEM(+15.99)AMPGDHITIEGDLIHPIAMEEGLR	106.97	3387.61	31	1.9	1130.21	77.43	2380000	13	F13:50008	cdj-DDA2.raw	1	1	SRS013687.15812	Oxidation (M)	M7:Oxidation (M):6.59	PEAKS DB
LSFEAAMLNLGGHVLGFPSENVSSATK	106.92	2775.39	27	1.9	926.139	101.81	5090000	13	F13:67228	cdj-DDA2.raw	1	1	SRS050422.28374			PEAKS DB
TAPELFAQENIDGGLVGGASLKPDFGAIVNYNK	106.86	3404.73	33	5	1135.92	92.32	6000000	13	F13:60368	cdj-DDA2.raw	1	1	SRS051882.119572			PEAKS DB
SHC(+57.02)IAEVENDEMPADLPSLAADFVESK	106.83	2973.34	27	-1.1	992.119	93.81	561000000	13	F13:61733	cdj-DDA2.raw	3	3	#CONTAM#P02768-1	Carbamidomethylation	C3:Carbamidomethylation:1000.00	PEAKS DB
LEYQWTNNIGDAHTIGTRPDNGMLSLGVSYR	106.76	3477.67	31	1.9	1160.23	68.21	22700000	13	F13:43425	cdj-DDA2.raw	2	2	SRS017521.9039			PEAKS DB
APMHTNYFAFENADAAK	106.74	1896.85	17	0	949.431	32.82	44800000	15	F15:18257	cdj-DDA4.raw	2	2	SRS015217.36818			PEAKS DB
VAAAASEASVPVVMHLDHGSSYELAMQAFR	106.73	3143.52	30	-0.3	786.886	75.1	27200000	13	F13:48310	cdj-DDA2.raw	2	2	SRS015264.153402:SRS019161.203737			PEAKS DB
HSEFTPIAAIPVAQGISTIQK	106.72	2207.2	21	1.9	1104.61	69.08	7920000	13	F13:44115	cdj-DDA2.raw	2	2	SRS049995.77245			PEAKS DB
ISHDTATATNLYIDHLVSTIAPIGPDK	106.61	2862.48	27	1.2	716.627	90.07	19400000	17	F17:58705	cdj-DDA6.raw	1	1	SRS024075.121381			PEAKS DB
SLHDPDGLVATYISEVHEHDGHLYLGSFR	106.6	3263.56	29	0.3	816.898	81.27	7700000	19	F19:52863	cdj-DDA8.raw	1	1	|#CONTAM#Q9HDC9|APMAP_HUMAN			PEAKS DB
TPHIQNLAVGGVANPINLDGLGVLNLER	106.59	2893.58	28	0.4	965.533	95.31	16400000	17	F17:62561	cdj-DDA6.raw	1	1	SRS012273.313927			PEAKS DB
NVAASDSVQENVALAALAAQSEYAQAQK	106.56	2846.4	28	0.6	949.809	82.45	35900000	15	F15:53192	cdj-DDA4.raw	1	1	SRS050422.281360			PEAKS DB
NPNNSDAPDLVC(+57.02)EVAQHLGDNVVR	106.54	2632.23	24	1.6	878.419	82.75	18500000	15	F15:53463	cdj-DDA4.raw	1	1	SRS022071.179726	Carbamidomethylation	C12:Carbamidomethylation:1000.00	PEAKS DB
EDDVMGIDEVAEPVGVVAGVTPVTNPTSTAIFK	106.52	3356.67	33	2.2	1119.9	96.17	4090000	17	F17:63175	cdj-DDA6.raw	1	1	SRS020869.235075			PEAKS DB
GPLDHDGFSAVEAIAPGVIER	106.51	2149.08	21	-1.7	1075.55	74.88	54700000	16	F16:48004	cdj-DDA5.raw	2	2	SRS012273.100080			PEAKS DB
YIC(+57.02)HFPETEEIWSFGSGYGGNALLGK	106.5	2931.35	26	1.2	978.126	90.86	5800000	15	F15:59250	cdj-DDA4.raw	1	1	SRS015663.105041	Carbamidomethylation	C3:Carbamidomethylation:1000.00	PEAKS DB
EEKPEFDPILLRPVDDLELTVR	106.43	2622.39	22	0.4	656.605	90.92	43600000	15	F15:59244	cdj-DDA4.raw	2	2	SRS012273.280990			PEAKS DB
ELGVTPMATWV(sub I)AGALGGVDPSIMGVGPVASTK	106.43	3067.57	32	3.5	1023.53	107.8	12900000	14	F14:71113	cdj-DDA3.raw	1	1	SRS017521.289118			SPIDER
LESEETMVLEAHDAQGDVPVTVTVHDFPGK	106.4	3249.55	30	3.8	1084.19	58.46	1280000	19	F19:36661	cdj-DDA8.raw	1	1	|#CONTAM#P01024|CO3_HUMAN			PEAKS DB
IDVVPTGWGTPLEVFEHVFEHER	106.39	2692.33	23	3.3	674.092	107.44	39800000	15	F15:70890	cdj-DDA4.raw	2	2	SRS019601.52462			PEAKS DB
SC(+57.02)IPEESVHSMPFPITVDDVAAAIITADK	106.37	3112.51	29	0.4	1038.51	104.26	7620000	13	F13:68955	cdj-DDA2.raw	1	1	SRS012902.17534	Carbamidomethylation	C2:Carbamidomethylation:1000.00	PEAKS DB
IDNPNTHGTGC(+57.02)TLSSAIASNLAK	106.36	2341.13	23	1.3	1171.58	37.43	12500000	17	F17:21413	cdj-DDA6.raw	2	2	SRS051031.129353:SRS017521.58545:SRS015133.43838:SRS012273.255771	Carbamidomethylation	C11:Carbamidomethylation:1000.00	PEAKS DB
QIANVASISASDETVGQLVADAMEK	106.35	2546.25	25	-0.4	849.758	96.28	9840000	15	F15:63177	cdj-DDA4.raw	1	1	SRS018656.90192:SRS017433.36185			PEAKS DB
DSC(+57.02)QGDSGGPVVC(+57.02)NGQLQGVVSWGDGC(+57.02)AQK	106.33	3121.33	30	-1.9	1041.45	54.97	43500000	13	F13:33815	cdj-DDA2.raw	1	1	#CONTAM#P07477	Carbamidomethylation	C3:Carbamidomethylation:1000.00;C13:Carbamidomethylation:1000.00;C27:Carbamidomethylation:1000.00	PEAKS DB
DFYSAISGFDGDLIKPLGETGSGQGLR	106.32	2799.37	27	-1.3	934.13	96.69	10300000	13	F13:63522	cdj-DDA2.raw	1	1	SRS050422.17060			PEAKS DB
THAPVDFDTAVASTITSHDAGYINK	106.32	2630.26	25	0.9	877.762	53.32	133000000	15	F15:32728	cdj-DDA4.raw	3	3	SRS017521.88351			PEAKS DB
LHIPVVATVDTNC(+57.02)DPDVIDFPIPANDDAIR	106.28	3301.63	30	-2.4	1101.55	92.55	0	17	F17:60572	cdj-DDA6.raw	0	0	SRS014683.89595	Carbamidomethylation	C13:Carbamidomethylation:1000.00	PEAKS DB
LTAEDNNQIVVGFRPEDASLAAPDDANAFSLK	106.28	3387.66	32	0.4	1130.23	76.07	133000000	16	F16:48751	cdj-DDA5.raw	6	6	SRS024075.40991			PEAKS DB
VAALC(+57.02)GDALNIYSGNDDQVVPLLALGGK	106.27	2842.45	28	0.8	948.492	97.34	7370000	15	F15:63923	cdj-DDA4.raw	1	1	SRS015217.215831	Carbamidomethylation	C5:Carbamidomethylation:1000.00	PEAKS DB
EGIIQEALVETIGC(+57.02)SGMTHSAAMAAEILPGK	106.23	3183.56	31	0.2	1062.19	101.03	19300000	13	F13:66660	cdj-DDA2.raw	2	2	SRS064645.5080:SRS014235.22209	Carbamidomethylation	C14:Carbamidomethylation:1000.00	PEAKS DB
VEC(+57.02)RPVPEEELETFEEAGAC(+57.02)GTAAVISPIQR	106.22	3443.63	31	0.5	1148.89	82.97	7540000	20	F20:53279	cdj-DDA9.raw	1	1	SRS019582.4368:SRS016954.32061	Carbamidomethylation	C3:Carbamidomethylation:1000.00;C20:Carbamidomethylation:1000.00	PEAKS DB
FHTQTAGSMLTAQQPNNNIVR	106.21	2327.14	21	-1	1164.58	23.93	164000000	17	F17:11939	cdj-DDA6.raw	6	6	SRS050752.109079:SRS045004.192108			PEAKS DB
AGQLTSEEDTLTLVTADHSHVFSFGGYTLR	106.2	3251.57	30	-0.2	813.9	86.17	68600000	11	F11:55087	cdj-DDA1.raw	1	1	|#CONTAM#P09923|PPBI_HUMAN			PEAKS DB
QEQLVSAYGTPYHWEQGTIVVDTPERPAGQESAIGLTAPK	106.19	4323.14	40	-1.3	1081.79	67.11	8940000	16	F16:42498	cdj-DDA5.raw	1	1	SRS011529.210996			PEAKS DB
TYATHEGDTGSPEVQVALLTK	106.17	2216.1	21	-0.7	1109.05	35.91	253000000	20	F20:19751	cdj-DDA9.raw	2	2	SRS024075.117392			PEAKS DB
HIIEGTPLLAPGADGINGVNLANATLLSSWLGK	106.15	3311.79	33	2.5	1104.94	104.1	2830000	13	F13:68863	cdj-DDA2.raw	1	1	SRS023176.91796			PEAKS DB
EHNGVLEC(+57.02)ETEVVSSLTAYGPGYIDESMK	106.08	3213.45	29	-3.1	1072.15	93.12	7220000	13	F13:60929	cdj-DDA2.raw	1	1	SRS019787.113203:SRS014459.134501	Carbamidomethylation	C8:Carbamidomethylation:1000.00	PEAKS DB
LMEEDPTLSYVNNAETHQQIIGGLGEQHLDVVK	106.08	3676.8	33	-0.1	920.208	66.38	16800000	16	F16:41991	cdj-DDA5.raw	1	1	SRS014287.65862			PEAKS DB
LDC(+57.02)AIIHVQQASPDGTC(+57.02)IIDGDEFHDVDIAVAAK	106.08	3692.74	34	-0.5	924.193	73.65	7870000	13	F13:47368	cdj-DDA2.raw	1	1	SRS021484.102750:SRS015663.88593	Carbamidomethylation	C3:Carbamidomethylation:1000.00;C17:Carbamidomethylation:1000.00	PEAKS DB
FTNQHITNQAAAGYLWNPLTGVYLFPR	106.07	3091.57	27	0.3	1031.53	100.18	28200000	17	F17:66112	cdj-DDA6.raw	1	1	SRS016056.14438:SRS050925.95099			PEAKS DB
KVTDVLDEAGMPYEVFDNVKPNPPVEC(+57.02)IQDGVAK	106.05	3772.83	34	-0.7	944.215	81.78	132000000	17	F17:52852	cdj-DDA6.raw	2	2	SRS015133.239950	Carbamidomethylation	C27:Carbamidomethylation:1000.00	PEAKS DB
IDEVVVFHPLGEQHIASIAQIQLK	106.05	2683.47	24	2.1	895.499	76.8	10900000	15	F15:49433	cdj-DDA4.raw	2	2	SRS017521.109579			PEAKS DB
AVGESVAKPWEYYNNNIAGTLTLVDVMR	105.99	3109.55	28	1.1	1037.53	97.03	18500000	17	F17:63802	cdj-DDA6.raw	1	1	SRS019601.22550:SRS019397.52471:SRS052027.30080			PEAKS DB
PAALNALNSETLDELNVC(+57.02)LSEIEANDDIK	105.94	3170.53	29	0.7	1057.85	101.54	12900000	15	F15:66971	cdj-DDA4.raw	1	1	SRS015663.119442	Carbamidomethylation	C18:Carbamidomethylation:1000.00	PEAKS DB
LHLAQVSYVEEVVEAAEDHVVVK	105.94	2562.33	23	-0.4	855.118	97.26	14800000	15	F15:63867	cdj-DDA4.raw	2	2	SRS015663.191897			PEAKS DB
LGTVEDALAIIESGDC(+57.02)IVNSIHGC(+57.02)EPR	105.94	2924.4	27	-0.3	732.107	103.94	7090000	13	F13:68728	cdj-DDA2.raw	3	3	SRS018427.84866	Carbamidomethylation	C16:Carbamidomethylation:1000.00;C24:Carbamidomethylation:1000.00	PEAKS DB
DHALLNLDDVFDGENYAGTGTLR	105.94	2505.18	23	-0.4	836.066	86.27	26800000	15	F15:55981	cdj-DDA4.raw	2	2	SRS050422.20994			PEAKS DB
ALGYETELNLC(+57.02)DVDYVVEGSNHPMPQIPNR	105.93	3429.6	30	0.9	1144.21	84.9	6300000	15	F15:55012	cdj-DDA4.raw	1	1	SRS014683.123074	Carbamidomethylation	C11:Carbamidomethylation:1000.00	PEAKS DB
ASDNAQDGISLIQVAEGALSETHSILQR	105.92	2922.47	28	0.1	975.163	106.58	35400000	13	F13:70537	cdj-DDA2.raw	2	2	SRS053335.7968			PEAKS DB
LMEEDPTLSYLNNAETHQQIIGGLGEQHLDVVK	105.9	3690.82	33	-0.1	923.712	73.83	25200000	17	F17:47252	cdj-DDA6.raw	2	2	SRS014459.37953			PEAKS DB
LMEEDPTLSYINNAETHQQIIGGLGEQHLDVVK	105.9	3690.82	33	-0.1	923.712	73.83	25200000	17	F17:47252	cdj-DDA6.raw	2	2	SRS048164.29387			PEAKS DB
ELDEFC(+57.02)PEHTILASNTSSLAITQIGAATK	105.89	3116.53	29	1.2	1039.85	79.91	219000000	19	F19:51800	cdj-DDA8.raw	1	1	WP_014016399.1	Carbamidomethylation	C6:Carbamidomethylation:1000.00	PEAKS DB
VEDVNSPYYGQLLLSDSGLPQATSER	105.86	2837.37	26	-0.4	946.798	74.93	49900000	15	F15:47932	cdj-DDA4.raw	1	1	SRS023583.32637			PEAKS DB
GLMDVGEFGYAMSPDLHNAWTTPGQITDVPR	105.85	3374.57	31	0.2	1125.86	94.74	9180000	13	F13:62075	cdj-DDA2.raw	1	1	SRS015217.56900			PEAKS DB
AEELPELDDDFASEASEFDTLDELKEDLKK	105.84	3440.59	30	0.1	861.154	94.07	54000000	16	F16:61737	cdj-DDA5.raw	2	2	SRS018351.159166			PEAKS DB
EIVHNPSYDVLFAEETKPSLEGFEK	105.84	2877.41	25	-0.9	960.142	66.91	84900000	13	F13:42434	cdj-DDA2.raw	2	2	SRS050925.91454			PEAKS DB
VATAFGPGTHGSTYAGHPVSC(+57.02)AASLAVLR	105.83	2854.42	29	-0.1	714.612	41.69	102000000	15	F15:24511	cdj-DDA4.raw	4	4	SRS015217.145216	Carbamidomethylation	C21:Carbamidomethylation:1000.00	PEAKS DB
DDAGVWHYYDSDDEMVTDEWK	105.81	2575.01	21	1.5	859.346	68.35	131000000	13	F13:43479	cdj-DDA2.raw	2	2	SRS023914.35577			PEAKS DB
DINAMVIGAHGDLMVPLTR	105.77	2022.04	19	0.3	1012.03	77.09	235000000	13	F13:49794	cdj-DDA2.raw	5	5	SRS012902.35416			PEAKS DB
DLVHFFNEDGLGAIVNSSR	105.77	2089.02	19	-2.1	1045.52	93.39	57700000	13	F13:61165	cdj-DDA2.raw	2	2	SRS023914.203626:SRS015794.127843:SRS050422.27083:SRS015578.15704:SRS012902.34789:SRS054590.28430			PEAKS DB
VNEIAYDVDDDPHAYYIQQAQNGLYAR	105.76	3140.45	27	0.8	1047.82	57.05	35500000	13	F13:35313	cdj-DDA2.raw	1	1	SRS024132.101816:SRS049995.22916			PEAKS DB
TIALDKNDEIC(+57.02)GYEFVHLGK	105.74	2321.14	20	1.6	1161.58	55.14	92700000	15	F15:34132	cdj-DDA4.raw	3	3		Carbamidomethylation	C11:Carbamidomethylation:1000.00	PEAKS DB
AAEALM(+15.99)SADPTLDALIPAGGGGDPLQGAIAAVER	105.73	3233.62	34	2.2	1078.88	99.43	2620000	17	F17:65620	cdj-DDA6.raw	1	1	SRS014459.96610	Oxidation (M)	M6:Oxidation (M):1000.00	PEAKS DB
VTGAHTYGGHGEQMAVFASQVK	105.7	2274.09	22	0.2	1138.05	21.02	144000000	16	F16:10078	cdj-DDA5.raw	3	3	SRS024132.66984:SRS023914.22521			PEAKS DB
SLVDGHVIMSLPTYYGSNGDNAAHQSNEWITGK	105.69	3560.66	33	-0.6	1187.89	72.03	14500000	13	F13:46162	cdj-DDA2.raw	2	2	SRS015264.48352			PEAKS DB
HNMILGHEC(+57.02)C(+57.02)AEVVEVGELVK	105.69	2422.14	21	-2.6	808.387	50.3	7860000	13	F13:30628	cdj-DDA2.raw	1	1	SRS012273.27696:SRS050422.57075	Carbamidomethylation	C9:Carbamidomethylation:1000.00;C10:Carbamidomethylation:1000.00	PEAKS DB
EFAGYHSQLAAAADPTEVVR	105.67	2131.03	20	0.8	1066.52	38.28	53100000	13	F13:21939	cdj-DDA2.raw	2	2	SRS024132.15755			PEAKS DB
HFNLPIIPLIEGADVSEESFDAK	105.66	2540.28	23	-0.4	847.767	100.19	19400000	13	F13:66078	cdj-DDA2.raw	1	1	SRS024132.95124:SRS013687.105359			PEAKS DB
ALMAEQNIDAYVVPTADFHQSEYVGEHFK	105.66	3308.54	29	-0.5	828.143	68.56	12700000	16	F16:43540	cdj-DDA5.raw	1	1	SRS015782.105474:SRS020869.146209			PEAKS DB
FEEFLHGFHEIDEYFANTPFEK	105.65	2745.24	22	0.7	916.087	95.13	61200000	13	F13:62385	cdj-DDA2.raw	2	2	SRS015133.65965			PEAKS DB
EVMAEADFPYLSSNWVNLPLGNR	105.64	2621.26	23	-2.6	874.758	99.69	8110000	15	F15:65640	cdj-DDA4.raw	1	1	SRS014287.58859			PEAKS DB
TDEDMHTNVEGVYAVGDIR	105.62	2119.95	19	-1.2	1060.98	34.72	3190000	15	F15:19657	cdj-DDA4.raw	1	1	WP_065549195.1:WP_002565762.1:WP_022202085.1:CCX97371.1			PEAKS DB
DTAGC(+57.02)YVVPAFTGLGAPYWDQYAR	105.6	2677.23	24	0.1	893.416	96.65	0	15	F15:63443	cdj-DDA4.raw	0	0	SRS014979.84145	Carbamidomethylation	C5:Carbamidomethylation:1000.00	PEAKS DB
E(sub T)LHPDNVAAGPASYGLTDSLGR	105.6	2239.09	22	0.3	1120.55	53.7	3470000	15	F15:33097	cdj-DDA4.raw	1	1	SRS016495.15483			SPIDER
AQAIANNFTQEDVDLITAAVTYNLTKPEK	105.58	3177.62	29	2.9	1060.22	101.71	5880000	13	F13:67154	cdj-DDA2.raw	1	1	SRS015217.228632			PEAKS DB
IVDTIGPATESLEGITSLVEAGMDVAR	105.54	2743.39	27	1.3	915.473	109.92	12100000	15	F15:72701	cdj-DDA4.raw	2	2	SRS015133.226279			PEAKS DB
SGNSPESLGNVEAAEVVC(+57.02)QNLYHLFVTC(+57.02)NHEGTLSK	105.53	3959.84	36	-0.4	990.967	98.75	20300000	15	F15:64978	cdj-DDA4.raw	1	1	SRS024625.132184:SRS016954.134803:SRS043411.134863	Carbamidomethylation	C18:Carbamidomethylation:1000.00;C28:Carbamidomethylation:1000.00	PEAKS DB
ADLEEVC(+57.02)GHEITNDAILDAIK	105.52	2325.12	21	-0.3	1163.56	64.93	25600000	20	F20:40591	cdj-DDA9.raw	2	2	SRS015264.158327	Carbamidomethylation	C7:Carbamidomethylation:1000.00	PEAKS DB
SMTEAEQQQLIDDHFLFDKPVSPLLLASGMAR	105.5	3586.78	32	-1.4	897.701	96.23	7730000	15	F15:63144	cdj-DDA4.raw	1	1	|#CONTAM#P12277|KCRB_HUMAN			PEAKS DB
TFHEWYNEGIINSDAATRPEDANYK	105.45	2940.33	25	0.2	981.118	40.79	94900000	13	F13:23660	cdj-DDA2.raw	2	2	SRS024132.63907:SRS017521.127311			PEAKS DB
GLTDAAEC(+57.02)AAAIGEGLEAFTIPGSVAEQR	105.44	2903.4	29	2.1	968.808	101.42	465000000	20	F20:66371	cdj-DDA9.raw	4	4	SRS016495.15483:SRS014979.103911	Carbamidomethylation	C8:Carbamidomethylation:1000.00	PEAKS DB
EC(+57.02)DEGYDMISTQLPAVVTVVR	105.43	2381.12	21	1.7	1191.57	85.64	30200000	17	F17:55610	cdj-DDA6.raw	2	2	SRS017521.285567	Carbamidomethylation	C2:Carbamidomethylation:1000.00	PEAKS DB
ALASHALNIFGDHSDVYAC(+57.02)R	105.42	2216.04	20	-0.5	555.018	44.44	28700000	13	F13:26263	cdj-DDA2.raw	4	4	SRS050422.66557	Carbamidomethylation	C19:Carbamidomethylation:1000.00	PEAKS DB
QALSDAGMQPSEIDQVLLVGGSTR	105.41	2471.23	24	0.6	824.752	77.26	12200000	15	F15:49667	cdj-DDA4.raw	1	1	SRS016095.96163			PEAKS DB
AVC(+57.02)PSC(+57.02)HPIVESGLMDC(+57.02)SPVEVPR	105.35	2695.22	24	-1.2	899.414	49.4	25700000	15	F15:29947	cdj-DDA4.raw	1	1	SRS021484.166878	Carbamidomethylation	C3:Carbamidomethylation:1000.00;C6:Carbamidomethylation:1000.00;C17:Carbamidomethylation:1000.00	PEAKS DB
IYVDAVINHMC(+57.02)GNAVSAGTSSTC(+57.02)GSYFNPGSR	105.32	3391.5	32	1.1	1131.51	62.77	122000000	17	F17:39531	cdj-DDA6.raw	1	1	|#CONTAM#P04746|AMYP_HUMAN:|#CONTAM#P04745|AMY1_HUMAN	Carbamidomethylation	C11:Carbamidomethylation:1000.00;C23:Carbamidomethylation:1000.00	PEAKS DB
SFMAPMPPAVLTDANLMQEYIQR	105.3	2622.26	23	-0.9	875.095	101.42	0	15	F15:66894	cdj-DDA4.raw	0	0	SRS017433.52183			PEAKS DB
KLFHDFAENEVKPLAQEVDETEHFPEETVK	105.29	3554.72	30	0	889.687	60.32	19700000	20	F20:37321	cdj-DDA9.raw	2	2	SRS023914.28805			PEAKS DB
IIGIDLGTTNSC(+57.02)VAVMEGGKPTVIANQEGAR	105.27	3170.61	31	0.5	793.659	66.22	90900000	13	F13:42034	cdj-DDA2.raw	2	2	SRS054590.22161:SRS015960.166982	Carbamidomethylation	C12:Carbamidomethylation:1000.00	PEAKS DB
LEHTVANLDNVSENTQSAESR	105.23	2313.08	21	-0.5	1157.55	16.16	56900000	15	F15:6496	cdj-DDA4.raw	2	2	SRS054956.95592:SRS021948.163139			PEAKS DB
DKEATTDFEGNYSQNELLALISSVR	105.22	2799.36	25	-0.4	934.126	99.12	6360000	20	F20:64805	cdj-DDA9.raw	1	1	SRS016056.12230			PEAKS DB
TFATGIAGFSHVIDSLSAIK	105.2	2034.08	20	4.7	1018.05	98.53	102000000	13	F13:64870	cdj-DDA2.raw	2	2	SRS013951.51474:SRS017521.24542:SRS051031.21007:SRS015663.67670:SRS014235.67606:SRS014979.9832:SRS014287.9746:SRS019397.41895:SRS049959.69769:SRS064276.13059:SRS050925.22645			PEAKS DB
VNVGDKPGDPVFGVSDLLIHLSGEQLEK	105.2	2961.54	28	1	988.19	97.07	37200000	14	F14:63451	cdj-DDA3.raw	2	2	SRS019582.262741:SRS050422.139689			PEAKS DB
VLVLGSGPIVIGQAAEFDYAGTQAC(+57.02)R	105.19	2691.37	26	1.6	898.132	88.39	21700000	16	F16:57574	cdj-DDA5.raw	1	1	SRS019397.82500	Carbamidomethylation	C25:Carbamidomethylation:1000.00	PEAKS DB
VLVIGSGPIVIGQAAEFDYAGTQAC(+57.02)R	105.19	2691.37	26	1.6	898.132	88.39	21700000	16	F16:57574	cdj-DDA5.raw	1	1	SRS019161.26524:SRS014459.9163:SRS013951.45334:SRS013951.91093:SRS014459.8311:SRS053335.25395:SRS013687.4145:SRS050925.132674:SRS020328.40596:SRS015217.85503:SRS064276.123496:SRS051031.8405:SRS015264.28718:SRS017191.15491:SRS011271.195824:SRS011586.106095	Carbamidomethylation	C25:Carbamidomethylation:1000.00	PEAKS DB
SFGHAGDGNLHIYQC(+57.02)SNDLEEEEFK	105.19	2895.24	25	-2.2	966.085	39.27	6530000	17	F17:22701	cdj-DDA6.raw	1	1	SRS050422.149586:SRS017521.285566	Carbamidomethylation	C15:Carbamidomethylation:1000.00	PEAKS DB
LEKPALQVIAAIGGWGTEGFSDAAATPASR	105.18	2983.54	30	3.4	995.524	96.4	10600000	20	F20:62795	cdj-DDA9.raw	1	1	SRS015578.244484			PEAKS DB
MIYSHEVEMMC(+57.02)PVAQGVNHGAAPIPEEAK	105.17	3194.47	29	0	1065.83	45.6	0	16	F16:27344	cdj-DDA5.raw	0	0	WP_058353357.1:WP_028529866.1	Carbamidomethylation	C11:Carbamidomethylation:1000.00	PEAKS DB
LIGEEHPEVNVDAMSFDEMDAFIAEHEDIVC(+57.02)PVC(+57.02)GK	105.14	4101.81	36	-3.5	1026.46	97.2	3550000	15	F15:63837	cdj-DDA4.raw	1	1	SRS013687.48261	Carbamidomethylation	C31:Carbamidomethylation:1000.00;C34:Carbamidomethylation:1000.00	PEAKS DB
DAHEPEFIQTVEEVFASIEK	105.12	2317.11	20	1.5	1159.56	109.89	32000000	15	F15:72724	cdj-DDA4.raw	3	3	SRS015663.259977			PEAKS DB
DYSTQFYADALTQVVLAHKPDSMLTGATPLGR	105.11	3465.72	32	-7.1	867.432	99.04	8440000	20	F20:64727	cdj-DDA9.raw	1	1	SRS015663.118962			PEAKS DB
AVGESVAKPWEYYENNIAGTLTLVDVMR	105.11	3124.55	28	0.6	1042.53	101.21	20000000	16	F16:66974	cdj-DDA5.raw	1	1	SRS017521.76892:SRS012273.83705:SRS049712.72534:SRS058770.132607:SRS057717.5805:SRS018427.64783			PEAKS DB
AGPSMPVEILGLADVPEAGDELAALDEK	105.08	2806.39	28	-0.7	936.471	102.32	12300000	15	F15:67537	cdj-DDA4.raw	1	1	SRS012902.39487			PEAKS DB
AEAVRPNSFTDGEQDTDIVITTTELLR	105.03	2990.48	27	1.1	997.836	86.05	3160000	13	F13:56081	cdj-DDA2.raw	1	1	SRS018351.144093:SRS015578.161155			PEAKS DB
SGAPLHLFQAQTPYETYLSGLNAQELANLK	105.01	3273.67	30	0.2	1092.23	94.77	26800000	17	F17:62140	cdj-DDA6.raw	2	2	SRS019582.115988:SRS053398.21268			PEAKS DB
YFLSQALGC(+57.02)NANEVEGMVIGGHGDTTMIPLAR	105	3420.63	32	1.6	856.165	96.17	128000000	16	F16:63304	cdj-DDA5.raw	2	2	SRS014235.66950:SRS050422.29862:SRS054590.8526:SRS022609.33211	Carbamidomethylation	C9:Carbamidomethylation:1000.00	PEAKS DB
SDLGVMEGC(+57.02)TAELEALGVPYELVIASAHR	104.96	3086.51	29	4.7	1029.85	102.94	3130000	20	F20:67509	cdj-DDA9.raw	1	1	SRS050422.145462	Carbamidomethylation	C9:Carbamidomethylation:1000.00	PEAKS DB
AEYTPHVDTGDYIIVINADK	104.96	2233.09	20	0.3	1117.55	59.47	68100000	13	F13:37104	cdj-DDA2.raw	2	2	SRS054956.60455			PEAKS DB
GPAAAAAEAAGADIVGDDELIAK	104.95	2095.04	23	1.6	1048.53	61.6	305000000	15	F15:38805	cdj-DDA4.raw	10	10				PEAKS DB
LRPGEPPTVESATSQLNMLFFDPR	104.94	2701.35	24	-0.3	901.458	93.73	43600000	17	F17:61381	cdj-DDA6.raw	2	2	SRS055982.35102			PEAKS DB
LRPGEPPTVESATSQINMLFFDPR	104.94	2701.35	24	-0.3	901.458	93.73	43600000	17	F17:61381	cdj-DDA6.raw	2	2	SRS013158.25802			PEAKS DB
TNNIDSEHGVATAVFTIPAAGGK	104.87	2269.13	23	-1.9	1135.57	48.22	26200000	17	F17:29159	cdj-DDA6.raw	2	2	SRS024132.40525			PEAKS DB
LGIPVVAIVDTNADPESVEYPIAANDDAIR	104.86	3136.59	30	1.3	1046.54	96.09	13100000	17	F17:63128	cdj-DDA6.raw	1	1	SRS015578.99433:SRS015133.194599			PEAKS DB
KTDDVAGDGTTTATVLAQSLVHEGLK	104.85	2626.34	26	0.4	657.594	70.18	336000000	17	F17:44666	cdj-DDA6.raw	3	3	SRS017103.183230:SRS015578.101399:SRS016495.43148			PEAKS DB
FFIDPGEEVYGGEVVGEHVHDNDLVVNVTK	104.81	3312.59	30	-0.5	829.155	74.92	9570000	15	F15:48037	cdj-DDA4.raw	2	2	SRS015782.1602			PEAKS DB
HVGAQNPAYLIDPSEEVFDQWQEAAGGR	104.79	3083.44	28	0.4	1028.82	89.38	27100000	15	F15:58184	cdj-DDA4.raw	1	1	SRS014979.82414			PEAKS DB
HEEMPAGSYTTSLFESGINK	104.79	2197	20	-1.5	1099.51	48.07	8740000	13	F13:28975	cdj-DDA2.raw	2	2	SRS016585.22487			PEAKS DB
LLLEKPDMLLLDEPTNHLDAESVAWLER	104.78	3259.68	28	-1.4	815.926	95.36	6100000	20	F20:62061	cdj-DDA9.raw	1	1	SRS017521.76937:SRS050422.213330			PEAKS DB
IPLALGGLMSEGTAEDVAAQHDDFMVK	104.78	2814.36	27	0.1	939.126	87.39	5670000	20	F20:56424	cdj-DDA9.raw	1	1	SRS013687.235322			PEAKS DB
DIDEGNVTLADLEAYSLDKPQSELIAATK	104.75	3118.56	29	-0.4	1040.53	90	36000000	13	F13:58773	cdj-DDA2.raw	1	1	SRS016495.125225			PEAKS DB
NSLFEDNAEHGLGIYLGQK	104.68	2104.02	19	0.7	1053.02	60.83	26300000	17	F17:38169	cdj-DDA6.raw	3	3	SRS020233.180740			PEAKS DB
NSLFEDNAEHGLGLYIGQK	104.68	2104.02	19	0.7	1053.02	60.83	26300000	17	F17:38169	cdj-DDA6.raw	3	3	SRS019397.7254			PEAKS DB
NSLFEDNAEHGLGLYLGQK	104.68	2104.02	19	0.7	1053.02	60.83	26300000	17	F17:38169	cdj-DDA6.raw	3	3	SRS055982.49301:SRS043701.20301:SRS052697.18326			PEAKS DB
DPATGNNGLFGEFLTNAQGEDVVAGVR	104.59	2747.31	27	-0.7	916.778	93.75	15500000	17	F17:61380	cdj-DDA6.raw	1	1	SRS050422.20967			PEAKS DB
KVAAGADYFQTQAVFEPEK	104.59	2098.04	19	-0.4	1050.03	42.15	14700000	13	F13:24753	cdj-DDA2.raw	2	2	SRS054590.29589			PEAKS DB
VSTLNC(+57.02)EYTDPLALHAIELIHDNLK	104.54	2878.45	25	0.7	720.621	95.36	7340000	13	F13:62567	cdj-DDA2.raw	1	1	SRS015190.30586	Carbamidomethylation	C6:Carbamidomethylation:1000.00	PEAKS DB
VVLGIRPEDIHDSQMFLETSPSKPMNSVVK	104.51	3352.72	30	0.3	839.187	62.79	73200000	13	F13:39513	cdj-DDA2.raw	2	2				PEAKS DB
NGVIEEALVETIGC(+57.02)SGMTHSAAMAAEILQGK	104.5	3186.54	31	3	1063.19	104.21	3600000	15	F15:68855	cdj-DDA4.raw	3	3	SRS015190.47450	Carbamidomethylation	C14:Carbamidomethylation:1000.00	PEAKS DB
IADGVIATSELPTAASSNASYANDAFQR	104.49	2839.36	28	-0.1	947.461	57.22	345000000	15	F15:35944	cdj-DDA4.raw	3	3	SRS017247.15957:SRS023526.24719:SRS057717.21059			PEAKS DB
DHATTATEDSVLDLSQATYTK	104.49	2266.06	21	-0.2	1134.04	42.63	48800000	17	F17:25060	cdj-DDA6.raw	2	2	SRS051031.45151:SRS018575.94106			PEAKS DB
MGYENQLSVC(+57.02)NQTNNLVNTMNSNTLALR	104.47	3198.49	28	2.3	1067.17	75.07	4350000	13	F13:48372	cdj-DDA2.raw	1	1	SRS015663.75785	Carbamidomethylation	C10:Carbamidomethylation:1000.00	PEAKS DB
ENGHSPSEAFNETVEELTQSLGPLFGAK	104.47	2987.41	28	1.8	996.814	109.2	26300000	16	F16:72389	cdj-DDA5.raw	1	1	SRS022609.84939			PEAKS DB
TGELPHVFTGSVEHAIAHIEESIQGK	104.45	2785.4	26	-0.3	697.358	94.63	8130000	14	F14:61690	cdj-DDA3.raw	1	1	SRS019397.67619			PEAKS DB
LHGQDPEFFNTGGVATPMPR	104.45	2170.03	20	-0.3	1086.02	42.05	25300000	15	F15:24820	cdj-DDA4.raw	2	2	SRS015782.15677			PEAKS DB
SMEEHEIPQMIISDPVAIFYLTGK	104.43	2747.36	24	-1.5	916.791	102.32	8420000	15	F15:67513	cdj-DDA4.raw	1	1	SRS017521.93461			PEAKS DB
LPTAGATLTDVELLGWAALDK	104.42	2154.16	21	3.3	1078.09	105.19	8410000	13	F13:69569	cdj-DDA2.raw	2	2	SRS019582.143781			PEAKS DB
IDVVFC(+57.02)NNDAMALGALQAIEAAGR	104.42	2518.23	24	-0.5	840.417	101.81	6240000	13	F13:67209	cdj-DDA2.raw	1	1	SRS023914.79209:SRS015782.155162:SRS014459.189209	Carbamidomethylation	C6:Carbamidomethylation:1000.00	PEAKS DB
ELIDAYC(+57.02)EEFGVSAVAAAAPAAAGAAAAAEEEK	104.41	3222.5	33	0.7	1075.18	92.78	5960000	13	F13:60899	cdj-DDA2.raw	1	1	SRS013158.27476:SRS055982.51599	Carbamidomethylation	C7:Carbamidomethylation:1000.00	PEAKS DB
HIGQDIDC(+57.02)PAGDVGVGGR	104.4	1821.84	18	0.1	911.929	17.32	240000000	15	F15:7313	cdj-DDA4.raw	2	2	SRS017191.65133	Carbamidomethylation	C8:Carbamidomethylation:1000.00	PEAKS DB
TILWN(+.98)GPTGVFEFENFTHGSR	104.4	2409.14	21	-2.5	804.052	94.63	17500000	14	F14:61707	cdj-DDA3.raw	2	2	SRS019601.11778:SRS045713.19495:SRS017433.45082	Deamidation (NQ)	N5:Deamidation (NQ):112.07	SPIDER
LTDALNAGYAVLNSGGSSLDAVQR	104.38	2391.2	24	1.8	1196.61	69.99	1600000	15	F15:44717	cdj-DDA4.raw	1	1	SRS017191.1855			PEAKS DB
PAFVNVNDGTNEGLS(sub E)YVGK	104.36	1979.96	19	-0.6	990.986	45.02	7030000	15	F15:26842	cdj-DDA4.raw	1	1	SRS050422.88856			SPIDER
PAFVNVNDGTNEGLS(sub K)YVGK	104.36	1979.96	19	-0.6	990.986	45.02	7030000	15	F15:26842	cdj-DDA4.raw	1	1	SRS050422.135250			SPIDER
NMITGAAQMDGAILVVAATDGVMAQTK	104.33	2676.33	27	1.5	893.118	103.05	99700000	13	F13:68059	cdj-DDA2.raw	40	40	SRS013158.13456:SRS014459.16326:SRS015578.23212:SRS049900.18991:SRS050925.30265:SRS048164.40440:SRS017191.44493			PEAKS DB
AHFSISNSAEDPFIAIHAESK	104.32	2270.1	21	-1.4	1136.05	48.77	4030000000	15	F15:29995	cdj-DDA4.raw	11	11	|#CONTAM#P04746|AMYP_HUMAN:|#CONTAM#P19961|AMY2B_HUMAN:|#CONTAM#P04745|AMY1_HUMAN			PEAKS DB
LAPIQSGIMTTVHAYTGDQMTLDGPQR	104.31	2900.42	27	0.1	967.813	75.07	429000000	15	F15:47982	cdj-DDA4.raw	10	10	SRS012902.18262			PEAKS DB
AMQEFKPDWIVAVGGGSPIDAAK	104.29	2386.2	23	-1.5	1194.11	74.89	172000000	13	F13:48299	cdj-DDA2.raw	2	2	SRS019397.94736			PEAKS DB
GAALSQNDNMLQMPIITPVSAETWGVK	104.24	2870.43	27	-0.6	957.817	96.64	46500000	15	F15:63392	cdj-DDA4.raw	1	1	SRS018351.140420			PEAKS DB
ELGVTPMATWVAGALGGVEPEIMGVGPVASTK	104.23	3123.6	32	1.7	1042.21	108.35	17700000	20	F20:71208	cdj-DDA9.raw	4	4	SRS064645.35761			PEAKS DB
VTDVLDEAGMPYEVFDNVKPNPPVEC(+57.02)IQDGVAK	104.22	3644.74	33	0.3	912.192	86.72	145000000	16	F16:56478	cdj-DDA5.raw	1	1	SRS015133.239950	Carbamidomethylation	C26:Carbamidomethylation:1000.00	PEAKS DB
QANIDPANLDEVIIGNVIAAGLGQNIAR	104.2	2858.52	28	-1.4	953.847	109.08	3180000	16	F16:72437	cdj-DDA5.raw	1	1	SRS015663.59387			PEAKS DB
LAQAISVIEQEVDSC(+57.02)AEVEHFLR	104.19	2642.3	23	0	881.774	97.54	24000000	15	F15:64085	cdj-DDA4.raw	2	2	SRS012902.18012	Carbamidomethylation	C15:Carbamidomethylation:1000.00	PEAKS DB
FGNEDEWGVNVVLGNEVNHENIR	104.19	2639.24	23	-0.9	880.752	67.47	7370000	13	F13:42863	cdj-DDA2.raw	1	1	SRS012273.85963			PEAKS DB
SLDEHQNIVVDFDPENPSLLGFENAGR	104.18	3011.43	27	-0.8	1004.82	86.27	7860000	15	F15:56002	cdj-DDA4.raw	1	1	EEG70257.1:WP_022244988.1:WP_065434983.1			PEAKS DB
TMC(+57.02)TDSDGHIWALPWIEQLGSEK	104.18	2673.22	23	1	892.082	96.77	97500000	13	F13:63456	cdj-DDA2.raw	2	2	SRS047014.29047	Carbamidomethylation	C3:Carbamidomethylation:1000.00	PEAKS DB
SNIADKFEELGVIPVVVLNDAK	104.18	2369.28	22	0.7	1185.65	99.71	1220000	13	F13:65728	cdj-DDA2.raw	1	1	SRS011586.79346:SRS014459.67799			PEAKS DB
VPLLGDADGDYSITVVDATTIQK	104.17	2390.22	23	0.7	1196.12	77.87	52800000	17	F17:50052	cdj-DDA6.raw	6	6	SRS013687.29169:SRS043411.14315			PEAKS DB
YILPGQVESC(+57.02)QLEMGMTC(+57.02)LEPGSVWNTMPC(+57.02)HTHDR	104.16	4132.8	35	-3.6	1034.2	88.07	5850000	13	F13:57438	cdj-DDA2.raw	1	1	SRS015578.73426:SRS017191.32319	Carbamidomethylation	C10:Carbamidomethylation:1000.00;C18:Carbamidomethylation:1000.00;C30:Carbamidomethylation:1000.00	PEAKS DB
VDFYQIDEAKPIVMEVPVQLEGLAEGVR	104.16	3143.62	28	2.9	1048.88	101.73	29900000	20	F20:66613	cdj-DDA9.raw	2	2	SRS024132.248073:SRS015217.81309			PEAKS DB
FNVITSSC(+57.02)IPLPLENVDTDQIIPAR	104.15	2811.45	25	0.1	938.157	97.1	3330000	15	F15:63749	cdj-DDA4.raw	1	1	SRS024132.84716	Carbamidomethylation	C8:Carbamidomethylation:1000.00	PEAKS DB
DLPTLAFTHFQPAQPTTVGK	104.14	2168.13	20	1.1	1085.07	67.34	13400000	15	F15:42803	cdj-DDA4.raw	2	2	SRS054956.141361:SRS015065.45828:SRS020328.6418:SRS012273.1062:SRS077730.76843			PEAKS DB
TNSDQGGLLEYMLDHTWTPENPNPNAEYPR	104.11	3458.55	30	-0.9	1153.86	97.28	17600000	17	F17:63989	cdj-DDA6.raw	1	1	SRS049900.7166			PEAKS DB
DYSGQLDDAVFANTALTQDHYVNITGGNDK	104.1	3241.48	30	0.1	1081.5	73.01	13000000	15	F15:46641	cdj-DDA4.raw	1	1	SRS015663.34938			PEAKS DB
NLLKPSDGGPVAVPSQDMVLGIYYLTQER	104.1	3159.63	29	-1.5	1054.21	99.12	7870000	16	F16:65478	cdj-DDA5.raw	2	2	SRS019601.10434:SRS023176.1139:SRS054590.10424:SRS012902.39439:SRS014287.41004:SRS048164.28898:SRS047044.57777:SRS014459.48343:SRS014459.24923			SPIDER
ERPDNATILQTGENGLVTEIANRPAVYENSK	104.09	3398.71	31	1.7	1133.91	59.23	81200000	14	F14:36754	cdj-DDA3.raw	2	2	SRS012902.37760			PEAKS DB
EYHLLNPVIVDC(+57.02)TSSQAVADQYADFLR	104.09	3123.5	27	-0.6	1042.17	92.91	1330000	20	F20:60270	cdj-DDA9.raw	1	1	SRS017521.76925	Carbamidomethylation	C12:Carbamidomethylation:1000.00	PEAKS DB
TYIFSASNTPAATAAALEALHIIQNEPER	104.07	3098.57	29	0.3	1033.86	100.1	35400000	16	F16:66158	cdj-DDA5.raw	1	1	SRS024132.70558			PEAKS DB
TAGFAGADLENLVNEAALLAAR	104.05	2186.13	22	1.3	1094.08	106.07	19200000	13	F13:70184	cdj-DDA2.raw	3	3	SRS055982.62042:SRS019397.31920			PEAKS DB
NYNVDLNVDDVGTVIEIGDGIAHIHGLDK	104.01	3104.54	29	-1.3	777.142	98.4	4600000	17	F17:64818	cdj-DDA6.raw	1	1	SRS012902.18148			PEAKS DB
SVMDAC(+57.02)HITEYEVVGEPVSGAEFELMR	103.99	3054.38	27	-1.3	1019.13	83.15	3220000	13	F13:54036	cdj-DDA2.raw	2	2	SRS016954.108447:SRS013951.96248	Carbamidomethylation	C6:Carbamidomethylation:1000.00	PEAKS DB
TPEYDELFSGDPIWATESIGGMGLDGR	103.97	2912.32	27	1.6	971.781	100.44	19400000	17	F17:66311	cdj-DDA6.raw	1	1	SRS017521.88351			PEAKS DB
FRGEEQFSSGPSFETISASGLNAALAHYSPTK	103.97	3385.62	32	2.1	1129.55	77.42	71900000	15	F15:49869	cdj-DDA4.raw	3	3	|#CONTAM#O43895|XPP2_HUMAN			PEAKS DB
AEAVC(+57.02)SQDAMDDIILASDVVMVAR	103.97	2578.21	24	0.3	860.41	102.18	5040000	13	F13:67498	cdj-DDA2.raw	1	1	SRS017191.43988	Carbamidomethylation	C5:Carbamidomethylation:1000.00	PEAKS DB
FAIIDAVNGEEYLSGLAEC(+57.02)FHLPEAR	103.95	2920.41	26	2	974.478	104.92	1310000	15	F15:69341	cdj-DDA4.raw	1	1	SRS017521.132065	Carbamidomethylation	C19:Carbamidomethylation:1000.00	PEAKS DB
AEEYHQELMEHVAEQDDALMEK	103.93	2644.14	22	0.7	882.389	40.22	14200000	13	F13:23365	cdj-DDA2.raw	1	1	SRS014979.56467:SRS022071.41166			PEAKS DB
AAEAGAEDVTDDGDVFTVVTGPSEMIDVR	103.92	2965.35	29	-0.4	989.457	84.75	11300000	19	F19:55398	cdj-DDA8.raw	1	1	WP_004222191.1			PEAKS DB
IEEAEGFADLQAELPAVADAFK	103.92	2333.14	22	-0.4	1167.58	100.05	22600000	15	F15:65921	cdj-DDA4.raw	2	2	SRS023526.230115:SRS043411.63810			PEAKS DB
NPILDPEGLVVIVSQSGETADSLAALR	103.91	2763.47	27	2.3	922.164	105.75	997000	13	F13:69987	cdj-DDA2.raw	1	1	SRS018351.155005			PEAKS DB
EGILSDEIYC(+57.02)PPETAVLLGSYAVQAK	103.89	2822.4	26	0.6	941.809	97.44	29900000	19	F19:64296	cdj-DDA8.raw	1	1	|#CONTAM#P15311|EZRI_HUMAN	Carbamidomethylation	C10:Carbamidomethylation:1000.00	PEAKS DB
YMSVNGIFTC(+57.02)YDKPMEVFDYNALK	103.89	2904.32	24	-0.3	969.113	95.23	8640000	15	F15:62413	cdj-DDA4.raw	1	1	SRS015217.12799	Carbamidomethylation	C10:Carbamidomethylation:1000.00	PEAKS DB
VPALVEAGVDVLC(+57.02)IDSSEGYSEWQSR	103.89	2865.35	26	0.8	956.124	98.56	6480000	17	F17:64913	cdj-DDA6.raw	1	1	SRS015217.42937:SRS048164.10328	Carbamidomethylation	C13:Carbamidomethylation:1000.00	PEAKS DB
ANVAPEQVDHVYMGC(+57.02)VIQAGLGQNVAR	103.88	2895.41	27	-0.1	966.144	60.68	181000000	20	F20:37484	cdj-DDA9.raw	2	2	SRS021484.97545	Carbamidomethylation	C15:Carbamidomethylation:1000.00	PEAKS DB
LIAALGNDVATPAGC(+57.02)TELTANTEDAAHEK	103.87	2952.41	29	-1.5	985.144	44.55	92200000	15	F15:26422	cdj-DDA4.raw	1	1	SRS015794.78174	Carbamidomethylation	C15:Carbamidomethylation:1000.00	PEAKS DB
TGVMPLVLHGGTGIPADMIK	103.85	2006.07	20	1	1004.04	68.24	203000000	15	F15:43377	cdj-DDA4.raw	6	6	SRS014613.2879:SRS054956.19959			PEAKS DB
LTANTGMDAMTHAIEAYVSTLHC(+57.02)DYTDPLALHAIK	103.83	3843.83	35	-1.5	961.962	103.37	7210000	20	F20:67862	cdj-DDA9.raw	2	2	SRS024132.73128	Carbamidomethylation	C23:Carbamidomethylation:1000.00	PEAKS DB
TVTGEDIDAEHLGGASVHATK	103.83	2107.02	21	-1.6	1054.51	16.08	68500000	15	F15:6434	cdj-DDA4.raw	3	3	SRS024132.326984:SRS013687.54341:SRS017307.32776			PEAKS DB
HAIVAITEHMC(+57.02)DVDELAHFIEK	103.82	2577.24	22	0.4	645.316	76.39	13200000	17	F17:49089	cdj-DDA6.raw	2	2	SRS017521.113400	Carbamidomethylation	C11:Carbamidomethylation:1000.00	PEAKS DB
GDLVVLDAIHDANFETEAGPGVYDIHSPR	103.81	3106.5	29	0.2	1036.51	82.7	39600000	14	F14:53205	cdj-DDA3.raw	2	2				PEAKS DB
IAHEHDVDAIHPGYGFLSENADLAK	103.8	2718.3	25	0	907.109	41.13	17200000	13	F13:24045	cdj-DDA2.raw	2	2	SRS015264.184678			PEAKS DB
GADIKPGNC(+57.02)LPFENIPVGTIIHNIELYPGR	103.8	3303.71	30	-0.5	826.934	99.82	62200000	17	F17:65855	cdj-DDA6.raw	2	2	SRS015960.59021	Carbamidomethylation	C9:Carbamidomethylation:1000.00	PEAKS DB
QSMPGMMDTILNLGLNDQAVEGLAK	103.8	2645.29	25	1	882.77	102.5	28200000	15	F15:67591	cdj-DDA4.raw	1	1	SRS062427.19008			PEAKS DB
HMQC(+57.02)GPEIAPITSEYLDFDEVMHK	103.8	2846.27	24	2.4	949.767	77.04	92500000	15	F15:49527	cdj-DDA4.raw	4	4	SRS019787.113203:SRS050925.124272	Carbamidomethylation	C4:Carbamidomethylation:1000.00	PEAKS DB
GEPIVSGDSMDELEYAGNMNAK	103.78	2326.01	22	1.5	1164.01	51.23	77500000	15	F15:31188	cdj-DDA4.raw	2	2	SRS016056.14438			PEAKS DB
LNLEGNHANLAGHTYQHEIR	103.77	2286.13	20	-0.2	1144.07	13.99	487000000	13	F13:5240	cdj-DDA2.raw	4	4	SRS018351.169431:SRS014683.73763:SRS016495.125225:SRS017103.113732			PEAKS DB
VENGVLADVAPSILHILGMPQPADMTGR	103.75	2900.49	28	4	967.841	107.1	8910000	13	F13:70905	cdj-DDA2.raw	2	2	SRS015217.7347			PEAKS DB
QGLYSNPAQALSGAVAGLSVSQTSGNPGAAPTLVLR	103.75	3451.81	36	-0.6	1151.61	96.95	3800000	20	F20:63180	cdj-DDA9.raw	1	1	SRS015663.56595			PEAKS DB
TVTVTDRPVAEGDTAVIDFEGFVDGVAFEGGK	103.73	3297.6	32	-1.9	1100.21	100.21	3540000	15	F15:66004	cdj-DDA4.raw	1	1	SRS015663.251985			PEAKS DB
TAIEAMGAALGHTQSLHTNALDEAIALPTDFSAR	103.72	3492.73	34	1.1	1165.25	90.13	0	14	F14:58447	cdj-DDA3.raw	0	0	SRS016056.29638:SRS018351.21289:SRS011271.258371			PEAKS DB
KPAQDLFIDPLEGNFDGLNFLANQNMSVVNR	103.72	3475.72	31	-0.6	1159.58	101.71	6070000	16	F16:67368	cdj-DDA5.raw	1	1	SRS019397.34137			PEAKS DB
ADDKEITYWNIAVESPDKDIVTAAVDK	103.7	3005.49	27	0.3	752.379	70.1	53400000	13	F13:44765	cdj-DDA2.raw	2	2	SRS050752.213433			PEAKS DB
VTVDYYGSPTPIQQIAAVAVAEAR	103.69	2518.31	24	-0.3	840.443	99.47	7290000	13	F13:65489	cdj-DDA2.raw	1	1	SRS015217.46178			PEAKS DB
GEDLPSIDGTPPNLFNVIQGDAFAPR	103.69	2739.35	26	0.7	914.125	100.6	7220000	13	F13:66320	cdj-DDA2.raw	1	1	SRS064276.252937			PEAKS DB
ITIGLASPEEILENSYGEVLKPETINYR	103.68	3147.63	28	0	1050.22	99.41	5120000	13	F13:65484	cdj-DDA2.raw	2	2	SRS013687.19473			PEAKS DB
YIDTDKHTWSTEGFLNTVDALYK	103.67	2716.3	23	-1.9	906.44	84.6	36300000	13	F13:55005	cdj-DDA2.raw	3	3	SRS077730.60691			PEAKS DB
SGNFNFGAYHTLEEISQEMDNLVAEHPGLVSK	103.67	3532.66	32	-1.4	1178.56	103.66	7210000	12	F12:68810	cdj-DDA10.raw	1	1	|#CONTAM#P48052|CBPA2_HUMAN			PEAKS DB
VHVATYQAASGAGAAAMDELYEQYR	103.67	2671.23	25	3.7	891.422	61.78	4560000	15	F15:38858	cdj-DDA4.raw	1	1	SRS058770.1189			PEAKS DB
ALAEAEAYPGPSLIIAYAPC(+57.02)INHGIK	103.65	2738.41	26	0.2	913.811	86.99	469000000	15	F15:56439	cdj-DDA4.raw	3	3	SRS019161.2086:SRS012902.28404:SRS019397.44624	Carbamidomethylation	C20:Carbamidomethylation:1000.00	PEAKS DB
AIAEAEAYPGPSLIIAYAPC(+57.02)INHGIK	103.65	2738.41	26	0.2	913.811	86.99	469000000	15	F15:56439	cdj-DDA4.raw	3	3	SRS054590.31870:SRS019601.84452:SRS015264.8217:SRS048870.24739:SRS012273.24249:SRS051031.21229:SRS024331.134187:SRS015782.84218:SRS019601.89455:SRS052027.74525:SRS014459.113853	Carbamidomethylation	C20:Carbamidomethylation:1000.00	PEAKS DB
TIHGGLPASNASTLGDAWEDYK	103.61	2302.09	22	2.6	1152.05	46.95	46400000	13	F13:28178	cdj-DDA2.raw	2	2	SRS024132.18122			PEAKS DB
KGYDVDTANKEEIADIGVSLSTLSDVNK	103.61	2980.49	28	4.5	994.508	69.77	13200000	13	F13:44545	cdj-DDA2.raw	3	3	SRS012902.38724			PEAKS DB
ETELTADNIEEIVESGAQTVLLHK	103.6	2638.33	24	-0.4	660.591	102.78	71200000	15	F15:67859	cdj-DDA4.raw	2	2	SRS015782.67239			PEAKS DB
TILEGYC(+57.02)GMDGAVVSSVDEINNFDTLK	103.6	2946.36	27	-1.1	983.127	95.98	2820000	15	F15:62963	cdj-DDA4.raw	1	1	SRS020233.276820	Carbamidomethylation	C7:Carbamidomethylation:1000.00	PEAKS DB
AYGAIMDNPSLFVPAIVGDGEAETGPLATGWQSNK	103.6	3575.72	35	1.6	1192.92	101.07	8680000	13	F13:66691	cdj-DDA2.raw	1	1	SRS018656.64287			PEAKS DB
KPGTGMLTEYIDNPAYDMANSYVIGDR	103.6	2990.38	27	-1.2	997.799	83.28	10600000	19	F19:54350	cdj-DDA8.raw	1	1	WP_006849292.1			PEAKS DB
HPIIVEYAGDLVAAQATC(+57.02)LANTSFLR	103.59	2829.45	26	2.1	944.159	100.75	6000000	13	F13:66473	cdj-DDA2.raw	2	2	SRS020328.3660:SRS014979.199949	Carbamidomethylation	C18:Carbamidomethylation:1000.00	PEAKS DB
SGFSDWNHAYVSNGTAATATDGLGASGAPSLSQR	103.56	3352.53	34	-0.8	1118.52	53.57	0	15	F15:33017	cdj-DDA4.raw	0	0	SRS017307.54877			PEAKS DB
AAVTNDLGFIAPFDTFSDDEKPTDPLAQEVLR	103.55	3491.71	32	-0.9	1164.91	98.84	47700000	17	F17:65118	cdj-DDA6.raw	1	1	SRS024625.137364:SRS049995.220258			PEAKS DB
LDAMGIQHTC(+57.02)FYEVAPDPTLQC(+57.02)AQK	103.55	2892.32	25	0	965.115	57.47	24000000	17	F17:35726	cdj-DDA6.raw	1	1	SRS023176.19526	Carbamidomethylation	C10:Carbamidomethylation:1000.00;C22:Carbamidomethylation:1000.00	PEAKS DB
GYDYSNHEEDIYVGYR	103.54	1978.83	16	0	990.424	27.36	45900000	15	F15:14263	cdj-DDA4.raw	2	2	SRS022609.129633			PEAKS DB
VIVAM(+15.99)GSVNDVAEEVIDYLTAK	103.53	2351.19	22	1.6	1176.61	108.87	2480000	13	F13:72069	cdj-DDA2.raw	2	2	SRS017433.4510:SRS024549.9204	Oxidation (M)	M5:Oxidation (M):1000.00	PEAKS DB
GTVVHGQNDENVLEYHLWTK	103.53	2338.13	20	2.1	1170.08	42.19	78400000	13	F13:24798	cdj-DDA2.raw	3	3	SRS024132.64061:SRS011405.22822:SRS019582.6001			PEAKS DB
TLTIPAVDGEQAFLAQHENIVAAIIPGEMR	103.51	3203.66	30	3.2	1068.9	99.69	5180000	15	F15:65620	cdj-DDA4.raw	2	2	SRS018351.135159			PEAKS DB
IEDIQNLVEHGLIEDHLYDVAR	103.51	2590.3	22	-0.4	648.583	88.21	12100000	15	F15:57368	cdj-DDA4.raw	2	2	SRS018351.140684			PEAKS DB
ELHGIGTPEENLADAAAGENYEWTDMYAR	103.51	3222.42	29	-1.2	1075.15	73.82	35300000	20	F20:46867	cdj-DDA9.raw	1	1	SRS014287.121236			PEAKS DB
GLPAFGIYGHDVQEADDTTIPEDVK	103.51	2686.28	25	0.8	896.433	63	227000000	13	F13:39888	cdj-DDA2.raw	1	1	SRS015217.2828:SRS049959.93310:SRS014923.220612			PEAKS DB
QGWGQPAFYNTDELIQELVNQGK	103.49	2634.27	23	-0.1	879.098	102.63	4510000	13	F13:67858	cdj-DDA2.raw	1	1	SRS023914.213160			PEAKS DB
INIHTELC(+57.02)QAAMEAINEHKDEPFLAVER	103.49	3277.59	28	1.1	656.525	79.39	4390000	20	F20:50811	cdj-DDA9.raw	1	1	SRS015578.98414	Carbamidomethylation	C8:Carbamidomethylation:1000.00	PEAKS DB
ILHEELDLPIFAYDIPVC(+57.02)VHTK	103.47	2621.36	22	-0.4	656.346	93.09	8430000	15	F15:60904	cdj-DDA4.raw	2	2	SRS020328.264590	Carbamidomethylation	C18:Carbamidomethylation:1000.00	PEAKS DB
NADIMENPEMLDALIGVYER	103.45	2292.08	20	1	765.034	100.42	17600000	15	F15:66145	cdj-DDA4.raw	2	2	SRS022137.42206			PEAKS DB
SFTAPDPITDQIGQNVADFLAADMK	103.44	2664.27	25	0.4	889.099	106.24	20400000	13	F13:70275	cdj-DDA2.raw	1	1	SRS015217.242424			PEAKS DB
EAGGFLHLINSGAAC(+57.02)LDANGEAK	103.42	2314.1	23	0	1158.06	66.01	107000000	20	F20:41326	cdj-DDA9.raw	5	5	SRS023914.175687:SRS014923.32677	Carbamidomethylation	C15:Carbamidomethylation:1000.00	PEAKS DB
EFYAPVGTTLLEALESNNVPVVAAC(+57.02)R	103.41	2819.42	26	-1.4	940.811	103.65	2610000	15	F15:68467	cdj-DDA4.raw	1	1	SRS017521.123429	Carbamidomethylation	C25:Carbamidomethylation:1000.00	PEAKS DB
AAALSQSDAMLQMPIITPVSSETWNVK	103.4	2887.45	27	3.5	963.493	95.2	5330000	15	F15:62370	cdj-DDA4.raw	1	1	SRS050422.25366			PEAKS DB
AYIPENPVGTAAEC(+57.02)ADMLHEFISIAR	103.39	2874.37	26	0.9	959.131	100.49	27200000	13	F13:66290	cdj-DDA2.raw	2	2	SRS017433.54032	Carbamidomethylation	C14:Carbamidomethylation:1000.00	PEAKS DB
LSLTGAEISLNELPAGANVPFVHSHK	103.37	2700.42	26	2.8	901.151	77.76	94700000	15	F15:50020	cdj-DDA4.raw	2	2	SRS015782.56254			PEAKS DB
AEELEYADYEDADPLHEDTDSPTPGLTHR	103.37	3285.42	29	-0.2	822.363	46.65	125000000	20	F20:27439	cdj-DDA9.raw	4	4	SRS019601.101765:SRS049995.36177:SRS078176.24586			PEAKS DB
TPLSEADIPEMSASQVMQEQYWQR	103.36	2823.28	24	-0.7	942.101	78.99	71800000	15	F15:50729	cdj-DDA4.raw	1	1	SRS012902.36622			PEAKS DB
VNGAIHDIDHPAVTEGGLAVLR	103.36	2253.19	22	-1.1	752.069	40.67	9120000	15	F15:23774	cdj-DDA4.raw	1	1	SRS018351.161139			PEAKS DB
SVMDAC(+57.02)HIENYEIVGEPVSGAEFELMR	103.36	3081.39	27	-2.1	1028.13	83.7	15000000	13	F13:54364	cdj-DDA2.raw	1	1	SRS077730.70028:SRS053335.151160	Carbamidomethylation	C6:Carbamidomethylation:1000.00	PEAKS DB
SQQSSDPDPNC(+57.02)VDRPVEGYLAVAVVR	103.35	2857.37	26	-1.7	715.348	58.35	293000000	11	F11:35854	cdj-DDA1.raw	2	2	|#CONTAM#P02788|TRFL_HUMAN	Carbamidomethylation	C11:Carbamidomethylation:1000.00	PEAKS DB
DSVVLSLHPHNDEGMGVAATELAVLAGADR	103.34	3043.5	30	0.3	1015.51	89.23	3830000	17	F17:58156	cdj-DDA6.raw	2	2	SRS052697.67813			PEAKS DB
TVVLGIRPEDVHDSQAFINNSADSVIESTIK	103.28	3353.71	31	-0.2	1118.91	84.87	16300000	20	F20:54680	cdj-DDA9.raw	2	2	SRS015663.41253			PEAKS DB
SALQNAASIAAMVLTTESVVADKPAK	103.26	2585.37	26	-0.6	647.35	103.06	84600000	20	F20:67586	cdj-DDA9.raw	3	3	SRS022137.74776			PEAKS DB
VSYPIFHINNIQPGSSAPAAK	103.24	2210.15	21	0.9	1106.08	51.06	316000000	15	F15:31051	cdj-DDA4.raw	2	2	SRS024132.10607			PEAKS DB
TNDAAGDGTTTATVLAQAMVTEGMK	103.23	2453.14	25	-1	818.72	76.9	130000000	15	F15:49306	cdj-DDA4.raw	1	1	SRS019787.47129			PEAKS DB
HLTVSPVADLNPVDYGYSITPLLYEIR	103.23	3044.59	27	-0.2	1015.87	102.57	6830000	16	F16:67966	cdj-DDA5.raw	1	1	SRS024331.72137			PEAKS DB
TILNDYC(+57.02)TMDNAVISSVDEINNFATLK	103.22	3060.44	27	1.5	1021.16	104.99	7770000	20	F20:68924	cdj-DDA9.raw	1	1	SRS017433.42379	Carbamidomethylation	C7:Carbamidomethylation:1000.00	PEAKS DB
VNDVLVFNPAVAFDNNEAELSSLLK	103.2	2717.39	25	2.5	906.807	106.27	13500000	13	F13:70296	cdj-DDA2.raw	1	1	SRS015217.86675			PEAKS DB
ATVEHGIAC(+57.02)LTSLDTAWEVLR	103.2	2341.17	21	-1	1171.59	92.54	23700000	14	F14:60169	cdj-DDA3.raw	2	2	SRS012902.18254	Carbamidomethylation	C9:Carbamidomethylation:1000.00	PEAKS DB
TSANVTNMLAGQMPGVTIIQNTGQPGADAGVLR	103.18	3281.65	33	1.6	1094.89	87.43	10700000	15	F15:56810	cdj-DDA4.raw	1	1	SRS019582.48147:SRS015782.59333			PEAKS DB
GIVFSHGQGAPYDNADFR	103.13	1949.9	18	-0.1	975.958	31.97	2770000	13	F13:17491	cdj-DDA2.raw	1	1	SRS050422.17060			PEAKS DB
IHHILTAHEQGAAHAADGYAR	103.11	2238.1	21	-0.5	560.533	12.25	1100000	15	F15:3566	cdj-DDA4.raw	4	4				PEAKS DB
IHHIITAHEQGAAHAADGYAR	103.11	2238.1	21	-0.5	560.533	12.25	1100000	15	F15:3566	cdj-DDA4.raw	4	4	SRS014979.78877			PEAKS DB
VSILDENIAHDDKPGLYFHEEYVDMC(+57.02)R	103.1	3264.49	27	2.7	1089.17	62.11	14500000	13	F13:39070	cdj-DDA2.raw	1	1	SRS017521.6498	Carbamidomethylation	C26:Carbamidomethylation:1000.00	PEAKS DB
SFGEAHQLETLVDETGNVLIR	103.09	2327.18	21	1.1	1164.6	91.58	31400000	15	F15:59785	cdj-DDA4.raw	2	2	SRS022609.29408:SRS015782.51781			PEAKS DB
AGVAPEAVDQVYMGC(+57.02)VIQAGQGQNVAR	103.08	2787.34	27	2	930.124	60.2	21400000	15	F15:37603	cdj-DDA4.raw	1	1	SRS043001.66582:SRS015264.31231	Carbamidomethylation	C15:Carbamidomethylation:1000.00	PEAKS DB
EHYDYVILDTAPVGLVNDSLQLGR	103.06	2686.36	24	-1.7	896.459	93.97	5190000	20	F20:61036	cdj-DDA9.raw	1	1	SRS022609.116808:SRS019582.67848			PEAKS DB
M(+15.99)TSPNEEPVMNTAELHTIEHLAATFLR	103.05	3067.47	27	-0.7	767.875	102.31	4540000	14	F14:67262	cdj-DDA3.raw	1	1	SRS018351.154147:SRS018427.160868	Oxidation (M)	M1:Oxidation (M):126.05	PEAKS DB
DLDVTHDNDNQGEHGSHVAGIASANR	103.04	2728.22	26	-1	683.061	13.44	4330000	14	F14:4625	cdj-DDA3.raw	2	2	SRS015217.1608			PEAKS DB
KSETFSTAADNQTEVTIHVLQGERPMAAQNK	103.04	3400.67	31	1.3	851.175	41.61	6770000	13	F13:24381	cdj-DDA2.raw	2	2	SRS064276.77890:SRS014923.11085			PEAKS DB
AEKPAIEVFEEAMNNMMPVLEVK	103.02	2618.28	23	0.4	873.767	107.19	34300000	15	F15:70822	cdj-DDA4.raw	3	3	SRS051031.24626:SRS019968.65333			PEAKS DB
DAFGSHSDSDHVYNTPR	103.02	1903.81	17	-0.3	952.911	12.93	9210000	13	F13:4416	cdj-DDA2.raw	2	2	SRS052697.257992			PEAKS DB
HTTFGTILDDVQIDDAVVQEAFDR	103.01	2704.3	24	0.2	902.44	100.21	13700000	15	F15:66011	cdj-DDA4.raw	1	1	SRS019397.36286:SRS055982.48843:SRS017521.39433			PEAKS DB
SVVITDEVISAVEEC(+57.02)NDLAPLHNPANLIGIR	103	3357.72	31	0.8	1120.25	100.45	32600000	20	F20:65748	cdj-DDA9.raw	4	4	SRS017521.59941:SRS043701.118455	Carbamidomethylation	C15:Carbamidomethylation:1000.00	PEAKS DB
AMDEELGITVPVALHLDHGTYEGC(+57.02)YK	102.99	2917.36	26	-1	730.347	71.47	181000000	17	F17:45522	cdj-DDA6.raw	2	2	SRS014235.7651:SRS017433.15505:SRS024075.74670:SRS050925.35594:SRS065504.76782:SRS077730.100928	Carbamidomethylation	C24:Carbamidomethylation:1000.00	PEAKS DB
ERPDAVLPTMGGQTALNC(+57.02)ALELER	102.99	2640.3	24	-0.5	881.107	74.36	12300000	16	F16:47625	cdj-DDA5.raw	1	1	SRS017521.110666	Carbamidomethylation	C18:Carbamidomethylation:1000.00	PEAKS DB
HNFETDPIETIIDGDWVR	102.98	2156.02	18	2.2	1079.02	97.15	36100000	13	F13:63855	cdj-DDA2.raw	2	2	SRS024132.59457			PEAKS DB
IGMTQIFAEDGELIPVTVLQAGPC(+57.02)EVTQVK	102.98	3242.66	30	1.6	1081.89	102.26	6360000	14	F14:67252	cdj-DDA3.raw	2	2	SRS017521.268095	Carbamidomethylation	C24:Carbamidomethylation:1000.00	PEAKS DB
SLSNIYAQVINDETGETIAAASTVEK	102.95	2723.35	26	-0.3	908.79	91.11	17900000	15	F15:59430	cdj-DDA4.raw	1	1	SRS019910.124982			PEAKS DB
VADALTNAVAHVDDMPNALSALSDLHAHK	102.94	2995.48	29	1.1	999.502	88.1	1290000000	14	F14:57260	cdj-DDA3.raw	3	3	|#CONTAM#P69905|HBA_HUMAN			PEAKS DB
MVGHEGNNFTFEAEIEPINAGSFK	102.91	2637.22	24	-1.2	880.078	66.22	111000000	15	F15:41994	cdj-DDA4.raw	3	3	SRS019582.13903			PEAKS DB
WTPDVPMVVPEINPEHYEVIEHQR	102.87	2913.41	24	1	729.361	77.91	38600000	17	F17:50148	cdj-DDA6.raw	2	2	SRS052697.183493			PEAKS DB
TTVGGQDILNLEHEDVIDDVVFAVVR	102.86	2852.46	26	0.7	951.826	104.32	4630000	17	F17:69045	cdj-DDA6.raw	1	1	SRS047014.56227:SRS015264.143130			PEAKS DB
LEHTVANLDNVSENTSSAESR	102.85	2272.06	21	-0.6	1137.03	16.02	131000000	15	F15:6357	cdj-DDA4.raw	2	2	SRS058770.17898:SRS051031.151870:SRS011134.339714:SRS016753.70009:SRS011529.183942			PEAKS DB
SASLADTC(+57.02)EEATALASC(+57.02)GQGNATLMFPAMDR	102.85	3245.41	31	-3.3	1082.81	83.04	5560000	16	F16:53828	cdj-DDA5.raw	1	1	SRS014923.87602	Carbamidomethylation	C8:Carbamidomethylation:1000.00;C17:Carbamidomethylation:1000.00	PEAKS DB
IPGVVTTQVSGAPGADDATINIR	102.82	2251.18	23	0.5	1126.6	47.91	17700000	15	F15:28931	cdj-DDA4.raw	3	3	SRS015782.42289			PEAKS DB
EATNC(+57.02)GGLVSGEHGIGSGK	102.8	1828.84	19	-0.4	915.426	13.94	46900000	15	F15:4800	cdj-DDA4.raw	2	2	SRS017521.285566	Carbamidomethylation	C5:Carbamidomethylation:1000.00	PEAKS DB
TGAPIVVGLDPMLNYIPQHVLDK	102.8	2489.34	23	-0.3	830.785	97.67	11900000	15	F15:64207	cdj-DDA4.raw	2	2	SRS015578.15704			PEAKS DB
TVVVGIRPEDIKDDEEFVAAHADHTFEAQVK	102.8	3464.72	31	0.5	867.188	72.44	74700000	20	F20:45994	cdj-DDA9.raw	3	3	SRS015578.29104:SRS042284.87154			PEAKS DB
DSHPMAVMC(+57.02)GITGALAAFYHDSLDVNNPR	102.78	3158.44	29	0.8	790.617	104.5	1530000	14	F14:68829	cdj-DDA3.raw	1	1	SRS017521.69311	Carbamidomethylation	C9:Carbamidomethylation:1000.00	PEAKS DB
TSNPSSGEFQDQLIDGKPLYELVGEK	102.78	2850.39	26	0.8	951.139	74.4	12000000	15	F15:47745	cdj-DDA4.raw	1	1	SRS012902.34789			PEAKS DB
KPSIPIIAVPTTAGTAAEVTINYVITDVEK	102.76	3110.71	30	1.5	1037.91	107.54	764000	15	F15:71122	cdj-DDA4.raw	1	1	SRS024549.37814			PEAKS DB
ELGVPLVTGDIPGVAVILGAAPTAQEGVDLVK	102.76	3097.73	32	0.4	1033.58	107.24	2210000	17	F17:71044	cdj-DDA6.raw	1	1	SRS023583.117399			PEAKS DB
FTNLFLDAEHSGVAGENSWGAWPLEK	102.75	2874.36	26	-0.6	959.127	95.23	38000000	15	F15:62364	cdj-DDA4.raw	2	2	SRS024132.69525			PEAKS DB
VFEAVEQASNLTQAPEEEPIPLDQLGGSC(+57.02)R	102.75	3283.57	30	0.9	1095.53	78.44	15400000	15	F15:50465	cdj-DDA4.raw	1	1	|#CONTAM#P16444|DPEP1_HUMAN	Carbamidomethylation	C29:Carbamidomethylation:1000.00	PEAKS DB
APYESPGHSPAGETASGNDTQHPDTK	102.74	2650.15	26	0.4	663.546	11.45	1400000	19	F19:3429	cdj-DDA8.raw	1	1	EDP12486.1:WP_002570898.1:WP_002568823.1			PEAKS DB
DSAYYIGAVHEDEPANGAELVK	102.72	2347.1	22	3.6	1174.56	38.57	16200000	15	F15:22291	cdj-DDA4.raw	2	2	SRS064276.262914			PEAKS DB
EIVKEEDLQFLSESALADAC(+57.02)C(+57.02)PGNPR	102.72	2947.37	26	-4	983.46	71.67	11000000	13	F13:45883	cdj-DDA2.raw	1	1	SRS050422.83692:SRS015264.51826	Carbamidomethylation	C20:Carbamidomethylation:1000.00;C21:Carbamidomethylation:1000.00	PEAKS DB
C(+57.02)NDFGAGGVSVAIGELAAGLR	102.7	2033	21	2	1017.51	99.11	3180000	13	F13:65303	cdj-DDA2.raw	1	1	SRS016267.81467	Carbamidomethylation	C1:Carbamidomethylation:1000.00	PEAKS DB
YPANWQGLSFETLDAIQAK	102.69	2151.06	19	-1	1076.54	90.54	65700000	13	F13:59220	cdj-DDA2.raw	5	5	SRS017191.67079			PEAKS DB
GIYPTSANFSTDLHSLGQFIQEGTR	102.67	2738.33	25	1.3	913.785	95.29	17100000	15	F15:62523	cdj-DDA4.raw	1	1	SRS054956.117406:SRS015854.85284			PEAKS DB
LTDEAPAAPESVYGLETIEDVFQR	102.64	2649.28	24	0.9	884.102	98.67	217000000	13	F13:64968	cdj-DDA2.raw	2	2	SRS056519.41450:SRS019601.101741:SRS062427.1286			PEAKS DB
VPFADENISEISC(+57.02)HAMGVHVTNPEVR	102.64	2907.36	26	-0.9	727.848	56.49	28900000	17	F17:34948	cdj-DDA6.raw	2	2	SRS063985.87253	Carbamidomethylation	C13:Carbamidomethylation:1000.00	PEAKS DB
AMLAEGSVQEVMDLAGVAHLATIK	102.61	2453.27	24	-0.7	818.762	99.8	21700000	15	F15:65730	cdj-DDA4.raw	1	1	SRS050752.31485:SRS064276.3562:SRS014683.15934:SRS019787.25927:SRS020233.253339:SRS047044.27553:SRS011134.13778			PEAKS DB
ANAIGLPMSELITDKYPLEEINEALKK	102.58	2999.59	27	0.6	750.905	97.54	15800000	15	F15:64056	cdj-DDA4.raw	1	1	SRS014459.143163			PEAKS DB
VEAGVIHLNDEVEIVGIKPEIQK	102.57	2528.39	23	-1.4	843.801	61.18	32300000	15	F15:38370	cdj-DDA4.raw	4	4	SRS015854.2359			PEAKS DB
YGGSGDDGGDVLSYILAVEELAK	102.57	2327.12	23	1.1	1164.57	108.25	11300000	19	F19:71991	cdj-DDA8.raw	2	2	WP_014017064.1:WP_020723925.1			PEAKS DB
FGSSISGSHVAIDDIEGAWNSSTQYEGGNK	102.56	3112.4	30	1.1	1038.48	65.81	13400000	16	F16:41551	cdj-DDA5.raw	1	1	SRS012273.318922			PEAKS DB
SDGYPTYNFANVIDDHLMEITHVVR	102.56	2905.37	25	-0.4	727.35	99.19	8030000	13	F13:65337	cdj-DDA2.raw	1	1	SRS018351.146482:SRS015578.243222			PEAKS DB
VVTVEEHSVIGGLGGAVC(+57.02)EC(+57.02)LSEK	102.53	2528.23	24	-0.4	843.749	59.01	19600000	17	F17:36839	cdj-DDA6.raw	1	1	SRS018351.160166:SRS016267.78859	Carbamidomethylation	C18:Carbamidomethylation:1000.00;C20:Carbamidomethylation:1000.00	PEAKS DB
TYEEGVFHFLPTPEDNTK	102.53	2122.98	18	-1.7	1062.5	64.45	96300000	15	F15:40720	cdj-DDA4.raw	4	4	SRS056259.204498			PEAKS DB
ELGC(+57.02)AKPEIVLHLDHGDTFETC(+57.02)K	102.53	2668.26	23	-1	890.427	40.15	53000000	13	F13:23259	cdj-DDA2.raw	3	3	SRS014459.3892	Carbamidomethylation	C4:Carbamidomethylation:1000.00;C22:Carbamidomethylation:1000.00	PEAKS DB
VHTGAILVDGLGVGDVGNIVLR	102.52	2173.22	22	-0.1	1087.62	86.77	11400000	15	F15:56424	cdj-DDA4.raw	3	3	SRS050422.11606:SRS023176.33319:SRS019601.67955:SRS016495.35243:SRS050422.109533:SRS057717.36138:SRS013476.218534:SRS015217.75281:SRS015217.33371:SRS019601.181774:SRS045713.79859			PEAKS DB
RPVSC(+57.02)PEC(+57.02)EEVVTNVVNNYVDNVVYFR	102.52	3256.53	27	0.9	1086.52	97.13	43900000	20	F20:63286	cdj-DDA9.raw	1	1	SRS011405.21674	Carbamidomethylation	C5:Carbamidomethylation:1000.00;C8:Carbamidomethylation:1000.00	PEAKS DB
DVAMQIAALNTPYLNESEVPAEIIEHEK	102.52	3123.54	28	0	1042.19	93.67	15500000	15	F15:61255	cdj-DDA4.raw	1	1	SRS014923.18538			PEAKS DB
HVYSTLMDIDDDGNLVPDLAESYEMK	102.51	2969.33	26	-0.1	990.784	91.22	2180000	13	F13:59603	cdj-DDA2.raw	1	1	SRS015264.625:SRS015264.627			PEAKS DB
VHDTWSETNPDTDLPVFTYADQLNK	102.5	2905.34	25	-2.4	969.452	77.48	36400000	15	F15:49701	cdj-DDA4.raw	2	2	SRS015663.34938			PEAKS DB
LNVTQTNGIDTPGVVGSLLVPEVTR	102.5	2578.4	25	2.4	860.475	88.33	26700000	13	F13:57849	cdj-DDA2.raw	1	1	SRS015217.181870			PEAKS DB
FLNPYDEVWDGPDADHKPTSDDIPWAR	102.49	3155.43	27	-2.6	789.862	74.83	13800000	15	F15:47956	cdj-DDA4.raw	2	2	SRS052697.257992			PEAKS DB
VIVEAVEELKPEVLLFGASNIGR	102.48	2481.38	23	0.2	828.135	97.47	40800000	17	F17:64071	cdj-DDA6.raw	3	3	SRS011302.489:SRS023914.48282:SRS017521.44222			PEAKS DB
VIVEAVEEIKPEVLLFGASNIGR	102.48	2481.38	23	0.2	828.135	97.47	40800000	17	F17:64071	cdj-DDA6.raw	3	3	SRS050752.59045:SRS064276.26638			PEAKS DB
NC(+57.02)ENVYVGDITIENPSNHSVNILDSR	102.48	2958.38	26	3.7	987.137	61.29	5850000	13	F13:38416	cdj-DDA2.raw	1	1	SRS017103.248962:SRS014287.29887:SRS015578.1633:SRS054956.99826	Carbamidomethylation	C2:Carbamidomethylation:1000.00	PEAKS DB
SMTYEGYGPHGIAVFVDTLTDNTTR	102.47	2744.28	25	3.4	915.769	92.95	3120000	13	F13:60836	cdj-DDA2.raw	1	1	SRS047044.31615			PEAKS DB
GVYETPGGTILYAAHQQLEELILDR	102.45	2785.43	25	2.2	929.486	105.1	4440000	15	F15:69452	cdj-DDA4.raw	2	2	SRS015782.39400			PEAKS DB
ESSVGHGFDAYKEEYVDMIEAGILDPVK	102.44	3097.46	28	-3.9	1033.49	94.15	0	14	F14:61344	cdj-DDA3.raw	0	0	WP_002565270.1:WP_022200348.1			PEAKS DB
IGDTHEGTATMDWMEQEQER	102.38	2362.98	20	0.5	1182.5	33.78	230000000	15	F15:18932	cdj-DDA4.raw	4	4	SRS014683.16856:SRS015264.12332:SRS015663.36001:SRS050422.80930			PEAKS DB
NVISALQSGGNTIHGVLQTLAER	102.37	2377.27	23	0.6	1189.64	97.76	63600000	13	F13:64328	cdj-DDA2.raw	3	3	SRS011302.12500			PEAKS DB
SDDEIANLFAPIVANNGVEETLDR	102.37	2601.26	24	-1.4	868.091	99.03	8750000	15	F15:65160	cdj-DDA4.raw	1	1	SRS024132.324346			PEAKS DB
TNHSIQDAAALAIYSPAGIVVHTGDFK	102.36	2795.42	27	-0.4	699.863	75.07	4030000	13	F13:48315	cdj-DDA2.raw	1	1	SRS016495.35243			PEAKS DB
LDVDSPVTLMAELGHGLFGAPGIEGHR	102.32	2787.4	27	0.6	697.858	104.8	3790000	20	F20:68859	cdj-DDA9.raw	2	2	SRS050422.87334			PEAKS DB
TLHPDNMAAGPASYGMTDTLGR	102.31	2275.04	22	-0.1	1138.53	36.41	993000000	13	F13:20613	cdj-DDA2.raw	6	6	SRS016095.95191:SRS013951.37480:SRS015782.3169:SRS064276.114883:SRS050422.22816			PEAKS DB
RFPNEPEYHQAVEEVLSTIEEEYNKHPEFDK	102.29	3802.77	31	1.1	951.702	96.2	87000000	16	F16:63322	cdj-DDA5.raw	3	3	SRS019582.7845:SRS014923.14417:SRS019267.7067			PEAKS DB
EENWVDC(+57.02)NGEVVAPVTAQDFVDALK	102.28	2804.3	25	0.4	935.773	95.14	7700000	15	F15:62320	cdj-DDA4.raw	1	1	SRS055982.54509:SRS019787.31057	Carbamidomethylation	C7:Carbamidomethylation:1000.00	PEAKS DB
FGLADGVSYVSTGGGALLEAIEGK	102.24	2310.17	24	1.5	1156.1	101.37	7460000	13	F13:66938	cdj-DDA2.raw	4	4	SRS016095.57483			PEAKS DB
DAEHVIAQANQELDENGNFVK	102.23	2340.1	21	3.3	1171.06	56.1	25000000	17	F17:34709	cdj-DDA6.raw	3	3	SRS023526.159168			PEAKS DB
KIENTTPSSDLMVSHGGYDNSDVNK	102.23	2707.24	25	-0.9	903.42	15.46	12800000	17	F17:6308	cdj-DDA6.raw	1	1	SRS011586.191695			PEAKS DB
TAEDYLGQEVTEAVITVPAYFSDSQR	102.22	2888.37	26	0.2	963.798	102.39	103000000	17	F17:67621	cdj-DDA6.raw	2	2	SRS064276.77890:SRS014923.11085:SRS016095.91131:SRS051031.119257:SRS017307.696:SRS019582.114671			PEAKS DB
RFPNEPEYHQAVSEVLGTIEEAYNEHPEFEK	102.22	3687.71	31	0	738.55	97.1	42200000	16	F16:64009	cdj-DDA5.raw	1	1	SRS045713.27443			PEAKS DB
STNTHYLFGSGYGDSDAAAQLGTNWGAYPSR	102.22	3263.45	31	3.3	1088.83	64.87	9480000	20	F20:40529	cdj-DDA9.raw	1	1	SRS019582.48735			PEAKS DB
SEAFLGGAASDFDIDPHIDSWPLNR	102.21	2729.27	25	0.7	910.765	93.12	11600000	17	F17:60948	cdj-DDA6.raw	1	1	SRS045713.151005:SRS022609.84677			PEAKS DB
QGDGYTTEEYEAFSAAFNAATK	102.17	2370.03	22	-1.4	1186.02	84.66	5240000	13	F13:55031	cdj-DDA2.raw	1	1	SRS055982.57702			PEAKS DB
ENDEALTDEEFADIFTADKPVLFAYHSYAHDVR	102.17	3827.76	33	1.5	766.56	94.84	3690000	17	F17:62204	cdj-DDA6.raw	1	1	SRS017103.249292			PEAKS DB
GVGSAENFALLDDLAEALGGTVSC(+57.02)SR	102.16	2608.24	26	0.7	870.423	109.36	2690000	15	F15:72293	cdj-DDA4.raw	1	1	SRS050422.157206	Carbamidomethylation	C24:Carbamidomethylation:1000.00	PEAKS DB
SIGQTHTYVDHGYTQTMDDIYGSTAFESNDDQK	102.15	3723.59	33	-0.2	931.905	48.74	5870000	12	F12:29630	cdj-DDA10.raw	1	1	WP_007561437.1			PEAKS DB
DIYDLAHEMSDLAQEEYGK	102.14	2225.98	19	-1.3	1114	96.09	59500000	20	F20:62562	cdj-DDA9.raw	3	3	SRS015217.38531			PEAKS DB
LVLNNPTLQHVDAIPSHLYQTAK	102.12	2571.38	23	1.8	643.854	55.39	571000000	15	F15:34371	cdj-DDA4.raw	4	4	SRS011586.152853:SRS015794.377			PEAKS DB
YDAMALGNHEFDNGVEGLIEPLLK	102.11	2644.28	24	-0.7	882.435	99.06	12600000	19	F19:65594	cdj-DDA8.raw	1	1	|#CONTAM#P21589|5NTD_HUMAN			PEAKS DB
LAAC(+57.02)FLDSLATLNLPGDGVGLR	102.11	2272.19	22	1.2	1137.1	101.95	5250000	13	F13:67350	cdj-DDA2.raw	2	2	SRS019397.18733:SRS015578.61063:SRS017521.89599:SRS023346.53950	Carbamidomethylation	C4:Carbamidomethylation:1000.00	PEAKS DB
LVESELITPEIAADVDDHIQEIVEAMHK	102.07	3143.57	28	0.3	786.9	106.96	8930000	19	F19:71121	cdj-DDA8.raw	1	1	WP_065441927.1:CDC16507.1:WP_065440069.1:WP_034880426.1:WP_055063807.1:WP_004223573.1:WP_080789708.1			PEAKS DB
MLENNIKPEYEC(+57.02)FELGHIDTILGMAK	102.07	3064.47	26	0	767.125	90.37	7400000	13	F13:59028	cdj-DDA2.raw	2	2	SRS019601.101763	Carbamidomethylation	C12:Carbamidomethylation:1000.00	PEAKS DB
DAEGYLGESVTEAVITVPAYFNDAQR	102.06	2814.33	26	-0.7	939.118	100.5	10100000	17	F17:66354	cdj-DDA6.raw	1	1	SRS054590.17893			PEAKS DB
LAAITDWTAENVHHAIQATADELEVGMGK	102.06	3090.51	29	4.5	773.638	99.51	0	14	F14:65256	cdj-DDA3.raw	0	0	SRS017521.2385			PEAKS DB
NTNDPEAPGTLIVESTC(+57.02)QKPDYTITGIAGK	102.06	3189.55	30	3.3	1064.19	58.27	5990000	13	F13:36258	cdj-DDA2.raw	1	1	SRS022137.24560	Carbamidomethylation	C17:Carbamidomethylation:1000.00	PEAKS DB
TLHPDNMAAGPASYGMTDTMGR	102.06	2292.99	22	1.4	1147.51	31.22	3450000000	13	F13:17277	cdj-DDA2.raw	14	14	SRS019267.17178:SRS019601.24192:SRS015190.7709:SRS016095.83539:SRS058770.172485:SRS015190.9792:SRS012902.26479:SRS013687.77104			PEAKS DB
AMELHTALVEAAAENDEGLMEK	102.05	2371.1	22	0.1	1186.56	58.16	25900000	20	F20:35767	cdj-DDA9.raw	3	3	SRS024132.36710			PEAKS DB
LIAHDATNIVLDPVMVATSGAK	102.03	2235.19	22	-1.5	1118.6	68.55	31000000	15	F15:43683	cdj-DDA4.raw	3	3	SRS051031.110864			PEAKS DB
SKDDQVTVIGAGVTLHEALAAAELLK	102.03	2648.44	26	1.3	883.821	97.9	26100000	14	F14:64034	cdj-DDA3.raw	2	2	|#CONTAM#P29401|TKT_HUMAN			PEAKS DB
LDHTIANADNMAENLQSSESK	102.01	2287.04	21	-3.3	1144.52	26.25	17500000	17	F17:13632	cdj-DDA6.raw	2	2	SRS051031.30033			PEAKS DB
DDAGVWHYYDSDDEMVTDEWKK	102	2703.11	22	0.2	902.043	56.97	45800000	15	F15:35314	cdj-DDA4.raw	1	1	SRS023914.35577			PEAKS DB
SETFSTAADNQTEVTIHVLQGERPMAAQNK	102	3272.57	30	0.6	1091.87	50.09	15800000	13	F13:30441	cdj-DDA2.raw	2	2	SRS064276.77890:SRS014923.11085			PEAKS DB
HLSSFISEEEYAAIYPQVEAAHNQLEAK	102	3173.53	28	2.6	1058.85	70.41	4450000	16	F16:44933	cdj-DDA5.raw	1	1	SRS064557.12197			PEAKS DB
DLSAFHEDNAAEIQAVEQEIHEIR	101.99	2763.31	24	1.6	922.112	83.39	21700000	16	F16:54133	cdj-DDA5.raw	1	1	SRS017191.44427			PEAKS DB
VPTDIYETVDEGVQHIADEIAAK	101.99	2512.23	23	0.2	838.418	101.8	21500000	14	F14:66867	cdj-DDA3.raw	1	1	SRS015217.70402			PEAKS DB
MALEHGAQIINDVSGGQLDR	101.99	2123.04	20	-0.4	1062.53	48.12	89100000	17	F17:28998	cdj-DDA6.raw	2	2	SRS052697.80094			PEAKS DB
TQGFDDAVEAHDNWTTLAQQSGEFTQAK	101.99	3094.39	28	1.2	1032.47	61.66	225000000	13	F13:38798	cdj-DDA2.raw	2	2	SRS052027.133011			PEAKS DB
DISGYTHGVGWC(+57.02)APQQGAC(+57.02)K	101.98	2190.96	20	-1.4	1096.48	30.01	312000000	15	F15:16265	cdj-DDA4.raw	1	1	SRS019582.3770:SRS050422.68086:SRS064276.19234	Carbamidomethylation	C12:Carbamidomethylation:1000.00;C19:Carbamidomethylation:1000.00	PEAKS DB
HIMAEEEDHEQDLQDYLNDIAR	101.97	2683.18	22	-3	895.399	62.02	56200000	17	F17:38965	cdj-DDA6.raw	3	3	SRS017103.146778			PEAKS DB
SLLQAEMADKPFSELSSVLFDHR	101.93	2619.3	23	2.3	874.109	97.49	12600000	15	F15:64033	cdj-DDA4.raw	2	2	SRS024075.119408			PEAKS DB
EVDELVAC(+57.02)GVDILAVQGTGALRPDGSTSAEFIR	101.91	3444.72	33	0.2	862.187	97.69	12600000	20	F20:63762	cdj-DDA9.raw	2	2	SRS015264.4891	Carbamidomethylation	C8:Carbamidomethylation:1000.00	PEAKS DB
DISGLTHGIGWC(+57.02)APQQGAC(+57.02)K	101.89	2154.99	20	-1.2	1078.5	47.93	310000000	20	F20:28347	cdj-DDA9.raw	4	4	SRS064645.5080:SRS018351.161321:SRS014235.95134:SRS019601.63321:SRS011529.39557:SRS050422.191666	Carbamidomethylation	C12:Carbamidomethylation:1000.00;C19:Carbamidomethylation:1000.00	PEAKS DB
SGSFYHTC(+57.02)GGSLIAPDWVVTAGHC(+57.02)ISR	101.86	2934.35	27	-2.1	734.594	65.12	6580000000	19	F19:41404	cdj-DDA8.raw	9	9	|#CONTAM#P09093|CEL3A_HUMAN	Carbamidomethylation	C8:Carbamidomethylation:1000.00;C24:Carbamidomethylation:1000.00	PEAKS DB
HALEDMDFTEVETPTFIK	101.85	2121.99	18	2	1062.01	69.23	1440000	13	F13:44177	cdj-DDA2.raw	1	1	SRS017103.157436			PEAKS DB
AFTELSAIYPITPSSPMAEVVDQWATQGR	101.85	3164.55	29	2.1	1055.86	104.4	5130000	17	F17:69086	cdj-DDA6.raw	1	1	SRS019601.37355			PEAKS DB
VTNALDAC(+57.02)NIEYVVYDGISGEPTDK	101.85	2742.27	25	0.3	915.097	84.6	6340000	13	F13:55026	cdj-DDA2.raw	1	1	SRS012902.11047	Carbamidomethylation	C8:Carbamidomethylation:1000.00	PEAKS DB
TVC(+57.02)VGDVGSGTEINAWQVLGAAGLTK	101.83	2602.31	26	0.5	868.443	94.22	16800000	15	F15:61646	cdj-DDA4.raw	1	1	SRS016056.90052	Carbamidomethylation	C3:Carbamidomethylation:1000.00	PEAKS DB
TLHPDNVAAGPASYGLTDSLGR	101.81	2211.09	22	-0.5	1106.55	39.33	1610000000	15	F15:23064	cdj-DDA4.raw	5	5	SRS016495.15483			PEAKS DB
MHEFEPDVIIAVGGGSAIDTAK	101.8	2256.11	22	3.3	1129.07	64.67	0	15	F15:40936	cdj-DDA4.raw	0	0	SRS021948.222143			PEAKS DB
LVVDTIENHPSAPLQYTYDLNDPIR	101.79	2882.45	25	0.7	961.823	69.93	6800000	17	F17:44503	cdj-DDA6.raw	1	1	SRS015190.2929			PEAKS DB
APVFVAPAMDLDMFAHPSTR	101.78	2172.05	20	-1.8	725.023	90.8	7900000	15	F15:59179	cdj-DDA4.raw	1	1	SRS043411.35271			PEAKS DB
RDEDYTALVGQHVQLVVTEC(+57.02)SGR	101.78	2631.27	23	-0.6	658.825	54.74	145000000	17	F17:33994	cdj-DDA6.raw	2	2	SRS055982.54714:SRS017521.3926:SRS014287.37304	Carbamidomethylation	C20:Carbamidomethylation:1000.00	PEAKS DB
AFEHGITPIMC(+57.02)C(+57.02)GETLEQR	101.77	2248.01	19	-1.5	750.342	41.73	148000000	15	F15:24510	cdj-DDA4.raw	3	3	SRS023176.8918	Carbamidomethylation	C11:Carbamidomethylation:1000.00;C12:Carbamidomethylation:1000.00	PEAKS DB
KVAAGAEYFQTQAVFEPEK	101.77	2112.05	19	1.4	1057.04	41.6	13600000	13	F13:24329	cdj-DDA2.raw	2	2	SRS016495.51809			PEAKS DB
AVAC(+57.02)ENLIAAMLDLENASSNDQSFTHSDLR	101.74	3291.51	30	1.3	1098.18	100.55	88000000	20	F20:65802	cdj-DDA9.raw	2	2	SRS018427.188004	Carbamidomethylation	C4:Carbamidomethylation:1000.00	PEAKS DB
YMYAIGGNEAAAEVAGVNVNATK	101.73	2312.11	23	3.1	1157.07	50.93	4230000	15	F15:31130	cdj-DDA4.raw	1	1	SRS013687.34743:SRS049995.33021			PEAKS DB
AMDMMQTAQLLGFDTTVVGC(+57.02)TNDYEK	101.72	2938.29	26	0.8	980.437	97.07	7680000	15	F15:63786	cdj-DDA4.raw	1	1		Carbamidomethylation	C20:Carbamidomethylation:1000.00	PEAKS DB
KGDTFSC(+57.02)MVGHEALPLAFTQK	101.71	2336.13	21	-0.3	1169.07	61.15	3260000000	11	F11:37728	cdj-DDA1.raw	4	4	|#CONTAM#P01876|IGHA1_HUMAN	Carbamidomethylation	C7:Carbamidomethylation:1000.00	PEAKS DB
ELENRPIQNVSSGLQGLMPGVAITGTNGAPGQDAGK	101.71	3575.8	36	-0.3	1192.94	72.73	3020000	13	F13:46683	cdj-DDA2.raw	1	1	SRS012902.7041			PEAKS DB
EGQDYDLDVSSNTDVANATISNSLDVTVKPK	101.71	3294.57	31	5.5	1099.2	118.91	7320000	13	F13:77644	cdj-DDA2.raw	3	3	SRS023526.247860			PEAKS DB
VYN(+.98)PSYETLFEEETKPELEGFEK	101.7	2778.28	23	5.9	927.106	75.44	10100000	20	F20:48305	cdj-DDA9.raw	1	1	SRS050422.68504	Deamidation (NQ)	N3:Deamidation (NQ):1000.00	SPIDER
GYDALQDTDNLKGDEQLEGLK	101.68	2321.1	21	-1.1	1161.56	39.98	138000000	15	F15:23246	cdj-DDA4.raw	2	2	SRS051031.216969			PEAKS DB
TAIDTALTSGDKYPTLIPADNDVAK	101.65	2589.32	25	-0.7	864.112	56.12	86200000	15	F15:35028	cdj-DDA4.raw	1	1	SRS065504.268134			PEAKS DB
HGHEVMVQHTAGENSGFADEAYEK	101.62	2642.15	24	1.2	881.723	13.83	20800000	14	F14:4963	cdj-DDA3.raw	2	2	SRS011586.224883			PEAKS DB
ELGGYGADGVYVC(+57.02)DHPLLENYTTDGYTK	101.62	3106.39	28	-3.4	1036.47	61.42	3480000	13	F13:38549	cdj-DDA2.raw	1	1	SRS049900.32520:SRS023971.34823:SRS015264.176728	Carbamidomethylation	C13:Carbamidomethylation:1000.00	PEAKS DB
SAAPAEPAIILGLNGAPTAGDQFHVIETEQEAR	101.61	3372.69	33	0.3	1125.24	80.78	11800000	16	F16:52174	cdj-DDA5.raw	1	1	SRS015782.5684			PEAKS DB
DVLGTDDPAEVQTYLSDWDKFNDVAAQAAAK	101.6	3352.57	31	1.3	1118.53	97.05	31600000	16	F16:63972	cdj-DDA5.raw	1	1	SRS048164.208431			PEAKS DB
VTSLINNLFALTTQENDYATQSMLK	101.59	2814.41	25	0	939.144	103.77	11400000	15	F15:68508	cdj-DDA4.raw	2	2	SRS019582.248450			PEAKS DB
EATNAQTGDLLLVVADKPLVVAQALGELR	101.58	3003.66	29	-0.2	751.922	105.91	36900000	16	F16:70340	cdj-DDA5.raw	2	2	SRS012902.40315			PEAKS DB
DALAGDPVSAFGGVLVTNAVIDKETAEEINK	101.58	3142.6	31	1.6	1048.54	96.09	11000000	20	F20:62560	cdj-DDA9.raw	1	1	SRS011529.16318			PEAKS DB
SAGLDAQGC(+57.02)DYIPVPVTIDGR	101.58	2203.06	21	1.5	1102.54	66.95	6220000	13	F13:42495	cdj-DDA2.raw	1	1	SRS011134.315830:SRS016267.89909	Carbamidomethylation	C9:Carbamidomethylation:1000.00	PEAKS DB
VTAQQEGSTLVMELVTADAVDQLESAGC(+57.02)K	101.57	3049.46	29	1.2	1017.49	104.5	110000000	14	F14:68782	cdj-DDA3.raw	3	3	SRS020328.61606:SRS050422.76520	Carbamidomethylation	C28:Carbamidomethylation:1000.00	PEAKS DB
YGAGAATNPDPEVFSWAATQVVTAMEATHK	101.54	3119.47	30	0.4	1040.83	103.92	13100000	16	F16:68920	cdj-DDA5.raw	2	2	SRS017191.64012			PEAKS DB
LPDDMSEELALAALDVAGAPAQTAK	101.52	2496.24	25	0.1	833.088	98.43	17200000	15	F15:64686	cdj-DDA4.raw	1	1	SRS077730.155284			PEAKS DB
SGAPLNLFQAQTPYETYLGGLNTQELANLK	101.52	3250.65	30	-0.3	1084.56	99.49	137000000	17	F17:65582	cdj-DDA6.raw	2	2	SRS078176.45203			PEAKS DB
LADDVVEGSTGEILAEAGTIVTR	101.51	2315.19	23	4.2	772.739	93.92	3110000	13	F13:61582	cdj-DDA2.raw	2	2	SRS015217.41315			PEAKS DB
EGIAQNYTGQVFADYASGSLDEAGFVK	101.5	2836.32	27	-1.6	946.446	87.33	169000000	16	F16:57328	cdj-DDA5.raw	4	4	SRS050422.242749			PEAKS DB
EGLAQNYTGQVFADYASGSLDEAGFVK	101.5	2836.32	27	-1.6	946.446	87.33	169000000	16	F16:57328	cdj-DDA5.raw	4	4	SRS050422.154830			PEAKS DB
IHGLADC(+57.02)MQGEMISLPGNR	101.49	2097.98	19	1.4	1050	51.77	54200000	20	F20:31085	cdj-DDA9.raw	4	4	SRS012273.100080	Carbamidomethylation	C7:Carbamidomethylation:1000.00	PEAKS DB
TMC(+57.02)ALQVAVELLNQTEGYSNYDK	101.48	2646.23	23	0.5	883.085	105.61	4600000	17	F17:69937	cdj-DDA6.raw	1	1	SRS015663.76073	Carbamidomethylation	C3:Carbamidomethylation:1000.00	PEAKS DB
LIGTSAWYAPGAAASMMVESILHDQK	101.48	2746.35	26	1.4	916.457	106.55	6940000	13	F13:70551	cdj-DDA2.raw	2	2	SRS022137.45888			PEAKS DB
IIDLGNGQVGLIPTTSMGNSSSYVQC(+57.02)AEK	101.47	3038.47	29	0.1	1013.83	73.27	25000000	16	F16:46853	cdj-DDA5.raw	1	1	SRS015217.95025	Carbamidomethylation	C26:Carbamidomethylation:1000.00	PEAKS DB
DYSHISADLVNGYIYQPTSAKPENLAQFIK	101.46	3381.69	30	-1.2	1128.24	85.78	2200000	14	F14:55399	cdj-DDA3.raw	1	1	SRS013521.44350			PEAKS DB
AEC(+57.02)NALVVFLGNFGPETPETLIAER	101.45	2746.36	25	0	916.462	106.07	11300000	15	F15:70069	cdj-DDA4.raw	1	1	SRS018656.25023	Carbamidomethylation	C3:Carbamidomethylation:1000.00	PEAKS DB
LP(sub G)ATIIYVTHDQTEAMTLGTR	101.44	2330.19	21	1.2	1166.11	74.63	207000000	13	F13:47967	cdj-DDA2.raw	11	11	SRS054956.321:SRS023176.30361:SRS055982.6795:SRS050422.74454:SRS054590.8131:SRS019601.15436:SRS050422.14642:SRS051031.47720:SRS015663.41253:SRS050422.76783:SRS016095.17828			SPIDER
AFTEVAGIYPITPSSPMADVVDQWSAAGR	101.44	3035.47	29	0.2	1012.83	99.73	25400000	15	F15:65661	cdj-DDA4.raw	1	1	SRS024331.37941			PEAKS DB
LPYEDALDGISNTQTINPGALGHNDEER	101.44	3038.42	28	-0.8	1013.81	61.35	27800000	15	F15:38550	cdj-DDA4.raw	2	2	SRS016095.11159:SRS050422.27889			PEAKS DB
SLMVSQGTPEILGQMLVDMGADSLTK	101.43	2720.34	26	0	907.788	108.02	3150000	16	F16:71728	cdj-DDA5.raw	1	1	SRS012902.18498			PEAKS DB
VTFTNIDVLKDDASLTEVEQANALR	101.42	2761.41	25	1.3	921.48	79.4	21800000	15	F15:51174	cdj-DDA4.raw	1	1	SRS015578.87022			PEAKS DB
SQSLADADPAADAVVTGGNANQVIVLPK	101.41	2720.4	28	0.2	907.807	64.29	29100000	13	F13:40533	cdj-DDA2.raw	2	2	SRS054956.79161			PEAKS DB
VP(sub G)GGDSFGGGLIYSLLTGK	101.4	1836.96	19	2.1	919.49	107.4	120000000	14	F14:70742	cdj-DDA3.raw	3	3	SRS024075.813			SPIDER
GASIGHVSPEAAVGGPIALVEEGDIIK	101.4	2585.37	27	-0.2	862.797	85.9	73600000	15	F15:55559	cdj-DDA4.raw	2	2	SRS019161.21310:SRS024009.101026:SRS019582.115460:SRS015217.23241:SRS019601.10201:SRS051031.63565:SRS012273.27613:SRS056519.24470:SRS016495.139868:SRS015133.85385:SRS017433.127218			PEAKS DB
VYATTQQTGDATSLGLASAPWYYHR	101.39	2756.32	25	0.1	919.78	59.74	16300000	13	F13:37318	cdj-DDA2.raw	1	1	SRS017103.259039			PEAKS DB
EGIHPDYYQATVTC(+57.02)NC(+57.02)GNTFVTGSTK	101.39	2919.28	26	-2.5	974.098	35.12	7590000	13	F13:19612	cdj-DDA2.raw	1	1	SRS024132.59558	Carbamidomethylation	C14:Carbamidomethylation:1000.00;C16:Carbamidomethylation:1000.00	PEAKS DB
VPIPWVSGTSASTPVFGGILSLINEHR	101.37	2833.51	27	0.9	945.512	107.25	7170000	19	F19:71303	cdj-DDA8.raw	1	1	|#CONTAM#O14773|TPP1_HUMAN			PEAKS DB
VTGIDKNEIDYVIDC(+57.02)C(+57.02)EEAC(+57.02)GDMNQR	101.37	3103.3	26	0.8	1035.44	62.8	8360000	16	F16:39521	cdj-DDA5.raw	1	1	SRS020328.267758:SRS014459.211197	Carbamidomethylation	C15:Carbamidomethylation:1000.00;C16:Carbamidomethylation:1000.00;C20:Carbamidomethylation:1000.00	PEAKS DB
HSPEAVFIIVSNPVDTLTYLALK	101.36	2526.37	23	2.7	843.134	105.91	562000	15	F15:70022	cdj-DDA4.raw	1	1	SRS012902.35416			PEAKS DB
AVQIGGPSGGC(+57.02)LTEEHLDVPLDFDSVKK	101.35	2967.46	28	2.7	742.875	62.99	5650000	15	F15:39739	cdj-DDA4.raw	2	2	SRS055982.145061:SRS014613.95649	Carbamidomethylation	C11:Carbamidomethylation:1000.00	PEAKS DB
TVEFFNHTPTMAMLSYSNFGSDTEGSPAK	101.33	3165.41	29	0.2	1056.14	82.53	3950000	15	F15:53412	cdj-DDA4.raw	1	1	SRS023526.13211			PEAKS DB
GMLAPGMQLPGVVGASAPYQNTADMR	101.33	2631.26	26	1.1	878.095	75.33	5340000	13	F13:48500	cdj-DDA2.raw	1	1	SRS047044.66189			PEAKS DB
ADAEAYLGEPVTEAVITVPAYFNDAQR	101.32	2909.41	27	2.1	970.812	97.05	14800000	16	F16:63974	cdj-DDA5.raw	1	1	SRS017521.18456:SRS014979.76333			PEAKS DB
AVAVAAPGAAAPAEEEKDEFDVILSAVGDKK	101.31	3067.57	31	0	767.9	81.56	30500000	13	F13:52833	cdj-DDA2.raw	1	1	SRS051031.31679			PEAKS DB
EQGLTPVLC(+57.02)IGETEAENEAGKTEEVC(+57.02)AR	101.3	3089.43	28	-2.1	1030.81	59.86	16100000	17	F17:37560	cdj-DDA6.raw	1	1	SRS017521.113403	Carbamidomethylation	C9:Carbamidomethylation:1000.00;C26:Carbamidomethylation:1000.00	PEAKS DB
GLNQASTNAQDGISLIQTAEGALNESHSILQR	101.29	3335.67	32	0.8	1112.9	97.24	7960000	20	F20:63460	cdj-DDA9.raw	1	1	SRS017307.29669:SRS024331.62866			PEAKS DB
STLDEQVMPEELAAGVPMQLLENRPDVK	101.29	3108.55	28	-1.5	778.143	94.48	62800000	16	F16:62061	cdj-DDA5.raw	2	2	SRS015663.17766			PEAKS DB
YHMNPSNADMAYEDIVGFNLLEPTILNYHTR	101.28	3637.7	31	4.5	910.436	98.29	4070000	15	F15:64647	cdj-DDA4.raw	1	1	SRS017307.38766:SRS013687.94835			PEAKS DB
AVDEMGHAETFHGYAPDLGYEFLR	101.25	2724.23	24	-1.1	909.082	67.72	31400000	16	F16:42921	cdj-DDA5.raw	2	2	SRS015663.11035:SRS050422.110473			PEAKS DB
GVTAHEVPNYGDLEALQYANENAGDVPVIVSMK	101.25	3499.69	33	-3.1	1167.57	84.25	5260000	16	F16:54738	cdj-DDA5.raw	1	1	SRS015217.217118			PEAKS DB
QTGFAMLAETNPQEVMDLSPVAHLAAIDGK	101.24	3153.55	30	1.4	1052.19	100.51	5070000	13	F13:66313	cdj-DDA2.raw	2	2	SRS024331.37941			PEAKS DB
HMIMSNEYDHVLPMDILPEYLIK	101.22	2800.36	23	-2	934.46	96.61	34400000	14	F14:63118	cdj-DDA3.raw	2	2	SRS051031.37870			PEAKS DB
NEVTEVNNANHFIEGGNDLLAQSTGR	101.2	2798.32	26	0.6	933.782	55.01	114000000	13	F13:33837	cdj-DDA2.raw	1	1	SRS011586.35046			PEAKS DB
HLVEAALEDHDLPIALHLDHGADFETC(+57.02)K	101.19	3165.52	28	0.7	792.388	61.92	17000000	15	F15:38897	cdj-DDA4.raw	2	2	WP_014016799.1:WP_054336510.1	Carbamidomethylation	C27:Carbamidomethylation:1000.00	PEAKS DB
GSDSYVVPEGITAAVEGNEIVLTAADDLRPTR	101.19	3314.66	32	0.3	1105.9	99.57	22800000	15	F15:65531	cdj-DDA4.raw	1	1	SRS016495.32322			PEAKS DB
EHISTMANYFSTAAGGPGATSPSQSSDWNK	101.17	3098.37	30	0.1	1033.8	52.19	3210000	11	F11:31525	cdj-DDA1.raw	1	1	CDB04331.1			PEAKS DB
EHLSTMANYFSTAAGGPGATSPSQSSDWNK	101.17	3098.37	30	0.1	1033.8	52.19	3210000	11	F11:31525	cdj-DDA1.raw	1	1	WP_007896966.1			PEAKS DB
HNNATIATGEWNLVAADSEQVYSFTR	101.16	2893.36	26	-1.4	965.46	80.32	7210000	17	F17:51941	cdj-DDA6.raw	1	1	SRS018656.89823:SRS051031.191726			PEAKS DB
FKEQEGDKVWAAEHVVGVAQGVSEDILADLR	101.14	3394.72	31	7.1	1132.59	99.12	46600000	20	F20:64757	cdj-DDA9.raw	3	3	SRS048870.36806			PEAKS DB
EAQC(+57.02)VSGPLAVLDDYYGVYVTC(+57.02)PDDAQYR	101.14	3323.48	29	1.1	1108.83	99.67	5980000	17	F17:65688	cdj-DDA6.raw	1	1	SRS043701.8310	Carbamidomethylation	C4:Carbamidomethylation:1000.00;C22:Carbamidomethylation:1000.00	PEAKS DB
AILWHDETMGADYSVEEIPANLVDEANEWR	101.12	3472.59	30	-5.1	1158.53	97.84	0	14	F14:64035	cdj-DDA3.raw	0	0	SRS015217.10437:SRS052697.16580:SRS043411.70578			PEAKS DB
EVVLGIRPEDIHDEQLFIESSPESVIDAR	101.12	3291.66	29	0.8	1098.23	85.6	180000000	13	F13:55679	cdj-DDA2.raw	2	2	SRS019582.17143:SRS051031.41577			PEAKS DB
TLASHALC(+57.02)IFGDHQDVMSAR	101.12	2228.05	20	-0.4	743.689	50.19	36500000	13	F13:30375	cdj-DDA2.raw	2	2	SRS050752.31485:SRS064276.3562:SRS011529.22396:SRS019787.25927:SRS011302.10191	Carbamidomethylation	C8:Carbamidomethylation:1000.00	PEAKS DB
LVMLNALEDAEMKPEEVDYINVHGTSTPVGDISEAK	101.12	3913.9	36	3	979.484	83.11	5980000	16	F16:53866	cdj-DDA5.raw	1	1	SRS016753.3593			PEAKS DB
AAFITNGTWMENEMQDAPR	101.11	2180.96	19	-2.4	1091.49	64.83	7630000	15	F15:40974	cdj-DDA4.raw	1	1	SRS050422.20994			PEAKS DB
GPEGVEEPFGTAFQNYVAGNADRDETK	101.11	2897.31	27	0	966.777	65.3	18300000	13	F13:41334	cdj-DDA2.raw	1	1	SRS015217.235612			PEAKS DB
GC(+57.02)C(+57.02)AMEC(+57.02)C(+57.02)PMLLGSSYK	101.1	2022.78	17	0	1012.4	46.66	15400000	15	F15:27980	cdj-DDA4.raw	1	1	SRS024132.27538	Carbamidomethylation	C2:Carbamidomethylation:1000.00;C3:Carbamidomethylation:1000.00;C7:Carbamidomethylation:1000.00;C8:Carbamidomethylation:1000.00	PEAKS DB
AQTIAENYITEGVVGIYGTNEGASTGVGNAIK	101.06	3196.59	32	1.3	1066.54	80.62	17500000	17	F17:52042	cdj-DDA6.raw	1	1	SRS020233.109219			PEAKS DB
TVVWN(+.98)GPMGC(+57.02)FEMPNFAHGTEAVAK	101.06	2750.23	25	0.8	917.751	88.19	25300000	14	F14:57096	cdj-DDA3.raw	3	3		Deamidation (NQ); Carbamidomethylation	N5:Deamidation (NQ):109.46;C10:Carbamidomethylation:1000.00	SPIDER
LPLVGGHEGAGVVVGMGENVK	101.05	2018.06	21	-1.7	1010.04	44.18	275000000	19	F19:26449	cdj-DDA8.raw	3	3	WP_032319031.1:WP_024173607.1:WP_001693355.1:ELW37767.1:WP_001692989.1:ELW46817.1			PEAKS DB
TTMDLDHTESIYTWYR	101.05	2030.9	16	2.4	1016.46	57.58	10800000	15	F15:35836	cdj-DDA4.raw	3	3	SRS024132.80311			PEAKS DB
DHEAPEDIEYYMC(+57.02)GPGPMSNAVVK	101.05	2708.16	24	-1.5	903.724	63.69	40300000	20	F20:39901	cdj-DDA9.raw	2	2	SRS024132.2703	Carbamidomethylation	C13:Carbamidomethylation:1000.00	PEAKS DB
VNLANVMDGYFDQGAHHLNVNVFGTEK	101.05	2988.42	27	-0.1	748.112	91.55	5840000	16	F16:59927	cdj-DDA5.raw	1	1	SRS023176.9262			PEAKS DB
GENHPLEIGSHTFIDTFEDQLVGK	101.05	2682.29	24	-1.4	895.104	82.42	30100000	16	F16:53375	cdj-DDA5.raw	2	2	SRS015663.251985			PEAKS DB
HEIISEAEAEVAEIQEQFQSGLVTAGER	101.05	3069.49	28	-3.5	1024.17	101.81	1780000	13	F13:67248	cdj-DDA2.raw	1	1	SRS017521.103231			PEAKS DB
AENIQVSMEDVDAELSAIAAQHGATLDEVK	101.04	3153.51	30	3.8	1052.18	97.24	3730000	13	F13:63937	cdj-DDA2.raw	1	1	SRS053335.75953			PEAKS DB
EYTGTGKPQEVEYDALVGTK	101.03	2184.06	20	-0.5	1093.04	27.04	82100000	16	F16:14308	cdj-DDA5.raw	2	2	SRS013215.13527			PEAKS DB
NEKDEEYPDNFLKEEDKFEADEER	101.02	3017.3	24	2.1	755.335	38.13	4820000	13	F13:21899	cdj-DDA2.raw	2	2	SRS050752.208373:SRS023526.79531			PEAKS DB
ASSNAEDGVSSVQTAEGALTEVHSMLQR	101.02	2873.35	28	-0.4	958.789	83.55	25900000	15	F15:54045	cdj-DDA4.raw	2	2	SRS053335.27916:SRS014613.71469:SRS019030.143537:SRS019685.222132:SRS014235.24396			PEAKS DB
GLHPNLDTAIDYLLTHDLAALPLGR	101.01	2698.44	25	3.1	900.491	106.46	629000	20	F20:70006	cdj-DDA9.raw	2	2	SRS011302.7827			PEAKS DB
EAIQGVNYNMAQNTC(+57.02)ALQNTMNSNTR	101	2942.31	26	-0.5	981.776	45.43	47700000	16	F16:27149	cdj-DDA5.raw	1	1	SRS052697.24147:SRS050925.127020:SRS017521.82188:SRS019161.154737	Carbamidomethylation	C15:Carbamidomethylation:1000.00	PEAKS DB
DC(+57.02)MIHEIVC(+57.02)ETGSGAPYEVTK	100.97	2395.05	21	-1.2	1198.53	55.63	85600000	20	F20:33841	cdj-DDA9.raw	2	2	SRS077730.47645:SRS055982.50228	Carbamidomethylation	C2:Carbamidomethylation:1000.00;C9:Carbamidomethylation:1000.00	PEAKS DB
VFIDNLHLFSLLANVADAK	100.97	2099.14	19	0.6	1050.58	104.57	45300000	17	F17:69224	cdj-DDA6.raw	2	2	SRS018351.167316:SRS017103.201257			PEAKS DB
TAPAAIQIAC(+57.02)DLVDEGMITPEEAVC(+57.02)R	100.97	2829.33	26	0.6	944.119	103.28	13200000	14	F14:67846	cdj-DDA3.raw	1	1	SRS014287.118419	Carbamidomethylation	C10:Carbamidomethylation:1000.00;C25:Carbamidomethylation:1000.00	PEAKS DB
EVLLLVHNLPQHLFGYSWYK	100.96	2455.31	20	-1.1	819.441	94.74	62200000	19	F19:62384	cdj-DDA8.raw	2	2	|#CONTAM#P06731|CEAM5_HUMAN			PEAKS DB
IPVVWIHGLEC(+57.02)TC(+57.02)C(+57.02)TESFIR	100.93	2476.17	20	0.7	826.398	80	6160000	17	F17:51687	cdj-DDA6.raw	1	1	SRS017191.61106	Carbamidomethylation	C11:Carbamidomethylation:1000.00;C13:Carbamidomethylation:1000.00;C14:Carbamidomethylation:1000.00	PEAKS DB
GAGEGTASVIANSEAGVESYNIIWTLTHADIVK	100.93	3372.68	33	1.1	1125.24	104.82	9120000	13	F13:69346	cdj-DDA2.raw	1	1	SRS011239.40130			PEAKS DB
GIPVLDIGVPVLSMHSPFEVIHK	100.92	2483.36	23	1.6	621.848	100.7	15800000	13	F13:66415	cdj-DDA2.raw	4	4	SRS051031.95538:SRS018351.50484			PEAKS DB
GIPVIDIGVPVLSMHSPFEVIHK	100.92	2483.36	23	1.6	621.848	100.7	15800000	13	F13:66415	cdj-DDA2.raw	4	4	SRS055982.130668:SRS017521.32617			PEAKS DB
AYSQEEITQGFEETGDTLYAPYSTHFQLQNQPPQK	100.91	4044.87	35	-1	1012.22	75.75	10300000	16	F16:48687	cdj-DDA5.raw	1	1	|#CONTAM#Q8NFJ5|RAI3_HUMAN			PEAKS DB
LPGFPIVLHGSSSVPQEEVDTINK	100.91	2562.33	24	-0.4	855.118	66.99	387000000	13	F13:42408	cdj-DDA2.raw	2	2	SRS014923.28863:SRS048164.27820:SRS016056.35076:SRS063985.70597:SRS012273.224225			PEAKS DB
LSTLETILKPEAQPDLYGHGNDEDTQYYHK	100.9	3474.66	30	0.3	1159.23	52.16	281000000	17	F17:31828	cdj-DDA6.raw	3	3	SRS019582.5654			PEAKS DB
VVTFGIRPEDVYDSEMYIETSPQSVFTSTIK	100.9	3537.72	31	-0.1	1180.25	96.4	19100000	13	F13:63339	cdj-DDA2.raw	1	1	SRS051031.37752:SRS064276.142597			PEAKS DB
YLEHLGYEVTHIQNFTDVDDK	100.89	2535.19	21	1.5	846.072	58.87	2280000	17	F17:36780	cdj-DDA6.raw	1	1	SRS014683.127900			PEAKS DB
NGLFADVPENLWNDWHWQVANR	100.88	2680.26	22	1.1	894.427	100.27	7210000	15	F15:66058	cdj-DDA4.raw	1	1	SRS019601.101765:SRS049995.36177:SRS078176.24586:SRS011302.23584			PEAKS DB
TVFFDPVNSLVSGSMTEQQWIDGIK	100.87	2797.36	25	2.6	933.464	102.51	242000000	17	F17:67762	cdj-DDA6.raw	4	4	SRS055982.28977			PEAKS DB
TNLEANGLDSELVAIPPIEELGAYTER	100.86	2913.46	27	2.4	972.163	99.52	7080000	15	F15:65532	cdj-DDA4.raw	1	1	SRS064276.70881			PEAKS DB
QSQEEMGHAYAMADYIIK	100.86	2083.93	18	1.1	1042.98	50.32	44600000	13	F13:30602	cdj-DDA2.raw	1	1	SRS019601.52462:SRS051882.33946:SRS015217.29905			PEAKS DB
LYVIDWVHASQGNASADVAR	100.85	2171.08	20	0.8	1086.55	60.72	9450000	15	F15:38106	cdj-DDA4.raw	1	1	SRS052027.48105			PEAKS DB
TDIMLSDGTAPSVLGFTPPLANLGEMR	100.85	2802.39	27	-2.3	935.136	101.49	11800000	15	F15:66896	cdj-DDA4.raw	1	1	SRS049900.7166			PEAKS DB
HIGQDIDC(+57.02)PAGDLGC(+57.02)GGR	100.85	1896.82	18	0	949.418	17.54	78800000	15	F15:7465	cdj-DDA4.raw	2	2	SRS015264.107588	Carbamidomethylation	C8:Carbamidomethylation:1000.00;C15:Carbamidomethylation:1000.00	PEAKS DB
VTDTAGQFDVIALC(+57.02)DGGGISGQSGALR	100.84	2664.28	27	0.9	889.102	70.03	10700000	16	F16:44573	cdj-DDA5.raw	1	1	SRS020869.132792	Carbamidomethylation	C14:Carbamidomethylation:1000.00	PEAKS DB
VILSFADDKPAQQNADIENMVNNDAK	100.84	2859.37	26	1.1	954.132	54.86	106000000	15	F15:34150	cdj-DDA4.raw	1	1	SRS016495.142233			PEAKS DB
SLIGDDEHGWSEHGIFNVEGGC(+57.02)YAK	100.83	2776.22	25	-1.3	926.412	56.85	126000000	14	F14:34997	cdj-DDA3.raw	2	2	SRS012902.39042	Carbamidomethylation	C22:Carbamidomethylation:1000.00	PEAKS DB
SGDHVGLWAHENSSWAGPGNPETILSMK	100.82	2976.38	28	-1.8	993.133	67.46	61300000	20	F20:42353	cdj-DDA9.raw	2	2	SRS022609.99551			PEAKS DB
GGVLDMDTEIVSTLTSHKPGYIDEDLKDLEK	100.81	3417.69	31	1.1	855.43	93.8	8880000	17	F17:61447	cdj-DDA6.raw	2	2	SRS050925.124948			PEAKS DB
WEEPGEENQAIFNATFPMDLRPQGQDIIR	100.8	3400.61	29	3.2	1134.55	91.03	24500000	20	F20:58908	cdj-DDA9.raw	2	2	SRS015578.245887			PEAKS DB
[truncated: 146,350 more rows]
