# Supplementary material for: Metaproteomics characterizes human gut microbiome function in colorectal cancer
Source: NPJ Biofilms Microbiomes. 2020 Mar 24;6:14. doi: 10.1038/s41522-020-0123-4 (PMC7093434; doi:10.1038/s41522-020-0123-4)
Supplement: Supplementary file 3 — Supplementary Data 2 [file 41522_2020_123_MOESM3_ESM.xlsx]

## Sheet: DDA_ProteinGroups
ProteinGroup	QValue	UniquePeptides
SRS015794.7042-T1-C	0.00279688	1
SRS018351.138054-T1-C	0	3
SRS055982.49301-T1-C	0	18
SRS023526.101447-T1-C	0	3
SRS017307.40459-T1-C	0	5
SRS047014.12671-T1-C	5.11535e-05	2
SRS023176.86693-T1-C	0	5
SRS013158.78066-T1-C	9.86388e-05	2
SRS024132.71606-T1-C	0	14
SRS024265.94159-T1-C	0	1
WP_008156903.1	0	7
SRS054956.55564-T1-C	0	3
SRS012902.18262-T1-C	0	4
SRS015663.56130-T1-C	0	14
SRS019601.24192-T1-C	0	5
SRS016095.95191-T1-C	0	5
SRS056519.92667-T1-C	0	3
SRS062427.15914-T1-C	0	8
SRS017103.193480-T1-C	0	8
SRS018351.164141-T1-C	0.000135269	1
SRS020869.41622-T1-C	0.00239679	1
CDD14976.1	0	22
SRS042628.35386-T1-C	5.11535e-05	4
WP_007046520.1	0.00133709	2
SRS015663.13381-T1-C	5.11535e-05	12
WP_008144144.1	0	4
CDB39051.1;WP_005844574.1;WP_007848299.1;WP_008666733.1;WP_032946169.1	0	17
SRS019582.8793-T1-C	0	9
SRS016203.96827-T1-C	0	3
SRS048870.177592-T1-C	0	12
SRS019787.47172-T1-C	0.000347283	2
SRS024009.5667-T1-C	0	9
SRS024009.5575-T1-C	0	14
SRS045645.20816-T1-C	0	7
SRS012273.254323-T1-C	0	6
SRS050422.86820-T1-C	0	4
SRS049959.23487-T1-C	0	7
SRS052027.125784-T1-C	0	2
SRS015663.29065-T1-C	0	7
SRS015190.55716-T1-C	0	22
SRS017521.124043-T1-C	0	10
SRS077730.22655-T1-C	0	25
SRS020328.50288-T1-C	0	5
SRS056259.114396-T1-C	0	10
SRS050422.3125-T1-C	0	3
SRS054956.133045-T1-C	5.11535e-05	2
SRS013687.60269-T1-C	0	11
SRS017521.24267-T1-C;SRS018656.87545-T1-C	0	3
SRS017433.141832-T1-C	0	14
SRS015217.127528-T1-C	0.00198288	2
SRS015782.79740-T1-C	0	29
SRS019161.26524-T1-C	0	14
CDB35958.1	0	4
SRS011134.207169-T1-C;SRS042628.33199-T1-C	5.11535e-05	2
WP_065435210.1	0	7
WP_008145392.1	0	7
SRS050422.139636-T1-C	5.11535e-05	2
SRS024625.30963-T1-C	0	2
SRS014459.189209-T1-C	0.00422996	1
SRS018656.96826-T1-C	5.11535e-05	4
SRS012273.109060-T1-C	0	27
SRS054590.24493-T1-C	0	6
SRS011405.52087-T1-C	0	17
SRS022609.6341-T1-C	0	11
SRS011586.67041-T1-C	0	15
WP_006847425.1	0	27
SRS017191.59079-T1-C	0.000415541	3
SRS015217.68707-T1-C;SRS015782.80375-T1-C;WP_057256765.1	0	3
SRS014613.18632-T1-C;SRS015190.11791-T1-C;SRS024132.29560-T1-C;SRS063985.105142-T1-C	0	1
SRS019582.117186-T1-C	0	5
SRS014683.25902-T1-C	0	7
SRS017521.278749-T1-C	0.00119526	2
SRS013158.29491-T1-C;SRS014459.78024-T1-C;SRS015133.37711-T1-C;SRS015794.40603-T1-C;SRS024331.38714-T1-C	0.00902547	1
SRS050422.280688-T1-C	0.000487072	2
SRS017521.9039-T1-C	0	12
SRS023583.117399-T1-C	0	6
SRS011302.173552-T1-C;SRS014923.78001-T1-C	5.11535e-05	3
SRS015663.42717-T1-C	5.11535e-05	7
SRS047044.24206-T1-C	0	9
SRS050422.154091-T1-C	0	11
SRS017521.82111-T1-C	0.000653469	1
WP_008780314.1;WP_057329373.1	0	8
SRS012902.41341-T1-C	0	9
SRS050422.61883-T1-C	0	11
SRS024075.813-T1-C	0	8
SRS016267.30552-T1-C	0.000415541	2
SRS019582.7845-T1-C	0	20
SRS050422.118171-T1-C;WP_055227003.1	0	4
SRS011271.30304-T1-C;SRS016203.10943-T1-C;SRS017433.742-T1-C;SRS019582.77959-T1-C;SRS042628.17100-T1-C;SRS047014.35054-T1-C;SRS050299.38947-T1-C;SRS050422.12082-T1-C;SRS063985.40162-T1-C	0.00133709	1
SRS015578.91091-T1-C	0	16
SRS017433.50358-T1-C	0	5
WP_039197352.1	0	6
SRS024009.22351-T1-C	0	8
SRS015578.97777-T1-C	0.000223584	2
CDD10674.1;WP_009145660.1	0	3
SRS022137.11569-T1-C	0	3
SRS016495.127295-T1-C	0	1
SRS017521.112477-T1-C	0	1
SRS050422.82487-T1-C	0	13
SCJ54693.1	0	20
OLA15689.1	0	28
ERK49303.1;WP_044963783.1;WP_055290758.1	0	13
SRS051031.1263-T1-C	0	25
SRS011586.108535-T1-C	0	2
SRS054956.65380-T1-C	0.000653469	2
WP_004221340.1	0	41
SRS014923.65855-T1-C	0.00512421	2
SRS020328.62804-T1-C	0	4
SRS054956.17456-T1-C	0.00198288	1
SRS024132.69520-T1-C	0	8
SRS078176.28942-T1-C	0	1
SRS077730.37130-T1-C	0	6
SRS018351.117931-T1-C	0	3
SRS016954.22511-T1-C	0	7
SRS048164.207887-T1-C	0	6
SRS017433.130370-T1-C	0	12
SRS047014.73294-T1-C	0	5
SRS017191.61788-T1-C	0	8
SRS011271.14562-T1-C	0	5
SRS023526.28042-T1-C	0.000135269	4
SRS015663.69849-T1-C	0	3
SRS011529.170557-T1-C	0.00487052	1
SRS024132.3308-T1-C	0	2
WP_005944470.1	0	5
SRS014923.86747-T1-C	0	1
CBK97935.1;OLA31870.1	0	14
SRS017521.99437-T1-C	0	4
SRS017521.105430-T1-C	0	9
SRS015217.52808-T1-C	0.000308792	2
SRS014459.23840-T1-C	0.000135269	6
OLA49471.1;SRS064276.38025-T1-C	0	5
CDC18697.1	5.11535e-05	4
SRS015217.25037-T1-C	0	8
SRS022071.145236-T1-C	0	3
SRS019601.164359-T1-C	0	3
SRS019968.13316-T1-C	0	16
SRS018575.52919-T1-C	5.11535e-05	4
SRS013951.279449-T1-C	5.11535e-05	2
SRS015794.63788-T1-C	9.86388e-05	3
WP_054326928.1	0	5
SRS019787.6832-T1-C	0	9
SRS055982.30376-T1-C	0.000135269	3
SRS017191.144482-T1-C	0	4
SRS017521.109212-T1-C	0	31
SRS043001.101588-T1-C;SRS050422.30779-T1-C	5.11535e-05	3
SRS015782.4856-T1-C	0	4
CCX39639.1	0	8
SRS012902.18254-T1-C	0	28
SRS018427.147161-T1-C	0	4
SRS019582.38883-T1-C	0	13
SRS019685.66813-T1-C	5.11535e-05	2
SRS015578.224647-T1-C	0	2
SRS015065.52728-T1-C	0.000913843	3
SRS013158.76875-T1-C	0	13
SRS017103.170275-T1-C	0	8
SRS016056.24813-T1-C	0	4
SRS052697.100177-T1-C	0.00221835	3
SRS019968.55779-T1-C	0	10
WP_005030333.1	0	4
SRS019397.139818-T1-C	0	8
SRS020869.182892-T1-C	0.00196899	1
SRS017521.8014-T1-C	0	4
SRS022609.39347-T1-C;SRS024331.53576-T1-C	0.000487072	4
SRS011586.36284-T1-C	0.000415541	3
SRS015217.223608-T1-C	5.11535e-05	3
CDA65903.1;SRS024132.97456-T1-C;WP_006848355.1	0	8
SRS014459.67042-T1-C	0.000135269	1
SRS050422.102368-T1-C	0	3
SRS015065.50647-T1-C	0	11
SRS017521.124387-T1-C	0	19
SRS017521.46851-T1-C	0	9
OLA73611.1;SRS020233.372306-T1-C;WP_008703277.1;WP_025578686.1;WP_026648474.1;WP_055052750.1;WP_055057731.1;WP_055059497.1;WP_055199508.1;WP_062807714.1	0	12
SRS020869.246053-T1-C	5.11535e-05	4
SRS024132.68175-T1-C	0	12
SRS019267.97725-T1-C	0	15
SRS015217.30740-T1-C	0	21
WP_055189174.1	0	10
SRS023914.8396-T1-C	0.000135269	1
SRS024132.87288-T1-C	0	14
SRS017433.91017-T1-C	5.11535e-05	2
SRS017191.1058-T1-C;SRS050422.96666-T1-C	0.00239679	2
SRS024132.80340-T1-C	0	18
OLT98686.1	0	11
SRS017191.35350-T1-C	5.11535e-05	3
SRS015217.116414-T1-C;SRS016267.67782-T1-C	0	2
WP_008790082.1	0	5
SRS042628.23839-T1-C	0	28
SRS018351.158732-T1-C;WP_015529275.1;WP_055145409.1	0	9
SRS062427.12822-T1-C	0	8
SRS019601.148990-T1-C	0	9
SRS012273.117373-T1-C	0.00168689	1
SRS022609.87365-T1-C	0	32
SRS048870.96664-T1-C	0	12
SRS016095.54146-T1-C	0	3
SRS011529.114500-T1-C	0.00218856	1
WP_006848018.1	0	14
SRS015578.76523-T1-C	5.11535e-05	3
SRS011271.19823-T1-C	0	10
SRS012273.8575-T1-C	5.11535e-05	3
EEC56731.1	0	6
CCZ09553.1	0	22
SRS012902.7287-T1-C	0	7
SRS023583.29842-T1-C	5.11535e-05	1
SRS014459.38523-T1-C	0	11
SRS014979.12903-T1-C	0	5
SRS015578.31755-T1-C	0	2
SRS048164.21213-T1-C	0	11
ALK82991.1;SRS015217.91223-T1-C;WP_005840300.1	0	3
SRS017433.125567-T1-C	0.000862651	1
WP_005944807.1	0	17
SRS015264.121870-T1-C	5.11535e-05	1
SRS016585.3868-T1-C;SRS017191.56507-T1-C	0	4
SRS053335.66664-T1-C	0	4
WP_004221753.1;WP_065447383.1	0	5
SRS048164.69637-T1-C	5.11535e-05	1
SRS017191.53705-T1-C	0	5
SRS017433.41992-T1-C	0	7
SRS050422.131386-T1-C	5.11535e-05	3
SRS015217.15494-T1-C	0	3
SRS050422.38448-T1-C	0	3
SRS014459.42604-T1-C;SRS015133.41954-T1-C;SRS053335.35972-T1-C	0.000631912	1
SRS015264.133771-T1-C	0.000653469	1
SRS017521.81883-T1-C;WP_000963496.1;WP_000963505.1;WP_000963519.1;WP_000963524.1;WP_000963528.1;WP_000963544.1;WP_000963545.1;WP_024220083.1;WP_024225966.1;WP_024233711.1;WP_024239541.1;WP_024255052.1	0	13
CCK35395.1;CCY96338.1;KXS29272.1;SRS017103.202745-T1-C;WP_007053980.1;WP_023658502.1;WP_029679640.1;WP_032746390.1;WP_047379827.1;WP_049135572.1;WP_053495417.1;WP_065443493.1;WP_065454857.1;WP_069483885.1;WP_075661940.1	0	6
SRS015663.93263-T1-C	0	4
SRS017433.137766-T1-C	0	7
SRS020233.266209-T1-C	5.11535e-05	3
SRS050422.25253-T1-C	0	16
SRS020869.261850-T1-C	0.000135269	4
SRS015578.81952-T1-C	0	11
SRS048164.37995-T1-C	5.11535e-05	1
SRS014923.29561-T1-C	0	2
SRS017191.150170-T1-C	0	13
SRS018351.152648-T1-C	0	3
SRS014979.220485-T1-C;SRS022071.208711-T1-C	0	1
SRS014235.41089-T1-C	0.000135269	1
SRS019601.38728-T1-C;WP_004612450.1	0	11
SRS015782.293210-T1-C	0	2
SRS021484.105429-T1-C	0.0019004	1
SRS015782.67978-T1-C	5.11535e-05	3
SRS019161.80070-T1-C;WP_002595445.1	0	3
CDC14965.1;WP_004221732.1;WP_065434705.1	0	8
SRS012902.40182-T1-C	0	3
SRS055982.56828-T1-C	0	8
SRS011586.23598-T1-C	5.11535e-05	2
SRS019582.77659-T1-C	0	2
SRS015264.31225-T1-C	0	7
SRS017191.56614-T1-C	0	4
WP_008539831.1;WP_018999706.1	0	5
SRS011586.133291-T1-C	0	4
SRS054590.78-T1-C	0	12
SRS015217.73507-T1-C	5.11535e-05	2
SRS011271.588-T1-C	5.11535e-05	1
SRS015217.212894-T1-C	0.00340562	1
SRS018351.102543-T1-C	0.000385852	2
SRS022071.25897-T1-C	0.000415541	2
SRS013687.15432-T1-C	0.000415541	1
SRS017191.44427-T1-C	0	11
SRS017433.150430-T1-C;SRS019910.123951-T1-C	0	5
SRS015663.24870-T1-C	0	5
SRS064276.86923-T1-C	0	1
WP_005941723.1	0	4
SRS019910.161676-T1-C	0	2
SRS045713.72891-T1-C	0	5
SRS024132.321941-T1-C	0	8
SRS016753.10939-T1-C;SRS019601.84987-T1-C;SRS053398.66312-T1-C	0	2
SRS019161.113540-T1-C	9.86388e-05	2
SRS023971.47325-T1-C	0	7
SRS050422.52072-T1-C	0	3
SRS015264.123602-T1-C	0	14
SRS015217.15652-T1-C	0.000135269	2
SRS019582.5069-T1-C	0	12
SRS023176.75984-T1-C	0	3
SRS024549.10304-T1-C	0	32
SRS024075.99926-T1-C	0	4
SRS018427.215432-T1-C	0	8
SRS014287.6077-T1-C	0	2
SRS020328.76153-T1-C	0.000913843	3
SRS012273.279885-T1-C	0	5
SRS015190.35094-T1-C;SRS051031.4777-T1-C;SRS064557.26370-T1-C	0	3
SRS021484.105148-T1-C;SRS058770.145497-T1-C	5.11535e-05	1
SRS015217.51766-T1-C	5.11535e-05	2
WP_005350816.1	0	9
SRS050422.266057-T1-C	0	4
SRS019161.92150-T1-C	0.000913843	3
SRS019601.28198-T1-C;WP_008688790.1	0	4
SRS019601.65835-T1-C	0	3
SRS019161.25877-T1-C	0	14
SRS024132.601-T1-C	0	8
SRS013158.10832-T1-C;SRS024625.111690-T1-C	0.000913843	1
SRS017433.150040-T1-C	0	5
SRS015264.6826-T1-C	0	1
SRS050422.90139-T1-C	0	10
CUO00137.1;EEG70180.1;KEF29217.1;WP_047749771.1;WP_055063726.1	0	6
SRS024132.327321-T1-C	5.11535e-05	5
SRS024075.43676-T1-C	0	6
SRS064276.118863-T1-C	0	4
KXS24062.1;WP_003827981.1;WP_003832434.1;WP_025221016.1;WP_052787126.1;WP_060618852.1;WP_065471283.1	0	7
SRS020233.131353-T1-C	0.000135269	2
SRS024388.55883-T1-C	0.00340562	1
SRS048870.17634-T1-C	0	3
SRS014459.54905-T1-C;SRS015782.122756-T1-C	0	2
SRS015578.7941-T1-C	0	3
CDB61733.1;WP_002584682.1;WP_055659570.1;WP_057572523.1;WP_065548090.1	5.11535e-05	2
SRS014459.150552-T1-C	0	8
SRS023176.2962-T1-C	0	18
SRS013687.79301-T1-C	0	20
SRS016095.96611-T1-C;WP_015529653.1;WP_055148308.1	0	5
SRS012902.5822-T1-C	0	6
SRS011271.221731-T1-C	0.000135269	2
SRS015217.43104-T1-C	0.00487052	3
SRS019910.134908-T1-C	0	3
SRS052697.297348-T1-C	5.11535e-05	1
OLA14583.1;SRS017191.38065-T1-C;WP_055306412.1	0	8
SRS015578.75996-T1-C	5.11535e-05	8
SRS014923.117481-T1-C;SRS024132.45756-T1-C	0.000135269	3
WP_034557088.1;WP_038259393.1;WP_038282342.1;WP_038292625.1;WP_038294479.1;WP_057571947.1	0	18
SRS022071.206407-T1-C	0	14
SRS023971.6503-T1-C	0	25
SRS015217.11470-T1-C	0	15
SRS024132.79365-T1-C	0	17
SRS018351.128708-T1-C	0	3
SRS019397.2273-T1-C	5.11535e-05	6
WP_008721877.1;WP_025483123.1	0	10
SRS055982.97579-T1-C	0	2
SRS016018.47975-T1-C;WP_044269012.1	0	4
SRS015190.74394-T1-C	0	5
SRS012273.17774-T1-C	0	2
SRS050422.168223-T1-C	0.000135269	2
SRS024132.321332-T1-C	5.11535e-05	2
SRS020233.159406-T1-C	0.00258099	2
SRS017307.24013-T1-C	0	17
SRS015264.54510-T1-C	0	3
SRS024549.44464-T1-C	5.11535e-05	8
SRS050422.174009-T1-C	0	10
SRS017307.45861-T1-C	0	3
SRS048164.10774-T1-C	0	6
SRS017103.178374-T1-C	0	6
SRS014923.4195-T1-C	0	4
SRS045713.132134-T1-C	0.00233954	1
SRS015578.96426-T1-C	0	5
SRS017307.15595-T1-C	0	20
SRS050422.43852-T1-C	0	7
SRS047014.267124-T1-C	0	4
SRS045713.29090-T1-C	0	8
SRS043701.45912-T1-C	0	6
SRS049959.350360-T1-C	0	7
SRS077730.19039-T1-C	5.11535e-05	3
SRS012902.42311-T1-C;WP_008539498.1;WP_018998866.1	0	7
SRS020869.102768-T1-C	0.0019004	1
SRS023346.9402-T1-C	0	5
SRS014923.73620-T1-C	0	4
SRS017521.102772-T1-C;SRS019787.46981-T1-C;SRS022609.65464-T1-C;SRS023914.25069-T1-C;SRS049959.1889-T1-C;SRS056259.97513-T1-C	0.000487072	1
SRS018427.184544-T1-C	0.000862651	2
SRS051031.21007-T1-C	0	15
SRS015578.245620-T1-C	5.11535e-05	1
CDC45922.1	0	11
WP_025486314.1	0	25
SRS012902.35754-T1-C	0	8
SRS019161.7132-T1-C	0	6
SRS019582.6527-T1-C	0	9
SRS045713.60707-T1-C	0	2
SRS011529.187110-T1-C	0.00482305	3
SRS077730.146767-T1-C	0.000135269	2
SRS053398.159828-T1-C	0	3
SRS015217.24817-T1-C;SRS017433.13482-T1-C;SRS019968.9386-T1-C;SRS077730.30854-T1-C	0.00749225	1
SRS011529.212328-T1-C	0	3
SRS015217.76089-T1-C;SRS016753.69012-T1-C	0.00389736	2
SRS077730.75818-T1-C	0.000487072	4
SRS054590.36848-T1-C	0	11
SRS050422.154830-T1-C	0	9
SRS049959.1987-T1-C	0	1
SRS024132.26020-T1-C	0	4
SRS019582.98996-T1-C	0	19
SRS011302.11353-T1-C	0.00338123	3
SRS012273.291867-T1-C	0.000653469	2
WP_014015982.1	0	14
SRS015065.19258-T1-C;SRS017103.5998-T1-C	0	11
WP_002568142.1	0	12
SRS013158.23352-T1-C	0	8
SRS058770.39292-T1-C	0	9
SRS019582.262190-T1-C	0.000135269	2
SRS024331.209868-T1-C	0.000308792	3
SRS014235.185175-T1-C;SRS019161.291235-T1-C	0.000308792	2
SRS019601.48461-T1-C	0.00487052	1
SRS015782.17898-T1-C	0.000135269	4
SRS019582.17129-T1-C	0	16
SRS023971.1206-T1-C	0	10
SRS024625.24837-T1-C	0	11
SRS023526.254295-T1-C;WP_025578106.1;WP_055149579.1;WP_055199748.1	0	2
SRS049995.10205-T1-C	0	5
SRS053398.85940-T1-C	0	2
WP_014015634.1;WP_020309844.1	0	6
SRS015782.178837-T1-C	0	8
SRS063985.50152-T1-C	0	7
SRS050422.132302-T1-C	0	3
SRS065504.99130-T1-C	0.000135269	6
SRS022609.28216-T1-C	0	10
SRS012902.19386-T1-C	0	17
SRS024549.41100-T1-C	0	3
SRS024132.320175-T1-C	0	11
SRS050925.9821-T1-C	5.11535e-05	3
SRS016018.45083-T1-C	0.000559642	1
SRS063040.54342-T1-C	0.000347283	1
SRS017433.102638-T1-C	5.11535e-05	2
SRS050422.121753-T1-C	0	14
SRS054956.144159-T1-C	0	28
SRS053335.8087-T1-C	0	6
WP_021751364.1	0	6
SRS015578.19846-T1-C	0	6
WP_006858754.1	0	15
SRS020233.243695-T1-C	5.11535e-05	3
SRS019582.235090-T1-C;SRS019601.107848-T1-C	9.86388e-05	1
SRS014459.23834-T1-C	0	11
SRS015782.20699-T1-C	0	3
WP_005842392.1;WP_016270874.1	0	14
SRS019582.8295-T1-C	5.11535e-05	8
SRS024132.331746-T1-C	0	3
SRS019601.103246-T1-C;WP_005859097.1	0	13
SRS019601.129813-T1-C	0.00340562	1
SRS017433.125774-T1-C	0	7
SRS017191.151816-T1-C	0	3
SRS019601.91096-T1-C	0	4
SRS016495.130952-T1-C	0	3
SRS023176.37690-T1-C	0	1
SRS019397.57141-T1-C	0	2
SRS017307.10506-T1-C	5.11535e-05	1
SRS065504.211093-T1-C	0	1
SRS012902.43124-T1-C	0	2
SRS016095.38379-T1-C;SRS054956.40379-T1-C	0	2
SRS043701.138873-T1-C	0	10
SRS012902.42667-T1-C;SRS043411.64270-T1-C	5.11535e-05	2
SRS015663.42939-T1-C	0	10
SRS048870.102467-T1-C	0	4
SRS020233.331516-T1-C	0	3
SRS024132.88460-T1-C	0	16
SRS018351.115407-T1-C	0	7
SRS016335.5658-T1-C	0	5
SRS017307.23452-T1-C	0	3
SRS014923.53941-T1-C;SRS015190.7301-T1-C;SRS017191.53151-T1-C;SRS019267.26255-T1-C;SRS043701.32344-T1-C;SRS050299.23409-T1-C;SRS051882.50708-T1-C;SRS063040.70718-T1-C	0.000725219	1
SRS014923.172590-T1-C	0.00198288	1
SRS014459.39184-T1-C;SRS051031.45351-T1-C	0	4
SRS017433.30875-T1-C	0.000135269	3
WP_004219530.1;WP_065440933.1	0	20
SRS050422.26207-T1-C;WP_005934242.1	5.11535e-05	4
SRS016495.28223-T1-C	0	22
SRS016495.112383-T1-C	5.11535e-05	2
SRS051882.128697-T1-C	0	1
SRS016095.56166-T1-C	0	10
WP_006846474.1	0	18
SRS015217.89225-T1-C	0	6
SRS019601.57400-T1-C	0	2
SRS050925.4978-T1-C	0	5
WP_077326593.1	0	23
SRS020328.270115-T1-C	0	1
SRS051031.124665-T1-C	0.00487052	1
SRS019582.12494-T1-C	0	13
WP_006007982.1	0	6
SRS015217.89388-T1-C	5.11535e-05	4
WP_055068256.1;WP_055262810.1	0	5
SRS051031.43295-T1-C	0	4
SRS017521.119827-T1-C	0	3
WP_008537823.1	0	7
SRS014235.89516-T1-C;SRS022071.265485-T1-C;SRS050752.205542-T1-C	0.00619859	2
WP_008817350.1	0	7
SRS017103.171570-T1-C	0	3
SRS015854.19990-T1-C;SRS019582.72410-T1-C	0.00376152	2
KXS22669.1;WP_003828875.1;WP_025299709.1;WP_080868070.1	0	14
WP_074627084.1	0	11
SRS022609.9134-T1-C	0	2
SRS017103.884-T1-C;SRS019267.1129-T1-C;SRS065504.68063-T1-C	0	1
SRS019161.1430-T1-C	0	5
SRS014979.243295-T1-C	0	7
SRS019601.4903-T1-C	0	4
SRS015190.18365-T1-C	0	6
EFQ07232.1;SRS017433.139452-T1-C;WP_044953587.1	0	9
SRS012273.8229-T1-C;SRS014979.76774-T1-C;SRS015217.70946-T1-C;SRS019601.105274-T1-C;SRS024331.21513-T1-C	5.11535e-05	2
SRS052697.167527-T1-C	0	8
SRS055982.38284-T1-C	0	6
SRS054590.20037-T1-C	0.00487052	1
SRS023914.8667-T1-C;SRS047014.37412-T1-C;SRS053398.47027-T1-C	0.00749225	1
SRS014923.143304-T1-C;SRS015782.288511-T1-C	0.00119526	2
SRS020233.208727-T1-C	0.000135269	2
SRS024009.4585-T1-C	0	6
SRS014923.307545-T1-C	0	2
SRS014459.78583-T1-C	5.11535e-05	8
SRS017191.9671-T1-C	0	5
SRS014459.9603-T1-C	0	2
SRS050422.124488-T1-C	0.000487072	3
SRS056259.4348-T1-C	0	2
SRS012273.182467-T1-C	0	1
SRS019601.98400-T1-C;WP_000438568.1;WP_000438571.1;WP_000438591.1;WP_000438592.1;WP_024248001.1;WP_032083586.1;WP_038338976.1;WP_040063632.1;WP_052921371.1;WP_053286368.1;WP_053892081.1;WP_057698975.1;WP_059608651.1;WP_063096413.1;WP_064530222.1;WP_065768810.1;WP_069904161.1;WP_072650767.1;WP_072752436.1;WP_073535625.1	0	5
SRS052697.80921-T1-C	5.11535e-05	2
SRS012902.17653-T1-C	0	7
SRS022071.130010-T1-C	0	1
SRS024132.235363-T1-C	5.11535e-05	3
SRS013951.35857-T1-C	0	2
SRS019582.34363-T1-C	0	7
SRS024009.4671-T1-C	5.11535e-05	3
SRS015369.29214-T1-C;SRS024549.17976-T1-C;SRS045004.97756-T1-C	0	2
SRS022609.71257-T1-C	0.000862651	1
SRS017191.52503-T1-C	0.00487052	1
SRS022609.103837-T1-C	0	2
SRS011586.55727-T1-C;SRS056519.6107-T1-C	5.11535e-05	2
SRS043701.6912-T1-C;SRS064557.49902-T1-C	0	1
SRS023176.83647-T1-C	0.000135269	2
OLA50068.1	0	10
SRS015960.28667-T1-C	0.00292225	1
SRS011586.35046-T1-C	0	26
SRS015782.55215-T1-C	0.000631912	4
OLA83049.1	0	8
SRS048870.33344-T1-C	0	3
SRS022609.92211-T1-C	0	13
SRS015217.46178-T1-C	0	3
SRS019910.114390-T1-C	0	14
SRS013476.339-T1-C	0	3
SRS024435.11324-T1-C	0.00168689	1
SRS012902.38348-T1-C	0	10
SRS014683.91322-T1-C	5.11535e-05	2
SRS014459.3724-T1-C	0	38
EEG70971.1;WP_065439823.1	0	15
SRS017103.196300-T1-C	0	2
SRS018427.163313-T1-C	0	4
SRS011239.177962-T1-C	0	3
SRS019601.101741-T1-C;SRS062427.1286-T1-C	0	5
SRS011405.3324-T1-C	0	2
SRS018351.145829-T1-C	0	5
SRS017521.9064-T1-C	0.00168689	4
WP_025578671.1;WP_055057737.1	0	36
SRS024132.218575-T1-C	0.00258099	1
WP_013675581.1	5.11535e-05	1
SRS017521.30492-T1-C	0	5
SRS015190.13289-T1-C;WP_004328417.1	0	11
WP_009145071.1	0	12
SRS019161.13770-T1-C	0	9
SRS050925.143448-T1-C	0.00487052	1
SRS019161.16907-T1-C	0.000135269	3
SRS017433.34458-T1-C	0.000135269	3
WP_027895761.1	0	41
CDB49727.1;EEY84810.1;SRS024625.149851-T1-C;WP_005856843.1;WP_005862221.1;WP_010182969.1;WP_034531248.1;WP_036611081.1;WP_044545747.1;WP_048927322.1;WP_057326265.1	5.11535e-05	4
SRS019601.107355-T1-C	0.00376152	1
SRS051031.39804-T1-C	0.000135269	1
SRS012273.2861-T1-C	0	7
SRS023176.77260-T1-C	0	3
SRS012902.31884-T1-C	0	3
SRS024132.85493-T1-C	0.000135269	3
SRS077730.43496-T1-C	0	17
SRS024331.63438-T1-C;SRS050422.142926-T1-C	0.00795846	1
SRS017191.6617-T1-C	0	6
SRS042628.37186-T1-C	0	16
WP_065446823.1	0	6
SRS023914.26649-T1-C	0	4
SRS077730.116412-T1-C	0.00279688	1
SRS056519.28233-T1-C	0	2
WP_059066753.1	0	4
WP_006771910.1	0	4
SRS020328.258444-T1-C	0	4
SRS015217.58692-T1-C	0	29
SRS014287.129252-T1-C	5.11535e-05	1
SRS017521.131403-T1-C	5.11535e-05	7
SRS011529.21388-T1-C;SRS013687.28352-T1-C;SRS017103.6040-T1-C;SRS022137.17889-T1-C;SRS024331.19869-T1-C	0.000631912	2
SRS015217.81915-T1-C	0	5
SRS024132.82165-T1-C	0.000487072	1
SRS019910.47851-T1-C	0	8
WP_006849381.1	0	1
SRS013687.94835-T1-C	0	25
SRS024132.75205-T1-C	0	16
OLA31651.1;SCH75445.1	5.11535e-05	6
SRS018351.133698-T1-C	0	5
EEU98235.1;SRS048164.74091-T1-C;WP_035393208.1	0.000135269	4
SRS019601.81218-T1-C	0	5
SRS014979.137211-T1-C;SRS015217.20687-T1-C	0	1
SRS015578.7176-T1-C	0	3
SRS015065.272516-T1-C	0	7
CBK99856.1	0	4
SRS015578.237576-T1-C	0	6
SRS019582.3170-T1-C	0	14
SRS024132.36710-T1-C	0	17
SRS050422.115979-T1-C	0	7
SRS052027.14468-T1-C	0	9
SRS018351.133645-T1-C	0	2
SRS011271.32160-T1-C	0	6
SRS018351.24451-T1-C	0	10
SRS049900.11421-T1-C	0	2
SRS014459.94991-T1-C;WP_005609865.1;WP_023920886.1	5.11535e-05	1
SRS017821.83773-T1-C	0	1
SRS054956.63120-T1-C;WP_008373223.1	0	4
SRS015217.4496-T1-C	0	2
SRS017433.35844-T1-C;WP_011964968.1;WP_057279445.1	0	10
SRS051031.121796-T1-C	0.000135269	3
SRS011529.190132-T1-C	0	2
SRS015217.7347-T1-C	0	5
SRS024435.78392-T1-C	0.00119526	1
SRS012902.39411-T1-C	0	2
SRS013687.39902-T1-C	0	11
SRS017521.891-T1-C	5.11535e-05	3
SRS021484.130071-T1-C	5.11535e-05	3
SRS011302.12500-T1-C	0	5
SRS015663.27164-T1-C	0	7
SRS062427.75409-T1-C	0.00168689	1
SRS015264.100194-T1-C	0	2
SRS012902.28368-T1-C	0	6
SRS050422.24909-T1-C	0	11
SRS017521.103431-T1-C	5.11535e-05	3
WP_007558158.1	0	6
SRS014235.62685-T1-C	0.000487072	1
SRS022137.68818-T1-C	0	5
SRS052697.235076-T1-C	0.000347283	4
SRS012902.36013-T1-C	0	7
SRS016056.10976-T1-C	0.00619859	3
CCX96821.1;EDP16205.1;WP_002565128.1;WP_002584245.1	0	4
SRS012902.41743-T1-C	0.000179509	6
SRS015663.3605-T1-C	0.000135269	3
SRS016095.206077-T1-C	0.00421353	2
SRS023914.57321-T1-C	0	7
SRS019582.21105-T1-C	0	7
SRS015854.116144-T1-C;SRS018817.116854-T1-C	0	3
SRS012273.84247-T1-C	0	3
WP_081445636.1	0	11
SRS016989.74991-T1-C	0.00421353	1
SRS020328.54503-T1-C	0	6
SRS015065.101831-T1-C;SRS015217.225657-T1-C;SRS019582.66155-T1-C;SRS050422.163159-T1-C;SRS052697.86658-T1-C	0.00955715	1
SRS050752.100804-T1-C	0	5
SRS014459.130901-T1-C	0.00133709	2
SRS015663.10207-T1-C	0.000179509	3
SRS020233.16077-T1-C;SRS049959.191270-T1-C	0.000135269	1
WP_003834716.1;WP_004222246.1	0	10
SRS015578.35753-T1-C;SRS050422.89831-T1-C;SRS050925.135928-T1-C;SRS054590.36617-T1-C	0	1
SRS011586.24289-T1-C;SRS018427.194165-T1-C;SRS048164.65441-T1-C	0	5
SRS017521.25308-T1-C	0.000913843	3
SRS018351.163506-T1-C	0	10
SRS017521.285568-T1-C;WP_005348136.1	0	10
SRS015369.33598-T1-C	0	10
SRS014923.16849-T1-C;SRS048164.7428-T1-C	0	1
SRS015217.136304-T1-C	0.000487072	1
SRS015663.98957-T1-C;SRS016335.156452-T1-C;SRS017191.155987-T1-C;SRS048164.10659-T1-C;SRS064276.177636-T1-C	0.000415541	1
SRS011302.116940-T1-C;SRS015663.206029-T1-C;SRS019161.164928-T1-C;SRS019397.86430-T1-C;SRS024009.27516-T1-C;SRS049995.11679-T1-C;SRS052027.120709-T1-C	0	1
SRS017103.218914-T1-C	5.11535e-05	1
SRS017191.66643-T1-C;WP_001107113.1;WP_001107114.1;WP_001107118.1;WP_001107119.1;WP_024219479.1;WP_073544116.1;WP_073691862.1;WP_074676190.1	0	9
SRS015264.158324-T1-C	0	12
SRS014459.146234-T1-C	0	22
SRS013687.113255-T1-C;SRS019582.6483-T1-C;SRS024132.258211-T1-C;SRS058770.28548-T1-C	0.00233954	1
SRS024132.66473-T1-C	0	10
SRS014235.143020-T1-C	5.11535e-05	3
SRS057717.60016-T1-C	0	2
SRS011586.81920-T1-C	0.000559642	2
GAT89902.1;WP_042855049.1	0	6
SRS017433.135030-T1-C	0	3
SRS063040.63542-T1-C	5.11535e-05	1
SRS024132.96791-T1-C	0	14
SRS020328.64835-T1-C	0	11
SRS049959.152280-T1-C	0	1
SRS043001.113118-T1-C	0	14
SRS054956.29794-T1-C	0	8
SRS015663.28882-T1-C	0.000913843	2
SRS016095.98956-T1-C	0	6
SRS024625.155679-T1-C	0	9
CUP67637.1	0	9
SRS052027.133011-T1-C	0	9
SRS020233.122372-T1-C	0.000653469	1
SRS013687.194815-T1-C	0.000913843	3
SRS015217.83481-T1-C	0	4
SRS024132.54408-T1-C	0	11
SRS050422.37290-T1-C;SRS063985.7700-T1-C	0	1
SRS017521.15555-T1-C	0	1
SRS048164.12950-T1-C	0	7
SRS015190.50139-T1-C	0.00790682	1
SRS011529.1132-T1-C	0	11
SRS022071.264006-T1-C	0.000862651	4
SRS050422.152814-T1-C	0	3
SRS063040.57008-T1-C	0	1
WP_002565767.1;WP_002577057.1	0	5
SRS014459.51370-T1-C	0	13
SRS015217.22901-T1-C;SRS024009.53414-T1-C	5.11535e-05	1
SRS024549.23989-T1-C	0	4
EFU52024.1;SRS012273.281677-T1-C;WP_000349589.1;WP_000349590.1;WP_000373984.1;WP_000373986.1;WP_000373989.1;WP_000373990.1;WP_000374002.1;WP_000374007.1;WP_024219149.1;WP_024231523.1	0	7
SRS017191.141755-T1-C	0	5
SRS048164.19145-T1-C	0	9
BAR03298.1;WP_004223639.1	0	20
SRS019910.129395-T1-C	0	12
SRS042628.77943-T1-C	9.86388e-05	2
SRS023526.11160-T1-C	0.000487072	4
SRS063040.69855-T1-C	5.11535e-05	2
SRS022609.81035-T1-C	0	9
SRS018427.106664-T1-C	0	7
SRS017191.54550-T1-C	0.000347283	2
SRS024132.27538-T1-C	0	22
SRS014979.244232-T1-C	0	11
SRS015578.118327-T1-C	0	2
SRS012902.18020-T1-C	0	12
SRS014979.238384-T1-C	0	10
SRS015663.35644-T1-C	9.86388e-05	2
SRS016753.35465-T1-C	0	22
SRS019601.44702-T1-C	0	11
SRS017521.1629-T1-C	0	13
SRS017433.79219-T1-C;SRS024435.142763-T1-C	0.000487072	1
SRS077730.65362-T1-C	0	8
SRS017521.67287-T1-C;SRS050422.57236-T1-C	0	9
WP_055168373.1	0	8
SRS023526.5775-T1-C	0	2
EEG90324.1	0	8
SRS012273.97957-T1-C	0.000135269	4
SRS015065.41662-T1-C	0	7
SRS013158.10868-T1-C;SRS016495.129635-T1-C	0.00795846	1
SRS014459.29071-T1-C	0	1
SRS012902.11984-T1-C	0	7
SRS016095.30931-T1-C	0	4
SRS014923.30924-T1-C	0	1
SRS024132.5121-T1-C	0	4
SRS024549.34657-T1-C	0	26
SRS017191.63824-T1-C	0	15
SRS051031.66447-T1-C	0	23
SRS024331.129547-T1-C	0	1
SRS019397.14047-T1-C	0	8
SRS022609.977-T1-C	0	7
WP_007899187.1	0	9
SRS019601.202903-T1-C	0.00421353	1
SRS051031.111998-T1-C	5.11535e-05	1
SRS015217.4303-T1-C	0	3
SRS018351.152512-T1-C	0.000347283	1
SRS053335.27298-T1-C	0	1
WP_002588225.1	0	6
SRS017521.77745-T1-C	0	12
CBL07299.1	0	5
SRS017433.15509-T1-C	0.00218856	2
SRS019397.124473-T1-C	0.000385852	1
SRS013158.31973-T1-C	0	12
SRS019787.17372-T1-C	0	20
SRS017191.62170-T1-C	0	15
SRS018351.168217-T1-C	5.11535e-05	5
SRS013951.278711-T1-C	0	24
SRS020233.338336-T1-C	0	16
SRS063985.89077-T1-C	9.86388e-05	2
CCX83447.1;SCJ45264.1;SRS015190.3898-T1-C	0	4
SRS043001.3431-T1-C;SRS047014.23825-T1-C	0	2
SRS022609.80236-T1-C	5.11535e-05	3
CDE66269.1;CUN78923.1;WP_055226537.1;WP_055266690.1	0.000135269	2
SRS011586.86857-T1-C;SRS016267.14095-T1-C	0	4
SRS012273.200914-T1-C	0	3
SRS015578.40863-T1-C;SRS016335.70756-T1-C	0.000653469	1
SRS023176.33570-T1-C	0	5
SRS024549.10350-T1-C	0	3
SRS018351.57339-T1-C	0	7
SRS024132.18123-T1-C	0	24
SRS011239.40130-T1-C	0	24
WP_018998745.1	0	23
SRS011586.198139-T1-C	0	8
SRS024132.78437-T1-C	0	15
SRS015854.7135-T1-C	0	6
SRS015217.4341-T1-C	0.000487072	1
SRS015264.158326-T1-C	5.11535e-05	6
SRS050422.159559-T1-C	0.000725219	2
SRS018351.43094-T1-C	0	2
SRS018351.148062-T1-C	0	14
SRS023176.61381-T1-C	0	5
SRS051031.106828-T1-C	5.11535e-05	2
SRS018351.133923-T1-C	0	4
SRS015217.18165-T1-C	0	5
SRS021948.187605-T1-C	0	3
SRS013687.62846-T1-C;SRS017521.265315-T1-C	5.11535e-05	2
SRS015217.36818-T1-C	0	26
SRS023914.24693-T1-C	0.00245139	1
CDD55471.1	0	16
SRS014235.152426-T1-C	0	2
SRS023526.17860-T1-C	5.11535e-05	4
SRS012902.2362-T1-C	0	3
SRS019910.56154-T1-C	0	3
SRS019601.207664-T1-C	0	4
SRS055982.22210-T1-C	0	18
SRS015217.4502-T1-C	0.000135269	4
SRS019397.93178-T1-C	5.11535e-05	7
SRS016095.102311-T1-C	0	8
SRS014313.47538-T1-C;SRS016095.217024-T1-C;SRS016267.89371-T1-C;SRS023526.148198-T1-C;SRS050422.80799-T1-C;SRS054590.13243-T1-C	0.00247211	1
SRS024435.1726-T1-C	0.000347283	3
WP_006848533.1	5.11535e-05	6
SRS015782.68118-T1-C	0	4
SRS019685.129702-T1-C;SRS053398.67446-T1-C	0.00339872	1
SRS015264.116397-T1-C;SRS019601.99528-T1-C	0	3
SRS015578.98716-T1-C	0.000559642	2
SRS011239.58777-T1-C;SRS011302.209125-T1-C;SRS014287.81684-T1-C;SRS015663.50101-T1-C;SRS015854.17787-T1-C;SRS017821.222134-T1-C;SRS023971.73828-T1-C;SRS051882.36912-T1-C;SRS054956.18469-T1-C	0.000135269	1
SRS015264.158322-T1-C	0	13
SRS015578.57191-T1-C;SRS015960.26583-T1-C;SRS055982.27063-T1-C;SRS065504.33469-T1-C	0	4
SRS012273.20944-T1-C;SRS019267.8677-T1-C	0	3
SCH24933.1	0	6
SRS024549.6301-T1-C	0	16
SRS014613.13930-T1-C	0	10
SRS014979.78875-T1-C	0	6
SRS011405.27121-T1-C	0.000913843	1
SRS012902.38525-T1-C	5.11535e-05	4
SRS050925.109476-T1-C	0.0035444	1
SRS043701.75050-T1-C	0	1
SRS011529.19210-T1-C	5.11535e-05	3
WP_021750737.1	0	2
SRS014979.233303-T1-C	0	12
CDB41640.1	0	2
SRS014979.25972-T1-C	0	22
SRS014683.30737-T1-C	0.000559642	4
WP_006500812.1	0	13
SRS052027.145694-T1-C	5.11535e-05	4
SRS022137.74776-T1-C	0	21
SRS024331.195943-T1-C	0	4
SRS015217.14237-T1-C	0.000135269	3
SRS014313.12665-T1-C;SRS014459.83752-T1-C	0	5
SRS015217.29743-T1-C	0.00675044	1
SRS017307.10538-T1-C;SRS020328.97342-T1-C;SRS021484.161774-T1-C	0.00508837	1
SRS047044.23931-T1-C	0	3
SRS023914.6600-T1-C	0	13
WP_065437444.1;WP_065447201.1	0	18
SRS064276.34042-T1-C	5.11535e-05	6
SRS017307.45579-T1-C	0	3
SRS014979.71181-T1-C	0.000487072	4
EDR47320.1;SRS014923.104993-T1-C;WP_040015415.1	0	3
SRS011529.4287-T1-C	0	2
SRS022071.55432-T1-C;SRS050422.57829-T1-C	0.000135269	3
SCI85332.1	0	1
SCJ01247.1	0	20
SRS045713.23736-T1-C	0	10
SRS017103.88313-T1-C;SRS024132.211192-T1-C	0.00338123	2
SRS015264.45477-T1-C;SRS017191.18143-T1-C;SRS017307.62268-T1-C;SRS042284.81978-T1-C;SRS050422.141475-T1-C	0.0019004	2
SRS017521.81884-T1-C	0	17
SRS015578.47041-T1-C	0	11
SRS055982.30117-T1-C	0	4
WP_021680702.1	0	7
SRS053335.91362-T1-C	0	1
SRS049900.23589-T1-C	0.00773093	1
SRS058770.17898-T1-C	0	6
SRS012273.99174-T1-C	0	2
SRS013158.22343-T1-C	0	5
SRS024132.11472-T1-C	0.000913843	2
SRS015190.21804-T1-C	0	3
SRS019910.71584-T1-C	0.00338123	2
SRS013951.190028-T1-C;SRS015663.147361-T1-C;SRS024132.277548-T1-C;SRS050422.222676-T1-C;SRS052697.220562-T1-C	0.000559642	1
SRS015663.16631-T1-C	0	11
SRS015663.27841-T1-C	0	19
SRS020328.8590-T1-C	0	12
SRS017191.20378-T1-C	0	2
SRS021948.17698-T1-C;SRS024435.114396-T1-C	0.00239679	1
SRS022071.118959-T1-C	0.00352745	1
SRS018427.171391-T1-C	0.00245139	1
SRS050752.26125-T1-C	0	21
SRS017191.49621-T1-C	0	7
SRS015217.86469-T1-C	5.11535e-05	6
SRS050422.45720-T1-C	0	5
SRS011302.9360-T1-C	0.00119526	1
SRS049995.34478-T1-C	0	27
SRS017521.127516-T1-C	0	13
SRS045713.128298-T1-C	0	4
SRS017521.21453-T1-C	0.00487052	3
SRS045645.188491-T1-C;WP_005942498.1	0	17
SRS022609.84676-T1-C	0	3
SRS016495.22244-T1-C	0	8
SRS015217.12799-T1-C	0	13
SRS014459.49238-T1-C	0	7
WP_055185008.1	0	3
SRS011239.617-T1-C	0	6
SRS042284.92127-T1-C	0	42
SRS020328.67118-T1-C	0.000913843	2
SRS016335.185741-T1-C	0	3
SRS015578.36393-T1-C	0	11
SRS049995.5280-T1-C	9.86388e-05	3
SRS018133.3364-T1-C;SRS018817.19023-T1-C	0.00642775	1
SRS051031.151870-T1-C	0	12
SRS019787.95121-T1-C	0	2
SRS011405.449-T1-C;WP_005637640.1;WP_005646887.1	0	6
SRS014979.86762-T1-C	0	1
SRS019787.44562-T1-C	0	11
SRS014235.36894-T1-C;SRS019910.58551-T1-C	5.11535e-05	1
SRS055982.32620-T1-C	0	15
SRS014235.77382-T1-C	0.000559642	1
SRS019601.6867-T1-C;SRS048164.1192-T1-C;SRS052697.13763-T1-C;SRS054590.1108-T1-C	5.11535e-05	2
WP_005930154.1	0	6
SRS015217.42750-T1-C	0	3
SRS018351.39216-T1-C;SRS050422.39619-T1-C	0.00338123	2
SRS012902.31241-T1-C	0.00245139	1
SRS064276.262914-T1-C	0	4
SRS022137.77608-T1-C	0	3
SRS017521.107262-T1-C	0	18
SRS019787.23116-T1-C	0	7
SRS022071.248630-T1-C	0.000631912	1
SRS014459.121688-T1-C	0	8
SRS051031.150041-T1-C	0.00421353	1
SRS015663.158073-T1-C	0	6
SRS019601.72477-T1-C	0	2
SRS023526.23158-T1-C	0	2
SRS024009.24552-T1-C	0	13
SRS019161.494-T1-C	0.0019004	2
SRS050422.96807-T1-C	0.000725219	2
SRS015065.254249-T1-C	0.00247211	1
SRS017191.21806-T1-C	0	16
SRS023583.121952-T1-C	0	7
SRS017191.144102-T1-C	0	4
SRS021484.203598-T1-C	0.00258099	3
SRS015782.42289-T1-C	0	25
SRS024132.328020-T1-C	0	9
SRS019397.18884-T1-C	0	11
SRS019601.51612-T1-C	0.00119526	5
SRS054956.9424-T1-C	0	5
SRS045713.23737-T1-C	0	6
SRS017521.19516-T1-C	0	3
SRS019582.134971-T1-C	0	4
SRS015217.44556-T1-C	0	13
SRS022609.93141-T1-C	0	27
WP_062807199.1	0	28
SRS017191.46557-T1-C	0.00198288	4
OLA51513.1;SRS015190.49165-T1-C	0	11
SRS020328.1668-T1-C	0.000487072	2
WP_019160912.1	0	6
EDP12482.1;WP_002568827.1	0	26
SRS024132.85698-T1-C	0	5
SRS052027.56798-T1-C	0	24
SRS017247.15957-T1-C	0	25
SRS024075.123068-T1-C	5.11535e-05	3
SRS018351.158532-T1-C	0	27
WP_005940039.1	0	10
SRS015794.30765-T1-C	0	21
SRS019910.67479-T1-C	0.00482305	1
SRS016495.124473-T1-C	0	1
WP_002568825.1	0	7
SRS012902.38115-T1-C	0	26
WP_014015943.1;WP_027894904.1	0	12
SRS011529.4501-T1-C	0.00079645	1
SRS020233.133227-T1-C	5.11535e-05	2
WP_005850047.1	0	28
SRS015217.10437-T1-C	0	21
SRS011302.193830-T1-C	0	14
SRS054590.25124-T1-C	0.000653469	6
SRS015578.95883-T1-C	0	4
SRS014979.230986-T1-C	0	9
SRS012273.24326-T1-C	0	10
SRS017103.217828-T1-C	0.00340562	1
SRS012902.37651-T1-C	0	9
SRS064276.225739-T1-C	9.86388e-05	5
SRS019582.17849-T1-C	0	4
SRS051031.55014-T1-C	0	5
WP_019161838.1	0	21
SRS015217.79539-T1-C	0	8
SRS012273.18442-T1-C	0	9
SRS063040.97951-T1-C	0	6
SRS052027.150655-T1-C	0	5
SRS020869.197986-T1-C	0.000135269	1
WP_002892052.1	0	5
SRS024132.90189-T1-C	0	7
SRS023526.11123-T1-C	0.000862651	1
SRS056519.80901-T1-C	0	3
SRS015217.51641-T1-C	0	12
SRS052697.10980-T1-C	0.00196899	1
SRS064645.10233-T1-C	0	2
SRS019601.20475-T1-C	0	4
SRS014287.58859-T1-C	0	12
SRS014235.130189-T1-C	0	2
SRS051031.275180-T1-C	0	13
SRS012273.131494-T1-C;SRS052697.83055-T1-C	0.00955715	1
SRS056519.24463-T1-C	0	3
WP_003836467.1;WP_033501327.1	0	17
SRS016495.47916-T1-C;SRS050422.140809-T1-C	5.11535e-05	3
SRS023176.80648-T1-C	0	2
SRS050422.58780-T1-C	0	3
SRS014613.52418-T1-C	0	3
SRS048870.21847-T1-C	0	2
SRS017433.124551-T1-C	0	9
SRS016095.4640-T1-C	0.000135269	1
SRS022071.165077-T1-C	5.11535e-05	6
SRS013687.90632-T1-C	0	2
OLA04359.1	0	11
SRS064645.15759-T1-C	0	8
SRS051031.123200-T1-C	5.11535e-05	3
SRS017521.14037-T1-C	0	10
SRS011239.39418-T1-C;SRS019787.38495-T1-C	9.86388e-05	1
SRS015782.12820-T1-C	0	22
WP_001260707.1;WP_001260711.1;WP_001260715.1;WP_001260721.1;WP_024167962.1;WP_024172144.1;WP_024172419.1;WP_024202830.1;WP_024203426.1;WP_024209376.1;WP_024221031.1;WP_024243701.1;WP_024244564.1;WP_024248085.1;WP_051122882.1	0	9
SRS013687.3117-T1-C	5.11535e-05	5
SRS016335.86493-T1-C	0.000347283	3
SRS014923.18528-T1-C	5.11535e-05	2
SRS045713.64439-T1-C	0	6
SRS019582.4620-T1-C	0	12
SRS011271.19907-T1-C	0	5
SRS013476.197218-T1-C	0	7
SRS011271.237226-T1-C	0	5
SRS017521.78026-T1-C	0.00864472	1
SRS050752.87263-T1-C	0	5
SRS017433.38330-T1-C	0.000308792	4
SRS015264.71240-T1-C	0	4
SRS015264.115037-T1-C	0.00495199	2
SRS016753.77438-T1-C	0.00198288	1
SRS013951.19302-T1-C;SRS018351.145498-T1-C;SRS049995.60481-T1-C;SRS055982.37195-T1-C	0.000653469	1
SRS012273.107508-T1-C	0	7
SRS024132.5119-T1-C	0	35
SRS015578.13332-T1-C	0	4
SRS012902.38623-T1-C;WP_008539859.1;WP_019000179.1	0	10
SRS017521.10533-T1-C	9.86388e-05	2
WP_007285800.1	0	9
WP_014015513.1;WP_020310313.1;WP_022497062.1	0	4
SRS017191.26297-T1-C	0.00245139	3
SRS012902.37937-T1-C;WP_008539428.1	0	11
SRS055982.138611-T1-C	0	6
WP_012576628.1;WP_032744972.1;WP_065435734.1;WP_065474260.1	0	8
SRS050422.22366-T1-C	0.00482305	1
SRS054590.20849-T1-C	0	4
SRS055982.48767-T1-C	0	3
SRS018351.109590-T1-C	0.00795846	2
SRS050422.246163-T1-C	5.11535e-05	1
SRS019582.108672-T1-C	0	8
SRS014459.62559-T1-C	0	6
EEG70144.1	0	26
SRS077730.12473-T1-C	0	7
SRS050422.152299-T1-C	0	13
SRS019910.25466-T1-C	0	6
SRS017433.45503-T1-C;SRS024009.19349-T1-C;SRS051882.13363-T1-C	0.000653469	2
SRS019267.18149-T1-C	0	8
SRS019030.76715-T1-C;SRS022609.15064-T1-C;SRS050422.33137-T1-C	0	2
WP_080824189.1	0	11
SRS017307.13607-T1-C	0	10
SRS017433.10045-T1-C	0.00119526	2
SRS022071.51603-T1-C	0	1
SRS015663.91321-T1-C	0.00376152	1
SRS016753.31416-T1-C	0	8
SRS023526.73973-T1-C;WP_055068384.1	0	9
SRS014287.53864-T1-C;SRS014459.49628-T1-C	5.11535e-05	3
SRS015065.1979-T1-C	0	8
SRS012273.100079-T1-C	0	2
SRS015578.226549-T1-C;SRS052697.204320-T1-C	0	2
WP_022497513.1;WP_027895392.1;WP_036202990.1;WP_072983116.1	0	9
SRS015217.22135-T1-C	0.00119526	1
SRS015663.55039-T1-C	0	7
SRS015264.156106-T1-C	5.11535e-05	2
SRS015133.2275-T1-C;SRS017433.129341-T1-C	0.00487052	1
SRS012902.17494-T1-C	0	9
WP_005865760.1;WP_008774140.1;WP_009276520.1;WP_022192868.1;WP_057327065.1;WP_057329113.1	9.86388e-05	3
WP_002569732.1	0	5
SRS050422.20677-T1-C	0	11
SRS014459.4303-T1-C	0	20
SRS050422.26897-T1-C	5.11535e-05	1
SRS017191.38343-T1-C	0	5
SRS045645.27384-T1-C	5.11535e-05	2
SRS055982.55594-T1-C	0	5
SRS023526.116382-T1-C	0.000385852	2
SRS054956.136310-T1-C	0	2
SRS022071.191115-T1-C	5.11535e-05	3
SRS050925.10222-T1-C	0	6
SRS015065.14165-T1-C	0.000347283	2
SRS043701.2634-T1-C	0.00370805	5
SRS015190.141941-T1-C;WP_005793230.1;WP_011202529.1;WP_032533910.1;WP_032534830.1;WP_032556501.1;WP_032568227.1;WP_032575218.1;WP_053873728.1	0	7
SRS050422.214274-T1-C	0.00256351	1
SRS015960.15675-T1-C;SRS019397.52994-T1-C;SRS023526.32753-T1-C;SRS055982.9082-T1-C	0.00198288	1
SRS051882.22889-T1-C	0	5
SRS024132.21147-T1-C	0	7
SRS019161.62729-T1-C	0	3
SRS015782.3008-T1-C	0.00198288	1
SRS015663.118814-T1-C	0.000135269	2
CDA65188.1	0	11
SRS023526.254608-T1-C	5.11535e-05	2
SRS019787.48509-T1-C	0	11
SRS015578.18361-T1-C	0.00338123	2
CDE66051.1;SRS015663.10387-T1-C;WP_004330219.1	0	10
CBL06494.1;SRS012902.32859-T1-C;WP_008538557.1	0	11
SRS050422.100721-T1-C	0.00373205	2
SRS019601.56178-T1-C	0	4
CCY26701.1	0	19
SRS054590.34012-T1-C	9.86388e-05	2
CCX46479.1	0	8
SRS022609.21952-T1-C	0	7
SRS012902.37670-T1-C	0.00340562	1
SRS014683.56905-T1-C	0.00292225	1
WP_008539433.1	0	10
SRS017521.71579-T1-C;SRS049900.84930-T1-C	0.00487052	1
CDB01807.1	0	2
SRS024549.43738-T1-C	0	4
SRS024435.71604-T1-C	0	2
SRS019582.37128-T1-C	5.11535e-05	2
SRS012273.81810-T1-C;SRS045645.6857-T1-C;SRS050422.13100-T1-C	5.11535e-05	2
OKZ52306.1;SRS015217.33919-T1-C	5.11535e-05	2
SRS022609.20450-T1-C	5.11535e-05	5
SRS015264.101996-T1-C	0.000135269	1
SRS015217.186511-T1-C;SRS063040.188458-T1-C	0.00422996	2
SRS011586.15103-T1-C	0	12
WP_002569026.1;WP_002576841.1;WP_002592401.1;WP_027643205.1	0	8
SRS015217.81752-T1-C	0	2
SRS017433.17157-T1-C	0	20
SRS016095.190572-T1-C	0.000487072	1
CDF14859.1;SRS015217.63879-T1-C	0	6
SRS045004.41978-T1-C	0	5
SRS015217.40224-T1-C;SRS015782.48170-T1-C;SRS019161.2556-T1-C	0.0019004	1
SRS051031.58839-T1-C	0	5
SRS011302.194385-T1-C	0	3
SRS019582.39148-T1-C	5.11535e-05	6
SRS014979.44530-T1-C	0	5
WP_072521560.1	0	12
ERJ93725.1	0	13
SRS015578.12991-T1-C;WP_006856308.1;WP_055194464.1	0	4
SRS015663.105041-T1-C	0	4
SRS019161.121707-T1-C	0	15
SRS020233.253790-T1-C	0.000415541	4
SRS056259.204498-T1-C	0	13
SRS012902.41528-T1-C	0	9
SRS013687.15812-T1-C	0	13
SRS015794.11990-T1-C	0	12
SRS019910.84614-T1-C	0	28
SRS014287.28037-T1-C	5.11535e-05	8
SRS022071.114711-T1-C	5.11535e-05	1
SRS023176.21-T1-C	0.00338123	1
WP_005847449.1	0	13
CDF05112.1;WP_027895350.1;WP_036203310.1;WP_054336196.1;WP_074787134.1	0	13
SRS024075.130444-T1-C	0	3
SRS012902.40117-T1-C	0	4
SRS024435.104573-T1-C	0.000415541	1
SRS054956.88363-T1-C	0	9
SRS019397.5062-T1-C	0	12
SRS063985.63185-T1-C	0	9
SRS077730.57787-T1-C	0.00119526	1
SRS024132.101481-T1-C	0	14
CDA65643.1;SRS024132.11098-T1-C	0	10
SRS012902.40118-T1-C;WP_018998592.1	5.11535e-05	7
SRS016335.283939-T1-C	0	9
SRS024132.80312-T1-C	0	17
SRS048164.71307-T1-C	0	6
SRS015217.32576-T1-C	0	16
SRS019968.146442-T1-C;SRS050752.95409-T1-C	0.000631912	3
SRS015065.14654-T1-C	0	23
SCJ97602.1	0	8
SRS017191.56006-T1-C	0	11
SRS017521.294922-T1-C	0.00247211	2
SRS016095.210563-T1-C	0	6
SRS017521.132065-T1-C	0	12
SRS018351.44948-T1-C	0.000487072	5
SRS049995.74030-T1-C	0	7
SRS015794.38750-T1-C	0	2
SRS015663.201152-T1-C	0.000135269	1
WP_003835884.1;WP_004223527.1;WP_033501768.1	0	17
WP_026648484.1	0	3
SRS045713.148565-T1-C	0.000135269	2
SRS015663.160101-T1-C	0.00789601	1
SRS042284.2278-T1-C;SRS045004.798-T1-C;SRS045645.845-T1-C;SRS047014.9329-T1-C;SRS048870.79046-T1-C	0	2
SRS012273.320781-T1-C	0	12
SRS043411.17895-T1-C	0	5
SRS064276.4516-T1-C	0.00079645	2
SRS051031.15069-T1-C	0.000347283	1
SRS015133.213892-T1-C	0	15
SRS049712.152383-T1-C	0.000135269	3
SRS015133.19905-T1-C;SRS015217.33434-T1-C;SRS017307.6617-T1-C;SRS018656.23287-T1-C;SRS047044.15415-T1-C	0	3
SRS015663.82447-T1-C;SRS016056.23377-T1-C;SRS019968.17607-T1-C;SRS045004.20086-T1-C	0.000135269	1
SRS024549.45925-T1-C	0	5
SRS015065.5604-T1-C	0	10
SRS050925.45220-T1-C	0	8
SRS015217.7085-T1-C	0.00376152	2
SCH03167.1;WP_005941939.1	0	5
SRS054956.9422-T1-C	0	2
SRS012273.13160-T1-C	0	4
SRS016753.5129-T1-C;SRS056259.44569-T1-C;SRS064557.23208-T1-C	9.86388e-05	2
SRS015794.377-T1-C	0	2
SRS055982.8197-T1-C	0	5
SRS016335.87430-T1-C	0	9
SRS011529.16318-T1-C;SRS049900.10214-T1-C;SRS056259.62520-T1-C	0	9
SRS015217.95204-T1-C	0	7
SRS014683.5297-T1-C	0	14
SRS017521.83080-T1-C	0	13
SRS050422.139574-T1-C	5.11535e-05	7
SRS017521.28313-T1-C	0	13
SRS020869.188776-T1-C;SRS050925.83916-T1-C	0.000559642	1
SRS022609.17313-T1-C	0.00376152	1
SRS020869.166240-T1-C	0.000135269	1
WP_003830594.1;WP_012577270.1	0	11
SRS011529.22863-T1-C	5.11535e-05	5
SRS024132.88641-T1-C	0.00953519	1
SRS011405.15122-T1-C	0	16
CDC20698.1	0	17
SRS011529.224102-T1-C;WP_008145394.1	0	9
WP_005430927.1	5.11535e-05	10
SRS017433.47924-T1-C	0	5
SRS015217.17943-T1-C	0	8
SRS015663.34429-T1-C	0.000862651	1
SRS043411.166357-T1-C	0	5
SRS019397.40884-T1-C	0	13
SRS051031.5408-T1-C	0	2
SRS055982.135261-T1-C	0	3
SRS017521.289118-T1-C	0	8
SRS019582.5231-T1-C	0	17
SRS022609.6959-T1-C	0	6
SRS053335.5285-T1-C	0	14
SRS012902.18012-T1-C	0	4
SRS023914.35577-T1-C	0	10
SRS022137.28671-T1-C	0	17
SRS017191.138819-T1-C	0	7
SRS042284.87154-T1-C	0	5
SRS011405.57383-T1-C	0.00373205	1
SRS058770.173671-T1-C	9.86388e-05	3
SRS018656.104745-T1-C	0	4
SRS017521.11829-T1-C	0	6
SRS014613.159202-T1-C	0.00955715	1
WP_055151612.1	0	10
SRS017521.251115-T1-C	5.11535e-05	2
SCI10396.1	0	3
SRS016989.59141-T1-C	0	4
CDB97429.1;SRS012902.40334-T1-C;WP_008537249.1;WP_018999434.1	0	14
SRS019601.22067-T1-C	0	1
SRS015217.36579-T1-C	0	2
SRS011529.7677-T1-C	0	4
SRS020869.245036-T1-C	0	11
SRS064276.883-T1-C	0	18
SRS017307.5925-T1-C	0	6
SRS024132.229502-T1-C;WP_022001602.1	0	3
CBL05920.1	0	7
SRS016095.62044-T1-C	0	7
SRS051031.93935-T1-C	0	5
SRS014613.14643-T1-C	0	9
SRS018351.145287-T1-C;WP_008704751.1	0	10
WP_019163102.1	0.000135269	2
SRS052697.8423-T1-C	0	3
SRS050422.51620-T1-C	0	3
SRS015217.231531-T1-C;SRS020328.83999-T1-C;SRS045713.3400-T1-C	0.00258099	1
SRS015663.473-T1-C	0	5
SRS054590.13222-T1-C	0	6
SRS077730.157615-T1-C	0	10
SRS019397.96050-T1-C;SRS019601.3494-T1-C;SRS047044.20273-T1-C	0.00831314	1
WP_072982878.1;WP_074787466.1	9.86388e-05	2
SRS014459.16-T1-C	0	9
SRS017521.109879-T1-C	0	5
SRS050752.55357-T1-C	0	12
SRS015217.89134-T1-C	0	2
SRS050422.266406-T1-C	0	6
SRS015133.211304-T1-C	0	14
WP_005926184.1;WP_055184524.1	0	29
SRS050925.124272-T1-C	0	4
SRS015217.30111-T1-C	0	5
SRS014459.7249-T1-C	0.000415541	2
SRS014459.42459-T1-C	5.11535e-05	1
SRS014459.105835-T1-C	0	1
SRS015217.18848-T1-C	0	5
SRS014979.11805-T1-C;SRS047044.149068-T1-C	0.00422996	1
SRS050422.140463-T1-C	0	5
SRS019582.187852-T1-C	0	3
SRS024549.1568-T1-C	0	18
SRS017521.108009-T1-C	0	9
SRS064276.210996-T1-C	0	2
SRS011271.156904-T1-C;SRS017521.44468-T1-C	5.11535e-05	3
SRS015578.60515-T1-C	5.11535e-05	3
EDV02509.1;WP_040311949.1	0	9
SRS049959.36484-T1-C;SRS049995.249086-T1-C;SRS049995.69726-T1-C;SRS050422.34394-T1-C	5.11535e-05	2
SRS015782.59333-T1-C	0	12
SRS050925.88117-T1-C	0.000135269	3
SRS014923.157207-T1-C;SRS016095.84409-T1-C	0.000135269	1
SRS049959.298481-T1-C	0.000415541	4
SRS018427.207593-T1-C	5.11535e-05	8
SRS049959.334799-T1-C	0.00619859	1
SRS012273.236059-T1-C;SRS014979.9600-T1-C;SRS017191.149298-T1-C;SRS021484.99195-T1-C;SRS045004.157868-T1-C;SRS051882.999-T1-C;SRS065504.1935-T1-C	0.00422996	1
SRS024132.45449-T1-C	5.11535e-05	3
SRS019582.35056-T1-C;SRS047044.28082-T1-C	0	5
CBK99678.1;SRS024132.30072-T1-C;SRS055982.39800-T1-C	0	1
SRS020869.192454-T1-C	0.000653469	1
SRS023914.37050-T1-C	0	2
SRS050422.119280-T1-C	0	2
SRS024625.141834-T1-C	0.00389736	2
SRS014979.255609-T1-C	5.11535e-05	3
SRS056519.21186-T1-C	0.000135269	9
SRS023176.30361-T1-C	0	6
SRS019582.17143-T1-C	0	5
WP_007854639.1;WP_080549516.1	0.000135269	4
SRS020233.253543-T1-C	0.00218856	1
SRS017521.72730-T1-C	5.11535e-05	5
SRS015794.6598-T1-C	5.11535e-05	13
SRS023176.6680-T1-C	0	4
SRS064276.115219-T1-C	0	15
SRS024132.5114-T1-C	0	16
SRS047044.7472-T1-C	0.00422996	2
SRS016495.32229-T1-C	0.00508837	2
SRS016056.42194-T1-C	0	11
SRS064645.26254-T1-C	0	12
SRS014923.117171-T1-C	0	6
SRS022609.246815-T1-C	0.00523827	2
SRS020233.277561-T1-C	0	6
SRS017191.31678-T1-C	0	8
SRS015663.56595-T1-C	0	26
SRS018351.150566-T1-C	0	4
KGI75823.1;WP_009307323.1	0	14
SRS020233.291680-T1-C	0.000385852	1
SRS052697.124757-T1-C	0	5
SRS012902.42879-T1-C	0	17
SRS024132.154793-T1-C	0	1
SRS049959.21904-T1-C	0	12
SRS015217.42576-T1-C	0	3
SRS050925.111416-T1-C	0	12
SRS019582.143712-T1-C	0	3
SRS022071.257878-T1-C	0.000415541	8
SRS024435.30962-T1-C	0	1
SRS048870.104566-T1-C	0	2
SRS013521.44350-T1-C	0	4
SRS054956.96162-T1-C	0	6
WP_005030491.1	0	15
SRS023176.12075-T1-C	0	5
WP_005946387.1	0	17
SRS056259.1896-T1-C	0	6
SRS015217.184767-T1-C	0	2
CCZ84239.1	0	3
CDA35284.1;WP_006235253.1;WP_035137460.1;WP_055252228.1	0	8
SRS052027.119826-T1-C	0.00552486	3
SRS019601.47186-T1-C	0	10
SRS042628.137914-T1-C	0.000415541	2
SRS018656.44764-T1-C	0.00079645	1
SRS017521.70118-T1-C	0	4
SRS018351.147246-T1-C	0	3
SRS063985.77286-T1-C	0	10
WP_002576495.1	0	15
SRS049995.227966-T1-C	0	6
SRS053335.28342-T1-C	0.000135269	2
SRS019601.63757-T1-C	0	5
SRS058770.69516-T1-C	5.11535e-05	9
SRS054956.57219-T1-C	0	8
SRS050422.183881-T1-C	0	27
SRS017191.154615-T1-C	0	2
SRS019910.67578-T1-C	0	1
SRS024132.101458-T1-C	0	22
SRS016056.17578-T1-C	0	3
SCI98089.1;SRS015578.101148-T1-C	0	4
SRS018351.157260-T1-C	0	8
WP_004841625.1	0	9
SRS024132.294989-T1-C	0	7
SRS015960.172777-T1-C	0	9
SRS023583.11436-T1-C	0	8
WP_005950780.1	0	6
SRS063040.21573-T1-C	0	10
SRS020233.194748-T1-C	0.00515001	1
SRS050422.280249-T1-C	0	24
SRS047044.14196-T1-C	0	14
SRS018351.159996-T1-C	0	10
SRS019582.85677-T1-C	0	13
SRS019601.89405-T1-C	0	10
SRS019601.79649-T1-C	0	8
SRS020869.271494-T1-C	5.11535e-05	4
SRS017307.53268-T1-C	0	3
SRS011271.31705-T1-C;SRS013521.25320-T1-C;SRS024132.62734-T1-C;SRS078176.24789-T1-C	0.000415541	1
SRS017191.137980-T1-C;WP_000224881.1	0.000487072	5
SRS050422.38252-T1-C	0	2
SRS024132.64275-T1-C	0	17
SRS043701.138496-T1-C	0	12
SRS019161.50942-T1-C	5.11535e-05	5
CDB67072.1;SFE56837.1;SRS011405.136181-T1-C;WP_055176409.1	0	12
SRS014235.32451-T1-C;SRS019582.55566-T1-C	0	4
SRS048164.14642-T1-C	0	4
SRS012902.36652-T1-C	0	9
EIQ19773.1;SIZ13467.1;SRS012273.94850-T1-C;WP_001490338.1;WP_005115615.1;WP_063105488.1;WP_063122119.1;WP_064526617.1;WP_069904457.1;WP_077137924.1;WP_077897611.1;WP_079437296.1	0	10
SRS019030.96638-T1-C	0	1
CDA61456.1;SRS017521.252958-T1-C	0	4
SRS015663.27838-T1-C	0	6
SRS049959.92316-T1-C	5.11535e-05	2
SRS015663.230371-T1-C	0	8
SRS012273.327056-T1-C	0	9
SRS014287.54196-T1-C	0	11
SRS015369.24363-T1-C	0	16
SRS017521.22044-T1-C	0	1
SRS017521.95003-T1-C	0.00482305	1
SRS050422.147115-T1-C	0.00239679	1
SRS011586.10124-T1-C;SRS015217.82869-T1-C;SRS015578.131886-T1-C;SRS016495.10234-T1-C;SRS024435.152282-T1-C;SRS049900.68199-T1-C;SRS063040.244010-T1-C;SRS064276.143703-T1-C;SRS077730.39535-T1-C;WP_033117904.1	0.000913843	1
SRS016495.8110-T1-C	0	3
SRS043701.56548-T1-C;WP_008705974.1	5.11535e-05	2
SRS011134.268768-T1-C;SRS015663.97956-T1-C;SRS017521.159741-T1-C;SRS018351.18924-T1-C;SRS019601.101032-T1-C;SRS019968.134743-T1-C;SRS020869.49952-T1-C;SRS064276.13274-T1-C	0.000913843	1
WP_006003624.1	0	5
SRS018351.27348-T1-C	0.000631912	1
SRS017103.123793-T1-C	0.0035444	1
SRS024132.7760-T1-C	0	12
SRS024132.327102-T1-C	0	4
SRS024132.38673-T1-C	0	4
SRS020869.183065-T1-C	0.00422996	1
SRS014287.73837-T1-C	0.000135269	1
SRS019910.152346-T1-C;SRS058770.137259-T1-C	0.0019004	1
SRS012273.45766-T1-C	5.11535e-05	4
SRS050422.151798-T1-C	0	3
SRS047014.188349-T1-C	0.00749225	1
SRS011271.39979-T1-C	0.000653469	6
SRS016753.26494-T1-C	0.000223584	2
SRS052697.139482-T1-C	0	6
SRS013687.110870-T1-C;SRS014235.125846-T1-C;SRS014683.58676-T1-C;SRS015264.84950-T1-C;SRS015663.242279-T1-C;SRS015663.44667-T1-C;SRS016056.26831-T1-C;SRS016267.49472-T1-C;SRS017191.6006-T1-C;SRS017191.60158-T1-C;SRS017307.35554-T1-C;SRS018575.14795-T1-C;SRS019161.83613-T1-C;SRS020869.264780-T1-C;SRS021948.194218-T1-C;SRS022071.203018-T1-C;SRS022071.258607-T1-C;SRS022137.37591-T1-C;SRS024009.29429…	0.0035444	1
SRS015190.5228-T1-C	0.000308792	4
SRS011405.31175-T1-C	0.000653469	2
SRS019397.18733-T1-C	0	12
SRS050752.213222-T1-C	0	11
SRS013158.78502-T1-C;SRS015065.33116-T1-C;SRS023346.73409-T1-C	0	6
WP_020311649.1;WP_027895402.1;WP_054336166.1	0	9
SRS054590.12534-T1-C	0	4
SRS011405.142733-T1-C	0	11
SRS017521.114729-T1-C	0.00119526	4
SRS014459.177775-T1-C	0	16
SRS017103.178067-T1-C	0	3
CDB94744.1;WP_008538383.1	5.11535e-05	7
EDP25474.1;SCJ82205.1;SFE64235.1;SRS014613.2747-T1-C;SRS015065.82790-T1-C;SRS024331.19851-T1-C;SRS051031.896-T1-C;SRS054956.79800-T1-C;WP_003533434.1;WP_005921297.1;WP_005946129.1;WP_009259848.1;WP_015537033.1;WP_015564174.1;WP_054324686.1;WP_055273033.1	0	3
SRS015217.26176-T1-C;SRS016018.42091-T1-C;SRS024009.3907-T1-C;SRS065504.71033-T1-C;WP_005853638.1	0.00582311	4
SRS051882.12507-T1-C	0	16
SRS019397.44960-T1-C;SRS050422.18116-T1-C	0.000415541	4
SRS054956.24413-T1-C	0.000135269	2
SRS054956.39034-T1-C	0.0075662	1
SRS012902.35416-T1-C	0	14
CDA65282.1;SRS024132.87667-T1-C;SRS049995.55087-T1-C;WP_006849200.1	0	5
SRS017191.151496-T1-C	0	9
SRS019601.31498-T1-C	0	17
SRS019601.60453-T1-C	0	4
CBL25442.1;SRS018351.160306-T1-C;WP_020436052.1;WP_055146702.1;WP_055173244.1	0	5
SRS015217.80280-T1-C	0	10
SRS058723.70626-T1-C	5.11535e-05	2
SRS014459.29221-T1-C	0	12
SRS013521.23187-T1-C	0	5
SRS015663.17767-T1-C	0	4
SRS014287.117907-T1-C;SRS047014.72627-T1-C	5.11535e-05	1
SRS015217.242711-T1-C	5.11535e-05	4
SRS017103.170495-T1-C	0	6
SRS023176.14388-T1-C	0	12
SRS015578.20931-T1-C	0	6
SRS020328.267609-T1-C	0.000631912	3
SRS015217.16464-T1-C	0	4
SRS015217.212317-T1-C	0	8
SRS024132.18122-T1-C	0	19
SRS019601.68168-T1-C	0	7
SRS012902.40022-T1-C	0	10
WP_055653930.1	0	10
CDA35201.1;KGI75740.1;SRS014979.253860-T1-C;WP_035136481.1	0	7
SRS015578.66392-T1-C	0	4
SRS063985.11588-T1-C	0	7
SRS019787.44469-T1-C	0	2
SRS024132.87565-T1-C	0.000135269	7
OLA18256.1;WP_012743433.1;WP_015517254.1	0	13
SRS016495.42796-T1-C	0	9
SRS011529.195598-T1-C	0	1
SRS014923.71683-T1-C	0	24
WP_055060439.1	0	22
SRS012902.39642-T1-C	0	11
SRS019161.4327-T1-C	0	3
SRS019910.85243-T1-C	0	3
SRS024132.250267-T1-C	0.00675044	1
SRS019161.226132-T1-C	0	3
SRS054956.91022-T1-C	0	3
SRS014683.11304-T1-C	0	6
SRS019161.36193-T1-C	5.11535e-05	4
SRS019582.88032-T1-C	0	8
SRS015190.4793-T1-C	0	3
SRS017521.38147-T1-C	0	17
SRS011271.30014-T1-C	0	1
SRS015217.56204-T1-C	0	12
SRS024132.312502-T1-C	0	10
WP_007832413.1;WP_007846472.1	0	10
SRS016095.29313-T1-C	0.00239679	1
SRS014313.28498-T1-C	0	10
SRS015369.2720-T1-C;SRS022609.321235-T1-C;SRS043001.10218-T1-C;SRS050422.34367-T1-C	0.00619859	2
SRS014979.68030-T1-C	0	27
WP_003501362.1	0	3
SRS024132.321759-T1-C	0	10
WP_007855507.1	0	12
SRS015217.28191-T1-C	0	18
SRS019910.28915-T1-C	0.00256351	1
SRS020328.8676-T1-C	0.000308792	5
SRS011061.169619-T1-C	0.00864472	1
SRS023176.9262-T1-C	0	22
SRS020233.310862-T1-C;WP_008705739.1;WP_062807267.1	0	16
SRS055982.129405-T1-C	0	4
WP_007867413.1;WP_008718377.1	0	3
SRS012902.16983-T1-C	0	15
SRS024132.54401-T1-C	0	8
SRS018427.215973-T1-C;SRS054590.24559-T1-C	0.000415541	1
SRS024132.67765-T1-C	0	25
SRS018351.124000-T1-C	0	1
SRS050752.109079-T1-C	0	23
SRS049712.5268-T1-C	5.11535e-05	3
SRS023176.88369-T1-C	5.11535e-05	1
SRS017521.86402-T1-C	0	9
SRS051031.55872-T1-C	0	10
SRS045004.183147-T1-C	0.00338123	3
SRS013951.41127-T1-C	0	16
WP_006008676.1	0	12
SRS050422.244111-T1-C	0	4
SRS015794.35974-T1-C;SRS017307.35395-T1-C;SRS019582.50467-T1-C;SRS023526.53264-T1-C;SRS045713.5007-T1-C	0.00552486	1
SRS012902.36347-T1-C	0.00619859	1
SRS022609.6949-T1-C	0	6
SRS011134.33484-T1-C	0.0068515	1
SRS051031.4949-T1-C	0.0019004	1
SRS024132.11110-T1-C	0	20
SRS014979.239504-T1-C	0	7
SRS022137.51904-T1-C	0	13
SRS019161.260808-T1-C	0	5
SRS012273.79553-T1-C	5.11535e-05	2
SRS015782.72580-T1-C	0	9
SRS018351.157644-T1-C;SRS064276.272566-T1-C	0.0019004	1
SRS045004.7726-T1-C	0	9
SRS047044.21333-T1-C;SRS051031.110152-T1-C	0.000913843	3
SRS011529.29183-T1-C	0	5
SRS020328.120188-T1-C;SRS045004.177437-T1-C	0.00239679	1
WP_056976518.1	0	4
EFE89295.1;WP_065452638.1	0	18
CUO20079.1;SRS019601.31832-T1-C;WP_005832752.1;WP_057089558.1	0	6
SRS015217.81987-T1-C	0	8
SRS015217.34293-T1-C	5.11535e-05	1
SRS017307.6251-T1-C;SRS049959.12154-T1-C	0.000913843	1
CDD76358.1;CUN91621.1;WP_008704712.1;WP_025576923.1	0	6
SRS015578.1725-T1-C	0	11
SRS017191.32817-T1-C	0	3
WP_055057295.1	0	3
SRS011271.5769-T1-C	0	6
SRS023971.66266-T1-C	0	3
SRS019582.143711-T1-C	0	11
SRS019582.190767-T1-C;SRS023526.52245-T1-C	0	2
SRS011586.10212-T1-C	0.00258099	2
SRS016018.7583-T1-C	0	8
SRS013687.115933-T1-C;SRS016753.3722-T1-C;SRS016989.4858-T1-C;SRS017433.12576-T1-C;SRS019397.66939-T1-C;SRS019582.58026-T1-C;SRS024388.28661-T1-C	0	1
SRS054956.9429-T1-C	5.11535e-05	4
SRS015217.91433-T1-C	0	15
SRS051031.43732-T1-C	0	6
SRS024132.36418-T1-C	0	11
SRS017191.56234-T1-C	0.00236646	3
SRS015663.46463-T1-C	0.000135269	7
SRS018351.160166-T1-C	0	12
CDB25384.1	0.00200145	2
SRS013476.5322-T1-C;SRS024388.8936-T1-C	0	3
SRS020869.14973-T1-C	0.00790682	1
SRS024075.130401-T1-C	0.00482305	1
SRS013521.21707-T1-C;SRS019582.7-T1-C;SRS047044.25528-T1-C	0.0019004	4
SRS018575.61045-T1-C;SRS042628.150126-T1-C	0.00582311	1
WP_075966722.1	0	3
SRS064276.42771-T1-C	0	3
SRS017433.39265-T1-C	0.000135269	7
SRS024132.95959-T1-C	0	13
SRS015663.27837-T1-C	0	8
CDB93576.1;SRS012902.37153-T1-C;WP_018998809.1	0	9
SRS077730.97420-T1-C	0	6
SRS024132.78522-T1-C	0.000415541	7
SRS024132.80338-T1-C	0	15
SRS015663.18800-T1-C;SRS051031.20703-T1-C	0	3
SRS024009.103322-T1-C	0.000415541	3
SRS014235.227948-T1-C;SRS015217.67630-T1-C;SRS020869.196026-T1-C	0.00079645	1
EFW48090.1;EFW54564.1;EFW57829.1;EFW72113.1;EFW75012.1;EHG02718.1;EIO23032.1;EIO32564.1;EIQ14521.1;EIQ27415.1;SRS012273.318780-T1-C;WP_000746148.1;WP_000746158.1;WP_000746162.1;WP_000746165.1;WP_000746166.1;WP_000746173.1;WP_024169153.1;WP_024170577.1;WP_024181526.1;WP_024203506.1;WP_024215166.1;WP_024215695.1;WP_024221025.1;WP_024224810.1;WP_024243220.1;WP_024256428.1	0	3
SRS011586.62224-T1-C	0	2
SRS078176.137259-T1-C	0	2
SRS015264.156084-T1-C	0	3
WP_057280713.1	0	9
SRS024132.79085-T1-C	0	6
SRS014459.37135-T1-C	5.11535e-05	1
SRS050422.147975-T1-C	0.0019004	1
SRS016495.139711-T1-C;WP_007053172.1;WP_007055601.1;WP_053495408.1;WP_058062697.1;WP_059280543.1;WP_065436988.1;WP_065474062.1;WP_071478137.1;WP_077424544.1;WP_080786045.1	0	6
SRS011586.33872-T1-C;SRS015854.4386-T1-C	9.86388e-05	2
EFQ08178.1;WP_044953262.1	0	39
SRS048164.2580-T1-C	0	11
SRS012902.36711-T1-C	0	11
WP_054738780.1	0	4
CDC02682.1	0	13
SRS056259.211672-T1-C	0	3
SRS016954.30097-T1-C	0	7
WP_021650184.1	0	26
SRS047044.24207-T1-C	0	17
SRS045645.20162-T1-C;SRS045713.70676-T1-C	0.00790682	1
SRS015264.21800-T1-C	0	3
SRS015065.78006-T1-C	0	5
WP_007566063.1	0	12
SRS016018.53470-T1-C	5.11535e-05	6
SRS024132.87285-T1-C	0	15
SRS015782.298283-T1-C	0	11
SRS015190.54724-T1-C;SRS015794.22065-T1-C	0	4
SRS024132.15755-T1-C	0	20
SRS014979.585-T1-C	0	12
SRS016495.23329-T1-C	0	6
SRS015663.20001-T1-C	0	7
SRS015217.60877-T1-C	0	4
SRS013158.23299-T1-C	0.000385852	7
SRS019161.274351-T1-C	0.00487052	3
SRS016495.32246-T1-C	0	18
SRS019030.37892-T1-C	5.11535e-05	3
SRS017307.59400-T1-C	0	6
SRS011405.3866-T1-C	0	2
SRS024009.13841-T1-C	0	1
SRS011529.199085-T1-C	0	3
SRS019601.14077-T1-C	0	6
SRS023914.14530-T1-C	0	4
WP_055301009.1	0	3
SRS022609.84939-T1-C	0	14
SRS051031.247736-T1-C	0	2
SRS015217.223832-T1-C	0	8
SRS045713.37494-T1-C	0	3
SRS011586.136312-T1-C	0	3
SRS047044.43838-T1-C	0	7
SRS014287.23838-T1-C;SRS015264.78380-T1-C	0	8
SRS019161.34206-T1-C	0	8
SRS014313.83989-T1-C;SRS016095.85382-T1-C	0.00680589	1
SRS011271.207398-T1-C	0	5
SRS012902.18151-T1-C	0	20
SRS015794.30299-T1-C	5.11535e-05	3
SRS077730.2456-T1-C	9.86388e-05	4
SRS017433.49450-T1-C	0	14
SRS024132.94466-T1-C	5.11535e-05	6
SRS016056.9036-T1-C	0	13
SRS015578.244484-T1-C	0	12
AII67024.1;EEB25285.1;SRS014235.54325-T1-C;WP_005838910.1;WP_007847217.1;WP_008781266.1	5.11535e-05	4
SRS015217.149450-T1-C;SRS022071.217936-T1-C	5.11535e-05	1
SRS015854.28348-T1-C	0	3
SRS052697.284332-T1-C	0.00422996	1
SRS018351.160662-T1-C	0	5
SRS019582.75078-T1-C	0	3
SRS019582.59559-T1-C;WP_005834695.1;WP_057086984.1	0.000913843	4
SRS017433.122828-T1-C	0	8
SRS048870.18645-T1-C	0	4
SRS016495.2446-T1-C	0	28
SRS017103.200890-T1-C	5.11535e-05	1
SRS019910.102135-T1-C;SRS024388.111022-T1-C	0	5
WP_044926187.1	0	17
SRS017521.83770-T1-C	0	8
SRS014683.47889-T1-C	0.00338123	1
SRS017191.156970-T1-C	0	4
SRS022071.211767-T1-C	0	4
SRS024132.93827-T1-C;WP_006848363.1	0	9
SRS022071.68640-T1-C	0.00168689	2
SRS019601.66811-T1-C	0	4
SRS015578.61099-T1-C	0	14
SRS024132.37877-T1-C	0	4
SRS050422.269463-T1-C	0	2
SRS015663.34366-T1-C	5.11535e-05	3
SRS012902.14294-T1-C;SRS016203.10801-T1-C;SRS019968.20866-T1-C	0.000135269	2
SRS047044.24748-T1-C;WP_008142704.1	0	3
SRS024132.2703-T1-C	0	12
SRS023583.32637-T1-C	0	21
SRS050752.25415-T1-C	0	3
SRS050422.121284-T1-C	0	4
SRS017433.50569-T1-C;SRS053398.46280-T1-C	0	1
SRS022137.168728-T1-C	0.000135269	5
SRS015065.33341-T1-C	0	2
SRS014979.56616-T1-C	0.000179509	3
SRS015782.72662-T1-C	0	17
SRS012902.39892-T1-C	0.000135269	1
SRS024132.8657-T1-C	5.11535e-05	6
SRS012902.38291-T1-C	5.11535e-05	3
SRS064276.55601-T1-C	9.86388e-05	5
SRS019601.120234-T1-C	0	2
BAR03474.1;EEG70507.1;WP_033524008.1;WP_065434710.1;WP_065441713.1;WP_072043386.1	0	2
SRS017521.129743-T1-C	0.000913843	1
SRS017103.243416-T1-C	0	8
WP_004232036.1	0	6
SRS051031.59924-T1-C	0.000862651	4
SRS017191.95199-T1-C	0.000135269	3
SRS019601.50662-T1-C	0.00079645	3
SRS015578.63103-T1-C	0	7
SRS042284.88910-T1-C	0.000179509	3
SRS051031.67997-T1-C	5.11535e-05	3
SRS012902.38126-T1-C	0	21
SRS014287.150169-T1-C	0.000913843	2
SCH39816.1;SCH90791.1;SCI02994.1;WP_021650786.1	0	4
SRS013951.167675-T1-C	0.00370805	1
SCH21599.1	0	17
SRS024132.82882-T1-C	0	6
SRS012902.15882-T1-C	0	9
SRS015217.165652-T1-C;SRS045713.125491-T1-C	5.11535e-05	4
SRS012902.41393-T1-C	0	9
SRS014923.69658-T1-C;SRS023176.18562-T1-C	0	4
SRS016095.249668-T1-C	0.00258099	1
SRS056519.45129-T1-C	0	10
SRS018427.181298-T1-C	0	6
SRS024132.27559-T1-C;SRS053398.13865-T1-C;WP_006848816.1	0	4
SRS018351.150641-T1-C;SRS022071.255290-T1-C;SRS050422.42735-T1-C	0	1
SRS019601.22897-T1-C;WP_012739137.1	0	3
SRS019601.134254-T1-C	0	2
SRS017307.29669-T1-C	0	4
SRS011061.121304-T1-C	0	2
SRS024132.91735-T1-C	0	8
SRS011529.154652-T1-C	5.11535e-05	1
SRS051031.93937-T1-C;WP_007559536.1	0	13
SRS017103.42753-T1-C	0.000415541	2
SRS020233.44745-T1-C	0.00119526	1
SRS077730.34201-T1-C	0.00245139	1
SRS050422.146635-T1-C	5.11535e-05	2
SRS019910.48124-T1-C	5.11535e-05	2
SRS011239.28417-T1-C;SRS065504.24214-T1-C	0	1
SRS015217.62313-T1-C	0	8
SRS014923.106782-T1-C	0	2
SRS047014.30296-T1-C;SRS065504.7387-T1-C	0	2
SRS024132.101816-T1-C	0	10
SRS017191.56483-T1-C	0	8
SRS018351.164820-T1-C	0	20
CBK93240.1	0	5
SRS014923.121344-T1-C	0	10
SRS012902.36286-T1-C	0	3
SRS011586.16440-T1-C	0	8
SRS018351.54552-T1-C	0	4
SRS018351.141827-T1-C	0	5
SRS015190.68129-T1-C	0	5
SRS015190.8484-T1-C	0	9
SRS011302.31122-T1-C	9.86388e-05	4
WP_012576587.1;WP_060620414.1;WP_065435580.1;WP_065474323.1;WP_071475105.1	0	15
SRS020328.260592-T1-C;SRS045713.120584-T1-C	0.00582311	1
WP_002600069.1;WP_055655808.1	0	5
SRS015663.10165-T1-C	0	8
SRS014979.64630-T1-C	0	5
WP_020310056.1	0	14
SRS019601.91941-T1-C	0.000913843	2
SRS017307.4370-T1-C	0	12
WP_006848106.1	0	15
SRS042284.32115-T1-C;WP_055173316.1;WP_072448057.1	5.11535e-05	1
SRS015065.115132-T1-C	0	4
SRS017191.24561-T1-C	0	7
SRS024435.116164-T1-C	0.000135269	1
SRS019161.65588-T1-C	0	2
WP_003828493.1;WP_007051279.1;WP_012578289.1;WP_025299605.1;WP_052792354.1;WP_060868115.1;WP_065445007.1;WP_065465445.1;WP_065473015.1;WP_077384180.1	0	8
WP_055193626.1	0	8
SCH53999.1;SRS014235.147840-T1-C;SRS015264.64113-T1-C	5.11535e-05	4
SRS054956.126989-T1-C	0	4
SRS050752.60972-T1-C	0	6
SRS051031.81054-T1-C;WP_004220520.1;WP_022245427.1	0	5
SRS017521.69305-T1-C	0	5
SRS014459.130571-T1-C	0.00619859	1
SRS017191.65133-T1-C	0	15
SRS077730.46469-T1-C	0.000135269	2
SRS012902.35656-T1-C	0	7
SRS024132.19274-T1-C	0	5
CDA66642.1;SRS024132.36717-T1-C;WP_006847385.1	0	5
SRS015217.83629-T1-C	0	4
SRS011302.9078-T1-C	0	13
SRS017103.173925-T1-C	0.000487072	3
WP_042854721.1	0	6
SRS013476.68283-T1-C;SRS015578.8902-T1-C	0.000487072	2
SRS022071.183105-T1-C	0.00667174	1
SRS024009.2287-T1-C	0	10
SRS011271.15217-T1-C	0	2
SCI00734.1;SCJ01404.1	0	2
SRS012902.40107-T1-C	0	18
WP_008707768.1	0	9
SRS014613.83415-T1-C	0.000135269	3
SRS024388.97351-T1-C	0.00725622	1
SRS022071.97731-T1-C;WP_005025366.1;WP_009733553.1	0	3
CDB29917.1;SRS015217.84647-T1-C;SRS049995.64967-T1-C	0	5
SRS019601.176003-T1-C	0.000653469	2
WP_007558844.1	0	6
SRS014459.205765-T1-C	5.11535e-05	3
SRS013800.133766-T1-C;SRS016018.102803-T1-C	5.11535e-05	2
SRS015217.26522-T1-C	0.000135269	1
SRS015578.85525-T1-C	0	4
CDA66288.1;SRS024132.95370-T1-C	0	3
SRS019161.121088-T1-C	0	5
SRS015264.25783-T1-C	0	5
SRS017433.39714-T1-C;SRS048870.182390-T1-C	5.11535e-05	4
SRS019161.5896-T1-C	0	11
SRS022071.207756-T1-C	0	12
SRS014287.26787-T1-C	0	10
SRS050422.156485-T1-C	0	12
SRS012902.37634-T1-C	0	5
SCG97115.1;WP_005932752.1	0	14
SRS018351.15840-T1-C	0	7
SRS077730.8636-T1-C	0	19
SRS050422.134315-T1-C	0	6
SRS055982.29336-T1-C;WP_012740941.1;WP_055238532.1;WP_055274306.1	0	10
SRS015663.97631-T1-C	0	4
SRS020233.205595-T1-C	0	4
CDE32135.1	5.11535e-05	9
SRS015782.275668-T1-C	0	7
WP_020436839.1	0	7
SRS012902.32231-T1-C	0	6
SRS052697.10816-T1-C;SRS064276.7022-T1-C	0	3
SRS016495.122032-T1-C	0	7
SRS015217.22844-T1-C	0	3
EGB43099.1;EIQ26370.1;SRS012273.107506-T1-C;SRS064276.125020-T1-C;WP_000053397.1;WP_000053399.1;WP_000053406.1;WP_000053407.1;WP_000053408.1;WP_000053431.1;WP_000053443.1;WP_000053445.1;WP_000053449.1;WP_000053454.1;WP_000270440.1;WP_024217258.1;WP_024225842.1;WP_024243451.1;WP_077150817.1	0	2
SRS018817.30258-T1-C	0.000347283	2
SRS024132.296533-T1-C	0.0036623	1
SRS015578.22957-T1-C	0	15
WP_012576794.1;WP_032744612.1	0	9
WP_003008052.1;WP_070595063.1	0	6
SRS020233.374940-T1-C	0	3
SRS012902.41492-T1-C	0	9
WP_033524364.1;WP_039199986.1;WP_065447070.1	0	5
SRS012902.33285-T1-C	0	8
SRS042628.28874-T1-C	0.00373205	1
SRS023583.115935-T1-C	0.000135269	3
SRS077730.70028-T1-C	0	8
SRS019685.64767-T1-C	0	11
SRS024132.85986-T1-C	0	11
SRS017307.59657-T1-C	0	3
SRS017307.44029-T1-C	0	4
SRS019787.39845-T1-C	0.00059854	3
SRS015578.79995-T1-C;SRS019397.89675-T1-C;SRS024132.15968-T1-C	0.000653469	1
OQM54048.1;WP_065435065.1	0	15
SRS022137.6270-T1-C	0.000347283	4
SRS047044.36455-T1-C	0	5
SRS015578.13735-T1-C	0.00376152	2
SRS014235.66507-T1-C	0	8
SRS015578.34491-T1-C	0	9
SRS019601.12256-T1-C	0	14
WP_005028753.1	0	10
SRS017521.83583-T1-C	0	10
SRS017433.38163-T1-C;SRS024075.12849-T1-C	0	4
CDB45160.1;SRS015217.240985-T1-C	0	9
SRS013687.238079-T1-C;SRS015065.274040-T1-C	0.00133709	3
SRS012902.38121-T1-C	0	17
SRS012902.41530-T1-C	0	6
SRS014459.127232-T1-C	0	11
SRS015663.73183-T1-C	0.00487052	1
SRS016056.95270-T1-C	0	2
SRS012902.17763-T1-C	0	5
SRS019601.26778-T1-C;SRS052697.31066-T1-C	0	3
SRS012902.42293-T1-C	0	11
SRS050422.99747-T1-C	0.000135269	3
SRS051031.11130-T1-C	0	6
SRS014613.58574-T1-C	0	8
SRS050422.91560-T1-C	0	3
SRS014923.298579-T1-C	0	16
SRS014459.4640-T1-C	0.000653469	2
SRS011452.50704-T1-C;SRS016095.35940-T1-C	0.000135269	1
SCI30773.1	0.000913843	3
SRS056259.11236-T1-C	0.000913843	4
SRS011271.264233-T1-C	0	7
SRS015794.104190-T1-C	5.11535e-05	1
SRS014923.28061-T1-C	0	4
SRS054956.10485-T1-C	0.00487052	1
SRS063040.90813-T1-C	0	15
SRS015663.118965-T1-C	0.000415541	1
SRS011529.226530-T1-C	0.000347283	9
SRS012902.11045-T1-C	0	8
SRS051031.12673-T1-C	0	15
SRS020869.176849-T1-C;SRS023176.89852-T1-C	5.11535e-05	1
SRS012902.36689-T1-C	0	8
SRS011586.58867-T1-C	5.11535e-05	3
WP_034881033.1;WP_065437450.1	0	13
SRS042284.92368-T1-C	5.11535e-05	2
SRS017433.8831-T1-C;SRS047014.25313-T1-C;WP_004330122.1	0	2
WP_078783510.1	5.11535e-05	5
SRS017191.22598-T1-C;SRS050422.50782-T1-C	0.000415541	2
SRS011061.60342-T1-C	0.000487072	1
SRS018351.136606-T1-C	0	5
SRS015663.92695-T1-C	0	6
SRS017103.193731-T1-C	0.000135269	6
SRS015578.65080-T1-C	0	4
OKZ50821.1;SRS064276.161277-T1-C;WP_022461086.1	0	4
SRS050422.44422-T1-C	5.11535e-05	3
SRS023914.41332-T1-C	0	13
SRS023526.947-T1-C	0	13
WP_015525941.1	0	14
SRS054956.128227-T1-C	0	6
SRS054956.128784-T1-C	5.11535e-05	2
SRS017433.4510-T1-C	0	22
CDB66061.1;SRS019267.24586-T1-C;WP_022502026.1	0	12
SRS015217.220643-T1-C	0	12
SRS050422.14895-T1-C	0	6
WP_005611009.1	0.000862651	1
SRS024549.82580-T1-C;SRS043411.39934-T1-C	0.000385852	5
CBK97928.1;SRS052027.72428-T1-C	0	4
SRS023526.37317-T1-C	0	5
SRS050422.77580-T1-C	0.000135269	5
SRS024132.334231-T1-C	0	6
SRS015065.255088-T1-C	0	21
SRS011134.16397-T1-C;SRS011529.39454-T1-C;SRS013521.20952-T1-C;SRS023526.36236-T1-C;SRS049959.22131-T1-C	0.000913843	1
SRS024331.200148-T1-C	0	6
SRS016753.43052-T1-C	0	2
SRS015854.49192-T1-C	0	13
SRS062427.33632-T1-C	0	4
SCH91774.1	0	16
SRS015217.103158-T1-C	5.11535e-05	1
SCH78438.1	5.11535e-05	5
SRS018427.147231-T1-C	0.000559642	1
SRS050422.129966-T1-C	0.0019004	1
SRS011302.59875-T1-C	0.000653469	1
SRS016095.107003-T1-C	0	14
WP_067536078.1	0	15
SRS012902.25730-T1-C	0.000135269	4
SRS024132.23495-T1-C	0	6
SRS015217.49209-T1-C	5.11535e-05	3
SRS012902.41742-T1-C	0	6
SRS024549.78683-T1-C	0	4
SRS022071.196437-T1-C;WP_055226450.1	0	7
SRS015578.36475-T1-C	0	4
SRS050925.84558-T1-C	0.00512421	1
SRS024331.23025-T1-C	0	18
SRS017521.83066-T1-C	0	4
SRS024331.190589-T1-C	0.00645199	1
SRS019582.241342-T1-C	0.000487072	3
SRS050422.24750-T1-C	0	2
SRS063040.46648-T1-C	0	3
SRS013800.579-T1-C;SRS015217.100516-T1-C	0.00247211	2
SRS015578.77697-T1-C	0.00171821	2
SRS015217.58053-T1-C;WP_005922289.1;WP_055185345.1	0	11
SRS015190.21373-T1-C	0.000308792	5
SCJ35862.1;WP_066563089.1	0	5
SRS022609.128964-T1-C	0.0019004	1
SRS020869.275739-T1-C	0.00680589	1
SRS047014.21667-T1-C	0	3
SRS011405.41290-T1-C;SRS016753.3593-T1-C	0	5
SRS019601.22079-T1-C	0	8
WP_004219514.1;WP_055063117.1;WP_065437932.1;WP_065446961.1	0	18
EDN78639.1;SRS042284.28899-T1-C;WP_009244988.1	0	7
SRS024132.65280-T1-C	0	11
SRS011302.38635-T1-C	0	6
SRS012273.90388-T1-C	0	8
SRS020328.260835-T1-C	0	2
SRS014235.260189-T1-C	0.00675044	1
SRS047044.41969-T1-C	0.00245139	4
SRS023914.31439-T1-C	5.11535e-05	1
SRS015217.3855-T1-C	5.11535e-05	6
SRS042628.10704-T1-C	0	2
SRS024132.65333-T1-C	0	12
SRS015217.51976-T1-C	0	3
SCI29340.1;SRS054590.35707-T1-C;WP_005427792.1	0	4
SRS049959.128876-T1-C	0	8
WP_005934338.1	0	8
SRS023176.8918-T1-C	0	2
OLA25336.1	0	8
SRS015663.78178-T1-C	0.000135269	5
SRS058770.81262-T1-C	0	3
SRS017521.67167-T1-C	0	6
SRS018427.176016-T1-C	0	2
SRS049712.9090-T1-C	5.11535e-05	4
SRS050422.103809-T1-C	0	15
ENY86328.1	5.11535e-05	5
SRS016989.42247-T1-C	5.11535e-05	5
SRS024132.87785-T1-C	0	9
ANQ60187.1;CAH07503.1;CUA18244.1;EXY95927.1;EXZ10278.1;EYA00833.1;EYA05128.1;OCR40315.1;WP_005786649.1;WP_008768322.1;WP_080592566.1;WP_080693044.1;WP_081002469.1;WP_081293118.1;WP_081309431.1	0	10
SRS021484.168503-T1-C	0.000913843	4
SRS018427.179702-T1-C	0.000653469	3
CCX40340.1	0	18
SRS012902.34749-T1-C	0.000862651	1
SRS047014.231142-T1-C	9.86388e-05	1
SRS017521.104583-T1-C	5.11535e-05	4
SRS024132.321124-T1-C	0	11
SRS012902.38690-T1-C	0	2
SRS047014.32721-T1-C	0.00864472	1
SRS017521.216871-T1-C	0.000487072	2
SRS014235.68647-T1-C	0	8
SRS015065.109193-T1-C	0.000415541	2
SRS014923.9685-T1-C	0	10
SRS050422.4321-T1-C	9.86388e-05	4
SRS012273.7802-T1-C	0	9
SRS014313.28617-T1-C	0	7
SRS018351.156589-T1-C;WP_026648376.1;WP_055053749.1;WP_055151918.1;WP_062807221.1	0	6
SRS048164.89561-T1-C	0	15
SCH63492.1	0	14
SRS063040.252848-T1-C	0.000308792	2
OKY96807.1	0	13
SRS050422.68412-T1-C	0	11
SRS013687.29609-T1-C	5.11535e-05	1
WP_003834794.1;WP_004222111.1;WP_039198384.1	0	26
SRS015794.6596-T1-C	0.000631912	2
SRS050422.17912-T1-C	0	10
WP_006426368.1;WP_055283617.1	0	22
CDC54198.1;WP_008141175.1	0	11
SRS017521.120346-T1-C	0	8
SRS019601.54076-T1-C	0	18
SRS015217.40400-T1-C;SRS015578.64056-T1-C;SRS023971.33871-T1-C	0.00422996	1
SRS024132.100456-T1-C	0	10
SRS024009.20726-T1-C	0.0019004	2
SRS017307.3833-T1-C	0.0051048	2
SRS012273.15912-T1-C	0	7
WP_001287269.1	0	3
SRS024132.43203-T1-C	0	13
SRS017191.52152-T1-C	0	8
SRS048870.49393-T1-C	5.11535e-05	2
CBK99280.1	0	16
SRS017307.10787-T1-C	0	11
SRS015663.67250-T1-C	0	2
SRS014979.86514-T1-C	0	1
SRS012902.13473-T1-C	0	11
SRS016203.1943-T1-C	0	13
OLA63662.1;SRS015217.29004-T1-C;WP_078784001.1	0	8
SRS019582.134-T1-C	0	11
SRS050422.58853-T1-C	0	29
SRS019030.29918-T1-C	5.11535e-05	6
SRS011529.17032-T1-C	0.00667174	3
SRS015960.175401-T1-C	0	7
SRS022071.247680-T1-C	9.86388e-05	3
SRS012902.36430-T1-C	0	8
SRS019582.15267-T1-C	0	9
SRS012902.16290-T1-C	0	14
SRS050752.44991-T1-C	0	2
SRS022137.39783-T1-C	9.86388e-05	1
SRS015264.30997-T1-C	0	5
CUP46568.1;SRS024132.77328-T1-C	5.11535e-05	4
SRS024331.8262-T1-C	0	16
SRS016095.138421-T1-C	5.11535e-05	1
SRS018427.168104-T1-C	0	7
SRS019397.92736-T1-C	0	2
SRS017191.123309-T1-C	0	3
WP_022169934.1	5.11535e-05	7
SRS049900.100935-T1-C	0	5
SRS015663.25134-T1-C	0.000135269	4
SRS015133.203302-T1-C	0.00218856	2
SRS011302.11861-T1-C	0	16
SRS011134.247897-T1-C;SRS012273.29404-T1-C;SRS020328.100545-T1-C;SRS020869.226508-T1-C;SRS050925.40346-T1-C	0	3
SRS019601.46434-T1-C	0	5
SRS011586.18574-T1-C;SRS012273.39906-T1-C;SRS014313.25719-T1-C	0	13
SRS018351.53969-T1-C	0	12
SRS047014.8640-T1-C	0	4
SRS015578.79129-T1-C	0	10
SRS052697.130803-T1-C	9.86388e-05	2
SRS016056.91668-T1-C	0.00273674	3
SRS023176.84457-T1-C	0.00749225	2
SRS019601.10151-T1-C	0	6
SRS017433.4523-T1-C	0	38
SRS045713.38189-T1-C	0	16
SRS050422.104224-T1-C	0	4
SRS012902.35123-T1-C	0	5
SRS017521.72368-T1-C	0	7
SRS011586.2968-T1-C	0	15
CDF04360.1;WP_014015228.1;WP_072981433.1	0	13
SRS015794.39817-T1-C	0.000913843	1
SRS017191.22480-T1-C	0.00292225	1
SRS024132.12642-T1-C	0	9
WP_004841546.1;WP_073962512.1	0	3
SRS054590.29591-T1-C	0	14
SRS017521.69026-T1-C	0	3
SRS012273.18354-T1-C	0	10
SRS013951.26075-T1-C	0	3
SRS014923.111060-T1-C	0.00376152	2
OLA72825.1;SRS017521.115435-T1-C;WP_026648467.1;WP_055052754.1;WP_055149257.1	0	10
SRS015065.243666-T1-C	0.00200145	3
SRS013158.35080-T1-C	0	3
SRS018427.80959-T1-C	0.00339872	2
[truncated: 34,054 more rows]

## Sheet: DDA_Peptides
Sequence	ProteinGroup	MissedCleavages	QValue
AAAAAAAAEAAAETEATEEAPAEA	SRS015794.7042-T1-C	0	0.00119489
AAAAADLIDWK	SRS018351.138054-T1-C	0	0.00201274
AAFDEFMATK	SRS055982.49301-T1-C	0	0.00304463
AAAAGCTESAEILK	SRS055982.49301-T1-C	0	0.000164823
AAAAMGDEVEIFALPISEGEK	SRS023526.101447-T1-C	0	2.58732e-05
AAAAQESGAFDAEIVPVMVK	SRS017307.40459-T1-C	0	0
AAADYFGLPLYR	SRS047014.12671-T1-C	0	0.00253573
AAAEVAGLMNATGSDSR	SRS023176.86693-T1-C	0	0.000296152
AAAGLDPWAQPQAYDNIK	SRS013158.78066-T1-C	0	4.9209e-05
VLNDNFGIETGLMTTVHSTTATQK	SRS024132.71606-T1-C	0	0
YDTMHGQFDGTIEADVEK	SRS024132.71606-T1-C	0	0
AAAGNIIPSSTGAAK	SRS024132.71606-T1-C	0	6.52415e-05
AAALDIQTICPLHGPVLTGDLGK	SRS024265.94159-T1-C	0	0
AAANYLDQPLYR	WP_008156903.1	0	0.00143958
AAASQSFGYNEDPIVSSDVIGMK	SRS054956.55564-T1-C	0	0
AAATESFGYTEEQLVSSDVIGMR	SRS012902.18262-T1-C	0	0
AACQEAITAAEAAGHK	SRS015663.56130-T1-C	0	0
RIDQINAVLNSYGISSIEEAEK	SRS019601.24192-T1-C	1	0
LNIVSEHAYSDGLR	SRS019601.24192-T1-C	0	0
AADAAAAIGEGLQAFCIPGSVADHR	SRS019601.24192-T1-C	0	0.000193926
AADAAAAIGEGLQAFCIPGSVADQR	SRS016095.95191-T1-C	0	0
RIDKINSVLNSYGISSIEEAEK	SRS016095.95191-T1-C	2	0.00939631
DAGLNVYDQIK	SRS056519.92667-T1-C	0	0.000257377
AADAAAAIGEGLQAFCIPGSVADTR	SRS056519.92667-T1-C	0	0
AADDAAGLTISEK	SRS062427.15914-T1-C	0	2.58732e-05
ASDNAQDGVSLIQVAEGALSETHSILQR	SRS062427.15914-T1-C	0	0
AADDDAIWTVGLGFNLAK	SRS017103.193480-T1-C	0	6.52415e-05
AADGKPVIVFIDEMDSLLR	SRS018351.164141-T1-C	1	6.52415e-05
AADGVILITTK	SRS020869.41622-T1-C	0	0.00102521
LDIQYAGTLLEGLAEK	CDD14976.1	0	0
ADEQLTAHMPAYQWVVLK	CDD14976.1	0	0
AADGVLAMTPEGALK	CDD14976.1	0	6.52415e-05
AADILEELGIPYEMTVISAHR	SRS042628.35386-T1-C	0	6.52415e-05
SLEYAQAGDNIGALLR	WP_007046520.1	0	0.00105455
AADKPFLMPIEDVMTISGR	WP_007046520.1	1	0.000588966
FTPLVVNGFDEGFR	SRS015663.13381-T1-C	0	0.0017691
FYADITYDGLQVIQNTAK	SRS015663.13381-T1-C	0	0.000164823
NYLWAGSPLMNYESQNSR	SRS015663.13381-T1-C	0	2.58732e-05
AADLLPIDWDDTTTGK	SRS015663.13381-T1-C	0	0.00249514
AADLTDELINSNHYEIYK	WP_008144144.1	0	0
DFADCFLYTDGKPASATSK	WP_008144144.1	1	2.58732e-05
AADPEIAGYSSNADVQR	CDB39051.1;WP_005844574.1;WP_007848299.1;WP_008666733.1;WP_032946169.1	0	0
AADQPAANFVQSSLK	SRS019582.8793-T1-C	0	0.00201274
LSEQYLIR	SRS019582.8793-T1-C	0	0.00213041
AADVETLGDLVQYNK	SRS016203.96827-T1-C	0	0.000860572
DAGYETAYIGK	SRS048870.177592-T1-C	0	0.00754674
AADVLEFTSHGYDGYVFDENNNR	SRS048870.177592-T1-C	0	0
AAEAAYTGSQAPVEEMR	SRS019787.47172-T1-C	0	0.000164823
AAEAAYTGTQAPVEEMR	SRS024009.5667-T1-C	0	2.58732e-05
AAEAGIVIPEIIPAGLELSAK	SRS024009.5575-T1-C	0	2.58732e-05
AAECENEVNGPTQQAIDWINEVR	SRS045645.20816-T1-C	0	0
AAEEAGLEDLK	SRS012273.254323-T1-C	0	0.000828361
ETDKGYELDVDLPGFK	SRS050422.86820-T1-C	1	0
AAEEIEADKYVSIEG	SRS050422.86820-T1-C	1	0.00477435
AAEELFTGHISSGAMNDLER	SRS049959.23487-T1-C	0	0
AAEGTEFAALDPHLEGPTALAVSK	SRS052027.125784-T1-C	0	0
AAELAQLHTAYR	SRS015663.29065-T1-C	0	0.00694554
VDPFQVLDQNGVGQLVR	SRS015190.55716-T1-C	0	0
EMILAEDAEGR	SRS015190.55716-T1-C	0	0.00863925
DMQDMEFTVQEGK	SRS015190.55716-T1-C	0	0.000404898
TVEIDGVLLK	SRS015190.55716-T1-C	0	0.00278987
AAELSGDFAELMDLADK	SRS015190.55716-T1-C	0	6.52415e-05
AAEQYVIDEYNK	SRS017521.124043-T1-C	0	0.00694554
IVEGYTPESVEDITGVSASEIR	SRS017521.124043-T1-C	0	2.58732e-05
AAESVLVCVSGR	SRS077730.22655-T1-C	0	0.00143958
QTGGHGQFGDVIINFEPCDSEQVVFEEK	SRS077730.22655-T1-C	0	2.58732e-05
AAEWLNYTYIVPEGEHTVTIGYR	SRS020328.50288-T1-C	0	2.58732e-05
AAFPLEWLHDSK	SRS056259.114396-T1-C	0	0.00694554
AAGADFVGAEDLIPK	SRS050422.3125-T1-C	0	2.58732e-05
AAGADFVGEDDLVAK	SRS054956.133045-T1-C	0	2.58732e-05
AAGAEAAMQCEQNTLNK	SRS013687.60269-T1-C	0	6.52415e-05
AAGAEFVGAEDLIPK	SRS017521.24267-T1-C;SRS018656.87545-T1-C	0	2.58732e-05
TMFAFENWHSALEMK	SRS017433.141832-T1-C	0	0
ITDMDLPLIPR	SRS017433.141832-T1-C	0	4.9209e-05
EMDNHFEVMWDLLR	SRS017433.141832-T1-C	0	0
AAGFDPTIKPGNGWDLWK	SRS017433.141832-T1-C	1	0
GVPEVWGSTYDVR	SRS017433.141832-T1-C	0	0.000164823
AAGFVSAEEMANFK	SRS015217.127528-T1-C	0	0.000860572
AAGGLAIIGTER	SRS015782.79740-T1-C	0	0.000526971
GAVTIATNMAGR	SRS015782.79740-T1-C	0	0.00278427
VLAMEIPFNEDEYENGR	SRS015782.79740-T1-C	0	2.58732e-05
AAGGTVFTAEEAK	SRS019161.26524-T1-C	0	0.00449897
LIGTTAETIFK	SRS019161.26524-T1-C	0	0.0023973
AAGIAEVFTPGTPTSAIVDFINANVK	CDB35958.1	0	0
AAGLDVYADEPATNK	SRS011134.207169-T1-C;SRS042628.33199-T1-C	0	0.00201274
ADVVGSYLRPDELK	WP_065435210.1	1	0
AAGLHVITDGEFR	WP_065435210.1	0	0
AAGLIVQGAGGGIDK	WP_008145392.1	0	0.000182741
AAGQEWLDTYAVGATNGAATEK	SRS050422.139636-T1-C	0	2.58732e-05
IEDLVANGTNEDVK	SRS050422.139636-T1-C	0	0.000193926
AAGSDLEYEVGTMIEIPR	SRS024625.30963-T1-C	0	0
AAGVEVEELTK	SRS014459.189209-T1-C	0	0.0017691
AAGVPCIADGGIHYSGDIAK	SRS018656.96826-T1-C	0	0.000193926
TNYDFTGSNTSTSLGYR	SRS012273.109060-T1-C	0	2.58732e-05
ASPYVPVYDIAGNFAGSK	SRS012273.109060-T1-C	0	0.000404898
NLVLGYTFPK	SRS012273.109060-T1-C	0	0.00695198
LTVLLGTEAIR	SRS012273.109060-T1-C	0	0.000296152
AAGVYIGQSGSPGSQSMVR	SRS012273.109060-T1-C	0	0.000193926
AAGYDVELTYSDNETDR	SRS054590.24493-T1-C	0	4.9209e-05
IDLSNLSAYDQGCNEEFQHAMK	SRS011405.52087-T1-C	0	0
AAGYNMVSSVNDTYR	SRS011405.52087-T1-C	0	0.000182741
GSQFVQPLLEFSGACAGCGETPYAK	SRS022609.6341-T1-C	0	0
AAIDEYYATYEDGEANAK	SRS022609.6341-T1-C	0	0.000828361
AAIDFITSEEVLK	SRS011586.67041-T1-C	0	6.52415e-05
VVMVENYNVTK	SRS011586.67041-T1-C	0	0.00310457
KVVPQLMPIIEVLDDK	SRS011586.67041-T1-C	1	0
AAIDLNVPLITNSR	WP_006847425.1	0	2.58732e-05
QKVDLLDAAQMLVK	WP_006847425.1	1	0.00143666
AAYALGGLGSGFADNEEELNK	WP_006847425.1	0	0
AAIDNAIHQAQELANGFHR	SRS017191.59079-T1-C	0	0.000193926
AAIESFFNTLENTYTEHIESTK	SRS015217.68707-T1-C;SRS015782.80375-T1-C;WP_057256765.1	0	0
AAIHEGDTGSPEVQVALLTAR	SRS014613.18632-T1-C;SRS015190.11791-T1-C;SRS024132.29560-T1-C;SRS063985.105142-T1-C	0	0
QLIADAEEAVR	SRS019582.117186-T1-C	0	0.00377152
AAIQYINLFLANVDK	SRS019582.117186-T1-C	0	0.000860572
ALTVQYGGSMNPK	SRS014683.25902-T1-C	0	0.00143958
AALAGGLKPIICVGESLDQR	SRS014683.25902-T1-C	1	0
AALEFESDDDASK	SRS017521.278749-T1-C	0	0.000526971
AALETALAQIEK	SRS013158.29491-T1-C;SRS014459.78024-T1-C;SRS015133.37711-T1-C;SRS015794.40603-T1-C;SRS024331.38714-T1-C	0	0.00363079
AALGGTLDEVIDVAQK	SRS050422.280688-T1-C	0	0.00382589
ATLKPEGQAALDQLYSQLSNLDPK	SRS017521.9039-T1-C	1	0
GMGESNPVTGNTCDNVK	SRS017521.9039-T1-C	0	0
AALIDCLAPDR	SRS017521.9039-T1-C	0	0.0017691
FGQGEAAPVVAPAPAPAPEVQTK	SRS017521.9039-T1-C	0	0
AALIFGNIQPGDAAGLMK	SRS023583.117399-T1-C	0	6.52415e-05
AALTVAISTIESAASK	SRS011302.173552-T1-C;SRS014923.78001-T1-C	0	2.58732e-05
AALYAASPLFNTDNNPELWHR	SRS015663.42717-T1-C	0	2.58732e-05
AALYAASPLFNTENNPELWHR	SRS047044.24206-T1-C	0	0
MSNEDFWEAYKK	SRS047044.24206-T1-C	1	0.00694554
AAMAGFADVPGTK	SRS050422.154091-T1-C	0	0.00754674
GKEETVTASMAILK	SRS050422.154091-T1-C	1	0
AAMEAAGVTPVEVPIR	SRS017521.82111-T1-C	0	0.000296152
AAMIQNHQIGLSGGTEK	WP_008780314.1;WP_057329373.1	0	0.000526971
AAMQDWLDNMDVSEGTR	SRS012902.41341-T1-C	0	0
AAMQSDSGLPDVCQMYDVGTK	SRS050422.61883-T1-C	0	0
VGGGDSFGGGLIYSLLTGK	SRS024075.813-T1-C	0	0
AAMTDLCQYVDVCISNEEDAK	SRS024075.813-T1-C	0	0
AANAEIPVIFLTAK	SRS016267.30552-T1-C	0	0.000828361
LGWSQEEVDEK	SRS019582.7845-T1-C	0	0.00103881
EVGFMFGMYK	SRS019582.7845-T1-C	0	0.00695198
AANAGGVSVSGLEMTQNSIK	SRS019582.7845-T1-C	0	0.000257377
AANDANAAALGEMWAGGGK	SRS050422.118171-T1-C;WP_055227003.1	0	0
AANFLEEIIQESIAK	SRS011271.30304-T1-C;SRS016203.10943-T1-C;SRS017433.742-T1-C;SRS019582.77959-T1-C;SRS042628.17100-T1-C;SRS047014.35054-T1-C;SRS050299.38947-T1-C;SRS050422.12082-T1-C;SRS063985.40162-T1-C	0	0.000588966
AANGDAWVQVLGDK	SRS015578.91091-T1-C	0	4.9209e-05
DANATVEDISDVILVGGQTR	SRS015578.91091-T1-C	0	0
QFEVLSTNGDTFLGGEDFDQR	SRS015578.91091-T1-C	0	0
FFASADDVPK	SRS017433.50358-T1-C	0	0.00452412
AANIISAQMILK	SRS017433.50358-T1-C	0	0.00694554
AANLYETGYQLAK	WP_039197352.1	0	0.00449897
LIDQYNAFVPTQLAEK	WP_039197352.1	0	0.00157382
AANQILTDGVADLILLGNPDEIMSLAK	SRS024009.22351-T1-C	0	0
AANYLSAAQLYLLDNPLLR	SRS015578.97777-T1-C	0	0.000107458
AAPAPAAAPAPK	CDD10674.1;WP_009145660.1	0	0.00253573
AAPETQNIPQNNPQNTGNTAPENKQ	SRS022137.11569-T1-C	1	0.00759212
AAPETQNIPQNNPQNTGNTAPENK	SRS022137.11569-T1-C	0	0.0026394
AAPGHIISPEPWTHTTLFDSLDR	SRS016495.127295-T1-C	0	0
AAPHLDGSYAAFGK	SRS017521.112477-T1-C	0	0
AAQADDEETLLDACHK	SRS050422.82487-T1-C	0	0.000193926
AAQDAGSVVVAGNDTVNQVVTNADYNNK	SCJ54693.1	0	0
GLLTSADDISTSDYTTLK	SCJ54693.1	0	4.9209e-05
NAEVYYNGVEADDVAVSK	SCJ54693.1	0	0.000182741
AAQGILTVR	OLA15689.1	0	0.00452412
KYFEQLIDK	OLA15689.1	1	0.000994879
AAQLMVYR	ERK49303.1;WP_044963783.1;WP_055290758.1	0	0.00956011
MDFGLSK	ERK49303.1;WP_044963783.1;WP_055290758.1	0	0.00119489
PALGVGAGNTPVIIDDTADVR	SRS051031.1263-T1-C	0	0
AGAPEGIIGWIDAPSLELTNTVMR	SRS051031.1263-T1-C	0	0
AAQLVADGGYGHTSSLYVHPAETEK	SRS051031.1263-T1-C	0	0
KAFIVTDSFLYK	SRS051031.1263-T1-C	1	0
AAQTESFGYNTDEIVSSDIVGMR	SRS011586.108535-T1-C	0	0
AAQVEPLEEIIDVMVER	SRS054956.65380-T1-C	0	0.00671268
AAQVNIVEEVHTVYR	WP_004221340.1	0	6.52415e-05
YEAEADKVNENYEIGMLTEEER	WP_004221340.1	1	0
ITVIDSGDTDLLPGELVDQAR	WP_004221340.1	0	0
AASDVFDTYVYTK	SRS014923.65855-T1-C	0	0.00449897
AASESPEFAGIIGYTEDAVVSSDFYHDK	SRS020328.62804-T1-C	0	0
VPTIDVSVVDLTCVLEKPATYDEIK	SRS020328.62804-T1-C	1	0
AASGDVTYAETTPVR	SRS054956.17456-T1-C	0	0.000860572
WAGGMLTNFPTIR	SRS024132.69520-T1-C	0	0
NLGSIADMAR	SRS024132.69520-T1-C	0	0.00406964
AASINMPYVNER	SRS024132.69520-T1-C	0	6.52415e-05
AASNESFGYNEDPIVSSDIIGMR	SRS078176.28942-T1-C	0	0
AASNESFGYNTDEIVSSDIVGMR	SRS077730.37130-T1-C	0	0
VVISAPAGNDLPTIVYNVNHETLK	SRS077730.37130-T1-C	0	0
AASNESFGYNTDQIVSSDIVGMR	SRS018351.117931-T1-C	0	0
VVISAPAGNDLPTIVYNVNHETLSK	SRS018351.117931-T1-C	0	4.9209e-05
AASPAAEIMEK	SRS016954.22511-T1-C	0	0.00809291
AATEAIGTCNEAIR	SRS048164.207887-T1-C	0	6.52415e-05
MLPVYGVDALPEAIVK	SRS017433.130370-T1-C	0	2.58732e-05
AATEGTSYQLVEK	SRS017433.130370-T1-C	0	0.000386808
AATGLPAATSFK	SRS047014.73294-T1-C	0	0.00162518
GAWALTDALHIK	SRS017191.61788-T1-C	0	0.00694554
AATGVDALTHAIEGYITR	SRS017191.61788-T1-C	0	6.52415e-05
AATPGYENADTIILQSHMDMVCDK	SRS011271.14562-T1-C	0	4.9209e-05
AATPIQLEQLEVEYAATK	SRS023526.28042-T1-C	0	0.000404898
AATTESFGYTEEQLVSSDIVGMR	SRS015663.69849-T1-C	0	2.58732e-05
AATTTVQIDNVTVSNLK	SRS011529.170557-T1-C	0	0.00201274
AATVLVPDSYGYR	SRS024132.3308-T1-C	0	0.00321414
NTLDLAGVVMLHK	WP_005944470.1	0	0.000296152
AAVAAGADGLMIEVHNNPAK	WP_005944470.1	0	0
AAVAAMNDGDVVLLQNTR	SRS014923.86747-T1-C	0	0
MTHISTGGGASLEYLEGK	CBK97935.1;OLA31870.1	0	0
AAVAAMNNGDVVLLQNTR	CBK97935.1;OLA31870.1	0	0
TVVFADDDNVVGENAK	CBK97935.1;OLA31870.1	0	2.58732e-05
AAVAAMQDGDVVLLQNTR	SRS017521.99437-T1-C	0	0.00195479
AAVAGIAMGLVK	SRS017521.105430-T1-C	0	0.00169917
AAVDIALYDIK	SRS015217.52808-T1-C	0	0.00754674
VLFNDSLNTTLAR	SRS014459.23840-T1-C	0	0.00348138
AAVDNSFNVLR	SRS014459.23840-T1-C	0	0.00304463
AAVDQAVSALDAGQQPAIVTR	OLA49471.1;SRS064276.38025-T1-C	0	0.0012469
AAVEEGIISGGGSAYIHCIPEVEK	CDC18697.1	0	2.58732e-05
AAVEEGIVAGGGTATINAIPAVDK	SRS015217.25037-T1-C	0	2.58732e-05
AAVEEGIVPGGGTALIR	SRS022071.145236-T1-C	0	0.000526971
TALLNAASVASLLLTTECAISEKPEPK	SRS022071.145236-T1-C	1	0
AAVEEGVIAGGGSAYIHAMK	SRS019601.164359-T1-C	0	0.00085804
PAFGGNTIATIACPDNRPQMATVR	SRS019968.13316-T1-C	1	0
AAVENGWLAQDYQVGQTGK	SRS019968.13316-T1-C	0	2.58732e-05
DEDAPIFDVADYGLVGDLK	SRS019968.13316-T1-C	0	0
AAVETGADAAGR	SRS018575.52919-T1-C	0	0.00253573
AAVGAVGGTLSDSWLDYIR	SRS013951.279449-T1-C	0	2.58732e-05
AAVIVPDGFLFGADNTK	SRS015794.63788-T1-C	0	0.00048528
AAVPSGASTGIFEACELR	WP_054326928.1	0	2.58732e-05
VNQIGSLTETLDAIQMANR	WP_054326928.1	0	2.58732e-05
QYNPGTQPFLK	SRS019787.6832-T1-C	0	0.00278427
AAVWAGANFDK	SRS019787.6832-T1-C	0	0.00320124
AAYEMQGPVYLR	SRS055982.30376-T1-C	0	0.00694554
FGCSGPAWDLLK	SRS055982.30376-T1-C	0	0.00109079
GAEAFQALYGEDMVK	SRS017191.144482-T1-C	0	0.00201274
AAYFCTNDAHTEPLLK	SRS017191.144482-T1-C	0	0.00173208
MAVAESGMGIVEDK	SRS017521.109212-T1-C	0	2.58732e-05
PAIGVGAGNTPVVIDETADIK	SRS017521.109212-T1-C	0	0
YPLADYALTPDMAIVDANLVMDMPK	SRS017521.109212-T1-C	0	0
ILIGEVTVVDESEPFAHEK	SRS017521.109212-T1-C	0	0
AAYSSGKPAIGVGAGNTPVVIDETADIKR	SRS017521.109212-T1-C	2	0.00859553
ACCCSDSFSCEYTR	SRS043001.101588-T1-C;SRS050422.30779-T1-C	0	0.000225289
ACEEEFGVSAAAGVVVAAAGADGAGAAEEK	SRS015782.4856-T1-C	0	2.58732e-05
DYTTMTNDEILAAIK	CCX39639.1	0	0.00363079
ACEGIDNITVQPLVTK	CCX39639.1	0	2.58732e-05
AGVHSGDSIAVYPPQTLSSK	SRS012902.18254-T1-C	0	0
LYFEPLTTEDVLNIIDK	SRS012902.18254-T1-C	0	0
ACFEPSLDYCVVK	SRS012902.18254-T1-C	0	0.000404898
ACGGSDTLATGYILSK	SRS018427.147161-T1-C	0	0
NMFALLNKPGYEAESK	SRS019582.38883-T1-C	1	0.000289273
QLVAGAADMEK	SRS019582.38883-T1-C	0	0.00863925
ACGISGLLEEVNPFNQPGVEAYK	SRS019582.38883-T1-C	0	0
ACTIEGPVIIAVGNAPTALVR	SRS019685.66813-T1-C	0	2.58732e-05
ACVDECPVDCIYEGSR	SRS015578.224647-T1-C	0	0
ACYFGDGVYEATLAK	SRS015065.52728-T1-C	0	0.00104697
TELDSYECR	SRS013158.76875-T1-C	0	0.00537998
ADAALAELK	SRS013158.76875-T1-C	0	0.00766236
LLGHFSISSSEEK	SRS013158.76875-T1-C	0	0.00273575
LLDEGLLDTK	SRS017103.170275-T1-C	0	0.000877637
ADAAYQFIEYANHGDGVATR	SRS017103.170275-T1-C	0	6.52415e-05
ADADLAMDAAACIGCGACAAACK	SRS016056.24813-T1-C	0	0.000328033
ADAEFKPVDSDNIPDGWMGLDIGEK	SRS052697.100177-T1-C	1	0.00104697
NWGFELPEDATK	SRS019968.55779-T1-C	0	0.00304463
ADAFAAIVAAYDNITTAVGK	SRS019968.55779-T1-C	0	0
ADAQTFNTFYR	WP_005030333.1	0	0.00466515
NPEGVEFPLFDDGTVIK	WP_005030333.1	0	2.58732e-05
ADASVSAEDVEAELKK	SRS019397.139818-T1-C	1	0.00590933
ADATQAEIDAAADAVLAELSK	SRS020869.182892-T1-C	0	0.00085804
ADAVLSENEQVK	SRS017521.8014-T1-C	0	0.00100286
ADAVNAVIGQIYAR	SRS022609.39347-T1-C;SRS024331.53576-T1-C	0	0.000225289
ADAVVIDEQPALAFVK	SRS011586.36284-T1-C	0	0.00726842
ADDEFFGSYVHMGGK	SRS015217.223608-T1-C	0	0.00634423
ADDVNWVIPHEANLR	CDA65903.1;SRS024132.97456-T1-C;WP_006848355.1	0	0.00575751
ADEALAAGADFVGAEELIPK	SRS014459.67042-T1-C	0	6.52415e-05
ADEAQAAGADYVGAEDLVAK	SRS050422.102368-T1-C	0	0
PITSEYLDYDEVIK	SRS015065.50647-T1-C	0	0
ADEIAVNLLR	SRS015065.50647-T1-C	0	0.00859553
FADVACAGPLLAAELDALGK	SRS017521.124387-T1-C	0	0
ADEQILDIGDASAQELAEILK	SRS017521.124387-T1-C	0	0
PTEGEYNEEFSLLPVVNYLK	SRS017521.124387-T1-C	0	0
ADFVACHNPSYIVK	SRS017521.46851-T1-C	0	0
FTMAVSPLDCMGCTNCVK	SRS017521.46851-T1-C	0	0.000193926
GEAYTVYTNTPVGGAMR	OLA73611.1;SRS020233.372306-T1-C;WP_008703277.1;WP_025578686.1;WP_026648474.1;WP_055052750.1;WP_055057731.1;WP_055059497.1;WP_055199508.1;WP_062807714.1	0	0.00175261
SNYFIGNVEEGLK	OLA73611.1;SRS020233.372306-T1-C;WP_008703277.1;WP_025578686.1;WP_026648474.1;WP_055052750.1;WP_055057731.1;WP_055059497.1;WP_055199508.1;WP_062807714.1	0	0.00211973
GVGMSLFSYK	OLA73611.1;SRS020233.372306-T1-C;WP_008703277.1;WP_025578686.1;WP_026648474.1;WP_055052750.1;WP_055057731.1;WP_055059497.1;WP_055199508.1;WP_062807714.1	0	0.00739722
ADFVELDDPIGPFGNK	OLA73611.1;SRS020233.372306-T1-C;WP_008703277.1;WP_025578686.1;WP_026648474.1;WP_055052750.1;WP_055057731.1;WP_055059497.1;WP_055199508.1;WP_062807714.1	0	0.00278987
ADGFEFGLTCAPVLDDGETR	SRS020869.246053-T1-C	0	6.52415e-05
ADGFEWGFTALPAVK	SRS024132.68175-T1-C	0	0.000257377
YNFDALLNYSK	SRS019267.97725-T1-C	0	0.00201274
ADGFFQSDAEAQQWMDTYK	SRS019267.97725-T1-C	0	2.58732e-05
ETGVPVTVVTAASGQYETTLMSEMEK	SRS015217.30740-T1-C	0	0
ADGIGSTDAIKGTYLDNYK	SRS015217.30740-T1-C	1	2.58732e-05
ELLTAAGYTQDDIKGFDDLK	WP_055189174.1	1	0.000289273
ADGISSTDAIKGTYLDNYK	WP_055189174.1	1	0
ADGITGEVLLQNLESR	SRS023914.8396-T1-C	0	6.52415e-05
QWGSVTPGHPELDLQR	SRS024132.87288-T1-C	0	0
LAMENVETPTALIFSR	SRS024132.87288-T1-C	0	0
NLGGDPENAFVIFDDVK	SRS024132.87288-T1-C	0	0
ADGTSYEACINTHGAPLGGDAYVNTIK	SRS024132.87288-T1-C	0	0
IYAYISDGAVEEEISQGVGR	SRS024132.87288-T1-C	0	0
ADGWNTNNNYSR	SRS017433.91017-T1-C	0	0.000182741
ADGYLAYQNDK	SRS017191.1058-T1-C;SRS050422.96666-T1-C	0	0.00102521
LQVTSPDALSHQVK	SRS017191.1058-T1-C;SRS050422.96666-T1-C	0	0.00201061
IGNAGSTTDASAIDAFYK	SRS024132.80340-T1-C	0	0
NEYYGLNALYETWYNK	SRS024132.80340-T1-C	0	6.52415e-05
ADHNLHIGCDFDVMAYGNYTQLLR	SRS024132.80340-T1-C	0	2.58732e-05
HIATNAVLFFGR	OLT98686.1	0	0
LTEWTSSNVMEER	OLT98686.1	0	0
ADHPFLFCIK	OLT98686.1	0	0.000386808
PVQMMYQIGLFR	OLT98686.1	0	0
GGLEPINFQTAADQAR	OLT98686.1	0	6.52415e-05
ADIDYALAEALTK	SRS017191.35350-T1-C	0	6.52415e-05
ADIFAAGDHIDATAISK	SRS015217.116414-T1-C;SRS016267.67782-T1-C	0	0
ADIIMILINDELQAK	WP_008790082.1	0	0.00143958
TLQTAFGVEDLK	SRS042628.23839-T1-C	0	0.00740533
ADIPAGDITYNQIIK	SRS042628.23839-T1-C	0	0.00143958
ADLAEENLDALAK	SRS018351.158732-T1-C;WP_015529275.1;WP_055145409.1	0	0.00156624
TDIQIAQEAEMK	SRS018351.158732-T1-C;WP_015529275.1;WP_055145409.1	0	0.00450791
ADLATADLNR	SRS062427.12822-T1-C	0	0.00409431
ADLFSILADTTAPVWNAANVK	SRS019601.148990-T1-C	0	0
STLGVMFGGNWGGDDGVK	SRS019601.148990-T1-C	0	0
TLGMVSVAYTLGTSDAK	SRS019601.148990-T1-C	0	0
ADLGDFLGVEGEVMR	SRS012273.117373-T1-C	0	0.00074143
ENLVMSLTEYIGR	SRS022609.87365-T1-C	0	0.000404898
LEGETNDYFAK	SRS022609.87365-T1-C	0	0.00116975
ADLIVISGAEGGTGASPASSMR	SRS022609.87365-T1-C	0	2.58732e-05
PLMVEAGEPEIIK	SRS022609.87365-T1-C	0	0.000193926
VNLDPAESVAYLIGK	SRS048870.96664-T1-C	0	0
EAMAMGADDAILVTDR	SRS048870.96664-T1-C	0	0
ADLKDVDDSDLGLK	SRS048870.96664-T1-C	1	4.9209e-05
QAIDGDTAQVGPQIAEHLGLPVISYAADIK	SRS048870.96664-T1-C	0	0
ADLPFLMPIEDTMTISGR	SRS016095.54146-T1-C	0	0
ADLSSTLGGELYNPFK	SRS011529.114500-T1-C	0	0.000940596
QIGIGNEQWGPMYPER	WP_006848018.1	0	6.52415e-05
ADLVQDLADLKPGIFR	WP_006848018.1	1	0
LVFQPDEEGFTGAK	SRS015578.76523-T1-C	0	0.00086522
ADMDALPMAEATGLDFK	SRS015578.76523-T1-C	0	0.000386808
ADMLEHGSYLYNPDLK	SRS011271.19823-T1-C	0	0.000296152
DLAGEGSWQSSNWSGSTISK	SRS011271.19823-T1-C	0	0
ADNCPDDIELHRPYIDAVTIK	SRS012273.8575-T1-C	1	0.00175261
ADNIAVWLLK	EEC56731.1	0	0.000828361
IALYGIDQLIAWK	CCZ09553.1	0	0.000404898
ANCGDGNMYDDVIR	CCZ09553.1	0	0.00074143
LTEAQAQELIDHFTMK	CCZ09553.1	0	0
DLEQIVGLQTDEPLKR	CCZ09553.1	1	0
ADNIGVWLLHEFLTDIKK	CCZ09553.1	1	0.000526971
ADPYFVNDETHVK	SRS012902.7287-T1-C	0	0.000386808
ADQLNVGVFSDAASMLQGK	SRS023583.29842-T1-C	0	2.58732e-05
ADQPFLMPVEDVFTITGR	SRS014459.38523-T1-C	0	0
TLDYAEAGDNVGVLLR	SRS014459.38523-T1-C	0	0.000257377
VLNLEGDADFVDYANIDK	SRS014459.38523-T1-C	0	4.9209e-05
NKPHVNIGTIGHVDHGK	SRS014459.38523-T1-C	1	0.000147549
ADQVDDPELLELVEMDVR	SRS014979.12903-T1-C	0	0
ADSVANYLVAK	SRS015578.31755-T1-C	0	0.00304463
ADTEALTKPLYELSAELYK	SRS048164.21213-T1-C	1	0
IMDWMVDEFKK	SRS048164.21213-T1-C	1	0.00307246
ADTFGDDGLK	ALK82991.1;SRS015217.91223-T1-C;WP_005840300.1	0	0.00609223
ADTGVWSAFVPGLAEGDLYK	SRS017433.125567-T1-C	0	0.000386808
ADTYIYGVSTWDGR	WP_005944807.1	0	0.00321414
ADVAIVDADGKPVADAK	SRS015264.121870-T1-C	1	2.58732e-05
ADVAPSNLAIVGR	SRS016585.3868-T1-C;SRS017191.56507-T1-C	0	0.00143958
YVLSADIWPLLAK	SRS016585.3868-T1-C;SRS017191.56507-T1-C	0	0.00253376
ADVGPVDILVNNAGLMK	SRS053335.66664-T1-C	0	0.000386808
ADVLGFVDRPSSALLGR	WP_004221753.1;WP_065447383.1	1	0
ADVLGLDVVAGSVDGYEK	SRS048164.69637-T1-C	0	2.58732e-05
ADVTIACMPVPIEEASR	SRS017191.53705-T1-C	0	0.000526971
ADVTVVCTTCDNPSEIER	SRS017433.41992-T1-C	0	0
ADWLYELPQWK	SRS050422.131386-T1-C	0	0.00816264
ADWLYGLPQWDK	SRS015217.15494-T1-C	0	0.00104697
ADWLYNLPQWDK	SRS050422.38448-T1-C	0	0.000526971
AEAAAMLPVLEALTADQLHY	SRS014459.42604-T1-C;SRS015133.41954-T1-C;SRS053335.35972-T1-C	0	0.000289273
AEAAAMLPVLEALTADR	SRS015264.133771-T1-C	0	0.000296152
AVAAALEQMPR	SRS017521.81883-T1-C;WP_000963496.1;WP_000963505.1;WP_000963519.1;WP_000963524.1;WP_000963528.1;WP_000963544.1;WP_000963545.1;WP_024220083.1;WP_024225966.1;WP_024233711.1;WP_024239541.1;WP_024255052.1	0	0.00304463
AEAAPAATGGGIPGMLPWPK	SRS017521.81883-T1-C;WP_000963496.1;WP_000963505.1;WP_000963519.1;WP_000963524.1;WP_000963528.1;WP_000963544.1;WP_000963545.1;WP_024220083.1;WP_024225966.1;WP_024233711.1;WP_024239541.1;WP_024255052.1	0	2.58732e-05
AEALAASLGDNTNWR	CCK35395.1;CCY96338.1;KXS29272.1;SRS017103.202745-T1-C;WP_007053980.1;WP_023658502.1;WP_029679640.1;WP_032746390.1;WP_047379827.1;WP_049135572.1;WP_053495417.1;WP_065443493.1;WP_065454857.1;WP_069483885.1;WP_075661940.1	0	2.58732e-05
AEALISVAHPDFRDELIAEAEK	SRS015663.93263-T1-C	1	0
AEATDVANAIFQGTSATMLSGETAAGK	SRS017433.137766-T1-C	0	2.58732e-05
NENPDITNAIAHATCLTAIDLK	SRS017433.137766-T1-C	0	0.00105455
AEAYGPVTQGIGAPVNDLSR	SRS020233.266209-T1-C	0	2.58732e-05
EYQWSNADVEGAK	SRS050422.25253-T1-C	0	0.00365776
AECPTGWSDWNATLEIVAAAGK	SRS050422.25253-T1-C	0	0
AEDDTMMDAFK	SRS020869.261850-T1-C	0	0.00228097
LLDPYTYSIQITPEK	SRS020869.261850-T1-C	0	6.52415e-05
AEDINSFDK	SRS015578.81952-T1-C	0	0.00537998
ETTNVFSQQAVAMAK	SRS015578.81952-T1-C	0	4.9209e-05
AEDMDAIMAWFK	SRS048164.37995-T1-C	0	2.58732e-05
AEDPNAEYGGYR	SRS014923.29561-T1-C	0	0.00143958
AEEAAEMAISSPLLEDIDLSGAR	SRS017191.150170-T1-C	0	0
AEEIIGAVENK	SRS018351.152648-T1-C	0	0.00116975
AEELSRPLEELGGASLADALLAPTR	SRS014979.220485-T1-C;SRS022071.208711-T1-C	1	0
AEEMGADALSIITPSFALASQK	SRS014235.41089-T1-C	0	6.52415e-05
LYSWSDEDKLINN	SRS019601.38728-T1-C;WP_004612450.1	1	0.00101346
AEEQGFEVYTAAEAAK	SRS019601.38728-T1-C;WP_004612450.1	0	0.00205756
AEGEALDIAHGMTFAEPMK	SRS015782.293210-T1-C	0	0.000193926
AEGFNQIAAIFEETAGNEK	SRS021484.105429-T1-C	0	0.000828361
AEGGLATVAIVGENMK	SRS015782.67978-T1-C	0	0.00201274
AEGVNSWHTNEEDHNGYTGTNSR	SRS019161.80070-T1-C;WP_002595445.1	0	0
FAVKPGDEIVVSK	CDC14965.1;WP_004221732.1;WP_065434705.1	1	6.52415e-05
AEHHSVLLPFQELAVR	CDC14965.1;WP_004221732.1;WP_065434705.1	0	0
AEIDGEMGDSHVGLQAR	SRS012902.40182-T1-C	0	0
AEIEGEMGDSHVGLQAR	SRS055982.56828-T1-C	0	0
TNTVCVFINQLR	SRS055982.56828-T1-C	0	0.000404898
MSELIDVGVK	SRS055982.56828-T1-C	0	0.000918845
AEIGDHDENISFEQSVDHLEK	SRS011586.23598-T1-C	0	0.00513248
AEIGDHDENISYEQSVEYLEK	SRS019582.77659-T1-C	0	0
GLADELGEYGADK	SRS015264.31225-T1-C	0	0.00086522
AEIIEFNPGFTPDNK	SRS015264.31225-T1-C	0	6.52415e-05
AEITPANADTVTR	SRS017191.56614-T1-C	0	0.00200816
AEIVSYDDLVASGSVAAAR	WP_008539831.1;WP_018999706.1	0	2.58732e-05
AEKPAIEVFEEAMNNIMPVLEVK	SRS011586.133291-T1-C	1	0
LPCVVAINAFPTDTK	SRS054590.78-T1-C	0	0
AELDFVEAK	SRS054590.78-T1-C	0	0.00109313
AELEAMPDSCTVAEASK	SRS015217.73507-T1-C	0	2.58732e-05
IVATGTDLVK	SRS015217.73507-T1-C	0	0.00869679
AELEDILEETHEEEER	SRS011271.588-T1-C	0	2.58732e-05
AELEDVITATEK	SRS015217.212894-T1-C	0	0.00143958
AELENTDDVQAAAK	SRS018351.102543-T1-C	0	0.000182741
AELESQTELFDK	SRS022071.25897-T1-C	0	0.00410429
AELLGLGQSLIYSIQNSK	SRS013687.15432-T1-C	0	0.000193926
YIDMLPAYDPEFFR	SRS017191.44427-T1-C	0	0.000193926
LAGAWVPGQADSLLR	SRS017191.44427-T1-C	0	2.58732e-05
AELLGLGQSLIYSIQSSK	SRS017191.44427-T1-C	0	0
AELLTALQPALAK	SRS017433.150430-T1-C;SRS019910.123951-T1-C	0	0.000953107
AELLTTHPQSSYELVK	SRS015663.24870-T1-C	0	0
AELNAENLEALEK	SRS064276.86923-T1-C	0	0
AELNTITDADLDR	WP_005941723.1	0	0.00157382
AELPALDIGSTIAIVK	SRS019910.161676-T1-C	0	2.58732e-05
NVDYNVLDGIGTR	SRS045713.72891-T1-C	0	2.58732e-05
AELPLFAEATQADAK	SRS045713.72891-T1-C	0	6.52415e-05
AELPLFAEATQSDAK	SRS024132.321941-T1-C	0	6.52415e-05
LLEEAGWK	SRS024132.321941-T1-C	0	0.00671534
AELVDLLEEVASCSDK	SRS016753.10939-T1-C;SRS019601.84987-T1-C;SRS053398.66312-T1-C	0	0
AELVFTAEDGTETR	SRS019161.113540-T1-C	0	0.000828361
AELYPEVAPNTVNNFVSLVK	SRS023971.47325-T1-C	0	0
AENSVIISSEEEAK	SRS050422.52072-T1-C	0	0.000386808
GDQAEQTNQIQNFITQK	SRS015264.123602-T1-C	0	6.52415e-05
QSGTYQGEEILETANK	SRS015264.123602-T1-C	0	0
VSYIMIQGDPENVDAQYR	SRS015264.123602-T1-C	0	2.58732e-05
AENVVVQDGKGDQAEQTNQIQNFITQK	SRS015264.123602-T1-C	1	0
AEPTMSTAEVILSLLRPDR	SRS015217.15652-T1-C	1	0.00101346
YDYQEVMCPPIGNK	SRS019582.5069-T1-C	0	0.000296152
AEQAIIEACEEK	SRS019582.5069-T1-C	0	2.58732e-05
FQLEYMGSDNQK	SRS019582.5069-T1-C	0	0.000296152
AESHTYTNPDEVEEFVTK	SRS023176.75984-T1-C	0	0
AETHNFPTTVEPFNGASTGTGGEIR	SRS024549.10304-T1-C	0	0
LPIGDQTLSAK	SRS024549.10304-T1-C	0	0.000526971
AETYDAAAAAVSPELLTHAGEALAALR	SRS024075.99926-T1-C	0	0
TALGLGLDAFAR	SRS024075.99926-T1-C	0	0.00435259
AIPTASDVVATLPMIDR	SRS018427.215432-T1-C	0	0.00304463
AEVGGEDVQTSTPSK	SRS018427.215432-T1-C	0	0.00278987
AEVGPVDILVNNAGLMK	SRS014287.6077-T1-C	0	0
AEVMEIINNVLFR	SRS020328.76153-T1-C	0	0.00365776
AEVVDQDLYNAIDLVIDK	SRS012273.279885-T1-C	0	0
YFIVSENVEAK	SRS012273.279885-T1-C	0	0.000296152
AEWMVVLSEVTGK	SRS015190.35094-T1-C;SRS051031.4777-T1-C;SRS064557.26370-T1-C	0	0
AEWTVGDLDAKPEIELVK	SRS021484.105148-T1-C;SRS058770.145497-T1-C	1	2.58732e-05
AEYLLPIYIDELLHADK	SRS015217.51766-T1-C	0	2.58732e-05
NNLLPAAWMQEAVNR	WP_005350816.1	0	4.9209e-05
AEYLMGIDAGTGSVR	WP_005350816.1	0	0.00655004
SLAEHIASDLGLALGK	SRS050422.266057-T1-C	0	0
AFAEGLNIPIAIVDK	SRS050422.266057-T1-C	0	0
AFAEQLVNLTVK	SRS019161.92150-T1-C	0	0.000404898
DMVDSAPSAIK	SRS019161.92150-T1-C	0	0.00537998
AFAGADTCATSSTLAAAIEK	SRS019601.28198-T1-C;WP_008688790.1	0	0
AFAGLLAR	SRS019601.65835-T1-C	0	0.00450791
PLIGMHFFNPADR	SRS019161.25877-T1-C	0	0
AFAQVEGNTVALCDIK	SRS019161.25877-T1-C	0	0
QEWAENGLAK	SRS019161.25877-T1-C	0	0.00253573
MTQEKADAIVAAITPGLK	SRS019161.25877-T1-C	1	0
AFASTSEANVDGFISK	SRS024132.601-T1-C	0	0
AFCAGGDLPFLETLADTAVK	SRS013158.10832-T1-C;SRS024625.111690-T1-C	0	0.000404898
AFEIAPGQEIVAQK	SRS017433.150040-T1-C	0	0.00162518
AFEISPDPMLAELQAIVAPLEVK	SRS015264.6826-T1-C	0	0
DFGINEEEFK	SRS050422.90139-T1-C	0	0.00452412
AFEPDWIVAMGGGSPIDAAK	SRS050422.90139-T1-C	0	0
LGFGWNDVHAINPR	CUO00137.1;EEG70180.1;KEF29217.1;WP_047749771.1;WP_055063726.1	0	0.000164823
EHTGEGCYVYQSMQNAVLNLCR	CUO00137.1;EEG70180.1;KEF29217.1;WP_047749771.1;WP_055063726.1	0	0
AFEPVAQSAGGAASTTGWYDGER	CUO00137.1;EEG70180.1;KEF29217.1;WP_047749771.1;WP_055063726.1	0	0
SFVEPAPYGMVK	SRS024132.327321-T1-C	0	0.00237636
AFESLYETNPVTGEK	SRS024132.327321-T1-C	0	0.00370273
AFETLGEETCLSHLLNSPGNFTASK	SRS024075.43676-T1-C	0	6.52415e-05
AFEYGLTPIICCGETLTQR	SRS064276.118863-T1-C	0	2.58732e-05
AFFSGSWSAADIK	KXS24062.1;WP_003827981.1;WP_003832434.1;WP_025221016.1;WP_052787126.1;WP_060618852.1;WP_065471283.1	0	0.000828361
AFFYLDDDPEYVSGAK	SRS020233.131353-T1-C	0	6.52415e-05
AFGCDLTYDYVK	SRS024388.55883-T1-C	0	0.00143958
AFGDLSENSEYDAAK	SRS048870.17634-T1-C	0	0.000257377
AFGFDAISASLEQLDR	SRS014459.54905-T1-C;SRS015782.122756-T1-C	0	0
AFGFQTIEVEDGNDLEAIGK	SRS015578.7941-T1-C	0	0
AFGGSDTYATSYILSQAIK	CDB61733.1;WP_002584682.1;WP_055659570.1;WP_057572523.1;WP_065548090.1	0	2.58732e-05
VADFVSIHVPLTPETK	SRS014459.150552-T1-C	0	0.00273575
VYAGIAEELSK	SRS014459.150552-T1-C	0	0.00109313
SIAEMKDDAVVLNMSR	SRS014459.150552-T1-C	1	0
AFGMTVVAYDPFLKPEDFEK	SRS014459.150552-T1-C	1	0.000918845
AFGNMGDDCGTGVAFTR	SRS023176.2962-T1-C	0	0
MAFGNMGDDCGTGVAFTR	SRS023176.2962-T1-C	0	0
AFGNTYLEYQPDLGLGENFSLK	SRS013687.79301-T1-C	0	6.52415e-05
STSFTNPYWWAEHNEYLQHTNR	SRS013687.79301-T1-C	0	0
AFHPEDSIIDVSGVK	SRS016095.96611-T1-C;WP_015529653.1;WP_055148308.1	0	0
AFIDNEPFAVLLGDDIVYNPEMPALK	SRS012902.5822-T1-C	0	0
AFIDVVGDELSK	SRS011271.221731-T1-C	0	6.52415e-05
AFIDVVTDELK	SRS015217.43104-T1-C	0	0.00377152
TELVAAIAEQTELSK	SRS015217.43104-T1-C	0	0.00856967
AFIDVVTEELK	SRS019910.134908-T1-C	0	0.0023973
AFIEAVEGAEDSR	SRS052697.297348-T1-C	0	2.58732e-05
AFIVTDQFLYK	OLA14583.1;SRS017191.38065-T1-C;WP_055306412.1	0	0.00109313
IFSTYSQEQVDK	OLA14583.1;SRS017191.38065-T1-C;WP_055306412.1	0	0.00636242
AFLANEGFLEIETPMLTK	SRS015578.75996-T1-C	0	4.9209e-05
AFLDDYVIGQDQAK	SRS014923.117481-T1-C;SRS024132.45756-T1-C	0	6.52415e-05
AFMDGNEVIEDLEER	WP_034557088.1;WP_038259393.1;WP_038282342.1;WP_038292625.1;WP_038294479.1;WP_057571947.1	0	0.000182741
YNNIYMMADSGAR	WP_034557088.1;WP_038259393.1;WP_038282342.1;WP_038292625.1;WP_038294479.1;WP_057571947.1	0	0.000147549
AFMHLDTVFTQIDVDK	SRS022071.206407-T1-C	0	2.58732e-05
LIEDTLEHVLEDATGVDQVK	SRS022071.206407-T1-C	0	0
VCLHRPGDELLNLPPDELER	SRS022071.206407-T1-C	1	2.58732e-05
AFMLTIGNLAMR	SRS023971.6503-T1-C	0	0.00304463
DGFEDNYTIVTEK	SRS015217.11470-T1-C	0	6.52415e-05
AFPAAVLNDALNSGK	SRS015217.11470-T1-C	0	0
NGNLSAEWAEK	SRS015217.11470-T1-C	0	0.00839089
YIVGMATQGFANYILK	SRS024132.79365-T1-C	0	0
AFPGEENLSVVVGHDCR	SRS024132.79365-T1-C	0	2.58732e-05
LKPTDFLVK	SRS024132.79365-T1-C	1	0.00467226
AFQHILENIPITIR	SRS018351.128708-T1-C	0	0
AFQQAVQSVYDK	SRS019397.2273-T1-C	0	0.000296152
AFRDDYDTPIYLGK	WP_008721877.1;WP_025483123.1	1	0.000828361
AFSAEHSTITVNPTFAAWSGWEDTMSTK	SRS055982.97579-T1-C	0	0
AFSEETIQQVWEK	SRS016018.47975-T1-C;WP_044269012.1	0	0.000994879
AFTDVNFMLR	SRS015190.74394-T1-C	0	0.0071761
AFTEADEMEFK	SRS012273.17774-T1-C	0	0.00809291
AFVCDLTADQIR	SRS050422.168223-T1-C	0	6.52415e-05
AFVDNYHIYYEK	SRS024132.321332-T1-C	0	2.58732e-05
AFVDVVTDELVK	SRS020233.159406-T1-C	0	0.00109313
AFVDWIVWNMNK	SRS017307.24013-T1-C	0	6.52415e-05
VQFEELMQTLNLPMDELQK	SRS017307.24013-T1-C	0	0
GMILMPCELIFLNGHHLK	SRS017307.24013-T1-C	0	4.9209e-05
VISCVHDCVCPYSEGK	SRS015264.54510-T1-C	0	0
AFVDYFFDIANEK	SRS015264.54510-T1-C	0	0.000404898
AFVDYWFDLANEK	SRS024549.44464-T1-C	0	0.000193926
DASAEELVHAVLTNEK	SRS024549.44464-T1-C	0	0.00100286
AFVEAVDPEVTDK	SRS050422.174009-T1-C	0	0.000164823
AFVVFQPGDFAGDISCK	SRS017307.45861-T1-C	0	0.000404898
AFYYDEPAHTFSEYLLVPGYSSEK	SRS048164.10774-T1-C	0	0.00320124
AGADVIVINASPDGYNINK	SRS017103.178374-T1-C	0	2.58732e-05
AGAIAEQQLDDGENK	SRS014923.4195-T1-C	0	0.00143958
AGAMPNNVLDVAGVEK	SRS045713.132134-T1-C	0	0.00100286
AGATIVFNDIK	SRS015578.96426-T1-C	0	0.000828361
AGATTSIDATHIEAIPTVSR	SRS017307.15595-T1-C	0	0
MEAPFYPELK	SRS017307.15595-T1-C	0	0.00695198
FYPTVAEQLSDSGLSLPK	SRS017307.15595-T1-C	0	0
ANTLVFPSLEAGNIGYK	SRS050422.43852-T1-C	0	2.58732e-05
CGDADGAVSGACHSTGNTIR	SRS050422.43852-T1-C	0	0
AGAYGPVLQGLSMPVNDLSR	SRS050422.43852-T1-C	0	0.000164823
AGCADESVNLMPLILEAVK	SRS047014.267124-T1-C	0	0
AGDAGIFFVDSK	SRS045713.29090-T1-C	0	0.000274907
AGDCAILFMDAK	SRS043701.45912-T1-C	0	0.000358668
AGDIATCYCDASK	SRS049959.350360-T1-C	0	0.00889538
AGDLDAGILEYLMGK	SRS077730.19039-T1-C	0	2.58732e-05
MAVASGLEFMGVK	SRS077730.19039-T1-C	0	0.000526971
AGDLPNSEYVSER	SRS012902.42311-T1-C;WP_008539498.1;WP_018998866.1	0	0.00537998
PMVSEEAIADVADSIR	SRS012902.42311-T1-C;WP_008539498.1;WP_018998866.1	0	0
AGDNIGALLR	SRS020869.102768-T1-C	0	0.000828361
AGDSAILFMDAK	SRS023346.9402-T1-C	0	2.58732e-05
KAGDSAILFMDAK	SRS023346.9402-T1-C	1	0.00211973
AGDVIDVVEGSR	SRS014923.73620-T1-C	0	0.000182741
AGEGADPAAVIFDTVK	SRS017521.102772-T1-C;SRS019787.46981-T1-C;SRS022609.65464-T1-C;SRS023914.25069-T1-C;SRS049959.1889-T1-C;SRS056259.97513-T1-C	0	0.000225289
AGENPVLLTDAAGELLPGEK	SRS018427.184544-T1-C	0	0.000386808
AGEPLSPGANPSYGAEK	SRS051031.21007-T1-C	0	2.58732e-05
ANCGCGEMTDNVIR	SRS051031.21007-T1-C	0	0.000225289
AGESDAFQPGMVITDEPGIYIEGSHGVR	SRS015578.245620-T1-C	0	2.58732e-05
AGEVIGQALPASPGAAAGK	CDC45922.1	0	0
SLDQLLHPTFDPAALK	CDC45922.1	0	0
TAPAAIQIACDLVDEGQITPEEAVCR	CDC45922.1	0	2.58732e-05
IGLNYVSCSPFR	WP_025486314.1	0	0.00100286
AGEVIGSALPASPGAAAGK	WP_025486314.1	0	0
FGDTEDPLLVSVR	WP_025486314.1	0	0
LGAEGIGLCR	WP_025486314.1	0	0.000828361
DMQDMEFTIEEGK	WP_025486314.1	0	0.000193926
AGFFLSIPSSDPAAVCDK	SRS012902.35754-T1-C	0	0.000358668
TLLAQFEAER	SRS012902.35754-T1-C	0	0.00287032
AGFTSIMFDGSHFPIEENLAK	SRS019161.7132-T1-C	0	0
EAVGDMPLVLHGGTGIPDDQITK	SRS019161.7132-T1-C	0	0
YAVGQFNINNLEWTK	SRS019582.6527-T1-C	0	6.52415e-05
AGFTSIMFDGSHYPFEENLAK	SRS019582.6527-T1-C	0	0
AVLLTAQELQSPVILGVSEGAGK	SRS019582.6527-T1-C	0	0
TGTMPLVLHGGTGIPADMIK	SRS019582.6527-T1-C	0	0.00515855
AGFVPSDSNLSPENTLADVLALK	SRS045713.60707-T1-C	0	0
AGGAAAVFNTLDK	SRS011529.187110-T1-C	0	0.00869679
AGGAVVLSDGSVLGK	SRS077730.146767-T1-C	0	0.00086522
AGGGVRPGFEGGQMPLQR	SRS053398.159828-T1-C	1	0
AGGIIAIMDELAK	SRS015217.24817-T1-C;SRS017433.13482-T1-C;SRS019968.9386-T1-C;SRS077730.30854-T1-C	0	0.00304463
AGGSVCPPSYFTVDNK	SRS011529.212328-T1-C	0	0.0047205
AGGTVTEVEDWGK	SRS015217.76089-T1-C;SRS016753.69012-T1-C	0	0.00201274
AGGVLVYGIPEFR	SRS077730.75818-T1-C	0	0.00109079
AGHYAVGQFNINNLEWTK	SRS054590.36848-T1-C	0	0
LLAPGTEAIK	SRS054590.36848-T1-C	0	0.00253573
EKMELFGSVNK	SRS054590.36848-T1-C	1	0.00210978
AGIDPSTLTGPDAIK	SRS050422.154830-T1-C	0	2.58732e-05
AGINPAHVDSEDHIESNTK	SRS049959.1987-T1-C	0	0
NALTEAEGDFDK	SRS024132.26020-T1-C	0	0.00143666
AGINPAHVDSEDHMESNMAK	SRS024132.26020-T1-C	0	0
PVALDESSVSEETK	SRS019582.98996-T1-C	0	0
AGINPAHVDSEEHIESNTK	SRS019582.98996-T1-C	0	0
VGDADAQAAVTQR	SRS019582.98996-T1-C	0	0
ALTEAEGDFDK	SRS019582.98996-T1-C	0	0.00304463
AGINPSHVDSEEHMESNMAK	SRS011302.11353-T1-C	0	0.00657737
AGIPADVVSYIPGSGSEIGDFIVEHPLTR	SRS012273.291867-T1-C	0	0.000296152
MGNGVLEDLLMR	WP_014015982.1	0	0
AGIPVDQIDEVIMGHVLQAGCGENTAR	WP_014015982.1	0	0
DGLFCTENNYHMGVTAENVAAR	WP_014015982.1	0	0
GQLLLNESGLPQATSDK	SRS015065.19258-T1-C;SRS017103.5998-T1-C	0	2.58732e-05
AGISEAYIYDATNIR	SRS015065.19258-T1-C;SRS017103.5998-T1-C	0	2.58732e-05
QLMNIPLNNLSGYDNMK	SRS015065.19258-T1-C;SRS017103.5998-T1-C	0	2.58732e-05
MVGIPVWSHAEGYGGALDSAR	WP_002568142.1	0	0
AGISEMDTIVAATK	WP_002568142.1	0	0.000147549
LTAEMDPANLK	SRS013158.23352-T1-C	0	0.000225289
AGISLDSNFAK	SRS013158.23352-T1-C	0	0.00537998
GILENIIPSSTGAAK	SRS013158.23352-T1-C	0	0
AGLELGIPENLVFR	SRS058770.39292-T1-C	0	0.000296152
QLTCVFVDHGLLR	SRS058770.39292-T1-C	0	2.58732e-05
IGAVDFLAQGTIYPDVVESGLGGESAVIK	SRS058770.39292-T1-C	0	0
GIILTGGPNSCYEPDSPTYTK	SRS058770.39292-T1-C	0	6.52415e-05
AGLELGIPEYLVYR	SRS019582.262190-T1-C	0	0.000193926
AGLFNVIGEEVDEAFDK	SRS024331.209868-T1-C	0	0.000147549
AGLGLIEGVTSLIPAAK	SRS014235.185175-T1-C;SRS019161.291235-T1-C	0	0.000147549
AGLGMVDGILTLIPSAK	SRS019601.48461-T1-C	0	0.00201274
AGLGMVEGMLAMIPAAK	SRS015782.17898-T1-C	0	6.52415e-05
EVFVTDPMLATGGSATAAITMLK	SRS015782.17898-T1-C	0	0.000296152
FADVLLMQSELK	SRS019582.17129-T1-C	0	0
GGWADFVQETDYYAK	SRS019582.17129-T1-C	0	6.52415e-05
AGLNPIGAYSEEALR	SRS019582.17129-T1-C	0	0.000953107
LKPGSEAITQGNIEDPWK	SRS019582.17129-T1-C	1	0
AGLNVLFVPSEAPYHER	SRS023971.1206-T1-C	0	4.9209e-05
FNNPFVDHQVTSIMLNSFPK	SRS023971.1206-T1-C	0	0
AGLPAMTTTPDADPANNMGVSNLIWEIR	SRS024625.24837-T1-C	0	0
AGLPLPLTTGDYQPIR	SRS023526.254295-T1-C;WP_025578106.1;WP_055149579.1;WP_055199748.1	0	0.00109313
AGLQPGFLVNKDDAEDVK	SRS049995.10205-T1-C	1	2.58732e-05
AGLQPGFLVNKDDMDDAK	SRS053398.85940-T1-C	1	0
AGLQVIGPR	WP_014015634.1;WP_020309844.1	0	0.000404898
AGLVGINWASK	SRS015782.178837-T1-C	0	0.000828361
TSFTDVNGHWAAGFIK	SRS015782.178837-T1-C	0	0
YCQSVGIIAGQSATK	SRS015782.178837-T1-C	0	6.52415e-05
VQSEGYDLCVIDLNDLEAR	SRS063985.50152-T1-C	0	0
AGMEAILGEGR	SRS063985.50152-T1-C	0	0.00304463
LASLYCCAPAETASEAAR	SRS063985.50152-T1-C	0	0.00365776
AGNPDMVFEFCSTSK	SRS050422.132302-T1-C	0	0.00211326
AGNYQIDLLLANVCK	SRS065504.99130-T1-C	0	0.00201274
AGQILNGTIEASYDEFK	SRS022609.28216-T1-C	0	0
AVEGEYTNYYTDAEK	SRS022609.28216-T1-C	0	0.000296152
AGSAIVATLVDMGGR	SRS012902.19386-T1-C	0	0.000182741
IEVHELGIGGK	SRS012902.19386-T1-C	0	0
AVGTTAEVIDR	SRS012902.19386-T1-C	0	0.000754883
YEMNTDNIASVR	SRS012902.19386-T1-C	0	0
GLEEGGYIGK	SRS024549.41100-T1-C	0	0.00450791
AGSDITLSFGGHTVALPAAK	SRS024549.41100-T1-C	0	6.52415e-05
SAQMALLQLQDYQVSVK	SRS024132.320175-T1-C	0	6.52415e-05
AGSEVSNALVLYNYSDEK	SRS024132.320175-T1-C	0	0
QVELVNNMEGLTK	SRS024132.320175-T1-C	0	0.000147549
LAFVPSLAFTPQGTIASWDGQAATK	SRS024132.320175-T1-C	0	0
AGTAIGLMDLLGIAGNR	SRS050925.9821-T1-C	0	2.58732e-05
AGTAIGLMDLLGIK	SRS016018.45083-T1-C	0	0.000257377
AGTAVGLMDLLGIAGNR	SRS063040.54342-T1-C	0	0.000164823
AGTAVGLMELLGITGNK	SRS017433.102638-T1-C	0	2.58732e-05
AGTNWYDEVVQTGK	SRS050422.121753-T1-C	0	0.00287032
DGETVSSFTFWDGATEHK	SRS054956.144159-T1-C	0	0.000358668
SDAANTVDDTDTYVLAETVK	SRS054956.144159-T1-C	0	0
GDIFTYEENKDGSYTVTEVDNLLR	SRS054956.144159-T1-C	1	0.0026394
AGVAGAVPTIAIETDK	SRS054956.144159-T1-C	0	2.58732e-05
ELGVKPLATWVAGALGGVEPEIMGVGPVASTK	SRS053335.8087-T1-C	1	0
AGVAPEMVDEVK	SRS053335.8087-T1-C	0	0.00143666
AGVKPEQVDEVMFGCILTAAQGQNVAR	WP_021751364.1	1	0
AGVLDSMLIPAFSMLIK	SRS015578.19846-T1-C	0	0
FVVAEGVNEPGPIFTFGDTNMR	SRS015578.19846-T1-C	0	0
YSISNTAEYGDYITGPK	WP_006858754.1	0	2.58732e-05
QILSDIQDGTFAK	WP_006858754.1	0	0.000404898
AGVLETTFR	WP_006858754.1	0	0.00766236
AGVPSIVNPFDACALEVAAR	SRS020233.243695-T1-C	0	2.58732e-05
AGVSVINALEMLGEQTENKR	SRS019582.235090-T1-C;SRS019601.107848-T1-C	1	4.9209e-05
AGVVAIFGPGTSVAK	SRS014459.23834-T1-C	0	0.000296152
GNLLELAVEAAHVR	SRS014459.23834-T1-C	0	0.00085804
AGVVEGTLYDTDALNELAK	SRS015782.20699-T1-C	0	0.000182741
AGYANLDSPEVLINTR	WP_005842392.1;WP_016270874.1	0	2.58732e-05
GTFSGTDTSYEMPR	WP_005842392.1;WP_016270874.1	0	0.00200816
SAGNGPTSQTGSFATGYAPIK	WP_005842392.1;WP_016270874.1	0	2.58732e-05
AGYFTHYAGEGTVR	SRS019582.8295-T1-C	0	0.000526971
SIVDDVFGK	SRS019582.8295-T1-C	0	0.000404898
AGYGEIFFSDVDDDDKWYK	SRS024132.331746-T1-C	1	0.000296152
AGYGITGNQDGLRPYK	SRS019601.103246-T1-C;WP_005859097.1	1	0.0084115
TYVGDAQPDLTYGWNNTFNWK	SRS019601.103246-T1-C;WP_005859097.1	0	0.00382589
AGYLADGAPDEYPASQNK	SRS019601.129813-T1-C	0	0.00143958
AGYLAPVEGDTYALELWHGPTCAFK	SRS017433.125774-T1-C	0	0.00621592
AGYNLVASATEGQMR	SRS017191.151816-T1-C	0	0.000860572
AGYTLEDIQSFEDLKK	SRS019601.91096-T1-C	1	2.58732e-05
AHADVVVEHDGDAR	SRS016495.130952-T1-C	0	0
AHADWDVCPEIMIPLIGDIK	SRS023176.37690-T1-C	0	0
AHADWNVCPEIMIPLICDTK	SRS019397.57141-T1-C	0	0
AHCSTAGVTDFIK	SRS017307.10506-T1-C	0	2.58732e-05
AHDENNEAHIGDVVQIMQTR	SRS065504.211093-T1-C	0	0
AHDENNEAHVGDTVSIMETR	SRS012902.43124-T1-C	0	0
AHDENNECLIGDVVK	SRS016095.38379-T1-C;SRS054956.40379-T1-C	0	0
AHDIDQNLSAHVMHENLMSK	SRS043701.138873-T1-C	0	0
AHEEADNIVLQAK	SRS012902.42667-T1-C;SRS043411.64270-T1-C	0	0.000164823
VNVNTECQLVFAEATR	SRS015663.42939-T1-C	0	0
LLKPGADAITALCK	SRS015663.42939-T1-C	1	0.00752351
AHEGHYAIGAFNINNLEWTK	SRS015663.42939-T1-C	0	0.000289273
IALTSLDIIPGMEYAYK	SRS048870.102467-T1-C	0	0
AHEGLTIPTPEQALAQLK	SRS048870.102467-T1-C	0	4.9209e-05
DATPALLMASQIGVK	SRS048870.102467-T1-C	0	0.00201274
AHEIDEEEKFPMEAR	SRS020233.331516-T1-C	1	0
EGITVQEVVDR	SRS024132.88460-T1-C	0	0.00839089
YWGGVVPACGELQEVDEK	SRS024132.88460-T1-C	0	0.000164823
AHGDYILPDNVPANEFLNLEDDK	SRS024132.88460-T1-C	0	0
AHGIDLPFDAK	SRS018351.115407-T1-C	0	0
AHGYVCDVTDEPAVQAMVATIEK	SRS016335.5658-T1-C	0	0
AHGYVCDVTNEEAVNAMVAQIEK	SRS017307.23452-T1-C	0	0
AHLALNDGEMFGK	SRS014923.53941-T1-C;SRS015190.7301-T1-C;SRS017191.53151-T1-C;SRS019267.26255-T1-C;SRS043701.32344-T1-C;SRS050299.23409-T1-C;SRS051882.50708-T1-C;SRS063040.70718-T1-C	0	0.000328033
AHLDATTVLSR	SRS014923.172590-T1-C	0	0.000860572
AHLFVCEIDGQTK	SRS014459.39184-T1-C;SRS051031.45351-T1-C	0	0
AHNFNIPLTVGYK	SRS017433.30875-T1-C	0	0.000296152
AHNVESLELDGAEVQK	WP_004219530.1;WP_065440933.1	0	2.58732e-05
TILGIASLK	WP_004219530.1;WP_065440933.1	0	0.00732828
PHVIIPVFPGNNCEYDSAAAFER	WP_004219530.1;WP_065440933.1	0	0
YGLIGIGAQGGSYAR	SRS050422.26207-T1-C;WP_005934242.1	0	2.58732e-05
EVSNPCDPEEYAAELNK	SRS050422.26207-T1-C;WP_005934242.1	0	0.000296152
AHPEVSFGIMFNQR	SRS050422.26207-T1-C;WP_005934242.1	0	0.00136971
AHSIAAQGGINAAK	SRS016495.28223-T1-C	0	0
ELGHIMWDFVGMGR	SRS016495.28223-T1-C	0	0
YGNLFDMYEEITDENPYK	SRS016495.28223-T1-C	0	0
YTGEGKEPELIK	SRS016495.28223-T1-C	1	2.58732e-05
GAYFANPCFAQIHPTCIPVHGDK	SRS016495.28223-T1-C	0	0
YTGEGKEPELIKEDLNYQFVK	SRS016495.28223-T1-C	2	0
LAEVSNAIIDQCVAQGVPFAR	SRS016495.28223-T1-C	0	0
AHVDKPSDVLSVGQEITAK	SRS016495.112383-T1-C	1	2.58732e-05
AHVISDECVSCGTCEGECPVGAISEGDGK	SRS051882.128697-T1-C	0	0
DVDKPFLMPVEDVFTITGR	SRS016095.56166-T1-C	1	0
GQAAAMDYASIDAAPEEK	SRS016095.56166-T1-C	0	2.58732e-05
AHVNIGTIGHVDHGK	SRS016095.56166-T1-C	0	0.00278987
AIADAIAEATK	WP_006846474.1	0	0.000257377
AIADLGVDMLAAGIGNIHGK	SRS015217.89225-T1-C	0	0
IGDMPLVLHGGTGIPADMIQK	SRS015217.89225-T1-C	0	0
AIADLGVSMLAAGIGNIHGK	SRS019601.57400-T1-C	0	2.58732e-05
AIADLGVTMLAAGIGNIHGK	SRS050925.4978-T1-C	0	0
LVAALEACGCDAAK	WP_077326593.1	0	2.58732e-05
AIAEAEAYPGPSLVIGYAPCINHGIK	WP_077326593.1	0	0
GDNKPLVDYINNVQNYVNGQEGNALK	WP_077326593.1	1	6.52415e-05
AIAGEAGVPFFTISGSDFVEMFVGVGASR	SRS020328.270115-T1-C	0	0
AIAGLIVPDDGEIIIDGEK	SRS051031.124665-T1-C	0	0.00201274
DNPEGMLALVNK	SRS019582.12494-T1-C	0	0.00143958
AIAGMMELAPSITAFGNTNPTSYFR	SRS019582.12494-T1-C	0	2.58732e-05
SAALILVTDGDNNR	WP_006007982.1	0	0.000193926
IVLTGWTDSR	WP_006007982.1	0	0.00253573
AIAGMNPASVLVR	WP_006007982.1	0	0.00321414
NMVIHVISLADTPQGEATVK	WP_006007982.1	0	0
AIAYVPQNIELFSK	SRS015217.89388-T1-C	0	0.00253573
EHADWTVKPEIMIPLVCEVK	WP_055068256.1;WP_055262810.1	1	0
AICASLHEFNPMMGHR	WP_055068256.1;WP_055262810.1	0	0.00410429
AIDALEGLKGDNADETTGIEIIK	SRS051031.43295-T1-C	1	0
TDVYEHLHAAGVVDPAK	SRS051031.43295-T1-C	0	0
AIDDAAAGKPFDTSLLETLEGLAHR	SRS017521.119827-T1-C	1	0.00211973
AIDDAGIPVTYVSDVTK	WP_008537823.1	0	0
AIDDGLIGEVTSFEACANR	SRS014235.89516-T1-C;SRS022071.265485-T1-C;SRS050752.205542-T1-C	0	0.0085343
TNEDFKDPTQIK	WP_008817350.1	1	0
AIDDGTFPGGENIVLGAK	WP_008817350.1	0	0.000225289
AIDEIAVDAIYTPVER	SRS017103.171570-T1-C	0	6.52415e-05
AIDFALSNMTNSHIQK	SRS015854.19990-T1-C;SRS019582.72410-T1-C	0	0.00515855
AIDLGAANSLLVK	KXS22669.1;WP_003828875.1;WP_025299709.1;WP_080868070.1	0	0.000386808
ALDDLMIELDGTPNK	KXS22669.1;WP_003828875.1;WP_025299709.1;WP_080868070.1	0	0
AIDLIDMTAAHLAAQHPATDVK	WP_074627084.1	0	0.00205756
AIDNINNIIAPALTGMDSSDQR	SRS022609.9134-T1-C	0	0
AIDSLEGLTGDNADETTGIGIIK	SRS017103.884-T1-C;SRS019267.1129-T1-C;SRS065504.68063-T1-C	0	0
AIDVESVSLLEK	SRS019161.1430-T1-C	0	0.00143666
NDPSLVFELADPEFTK	SRS019161.1430-T1-C	0	2.58732e-05
AIEDAGVPVTPIEEFTGYPEMMDGR	SRS014979.243295-T1-C	0	0.000182741
AIEIEADGIYLAK	SRS019601.4903-T1-C	0	0.00162518
AIEMKPQESQAAQQAAFDYCVENIR	SRS015190.18365-T1-C	1	0
AIENGPFAGVEGVGSK	EFQ07232.1;SRS017433.139452-T1-C;WP_044953587.1	0	6.52415e-05
VTCPWAPSGVAAMVSQK	EFQ07232.1;SRS017433.139452-T1-C;WP_044953587.1	0	6.52415e-05
ELVFAGEGLFAITETLDPAK	EFQ07232.1;SRS017433.139452-T1-C;WP_044953587.1	0	0.000182741
AIEQDYSLDKYEEELEK	SRS012273.8229-T1-C;SRS014979.76774-T1-C;SRS015217.70946-T1-C;SRS019601.105274-T1-C;SRS024331.21513-T1-C	1	0.000289273
AIEQGAELLCGGHR	SRS052697.167527-T1-C	0	2.58732e-05
AIETGETHVDIAFIGAPSCDEYGNCSGMGGK	SRS055982.38284-T1-C	0	0
AIFTGETTDWEDLAK	SRS054590.20037-T1-C	0	0.00201274
AIGAAGGCGVPTIKPWNIDTVK	SRS023914.8667-T1-C;SRS047014.37412-T1-C;SRS053398.47027-T1-C	1	0.00304463
AIGASDLGITPNSDGTVVR	SRS014923.143304-T1-C;SRS015782.288511-T1-C	0	0.000526971
AIGDIFDSLLDSYHGDK	SRS020233.208727-T1-C	0	6.52415e-05
AIGIITNNPDFSDVVSLEGVAPTR	SRS024009.4585-T1-C	0	0
GLTASTGLDALTHAIEGLITK	SRS024009.4585-T1-C	0	0
AIGLVIPELDGK	SRS014923.307545-T1-C	0	0.000274907
AIGNPSPYLMEFDWGK	SRS014459.78583-T1-C	0	0.000257377
AIGQDVMSSLTPGQMVIK	SRS017191.9671-T1-C	0	0.00213041
AIGSIAQMATMR	SRS014459.9603-T1-C	0	0.00939631
AIIEAIHIYDSLK	SRS050422.124488-T1-C	0	0.00157382
AIIGNPEIILADEPTGNLDSK	SRS056259.4348-T1-C	0	0
AIILPDLPYAYDALEPYIDAETMTLHHDK	SRS012273.182467-T1-C	0	0
AIIPVAEEVGVR	SRS019601.98400-T1-C;WP_000438568.1;WP_000438571.1;WP_000438591.1;WP_000438592.1;WP_024248001.1;WP_032083586.1;WP_038338976.1;WP_040063632.1;WP_052921371.1;WP_053286368.1;WP_053892081.1;WP_057698975.1;WP_059608651.1;WP_063096413.1;WP_064530222.1;WP_065768810.1;WP_069904161.1;WP_072650767.1;WP_072752436.1;WP_073535625.1	0	0.00365776
AIITVVGQDTVGIIAR	SRS052697.80921-T1-C	0	0.000257377
AIIVNSPNNPSGVVYSEETIK	SRS012902.17653-T1-C	0	0
YDLLLVPGSDFGCPGHFR	SRS012902.17653-T1-C	0	0.00086522
IDDFQIQFDKFEEMITAK	SRS012902.17653-T1-C	1	0
AILADEPTGSLDPEMTDEVIDLLR	SRS022071.130010-T1-C	0	0
AILAGEETMSVAQEAYDMGYK	SRS024132.235363-T1-C	0	2.58732e-05
AILDFLTNDK	SRS013951.35857-T1-C	0	0.00156624
AILICNPNNPTGYLYTR	SRS019582.34363-T1-C	0	0
VYHLNIGQPDLPTPQCGLDALK	SRS019582.34363-T1-C	0	0.000386808
AILNTSYITDHTLMVDVPK	SRS024009.4671-T1-C	0	2.58732e-05
DCNPVIMIDNIR	SRS024009.4671-T1-C	0	0.00155778
AILSEAGIDYDLK	SRS015369.29214-T1-C;SRS024549.17976-T1-C;SRS045004.97756-T1-C	0	0.00636242
AILTEGEGVVDNVDTEK	SRS022609.71257-T1-C	0	0.000386808
AILVESGQPVEFDEPLVVIE	SRS017191.52503-T1-C	0	0.00201274
AIMASDVGITPIDDGSTIR	SRS022609.103837-T1-C	0	6.52415e-05
AINLSTLQGMAEAQQLSK	SRS011586.55727-T1-C;SRS056519.6107-T1-C	0	4.9209e-05
AINPDEILFVVDSMTGQDAVNTAK	SRS043701.6912-T1-C;SRS064557.49902-T1-C	0	0
AINPELKDEDMMPATLSPEIMTGLLR	SRS023176.83647-T1-C	1	6.52415e-05
TSDELIAACSNPK	OLA50068.1	0	0.000164823
AIPENGGVVFTVER	OLA50068.1	0	0.00939006
AIPIAKPIADEAMDAAACIGCGACVAACK	SRS015960.28667-T1-C	1	0.0012469
AIPLIPVYNENGDFFMYDDLK	SRS011586.35046-T1-C	0	2.58732e-05
FSDGQYENYTTEVYDYWHGEGTSNR	SRS011586.35046-T1-C	0	0
LNTTQALGALQSQSPGVNIQAVSGQPGDGFK	SRS011586.35046-T1-C	0	0
AIPLLQELVTMK	SRS015782.55215-T1-C	0	0.00143958
GFDGVLLLGCK	OLA83049.1	0	0.00582353
AIQCVEAASHGVAVHPR	OLA83049.1	0	0.000296152
IVELGPNPFK	OLA83049.1	0	0.00278987
AIQNLLNIDSDDNVTAYLR	SRS048870.33344-T1-C	0	4.9209e-05
AIQNLLNIESDDQVNAFLR	SRS022609.92211-T1-C	0	0
ILYGMLGIGNTSDKPYK	SRS022609.92211-T1-C	1	0
AIQTSDIGINPIDDGQVIR	SRS015217.46178-T1-C	0	0
AISAIPQSEINANPNIK	SRS019910.114390-T1-C	0	0.00201274
SDGLYVDPETPVDGLCTFETPALR	SRS013476.339-T1-C	0	0
AISAVPGIIDGSGIANTLMNVGSMR	SRS013476.339-T1-C	0	0
AISDLIGNTPLVELTHIEEK	SRS024435.11324-T1-C	0	0.00074143
AISLTGALAGVK	SRS012902.38348-T1-C	0	0.00939631
AISTTGVNIFDLLHYTK	SRS014683.91322-T1-C	0	2.58732e-05
FWGLGGDGTVGANK	SRS014459.3724-T1-C	0	4.9209e-05
GPAWSNSLFEDNAEHGLGMEVGQR	SRS014459.3724-T1-C	0	0
SPYYINQADFVACHNPAYVIQGMK	SRS014459.3724-T1-C	0	0
FYDELPAVVEK	SRS014459.3724-T1-C	0	0.00086522
AITEAEAYPGPSLIIGYAPCELHGIAK	SRS014459.3724-T1-C	0	0
GDAVVEMNYK	SRS014459.3724-T1-C	0	0.00604242
LFNTQLVAR	EEG70971.1;WP_065439823.1	0	0.00201274
AIVALQELIVSDAK	EEG70971.1;WP_065439823.1	0	6.52415e-05
AIVAYTQTGATVHR	SRS017103.196300-T1-C	0	0.000225289
AIVEQGIYPAVDPLESTSR	SRS018427.163313-T1-C	0	6.52415e-05
AIVTMEEVVEHLYNR	SRS011239.177962-T1-C	0	0.000193926
AIYNYGIGGNEVK	SRS019601.101741-T1-C;SRS062427.1286-T1-C	0	0.000386808
AKEEIAENPNTIGLWQTLIAK	SRS011405.3324-T1-C	1	0
NEAGVYDFNSNEIPGATPTDHAYWR	SRS018351.145829-T1-C	0	0
AKPAVPFGGVFR	SRS018351.145829-T1-C	1	0.00109313
AKPIMSQANPELEQQIANYEYR	SRS017521.9064-T1-C	1	0.000828361
FWGLGADGTVGANK	WP_025578671.1;WP_055057737.1	0	0.000147549
VNAQEGNSLPVSAFK	WP_025578671.1;WP_055057737.1	0	0.000296152
DTTPAQIVAVYENTAK	WP_025578671.1;WP_055057737.1	0	2.58732e-05
AKVEDVVANGTNEDVK	WP_025578671.1;WP_055057737.1	1	0
ALAAGDMDTVEQIINK	SRS024132.218575-T1-C	0	0.00109313
ALAEALFDSEENIVR	WP_013675581.1	0	2.58732e-05
MQSQGLSMDQYFQFTGMTADK	SRS017521.30492-T1-C	0	6.52415e-05
ALAECELEIVSQPTIDITQAEPGK	SRS017521.30492-T1-C	0	0
VMVDEPTAEDAISILR	SRS015190.13289-T1-C;WP_004328417.1	0	6.52415e-05
ALAEFLFNDDNMLTR	SRS015190.13289-T1-C;WP_004328417.1	0	0.000274907
LAAAGVIEGYGDSTFGGDK	WP_009145071.1	0	0
ALAEGNVYDNR	WP_009145071.1	0	0.00310457
MSHISTGGGASLEFLEGK	SRS019161.13770-T1-C	0	0
ELPGVVAADDK	SRS019161.13770-T1-C	0	0.00863925
VNFVSDYNVTGEAATK	SRS019161.13770-T1-C	0	6.52415e-05
ALAETDATTIIGGGDSAAAVNQMGYADK	SRS019161.13770-T1-C	0	0
ALAGIPDEVQLISPTAIGPIQDLK	SRS050925.143448-T1-C	0	0.00201274
ALAGTGGIHWIGNESGWASNETWAK	SRS019161.16907-T1-C	0	6.52415e-05
HTIQSDAFHFPGHTEYIEER	SRS017433.34458-T1-C	0	0.00694554
ALAMDEGVNFTAGLPIVR	SRS017433.34458-T1-C	0	6.52415e-05
DVLPEDFLAVFK	WP_027895761.1	0	0.00155778
LVDWDAIEAFR	WP_027895761.1	0	0.00109313
EHPLNGFTLAINDDVTNLSLPR	WP_027895761.1	0	0
ALANHALNIFGDHQDVMSAR	WP_027895761.1	0	0
ALANPGSIDDVVLR	CDB49727.1;EEY84810.1;SRS024625.149851-T1-C;WP_005856843.1;WP_005862221.1;WP_010182969.1;WP_034531248.1;WP_036611081.1;WP_044545747.1;WP_048927322.1;WP_057326265.1	0	0.000164823
ALAPELEIIAPWR	SRS019601.107355-T1-C	0	0.00157382
ALAQNLFDDENNMVR	SRS051031.39804-T1-C	0	6.52415e-05
ALAQSLFDDENNMVR	SRS012273.2861-T1-C	0	4.9209e-05
NFVVEGGYDPMYGAR	SRS012273.2861-T1-C	0	0.000940596
EDGTIEESNQNLVMNDLR	SRS012273.2861-T1-C	0	0.000164823
ALAQSLFDDESNMVR	SRS023176.77260-T1-C	0	0.00320124
ALATSSLNIFGDQR	SRS012902.31884-T1-C	0	0.000225289
ALDDCDADIAK	SRS024132.85493-T1-C	0	6.52415e-05
KGEILGVAGLVGAQR	SRS077730.43496-T1-C	1	0
ALDHAQLELRPGK	SRS077730.43496-T1-C	1	0
ILDLVATNK	SRS077730.43496-T1-C	0	0.00537998
ALDNIDEVINILR	SRS024331.63438-T1-C;SRS050422.142926-T1-C	0	0.00321414
ALDNVNLQVEEGEIHALVGENGAGK	SRS017191.6617-T1-C	0	0
ALDSVFVQGVAPDAQLITMK	SRS042628.37186-T1-C	0	6.52415e-05
TDDASHFAPSTEAMAVSLSESTLSLLVNEK	SRS042628.37186-T1-C	0	0
ALDTDKFEAIEVGITK	WP_065446823.1	1	0
VFNLLGDPVDNLPAPEAK	SRS023914.26649-T1-C	0	0
ALDTGGPISVPVGEECLGR	SRS023914.26649-T1-C	0	0
ALEADQLILDTLGEHVAANYLTGK	SRS077730.116412-T1-C	0	0.00119489
ALEAGVNQLADTVK	SRS056519.28233-T1-C	0	0.00412707
ELLNEYEFPGDDTPIIQGSALK	WP_059066753.1	0	0
ALEDPDGEWGDK	WP_059066753.1	0	0.00100286
ETDKPFLMPVEDVFSITGR	WP_006771910.1	1	0
ALEDPTSEWGDK	WP_006771910.1	0	0.00143958
ALEEEFGVSAAAPVAVAAAPAAAAAAEEK	SRS020328.258444-T1-C	0	0
QYAYGYSAANYSAIR	SRS015217.58692-T1-C	0	6.52415e-05
NLNIGLEAAFLNNR	SRS015217.58692-T1-C	0	2.58732e-05
ALEGAAAGVQVINTSGQPGENAK	SRS015217.58692-T1-C	0	0
LTQEEFLKDVEWLSNLK	SRS015217.58692-T1-C	1	0
ALEGCEAQNTSTYPSR	SRS014287.129252-T1-C	0	2.58732e-05
ALEMIDMHGGDLFSEE	SRS017521.131403-T1-C	0	2.58732e-05
ALESLEEDYSPLYGCMK	SRS011529.21388-T1-C;SRS013687.28352-T1-C;SRS017103.6040-T1-C;SRS022137.17889-T1-C;SRS024331.19869-T1-C	0	0.000289273
ALFIPNGNWMEGEMK	SRS015217.81915-T1-C	0	0.0047205
ALFNAIAGNNIDDLVK	SRS024132.82165-T1-C	0	0.000225289
ALFNAIANNNIDDLVK	SRS019910.47851-T1-C	0	0.000225289
ALFNAIANNSIDDLVK	WP_006849381.1	0	0
VTSDYALIQPQK	SRS013687.94835-T1-C	0	0.00155778
ALFNTSNGIVTAGLK	SRS013687.94835-T1-C	0	6.52415e-05
LANRPVPAVTTEFNYGPAWGVK	SRS013687.94835-T1-C	1	6.52415e-05
GDKGDAGTSASAASYEYYVPDAESGYFDIYK	SRS013687.94835-T1-C	1	0
ALFPNTYGMPVITFEAGEAK	SRS024132.75205-T1-C	0	2.58732e-05
DNLAVLESLPADVAR	SRS024132.75205-T1-C	0	6.52415e-05
YGVQVIGCPK	SRS024132.75205-T1-C	0	0.000193926
KYGVQVIGCPK	SRS024132.75205-T1-C	1	0
ALGAIFGSEITR	OLA31651.1;SCH75445.1	0	0.00363079
ALGDEEPITCRPADLIPDELDTLR	SRS018351.133698-T1-C	1	0
ALGILNEVLTEMEQK	EEU98235.1;SRS048164.74091-T1-C;WP_035393208.1	0	0.000404898
ALGLGTDAEILDYFGDDER	SRS019601.81218-T1-C	0	0
ALGLVYPASQPVEGELPFTDKEEILDWMK	SRS014979.137211-T1-C;SRS015217.20687-T1-C	1	0
ALGMAQPLSSNILEFLK	SRS015578.7176-T1-C	0	2.58732e-05
GDFPMGETSTMGDFDYATDLVK	SRS015065.272516-T1-C	0	2.58732e-05
ALGVEGIHLYALNK	SRS015065.272516-T1-C	0	0
ALGVFTTGEGAEK	CBK99856.1	0	0.00273575
ALGYYDDQVDNFYVR	SRS015578.237576-T1-C	0	4.9209e-05
ALIEQELEQQR	SRS019582.3170-T1-C	0	0.000257377
SREEVSLPWGGK	SRS024132.36710-T1-C	1	4.9209e-05
ALIMGMDSEAGYQK	SRS024132.36710-T1-C	0	0.00074143
ALLAAFDFPFR	SRS050422.115979-T1-C	0	0.00537998
KSELEEIVSETK	SRS052027.14468-T1-C	1	0.00694554
ALLATHPYEEPAFDFYPLK	SRS052027.14468-T1-C	0	0
ALLDADQIVIAAGGGGIPVLEQDNHLR	SRS018351.133645-T1-C	0	0
PFSMEELTFR	SRS011271.32160-T1-C	0	0.00537998
GYSAELCPDGEAGYK	SRS011271.32160-T1-C	0	0.00157382
ALLDEVVYNILYTASDKPLNK	SRS011271.32160-T1-C	1	0
ALLDIIGTDALTK	SRS018351.24451-T1-C	0	0.000164823
GNAAIAEEFGK	SRS018351.24451-T1-C	0	0.00102521
WPAGTYVSNGK	SRS018351.24451-T1-C	0	0.00863925
ALLDIIGTPELTK	SRS049900.11421-T1-C	0	0.00636242
ALLEADADYRPVLK	SRS014459.94991-T1-C;WP_005609865.1;WP_023920886.1	1	2.58732e-05
ALLEADAEYRPVLK	SRS017821.83773-T1-C	1	0
ALLEADSDYRPVLK	SRS054956.63120-T1-C;WP_008373223.1	1	2.58732e-05
GGGYTGQAGAIR	SRS054956.63120-T1-C;WP_008373223.1	0	0.00636242
ALLEELGMPFK	SRS015217.4496-T1-C	0	0.00754674
LSYGNYVLPLK	SRS017433.35844-T1-C;WP_011964968.1;WP_057279445.1	0	0.000860572
ALLEIYNEQNGK	SRS017433.35844-T1-C;WP_011964968.1;WP_057279445.1	0	0.00278427
ALLLFETPQDALR	SRS051031.121796-T1-C	0	0.00143958
ALLLTFNTLEDVPAETLR	SRS011529.190132-T1-C	0	0.00749754
ALLMILDGWGIGDQGK	SRS015217.7347-T1-C	0	0
ALLSGINQLADTVK	SRS024435.78392-T1-C	0	0.000526971
ALLSPAALPFLEQIAQK	SRS012902.39411-T1-C	0	2.58732e-05
ALLYMGVGGCESGK	SRS013687.39902-T1-C	0	0.00051754
QYATLGLTGQK	SRS013687.39902-T1-C	0	0.00119489
ALMEASADYRPALK	SRS017521.891-T1-C	1	6.52415e-05
ALMEVLTSDDIK	SRS021484.130071-T1-C	0	0.00162518
ALMSLDVDYSPLFDSLK	SRS011302.12500-T1-C	0	0
ALMSMEGVDFSPLFDSLK	SRS015663.27164-T1-C	0	0
SKNEVIADIIALLQSPAK	SRS015663.27164-T1-C	1	0
NEVIADIIALLQSPAK	SRS015663.27164-T1-C	0	0
GTTSVMFSEVANAPAK	SRS015663.27164-T1-C	0	0.000257377
ALNAFIEAVTDELK	SRS062427.75409-T1-C	0	0.00074143
ALNDCATIESGIMCTIHAYTGDQMILDGPQR	SRS015264.100194-T1-C	0	0
VVISAPAGNDLPTIVYNVNHEQLTK	SRS012902.28368-T1-C	0	0
ALNDLAAIK	SRS012902.28368-T1-C	0	0.000940596
VEAGEDSITVDGK	SRS012902.28368-T1-C	0	0.000193926
YELADKVEAGEDSITVDGK	SRS012902.28368-T1-C	1	0
ALNENDAADTTEIK	SRS050422.24909-T1-C	0	0.000225289
ALNETNGDMDAAIEFLR	SRS017521.103431-T1-C	0	2.58732e-05
ALNEVFYLDDFLK	WP_007558158.1	0	0.000404898
ALNEVFYLPDFQQLEK	SRS014235.62685-T1-C	0	0.000225289
ALNLMGMEAGPLR	SRS022137.68818-T1-C	0	0.00449897
ALNQFFADIVVER	SRS052697.235076-T1-C	0	0.000404898
ALNSSADTFMELK	SRS012902.36013-T1-C	0	0.000404898
ALNSVQSFGK	SRS016056.10976-T1-C	0	0.00409431
WMISEAGGETIPSGMEK	SRS016056.10976-T1-C	0	0.00694554
ALPIEVTQGTLEGDIKPGSITFYR	CCX96821.1;EDP16205.1;WP_002565128.1;WP_002584245.1	1	2.58732e-05
LTGTAILNALQEK	SRS012902.41743-T1-C	0	0.00201061
ALPIIEITTNSGR	SRS012902.41743-T1-C	0	0.000404898
ALPIVAIPTTAGTGTEADPWAVITNEEK	SRS015663.3605-T1-C	0	0.00450791
ALPLIDQLFCEVNPIPVK	SRS016095.206077-T1-C	0	0.00175261
ALQDVGDKIDANDK	SRS023914.57321-T1-C	1	0.00939006
SQIFSTAADNQTAVDIHVVQGER	SRS023914.57321-T1-C	0	0
ALQSGTSHNFGDGFAK	SRS019582.21105-T1-C	0	0
ALQSGTSHNFGDGFAR	SRS015854.116144-T1-C;SRS018817.116854-T1-C	0	0.000828361
ALQSMWETWQEMHEPGTR	SRS012273.84247-T1-C	0	0.00143666
FGWYTMEGMDR	WP_081445636.1	0	0.00726842
ALQTPITEQTVFEK	WP_081445636.1	0	0.00074143
ALSAFVDSTQETVTGDVK	SRS016989.74991-T1-C	0	0.00175261
ALSEMVESIHVDGK	SRS020328.54503-T1-C	0	0.00749754
IIDVICSAGR	SRS020328.54503-T1-C	0	0.00695198
ALSGPININCDHSDSMGAR	SRS015065.101831-T1-C;SRS015217.225657-T1-C;SRS019582.66155-T1-C;SRS050422.163159-T1-C;SRS052697.86658-T1-C	0	0.00382589
ALSIENAQYIFR	SRS050752.100804-T1-C	0	0.00939631
FIDQHTTVTVER	SRS050752.100804-T1-C	0	0.00249514
ALSSEYTGFYNK	SRS014459.130901-T1-C	0	0.00380982
ALTATEGDMDAAVEFLR	SRS015663.10207-T1-C	0	0.000526971
ALTATEGDMDQAVEWLR	SRS020233.16077-T1-C;SRS049959.191270-T1-C	0	6.52415e-05
ALTEAEGDVAR	WP_003834716.1;WP_004222246.1	0	0.00754674
ALTLADHVVLADIYAAR	SRS015578.35753-T1-C;SRS050422.89831-T1-C;SRS050925.135928-T1-C;SRS054590.36617-T1-C	0	0
LAEVQDIVDAIEK	SRS011586.24289-T1-C;SRS018427.194165-T1-C;SRS048164.65441-T1-C	0	0.00273575
ALTSGLINQTYLVK	SRS011586.24289-T1-C;SRS018427.194165-T1-C;SRS048164.65441-T1-C	0	0.000312446
ALTTGDFSEGASTITQQLLK	SRS017521.25308-T1-C	0	0.00321414
LMELFNYNIPQR	SRS018351.163506-T1-C	0	0.000358668
ALVAGEDAGVLTEEGAK	SRS018351.163506-T1-C	0	4.9209e-05
ALVALVEK	SRS017521.285568-T1-C;WP_005348136.1	0	0.000182741
AVVDAGWMPHAHQVGQSGK	SRS017521.285568-T1-C;WP_005348136.1	0	0
YSFTDEQGQPR	SRS015369.33598-T1-C	0	0.000404898
LYLVNSGFGYDNR	SRS015369.33598-T1-C	0	0.00694554
ALVAPLSSAPSVISELK	SRS015369.33598-T1-C	0	0.00671268
ALVAQPGLLLLDEPLSNLDAK	SRS014923.16849-T1-C;SRS048164.7428-T1-C	0	0
ALVDDPESVVVNER	SRS015217.136304-T1-C	0	0.000225289
ALVDNPDEVVVTEK	SRS015663.98957-T1-C;SRS016335.156452-T1-C;SRS017191.155987-T1-C;SRS048164.10659-T1-C;SRS064276.177636-T1-C	0	0.000193926
ALVIEPSVLLFDEPLSNLDAK	SRS011302.116940-T1-C;SRS015663.206029-T1-C;SRS019161.164928-T1-C;SRS019397.86430-T1-C;SRS024009.27516-T1-C;SRS049995.11679-T1-C;SRS052027.120709-T1-C	0	0
ALVIINPNNPTGSVYPR	SRS017103.218914-T1-C	0	2.58732e-05
ALVNAYEGLFGK	SRS017191.66643-T1-C;WP_001107113.1;WP_001107114.1;WP_001107118.1;WP_001107119.1;WP_024219479.1;WP_073544116.1;WP_073691862.1;WP_074676190.1	0	0.00100286
ALVNPNAENETEIKEIEK	SRS015264.158324-T1-C	1	0.000828361
ALVNPNPENEQELK	SRS014459.146234-T1-C	0	0.000526971
ALVSHGGLNTLASFQK	SRS013687.113255-T1-C;SRS019582.6483-T1-C;SRS024132.258211-T1-C;SRS058770.28548-T1-C	0	0.00100286
AQCDIALYPESYFQDK	SRS024132.66473-T1-C	0	2.58732e-05
ALVSLQQNGESTLGAEVTK	SRS024132.66473-T1-C	0	0
ALVTDPTMIMADEPTGALDSK	SRS014235.143020-T1-C	0	2.58732e-05
ALVVLSESDENAVLSAR	SRS057717.60016-T1-C	0	0
ALYAQSCLLNQGFVK	SRS011586.81920-T1-C	0	0.00695198
SAEYMTHAPLGSLNSVGGVATEINAVNYVSPR	GAT89902.1;WP_042855049.1	0	0
ALYFGGVYDTWAPGGGDVR	GAT89902.1;WP_042855049.1	0	0.0017691
ALYGQDVPAAQVQLQK	SRS017433.135030-T1-C	0	0.00109313
ALYIETLGNPNSDVVDIEK	SRS063040.63542-T1-C	0	2.58732e-05
TFDVTSNALTK	SRS024132.96791-T1-C	0	0.00307246
LFGINDINQWIAPTK	SRS024132.96791-T1-C	0	6.52415e-05
ALYNALFPFAGK	SRS024132.96791-T1-C	0	0.00100286
GTALPSAWK	SRS020328.64835-T1-C	0	0.00766236
ALYNSGVMQQILSDASK	SRS020328.64835-T1-C	0	0.000164823
LTSVITAADFAAMNSNGNK	SRS020328.64835-T1-C	0	6.52415e-05
ALYPHMTVYDNMAFGLK	SRS049959.152280-T1-C	0	0
AMAAPYVNMK	SRS043001.113118-T1-C	0	0.00278987
FIVSPGLNPR	SRS043001.113118-T1-C	0	0.00406964
AMADAAAYEAEDSR	SRS054956.29794-T1-C	0	0
AMADTEHGNVVYPAVEINDFPR	SRS015663.28882-T1-C	0	0.00156624
VDLYDAIEIAK	SRS016095.98956-T1-C	0	0.00109313
AMAHIGNIDVTDLTVSEAAIQVLR	SRS016095.98956-T1-C	0	0
SPATNVLTTAELQQMDPQELVDR	SRS024625.155679-T1-C	0	2.58732e-05
AMALFEEILADAQVNK	SRS024625.155679-T1-C	0	0.000257377
AMAPGESYTFQVR	CUP67637.1	0	0.000828361
ATVNPVLATPGNVK	CUP67637.1	0	0.00385157
LKPAAVSFTTDAEK	CUP67637.1	1	0.000828361
MVDVSDDSLYTAWVGSNFK	SRS052027.133011-T1-C	0	0
AMAWLDAYLEAK	SRS052027.133011-T1-C	0	0.00074143
DAGIPVIIVDR	SRS052027.133011-T1-C	0	0
AMCGGEGAMPSGDAGMGFVIPFK	SRS020233.122372-T1-C	0	0.000296152
AMDNVRPTLEVKPK	SRS013687.194815-T1-C	2	0.00381734
AMEEFKPDWIVAMGGGSPIDAAK	SRS015217.83481-T1-C	1	0
LLKPLEYYQQK	SRS024132.54408-T1-C	1	0.00537998
AMEMQNTDITNYIEDHVK	SRS024132.54408-T1-C	0	4.9209e-05
AMEQANLYGHPLQR	SRS050422.37290-T1-C;SRS063985.7700-T1-C	0	0
AMETIAEEMAAWMDAHGVK	SRS017521.15555-T1-C	0	0
AMFPDTAYGFVSGGDPASIPALTYEK	SRS048164.12950-T1-C	0	0.000193926
AMGADFLMLGR	SRS015190.50139-T1-C	0	0.00320124
AMGEEYVILTNPR	SRS011529.1132-T1-C	0	0
NYAMSLGAPTLQK	SRS011529.1132-T1-C	0	0.00167532
WTDTWPTDFLHEGVMK	SRS022071.264006-T1-C	0	0.000386808
AMGIDEFLQIQTDAYNAYK	SRS022071.264006-T1-C	0	0.00101346
FATEDADGDGDPTNEIGITNAASSGLLSGDLR	SRS022071.264006-T1-C	0	0.00248846
AMGVEGTENMTQEEYRK	SRS050422.152814-T1-C	1	2.58732e-05
AMHLSWSAAEVDEK	SRS063040.57008-T1-C	0	0
AMIANTFLEVADALETGQYGK	WP_002565767.1;WP_002577057.1	0	0
FEPDWIIAMGGGSPIDAAK	SRS014459.51370-T1-C	0	0
AMICVGGGSMK	SRS014459.51370-T1-C	0	0.00320124
LPEIAKNAIGDACTGSNPR	SRS014459.51370-T1-C	1	0.00175261
AMIDQGADVFFGDASAVDSGAR	SRS015217.22901-T1-C;SRS024009.53414-T1-C	0	2.58732e-05
AMIEELNITVPVALHLDHGTYEGCYK	SRS024549.23989-T1-C	0	0
AMLAAEQHVVTPALER	EFU52024.1;SRS012273.281677-T1-C;WP_000349589.1;WP_000349590.1;WP_000373984.1;WP_000373986.1;WP_000373989.1;WP_000373990.1;WP_000374002.1;WP_000374007.1;WP_024219149.1;WP_024231523.1	0	0.000225289
AMLHFCENPGK	SRS017191.141755-T1-C	0	0
AQVASISAADDEIGNLIADAMEK	SRS048164.19145-T1-C	0	0
ELTTIVDGLGDKDAIAAR	SRS048164.19145-T1-C	1	0
AMLQDIATLTGATVISEEVGR	SRS048164.19145-T1-C	0	0
AMLQDMAILTGAQVVSDELGLK	BAR03298.1;WP_004223639.1	0	0
FGLDLDFTEGMR	BAR03298.1;WP_004223639.1	0	0
GYIAPYFVTNAEDQTAVLEEPYILLTSGK	BAR03298.1;WP_004223639.1	0	0
SLPDGQGLNAATNEYEDLLAAGVTDPVK	BAR03298.1;WP_004223639.1	0	0
AMNEAYANDGFENPR	SRS019910.129395-T1-C	0	0.00903031
TYVYGSPTVVDWLDGKPQLGK	SRS019910.129395-T1-C	1	0.00104697
AMQEDGTFDLLPK	SRS042628.77943-T1-C	0	0.00149325
AMQYAGNFMNELYMK	SRS023526.11160-T1-C	0	0.000225289
AMSDPVADMLTR	SRS063040.69855-T1-C	0	0.00201061
AMTALFEIINGNR	SRS022609.81035-T1-C	0	0.000940596
AMTVVLPTGEITHLGATVSK	SRS018427.106664-T1-C	0	0
FACVGGNVATNAGGMR	SRS018427.106664-T1-C	0	0.000257377
AMVAGTLANFQHPTLK	SRS017191.54550-T1-C	0	0.00105455
AMVPLAEMFGYVTALR	SRS024132.27538-T1-C	0	0
QEIPMESIDAGDIGAGVGFK	SRS024132.27538-T1-C	0	0
DILGANPIAIQIPIGAEENFK	SRS024132.27538-T1-C	0	0
GLVQGMEEGR	SRS024132.27538-T1-C	0	0.00604242
DTPGHVDFTAEVER	SRS024132.27538-T1-C	0	0.000193926
FGYFDDANK	SRS014979.244232-T1-C	0	0.00658915
ASNSVADGWSPVASHYK	SRS014979.244232-T1-C	0	0.00296488
AMWDALLSK	SRS014979.244232-T1-C	0	0.00537998
AMWLMLQQDKPDDYVIATNETR	SRS015578.118327-T1-C	1	0
EDPNNIIMELTVIEK	SRS012902.18020-T1-C	0	0.000296152
AMYEFGGDGGDDSGYSISYTKPWLDEK	SRS012902.18020-T1-C	1	0
GVSYTATITTDLANSK	SRS014979.238384-T1-C	0	0.000940596
QYGMTEDEVR	SRS014979.238384-T1-C	0	0.00452412
ANADFDIAGDLAALK	SRS014979.238384-T1-C	0	2.58732e-05
VNPETGFPTDAEGDTIEYTVESDWNTVLGK	SRS014979.238384-T1-C	0	0.000193926
ANAEPEYDTIDEADVLDTDTVVEHITEEPK	SRS015663.35644-T1-C	0	0.000358668
LGEAGVEIPSIETK	SRS016753.35465-T1-C	0	0.00157382
ANAVESAPSEWNAWNSYK	SRS016753.35465-T1-C	0	0.000257377
LEAEIAAAK	SRS016753.35465-T1-C	0	0
ANCGCGVMTNDVIQLR	SRS019601.44702-T1-C	0	0
VQVGPAYKPVTSDVLEYDEVVAK	SRS019601.44702-T1-C	1	0
QDVLGDLMSR	SRS017521.1629-T1-C	0	0.000193926
ANDIDVPAALIDSEIDVLR	SRS017521.1629-T1-C	0	0
ANELGDIIDYIGVGPVYATQTK	SRS017433.79219-T1-C;SRS024435.142763-T1-C	0	0.000225289
ANEQEALNLMNYGIEGR	SRS077730.65362-T1-C	0	6.52415e-05
ANFEGECSEVGMYLAMAR	SRS017521.67287-T1-C;SRS050422.57236-T1-C	0	0
TGNTYVTEHVVGIGK	SRS017521.67287-T1-C;SRS050422.57236-T1-C	0	0
NNLDAIHDTVHEMAR	WP_055168373.1	0	0
EGYPEVGLYWEK	WP_055168373.1	0	0.00380982
ANFEGECSEVGMYLCMAR	WP_055168373.1	0	0
ANFSHFADGNFFVSK	SRS023526.5775-T1-C	0	0
ANFVACHNPSYINK	EEG90324.1	0	0.00287032
APDLAGYEDFLNGEVR	EEG90324.1	0	0
TGAIAQFAAGGK	EEG90324.1	0	0.00253573
ANGAEIDDGAINGIK	SRS012273.97957-T1-C	0	0.000860572
ANHQADVLDVLASGK	SRS015065.41662-T1-C	0	0
ANHTSDEYGLFLTEFLR	SRS013158.10868-T1-C;SRS016495.129635-T1-C	0	0.00321414
ANIAPENVDEVMFGCILTAAQGQNVAR	SRS014459.29071-T1-C	0	0
ANINPAHVDSEDHMESNMAK	SRS012902.11984-T1-C	0	0
NALTDAEGDFDK	SRS012902.11984-T1-C	0	0.00939631
ANINTVEDLISK	SRS016095.30931-T1-C	0	0.00365776
ANIQYYDVILKPVITEK	SRS014923.30924-T1-C	1	0
TEADFPMDVK	SRS024132.5121-T1-C	0	0.00365776
ANIVTSNGNVVEGTEILSNVVSLNK	SRS024132.5121-T1-C	0	0
APTANITQSLAGR	SRS024549.34657-T1-C	0	0.000225289
SPLAYDWDGNPNDPGKPSLSK	SRS024549.34657-T1-C	1	0
NLNAEDIDQITILK	SRS024549.34657-T1-C	0	0.000193926
SGDSYYHTWGHIQNK	SRS024549.34657-T1-C	0	0
ANKFDIDPEIGDGNLYTYPVSR	SRS024549.34657-T1-C	1	0.00575751
DFNIGFDFGSLNNR	SRS024549.34657-T1-C	0	0.00448373
ILSLGDNDEDILK	SRS017191.63824-T1-C	0	0.000328033
ITLDASYYNK	SRS017191.63824-T1-C	0	0.00278987
VGESVGSFYGYK	SRS017191.63824-T1-C	0	0.00143666
GVPDWTGSMINTLR	SRS017191.63824-T1-C	0	0.00200816
ANLIQLGYTFDSNQLAK	SRS017191.63824-T1-C	0	0.000164823
ANLVLANIDNVPEK	SRS051031.66447-T1-C	0	0.00157382
DIEQATNLLPEQQTGVNLGR	SRS051031.66447-T1-C	0	0
ANLYDLDAACALIPQVSTAK	SRS024331.129547-T1-C	0	0
ANNADITIAAMPVPIEEASR	SRS019397.14047-T1-C	0	0
IIDFPLSNCINSGVDTVGVLTQYQPLR	SRS019397.14047-T1-C	0	0
VYQFDLATIGENSIIPDGVK	SRS019397.14047-T1-C	0	0
ANNNVQAQETESLNIR	SRS022609.977-T1-C	0	0.000257377
IADEYSSTDAGNLANLYAGLCYANLGK	SRS022609.977-T1-C	0	0.00201061
ANNRPVSGNNSNNSALGMYTFPTTLDIR	WP_007899187.1	1	0
ANPIVTFEMENGDVIK	SRS019601.202903-T1-C	0	0.00175261
ANPNSFASLGANAQQMLASAEQTSAELLDR	SRS051031.111998-T1-C	0	2.58732e-05
ANPTIENVQHGVEAFK	SRS015217.4303-T1-C	0	6.52415e-05
ANPVVTFEMENGDIMK	SRS018351.152512-T1-C	0	0.000164823
ANSAIQLAQPSDFDWEK	SRS053335.27298-T1-C	0	0
ANSLCGLGQTAPNPVLSTLHFFR	WP_002588225.1	0	2.58732e-05
LYLTNVVTGK	SRS017521.77745-T1-C	0	0.00278987
VTAYVEPALMEAK	SRS017521.77745-T1-C	0	0.00149325
LFFASDYFGQMYEAAVK	SRS017521.77745-T1-C	0	0.000182741
ANSSVDYAMLEYCIR	SRS017521.77745-T1-C	0	0.000328033
ANTEYGDLDITINLSKPEK	CBL07299.1	1	0
ANTLSIAEQQLVELLR	SRS017433.15509-T1-C	0	0.000940596
ANVDVIVIDSAHGHSENILR	SRS019397.124473-T1-C	0	0.000182741
MGGALSNTPAADLGAIVIK	SRS013158.31973-T1-C	0	0
EELDEFSANSQQK	SRS013158.31973-T1-C	0	0.00149325
ANVKPEMVDEVK	SRS013158.31973-T1-C	1	0.00365776
HMGMTAENVCTNETYQK	SRS019787.17372-T1-C	0	0
PLATWVAGALAGVEPEVMGLGPIAATK	SRS019787.17372-T1-C	0	0
ANVKPEQVDHVYMGCVIQAGLGQNVAR	SRS019787.17372-T1-C	1	0
DGAFKDEIVPVVIK	SRS019787.17372-T1-C	1	0
GDTVFDTDEGPR	SRS019787.17372-T1-C	0	0.00253573
ELGVKPLATWVAGALAGVEPEVMGLGPIAATK	SRS019787.17372-T1-C	1	0
GMYTLMADIVK	SRS017191.62170-T1-C	0	0.00102521
YFGGEEFSDDEIR	SRS017191.62170-T1-C	0	0.00170751
ANVLEGSIVPVLMGSNILAR	SRS017191.62170-T1-C	0	0
ANVTTGQIYQEVLR	SRS018351.168217-T1-C	0	6.52415e-05
VTYVAPAAYDAQGHLR	SRS013951.278711-T1-C	0	0
AVTECDVAHDAGLK	SRS013951.278711-T1-C	0	0
QPTTYTVNLTDTVTK	SRS013951.278711-T1-C	0	0.0012469
ANVTYMDGTTAVVDLSK	SRS013951.278711-T1-C	0	2.58732e-05
VDTAYTLYVNGQK	SRS013951.278711-T1-C	0	0.00149325
ATSIDGAQSVIYYNAK	SRS013951.278711-T1-C	0	0.000296152
ANVYLQGISSTLGGK	SRS020233.338336-T1-C	0	0.000182741
TADQLGTIVIK	SRS020233.338336-T1-C	0	0.00201274
APAEPETAPAAPVVEAAR	SRS063985.89077-T1-C	0	4.9209e-05
APALTAITVPDGVDYDSPDGKPCK	CCX83447.1;SCJ45264.1;SRS015190.3898-T1-C	1	0.00201274
APATELYSLSDAPGFLTLK	SRS043001.3431-T1-C;SRS047014.23825-T1-C	0	0
APDCGGIICEQSCK	SRS022609.80236-T1-C	0	2.58732e-05
APDTWTVPYLPIDPTDIGR	CDE66269.1;CUN78923.1;WP_055226537.1;WP_055266690.1	0	0.000404898
APECFEIETR	SRS011586.86857-T1-C;SRS016267.14095-T1-C	0	0.00609223
APEEIQDLVQDFTAK	SRS012273.200914-T1-C	0	6.52415e-05
APEHIEVSFPVK	SRS015578.40863-T1-C;SRS016335.70756-T1-C	0	0.000296152
EIVDTFHLVGQAVGAK	SRS023176.33570-T1-C	0	0
APEVTAVPVGEER	SRS023176.33570-T1-C	0	0.00321414
APFDNIDFR	SRS024549.10350-T1-C	0	0.00162518
APFNYVPEEGLEAIK	SRS018351.57339-T1-C	0	0.000296152
EKEEILATVIDQVK	SRS018351.57339-T1-C	1	0.0017691
APGLIVTQSGGGVNAK	SRS024132.18123-T1-C	0	0
TLDEVVVVGYGTTSK	SRS024132.18123-T1-C	0	2.58732e-05
NMSIGYDFK	SRS024132.18123-T1-C	0	0.00537998
DFNLGIDFSSLNSR	SRS024132.18123-T1-C	0	0.000386808
NLGYYTDYLDILNNPK	SRS024132.18123-T1-C	0	6.52415e-05
IGTQEMNEDIYDK	SRS011239.40130-T1-C	0	0.000860572
QEFHAVYTQFDGTK	SRS011239.40130-T1-C	0	2.58732e-05
APIAAENYTAAEK	SRS011239.40130-T1-C	0	0.000225289
YDGTSDMESQMYTK	WP_018998745.1	0	6.52415e-05
KVEGLPAIPDFGMLFTLPVDYDQIK	WP_018998745.1	1	0
IAHDLDIMK	WP_018998745.1	0	0.00211326
FNYQNFTLVPSETSVK	WP_018998745.1	0	2.58732e-05
APIDNDNGCGMPFDTAQWK	WP_018998745.1	0	0
APIILDVAAVHGIYECADIAR	SRS011586.198139-T1-C	0	0.00201061
APLEGDVITDAKDEFDQMGSPVVSMK	SRS024132.78437-T1-C	1	0
GVSFMENQVGWHGK	SRS015854.7135-T1-C	0	0.00074143
VINIHTIKPLDEDLVVAAAK	SRS015854.7135-T1-C	1	0
APNDEEYAIAMEDLK	SRS015854.7135-T1-C	0	0
APNDEEYAQAMTELR	SRS015217.4341-T1-C	0	0.000225289
TQTPYLELVNLLELEK	SRS015264.158326-T1-C	0	6.52415e-05
APNSVCIEQGVAWR	SRS015264.158326-T1-C	0	0.000526971
APNVTGDQLVQIASK	SRS050422.159559-T1-C	0	0.000328033
APQDGTVATVDVAK	SRS018351.43094-T1-C	0	0
MDPGASVLHYAQECFEGLK	SRS018351.148062-T1-C	0	2.58732e-05
SGEVTEVFACGTAAIITPIGR	SRS018351.148062-T1-C	0	0
APQEVDYCVIASPSGPYFPGGVKPVSIWVEDK	SRS018351.148062-T1-C	1	2.58732e-05
APQLDMFEITPGDDIQR	SRS023176.61381-T1-C	0	0
APQWTGGGIVFAPTPR	SRS051031.106828-T1-C	0	2.58732e-05
APQWTGGGVVFAPVPR	SRS018351.133923-T1-C	0	0
LVVVDALTLADVK	SRS018351.133923-T1-C	0	0.000404898
APQWTHGGVVFAPVPR	SRS015217.18165-T1-C	0	0
FIVLDELKLDEIK	SRS015217.18165-T1-C	1	0.00365776
APSGFEDEAVAVAK	SRS021948.187605-T1-C	0	0
APSVGDGSLDDLKEDVK	SRS013687.62846-T1-C;SRS017521.265315-T1-C	1	2.58732e-05
APTDNDMGAGLQNR	SRS015217.36818-T1-C	0	0
WCDGTYLEDQDFFR	SRS015217.36818-T1-C	0	0.000193926
DLSAYYMEWQVLK	SRS015217.36818-T1-C	0	2.58732e-05
TENDQIVVNAEYDMK	SRS015217.36818-T1-C	0	2.58732e-05
APTDNDYGAGLQNR	SRS023914.24693-T1-C	0	0.00104697
DTTPAQIVAVYENTTK	CDD55471.1	0	0.000860572
APTGDYQAFLK	CDD55471.1	0	0.00143958
APTISNAMDPIAVEGGTLYSMLK	SRS014235.152426-T1-C	0	0
APTIYAWVPGTPTK	SRS023526.17860-T1-C	0	2.58732e-05
APTPEEVEDMLFANK	SRS012902.2362-T1-C	0	0.000193926
APTSSLTSSLAGK	SRS019910.56154-T1-C	0	0.000164823
APTTTISEVTAFESYK	SRS019601.207664-T1-C	0	6.52415e-05
TDFLTSMFNFR	SRS019601.207664-T1-C	0	0.00086522
EGVDFFPLNVEYEEK	SRS055982.22210-T1-C	0	0.000404898
DAALLPIMDK	SRS055982.22210-T1-C	0	0
APVAGISCGLITEGDR	SRS055982.22210-T1-C	0	0
SDLALTVAATMDK	SRS055982.22210-T1-C	0	0.000828361
APVAGISCGLITEGER	SRS015217.4502-T1-C	0	6.52415e-05
APVFEPLPK	SRS019397.93178-T1-C	0	0.00595617
APVILGVSEGAAK	SRS016095.102311-T1-C	0	0.000296152
LPLVLHGGSGIPDEMIK	SRS016095.102311-T1-C	0	0
APVMIQTTPSTVK	SRS014313.47538-T1-C;SRS016095.217024-T1-C;SRS016267.89371-T1-C;SRS023526.148198-T1-C;SRS050422.80799-T1-C;SRS054590.13243-T1-C	0	0.00105455
APVSGIAMGLIK	SRS024435.1726-T1-C	0	0.000164823
APVSMVLNNVPAEVDENTPLEK	WP_006848533.1	0	2.58732e-05
APVTQILGGGLSVVVDEAR	SRS015782.68118-T1-C	0	0
APVVAEIAEAVK	SRS019685.129702-T1-C;SRS053398.67446-T1-C	0	0.00143958
APVVSNEILGEAIR	SRS015264.116397-T1-C;SRS019601.99528-T1-C	0	2.58732e-05
GANVAILGALMEK	SRS015264.116397-T1-C;SRS019601.99528-T1-C	0	6.52415e-05
APVYNDIVNTDFANK	SRS015578.98716-T1-C	0	0.000257377
APYFDAEALSTATYNDK	SRS011239.58777-T1-C;SRS011302.209125-T1-C;SRS014287.81684-T1-C;SRS015663.50101-T1-C;SRS015854.17787-T1-C;SRS017821.222134-T1-C;SRS023971.73828-T1-C;SRS051882.36912-T1-C;SRS054956.18469-T1-C	0	6.52415e-05
AYINCYTANSGYTNVAR	SRS015264.158322-T1-C	0	0
APYGAWPAQCYGYYDDDDKGLK	SRS015264.158322-T1-C	1	0.00217558
AQAAIENMLPYER	SRS015578.57191-T1-C;SRS015960.26583-T1-C;SRS055982.27063-T1-C;SRS065504.33469-T1-C	0	0.00370273
IPDYIVEPSVDVVMGELLPK	SRS015578.57191-T1-C;SRS015960.26583-T1-C;SRS055982.27063-T1-C;SRS065504.33469-T1-C	0	0.000289273
AQAGAICVVEPISMDAPK	SRS012273.20944-T1-C;SRS019267.8677-T1-C	0	0
AQALEPQLVEWR	SCH24933.1	0	0.000828361
VAMGGTDNMFGK	SRS024549.6301-T1-C	0	0.00365776
GAIAPSIFGNISSHR	SRS024549.6301-T1-C	0	6.52415e-05
AQAVYDALVAEGVK	SRS024549.6301-T1-C	0	2.58732e-05
WSDNIFVSVGGGIHAIENDGFNK	SRS024549.6301-T1-C	0	2.58732e-05
AQDGVGLILPGMQCIR	SRS014613.13930-T1-C	0	0
GAMPYETDFVEFGR	SRS014613.13930-T1-C	0	0.00941724
TLTFTELLK	SRS014613.13930-T1-C	0	0.00177827
AQDLALAYGLAIGGAR	SRS014979.78875-T1-C	0	0.00143666
AQDWEGFQELVSK	SRS011405.27121-T1-C	0	0.000404898
AQEAAQALFSGK	SRS012902.38525-T1-C	0	0.00155778
LLDILVDNK	SRS012902.38525-T1-C	0	0.00521249
AQEEDFYGQFENK	SRS050925.109476-T1-C	0	0.00149325
AQELNSPVILGVSEGAGK	SRS043701.75050-T1-C	0	0
AQENAIVVLEDFTMEAPK	SRS011529.19210-T1-C	0	2.58732e-05
AQFEAYDSIDK	WP_021750737.1	0	0.00903031
AQGSVVGPAAYLPAVAGFLLEK	SRS014979.233303-T1-C	0	0
PDGTGFQPELSLEPVAK	SRS014979.233303-T1-C	0	0
AQGSYFWDVDGNK	CDB41640.1	0	0.00579416
AQGYEIGISMLDETK	SRS014979.25972-T1-C	0	0
TVVWNGPMGVFENPTLAAGTLAVAEALAK	SRS014979.25972-T1-C	0	0
GAYTGEISAEMLLDAGVK	SRS014979.25972-T1-C	0	0.00104697
AQIGVTTSEYDK	SRS014683.30737-T1-C	0	0.000404898
EVYCDMISAGIVDPAK	SRS014683.30737-T1-C	0	0.000257377
AQIGVTTSEYDKEK	SRS014683.30737-T1-C	1	0.000828361
AQIGVVGLAVMGK	WP_006500812.1	0	0.000828361
AQIGVVSDPHTGPLHAR	SRS052027.145694-T1-C	0	0.000164823
AQIPETTSEFDK	SRS022137.74776-T1-C	0	0.00304463
LDSASMEDLGSASQVR	SRS022137.74776-T1-C	0	0
VGAATEVELK	SRS022137.74776-T1-C	0	0.00450791
AQVASISAADEEIGGLIADAMEK	SRS022137.74776-T1-C	0	0
AQITAALVK	SRS024331.195943-T1-C	0	2.58732e-05
AQLEEFQNMIAER	SRS015217.14237-T1-C	0	0.00154145
AQLELSEACGK	SRS014313.12665-T1-C;SRS014459.83752-T1-C	0	0.00210978
AQLLAAVADVDALIVR	SRS015217.29743-T1-C	0	0.00277846
AQLVEMLYCQAGSPK	SRS017307.10538-T1-C;SRS020328.97342-T1-C;SRS021484.161774-T1-C	0	0.00210978
AQMNFGGVIENVMTR	SRS047044.23931-T1-C	0	0.00074143
AQMVDMLSR	SRS023914.6600-T1-C	0	0.00658915
VNFNTTNSLQTR	SRS023914.6600-T1-C	0	0.000358668
VLNGLGTPAVEFTSPK	WP_065437444.1;WP_065447201.1	0	2.58732e-05
AQNEVAESITANDDATQYDIK	WP_065437444.1;WP_065447201.1	0	0
LTFSYNADGGAK	WP_065437444.1;WP_065447201.1	0	0.00410429
GYDALQDTDNLK	WP_065437444.1;WP_065447201.1	0	0.00143958
GANVQTISGLNTYR	SRS064276.34042-T1-C	0	0.00143958
AQNNAVVVVEDFSFEAPK	SRS064276.34042-T1-C	0	0.000386808
AQPGQFLMFR	SRS017307.45579-T1-C	0	0.00816264
AQPLQFLPGSDLVK	SRS014979.71181-T1-C	0	0.00307713
AQQIVQSVIDSGQAFNVIYAENDDMAK	EDR47320.1;SRS014923.104993-T1-C;WP_040015415.1	0	0.00579416
AQQWLTPAFDEETR	SRS011529.4287-T1-C	0	0.000147549
HGLTLEDVYK	SRS022071.55432-T1-C;SRS050422.57829-T1-C	0	0.00382589
AQTRPEGSLTVDELDK	SRS022071.55432-T1-C;SRS050422.57829-T1-C	1	6.52415e-05
AQVAQALYNLAGQPK	SCI85332.1	0	0
AQVGPAYKPITSEYLDYDEVVK	SCJ01247.1	1	2.58732e-05
AQVIGITGAPGAGK	SRS045713.23736-T1-C	0	0.0017691
TVGIVAVDPTSPFSGGAILGDR	SRS045713.23736-T1-C	0	0
AQVPLSEMFGYATDLR	SRS017103.88313-T1-C;SRS024132.211192-T1-C	0	0.00143666
AQYGIIYIDEIDK	SRS015264.45477-T1-C;SRS017191.18143-T1-C;SRS017307.62268-T1-C;SRS042284.81978-T1-C;SRS050422.141475-T1-C	0	0.000828361
WNMLHPLETPR	SRS017521.81884-T1-C	0	0.00320124
VQLLGSGSILR	SRS017521.81884-T1-C	0	0.00863925
AQYLIDQLLAEAR	SRS017521.81884-T1-C	0	0
AQYLVDGLTDSVMGLGFK	SRS015578.47041-T1-C	0	0
ICQADITPDSCNLYIIVDGTAGCIPFR	SRS015578.47041-T1-C	0	0
TSGCENIYTEYSGSTTCGEGTGCCENGR	SRS015578.47041-T1-C	0	0
AQYTCFPNEEGGIVDDLLVYHYESEK	SRS055982.30117-T1-C	0	6.52415e-05
ASAEVWDALENVIHDHPVLLNR	WP_021680702.1	0	0
ASSSSDSFLSAASFQETTK	WP_021680702.1	0	0.000107458
ASATESFGYNTDEIVSSDIVGMR	SRS053335.91362-T1-C	0	0
ASDFIDALVTMQK	SRS049900.23589-T1-C	0	0.00314383
ASDNAQDGISLIQTAEGALNEAHSILQR	SRS058770.17898-T1-C	0	0
ASDNAQDGVSLIQTAEGALNEAHSILQR	SRS012273.99174-T1-C	0	0
ASDNAQDGVSLIQVAEGALNETHSILQR	SRS013158.22343-T1-C	0	0
ASEDVIFGQWFQR	SRS024132.11472-T1-C	0	0.000404898
ASEIPEAIR	SRS015190.21804-T1-C	0	0.00205756
ASELLSSVWTLPPSQLLR	SRS019910.71584-T1-C	0	0.00143666
ASEQDFVDGASDLSAMLK	SRS013951.190028-T1-C;SRS015663.147361-T1-C;SRS024132.277548-T1-C;SRS050422.222676-T1-C;SRS052697.220562-T1-C	0	0.000257377
ASEWGFNDMYSR	SRS015663.16631-T1-C	0	0.00598845
ASFAGDNQPLILVDGVER	SRS015663.27841-T1-C	0	0
MLLIEAEAAQR	SRS020328.8590-T1-C	0	0.00109313
ASFEQWGAEGVDEYLAQEAVAYTGTDADK	SRS020328.8590-T1-C	0	0
ASFTDEQLNDNFQSLMGAINK	SRS017191.20378-T1-C	0	0
ASFYEFINAAK	SRS021948.17698-T1-C;SRS024435.114396-T1-C	0	0.00102521
ASGAYAEDGIVQEAVR	SRS022071.118959-T1-C	0	0.00148903
ASGSDNVFSLNNYVFK	SRS018427.171391-T1-C	0	0.00104697
ASGSPTAGAYYYSNGGSWR	SRS050752.26125-T1-C	0	0.00655004
LLQQSGTFDSR	SRS017191.49621-T1-C	0	0.000289273
ASGTDEAVVLVPPIR	SRS017191.49621-T1-C	0	2.58732e-05
ASGVLLPVFSLPSK	SRS015217.86469-T1-C	0	0.00105455
ASIDALVTAINNR	SRS050422.45720-T1-C	0	0.000526971
EIEVGFPAASETEYEFLR	SRS050422.45720-T1-C	0	0
ASIDEILSEPYDFK	SRS011302.9360-T1-C	0	0.000526971
YEVIDNPGMYYEMHYR	SRS049995.34478-T1-C	0	0
ASIGSQGNDNIGDFLYTDR	SRS049995.34478-T1-C	0	0
FNIINSNNSLGTSFK	SRS049995.34478-T1-C	0	6.52415e-05
VGVLSNDFFVNLLDMR	SRS017521.127516-T1-C	0	6.52415e-05
VLGANFDGSK	SRS017521.127516-T1-C	0	0.000877637
ASLADIIVLAGVVGVEK	SRS017521.127516-T1-C	0	0
ESDKGYELEMDLPGFK	SRS045713.128298-T1-C	1	0
ASLENGYLTITAEK	SRS045713.128298-T1-C	0	0.000526971
TFYVGDEIEQDDIK	SRS045713.128298-T1-C	0	0.000193926
ASLNASVVPVEYEGIK	SRS017521.21453-T1-C	0	0.00594691
YDVLDGNEYR	SRS045645.188491-T1-C;WP_005942498.1	0	0.00452412
ASLNNYVYYDFLSNK	SRS045645.188491-T1-C;WP_005942498.1	0	0.00143958
SLGAHDFDIMVGGEEQHFHR	SRS045645.188491-T1-C;WP_005942498.1	0	0
ASLQDGPGANAIWNITNVTR	SRS022609.84676-T1-C	0	2.58732e-05
NYMCVSNEMAEPTSWGK	SRS016495.22244-T1-C	0	2.58732e-05
GYHYDTVFGAGGK	SRS016495.22244-T1-C	0	0.00149325
ASLTAWGAGVGMHGIPGDVSSPSR	SRS016495.22244-T1-C	0	0
NVTLVSQIVPGQQESLLHWFIGDGK	SRS016495.22244-T1-C	0	0.00086522
MLEDGYMMVK	SRS015217.12799-T1-C	0	0.000860572
ASMATITNPDDLNALEAALK	SRS015217.12799-T1-C	0	0
ASMQTIINPDDMNAVEAALK	SRS014459.49238-T1-C	0	0
GSPTNILTSFTPPQK	SRS014459.49238-T1-C	0	0.000193926
GAGQMLEGNDMATCEK	SRS014459.49238-T1-C	0	0.00074143
ASNAGGVATSGLEMSQNSER	WP_055185008.1	0	0
EYAETHEGVTYVADCSK	WP_055185008.1	0	0
GGCTVVCEGANMPSTPEAIEVYLSNGILYGPAK	WP_055185008.1	0	0
ASPEYLHLLSTPSIPK	SRS011239.617-T1-C	0	0.000328033
ASPGYNAEQNTWYGIK	SRS042284.92127-T1-C	0	0.000257377
EGENTAVVVDQAGNEK	SRS042284.92127-T1-C	0	6.52415e-05
VPDGSLGAYLPNLDLSK	SRS042284.92127-T1-C	0	0
VNGLAELNLPSLK	SRS042284.92127-T1-C	0	0.000828361
ASQVGQVAQFAAAGK	SRS020328.67118-T1-C	0	0.000404898
ASSASIGMTQGDGK	SRS016335.185741-T1-C	0	0.000860572
GIITEEQAESMSQK	SRS015578.36393-T1-C	0	0.00105455
ASSDEGTEDNELIIK	SRS015578.36393-T1-C	0	0.00201274
LTHDMENVFQEVR	SRS015578.36393-T1-C	0	0.00211973
ILQAAQSVSEIEK	SRS015578.36393-T1-C	0	6.52415e-05
ASSDELIIMTDDGSYGEK	SRS049995.5280-T1-C	0	4.9209e-05
ASSFYMTAEDAINEIR	SRS018133.3364-T1-C;SRS018817.19023-T1-C	0	0.0026394
ASSNAQDGISLIQTAEGALGEAHSILQR	SRS051031.151870-T1-C	0	0
MNELAVQGANDTNESIDR	SRS051031.151870-T1-C	0	2.58732e-05
ASSNAQDGVSLIQTAEGALNEAHSILQR	SRS019787.95121-T1-C	0	0
ASSVGMPYVIER	SRS011405.449-T1-C;WP_005637640.1;WP_005646887.1	0	0.00435259
LGIPVFGMVDTNSDPNNIDYVIPANDDATK	SRS011405.449-T1-C;WP_005637640.1;WP_005646887.1	0	0.00452412
ASTNAQDGVSLIQTAEGALNEAHSILQR	SRS014979.86762-T1-C	0	0
ASTTAEVEVK	SRS019787.44562-T1-C	0	0.00739722
DQYGNDVTSAYANDINVENLTKPSK	SRS019787.44562-T1-C	1	0
ASVAAGDAADQPVSGDGAGESK	SRS014235.36894-T1-C;SRS019910.58551-T1-C	0	2.58732e-05
ASVGDIYADNAIMSEYTK	SRS055982.32620-T1-C	0	0
GVMAPLNDLWTDDAK	SRS055982.32620-T1-C	0	0.000274907
ASVIGYNDLEANNFDYAAVK	SRS014235.77382-T1-C	0	0.000257377
ASVITTDWDAIK	SRS019601.6867-T1-C;SRS048164.1192-T1-C;SRS052697.13763-T1-C;SRS054590.1108-T1-C	0	0.00694554
MAAGLNYLYGTDTFTK	WP_005930154.1	0	8.64641e-05
ASYAALQQEIMADYADMK	WP_005930154.1	0	4.9209e-05
ASYGSQGNDNIGNYR	SRS015217.42750-T1-C	0	0.000274907
ASYIPVFCGVGGGTTHGVR	SRS018351.39216-T1-C;SRS050422.39619-T1-C	0	0.00143666
ASYQDGILTVVLPK	SRS012902.31241-T1-C	0	0.00104697
ATAASVSIADAESR	SRS064276.262914-T1-C	0	0.000164823
ATAEAVYTHIITELTNIIDNNK	SRS022137.77608-T1-C	0	0
ATAENSWGFDWLPK	SRS017521.107262-T1-C	0	0.00939006
LTEHFHYWTK	SRS017521.107262-T1-C	0	2.58732e-05
VFALTVEQMNVK	SRS019787.23116-T1-C	0	0.00859553
TITFTDTDTDTK	SRS019787.23116-T1-C	0	0.00304463
ATAGAATQNVAVIDADGVVTYQNTDFAK	SRS019787.23116-T1-C	0	0.00436006
ATALEFLSGVFK	SRS022071.248630-T1-C	0	0.000289273
ATATDYASYSK	SRS014459.121688-T1-C	0	0.0017691
ATAVADLLASGDGK	SRS051031.150041-T1-C	0	0.00175261
ATDKPFLMPVEDVFSITGR	SRS015663.158073-T1-C	1	0
ATDQPFLMPVEDVFSITGR	SRS019601.72477-T1-C	0	0
ATEALLNYMEAEYMLTNSLSGK	SRS023526.23158-T1-C	0	0
ATEFELDYMLSK	SRS024009.24552-T1-C	0	0.00380982
ATEFGADKDFVLVR	SRS019161.494-T1-C	1	0.00658915
ATEFGGMISGEHGIGHGK	SRS050422.96807-T1-C	0	0.00205756
ATELAGIAEIGPAR	SRS015065.254249-T1-C	0	0.00105455
ATELVQALK	SRS017191.21806-T1-C	0	0.00452412
FLKEDPWER	SRS017191.21806-T1-C	1	0.00321414
FYDVLEEVPR	SRS023583.121952-T1-C	0	0.000877637
ATELVTALK	SRS023583.121952-T1-C	0	0.00378032
ATENPDCIFLHCLPSFHDFDTTMAASQK	SRS017191.144102-T1-C	0	0.000328033
NITVCENVVTIR	SRS021484.203598-T1-C	0	0.00466515
ATEPWLENLTEALAGR	SRS021484.203598-T1-C	0	0.00109313
ATFAGDGAPLVMVDGVER	SRS015782.42289-T1-C	0	0
VAALAGGVVDAK	SRS024132.328020-T1-C	0	0.00253573
ATFGEENIEELFR	SRS024132.328020-T1-C	0	0.000404898
ATGHENVAMPVLIPESLLQK	SRS019397.18884-T1-C	0	0
ATGLEFQEDKLEDDFQK	SRS019601.51612-T1-C	1	0.00105455
ATGLLLELTERPGGPSFK	SRS054956.9424-T1-C	1	0
ATGLLLELTERPGGPSFNK	SRS045713.23737-T1-C	1	0
ATGMPDGQYTLGGLDVK	SRS017521.19516-T1-C	0	0.000526971
ATGNWTDDLIKPWGK	SRS019582.134971-T1-C	1	0.000193926
GDGAVLINAEGK	SRS015217.44556-T1-C	0	0.00363079
ATGSTGETITVNAK	SRS015217.44556-T1-C	0	0.00105455
AVVLTTGGFGANLDMVTEYKPELK	SRS015217.44556-T1-C	1	0.000404898
YQYFNTSWADQLYR	SRS022609.93141-T1-C	0	0.000193926
ATGSYQNNIWVR	SRS022609.93141-T1-C	0	0.00380982
YVCDGGTFADDDIR	SRS022609.93141-T1-C	0	0.000193926
YPYNSFSNGAQQLGTAVFK	SRS022609.93141-T1-C	0	0.000754883
IVNSQGEPIPGAVVNVAEESR	SRS022609.93141-T1-C	0	0
ENIGYIYAVAK	WP_062807199.1	0	0.00903031
DQTVSIPFLIK	WP_062807199.1	0	0.00582353
NFTGSNITASFNIVK	WP_062807199.1	0	0.000257377
ATGTFTITAANTADVK	WP_062807199.1	0	0.00385157
ATIAALIDYYK	SRS017191.46557-T1-C	0	0.00537998
ATIDNTMVPVTCGSSYR	OLA51513.1;SRS015190.49165-T1-C	0	0.000193926
ATIGQVGNIDSVNIK	SRS020328.1668-T1-C	0	0.000225289
DSDIYSQLTSDSYSLK	WP_019160912.1	0	2.58732e-05
ATLDFMNWCVTSEAGTK	WP_019160912.1	0	2.58732e-05
TTSALADSYMSQETK	EDP12482.1;WP_002568827.1	0	0
NICPEFAQELVDCIWVK	EDP12482.1;WP_002568827.1	0	6.52415e-05
QLGPQTGDMTSFTSIEDIFAAYK	EDP12482.1;WP_002568827.1	0	0
ATLLAAQEHPEDYKDLVVR	EDP12482.1;WP_002568827.1	1	0
SYCIIGCVEPQCPHK	EDP12482.1;WP_002568827.1	0	0.000940596
GGQFQAGCYPVSANVLFGK	EDP12482.1;WP_002568827.1	0	2.58732e-05
ATLLYAQGSNIWR	SRS024132.85698-T1-C	0	0.00321414
ATLMLGASTLDSK	SRS052027.56798-T1-C	0	0.000404898
NYVLSTVAQNK	SRS052027.56798-T1-C	0	0.00320124
DIELSTTFTVK	SRS052027.56798-T1-C	0	0.0023973
LAVKDPTQYAAFLK	SRS052027.56798-T1-C	1	6.52415e-05
DAQTANIMFLIQQANLR	SRS017247.15957-T1-C	0	0
NSELNSDDIKEFHK	SRS017247.15957-T1-C	1	0.000828361
NATVEVTPVLR	SRS017247.15957-T1-C	0	0.00466515
ATLSAIKNPDAMTDYLMAIVGAR	SRS017247.15957-T1-C	1	0
ATLSQLSDATGLSISAVQSR	SRS024075.123068-T1-C	0	4.9209e-05
ATLYDGSYHPVDSSEMAFK	SRS018351.158532-T1-C	0	0
YHDILMESVAETSEEFMDR	SRS018351.158532-T1-C	0	0
FTGDVMGDLNK	SRS018351.158532-T1-C	0	0.00109313
SDDTLLNVEKGEEER	SRS018351.158532-T1-C	1	0
ATMLDLLK	WP_005940039.1	0	0.00869679
ILIYHFMLFSDEK	SRS015794.30765-T1-C	0	0.000404898
ILLSSLEGFAINTIK	SRS015794.30765-T1-C	0	0
ATMQMDITINK	SRS015794.30765-T1-C	0	0.00895729
ATNAVWDVLEEVIK	SRS019910.67479-T1-C	0	0.00200816
ATNLDELNAQSAYAPLPPIFAK	SRS016495.124473-T1-C	0	0
ATNTEIISVELPR	WP_002568825.1	0	6.52415e-05
ATPAAAIAQFAATGK	SRS012902.38115-T1-C	0	0
TNTVLQAAFFK	WP_014015943.1;WP_027894904.1	0	0.00320124
ATPIGAVAQFAASGR	WP_014015943.1;WP_027894904.1	0	0.00611937
AWIDSIGVANEGEVTEGISR	WP_014015943.1;WP_027894904.1	0	0.00143958
ATPVGAIAQFAAAGK	SRS011529.4501-T1-C	0	0.000358668
ATSAALLAAAK	SRS020233.133227-T1-C	0	0.00754674
YHHFNVYTEAK	WP_005850047.1	0	0
MDQQATNVVTYILDGAAQTANTNK	WP_005850047.1	0	0
YGSNDLDFNVELTGGDPINNQGTWDR	WP_005850047.1	0	2.58732e-05
IALPLDNAFR	WP_005850047.1	0	0.00609223
WDLDAAGSQGRPDYAGQFK	WP_005850047.1	1	0
ATSANGMWLLPR	WP_005850047.1	0	0.000860572
ATSSMTYDHHAQVSSSIAK	SRS015217.10437-T1-C	0	0
SGADFFEVVR	SRS015217.10437-T1-C	0	0.000182741
LEVVTPEENMGDVIGDLNKR	SRS015217.10437-T1-C	1	0
ATSVDGAQSVIYWNAQQHNVEGTVYDDAAK	SRS011302.193830-T1-C	0	0
ATTTDAEGMIAEGR	SRS054590.25124-T1-C	0	0.00074143
ATTVDAEGMIAEGR	SRS015578.95883-T1-C	0	0.00157382
ATTVSGGTMTVDEALQELFLK	SRS014979.230986-T1-C	0	0
EDVPAAVLDEEKK	SRS014979.230986-T1-C	1	0.00101346
ATTWNAADNGYFR	SRS012273.24326-T1-C	0	0.00450791
ATTYHVPVLVDVIAK	SRS017103.217828-T1-C	0	0.00143958
ATTYQDGILDFLHEFR	SRS012902.37651-T1-C	0	6.52415e-05
ATVELPGVAQDQVNIEVR	SRS064276.225739-T1-C	0	4.9209e-05
ATVGSVGNSDHALEQSGK	SRS019582.17849-T1-C	0	0
ATVGVVGNVDHSLVK	SRS051031.55014-T1-C	0	0
FITTSPIAQMPDAEFIR	WP_019161838.1	0	0
IRPDYAHIELMK	WP_019161838.1	1	0
ATVGYSVEAIVK	WP_019161838.1	0	0.00253573
DIYDLAHEMAETGLMEYGKPFGYQR	WP_019161838.1	1	0
QTANSDVVVITSGIPR	SRS015217.79539-T1-C	0	0.000296152
ATVNGVPVSQFASK	SRS015217.79539-T1-C	0	0.00537998
VFQVGDQVK	SRS012273.18442-T1-C	0	0.00911803
VFIPASLVSDSYEK	SRS012273.18442-T1-C	0	0.000828361
ATVTQILGGGLCATVEGAR	SRS012273.18442-T1-C	0	6.52415e-05
ATVWGCNEEFISCGR	SRS063040.97951-T1-C	0	0.000274907
QGAASTFLYDVLHR	SRS063040.97951-T1-C	0	0.00442895
GTADALYQNLTFLK	SRS052027.150655-T1-C	0	0.000225289
AVAAMPVAGSYR	SRS052027.150655-T1-C	0	0.00380982
AVADGWVPGETLFDIEEACEK	SRS020869.197986-T1-C	0	6.52415e-05
AVADQSASTVGEVGQILSK	WP_002892052.1	0	0.00381734
AVAEAAELINNAK	SRS024132.90189-T1-C	0	0.000257377
AVAEAAELINQAK	SRS023526.11123-T1-C	0	0.000386808
AVAECDVAHDAGLK	SRS056519.80901-T1-C	0	2.58732e-05
MSHISTGGGASLEYLEGK	SRS015217.51641-T1-C	0	0
VLPGIAVIADKN	SRS015217.51641-T1-C	1	0.00636242
VLPGIAVIADK	SRS015217.51641-T1-C	0	0.00210978
AVAEMKDGDVVLLQNTR	SRS015217.51641-T1-C	1	0.00119489
AVAGAATQSVADQEDIKK	SRS052697.10980-T1-C	1	0.00085804
AVAGAATQSVADQEEIKK	SRS064645.10233-T1-C	1	0
AVAGNLYITTDDGSYVR	SRS019601.20475-T1-C	0	2.58732e-05
QIQDALEFAAR	SRS014287.58859-T1-C	0	0.0023973
IAVADTNFYISDPETGK	SRS014287.58859-T1-C	0	2.58732e-05
AVALTQTGSYFANVGEMTIK	SRS014287.58859-T1-C	0	0
LISSYEGSDSAVADIQNAWVASVDDMLGEK	SRS014287.58859-T1-C	0	0.00105455
AVANEAVVTLDLAK	SRS014235.130189-T1-C	0	6.52415e-05
AVATLDVDK	SRS051031.275180-T1-C	0	0.00766236
DNNNLNTNISAGK	SRS051031.275180-T1-C	0	0.0047205
AVATNLK	SRS012273.131494-T1-C;SRS052697.83055-T1-C	0	0.00382589
NIMVNIYHNIDDAAK	SRS056519.24463-T1-C	0	0
AVCEGANMPTTLEATEYFQNNGVMFICGK	SRS056519.24463-T1-C	0	0.000386808
AVDEYIPTPTHDLDKPFLMPIEDVFTISGR	WP_003836467.1;WP_033501327.1	1	0
PTQTTTVTSIETFHK	WP_003836467.1;WP_033501327.1	0	0.00467713
LPVNSNVEIVGIRPTQTTTVTSIETFHK	WP_003836467.1;WP_033501327.1	1	0
PFLMPIEDVFTISGR	WP_003836467.1;WP_033501327.1	0	2.58732e-05
AVDFSSSYYNDSQSVVVK	SRS016495.47916-T1-C;SRS050422.140809-T1-C	0	0.000147549
TELPAFLGFFAGK	SRS023176.80648-T1-C	0	0.000828361
AVDGDALAVGVLEALGGK	SRS023176.80648-T1-C	0	0
AVDGFIYVER	SRS050422.58780-T1-C	0	0.00739722
AVDKPFLMPVEDVFSITGR	SRS014613.52418-T1-C	1	0
VMELMDAVDNWIELPQR	SRS014613.52418-T1-C	0	0.000164823
AVDNVNDIIAEAIIGLDATR	SRS048870.21847-T1-C	0	0
AVDQPFLMPIEDVFTITGR	SRS017433.124551-T1-C	0	0
IIELMNAVDEYIPTPER	SRS017433.124551-T1-C	0	0
AVDTFDMQTGWDTGNR	SRS016095.4640-T1-C	0	6.52415e-05
AVEAGIPTPVFSSSLAYYDGLR	SRS022071.165077-T1-C	0	2.58732e-05
AVEAVDDALSK	SRS013687.90632-T1-C	0	0.00102521
AVEAVDTAVDQVVSAVLK	OLA04359.1	0	0
AVECGYWHLWR	SRS064645.15759-T1-C	0	2.58732e-05
AVEDLVASFYK	SRS051031.123200-T1-C	0	0.00201274
AVEDLVNAQIR	SRS017521.14037-T1-C	0	0.00102521
VGDAVQADVDEAR	SRS017521.14037-T1-C	0	0.000164823
EQAAAQESANLSSK	SRS017521.14037-T1-C	0	0.000193926
AVEEGATITLSNTPVAVR	SRS011239.39418-T1-C;SRS019787.38495-T1-C	0	4.9209e-05
DLNEGTLTEDEAQELIDHLVMK	SRS015782.12820-T1-C	0	0
AVEGDVLTYEEFMPR	SRS015782.12820-T1-C	0	2.58732e-05
EMAQLYGYDISQPAK	SRS015782.12820-T1-C	0	2.58732e-05
AVEGSSFPLVALLVR	WP_001260707.1;WP_001260711.1;WP_001260715.1;WP_001260721.1;WP_024167962.1;WP_024172144.1;WP_024172419.1;WP_024202830.1;WP_024203426.1;WP_024209376.1;WP_024221031.1;WP_024243701.1;WP_024244564.1;WP_024248085.1;WP_051122882.1	0	0.000860572
NGPGNDFLGWMYLPR	SRS013687.3117-T1-C	0	6.52415e-05
AVEILECYEPNFTLMNEWYK	SRS013687.3117-T1-C	0	0.000386808
AVELGAEGIGLCR	SRS016335.86493-T1-C	0	0.000164823
GYDIVPEIMIPLVGER	SRS016335.86493-T1-C	0	0.00598845
AVELLEQNIGNR	SRS014923.18528-T1-C	0	0.00100286
AVELLGGADLISTPLWWAK	SRS045713.64439-T1-C	0	0
GTLEEQVMPADLAVGVPLQLLENRPDVK	SRS019582.4620-T1-C	1	0
AVEMNNDLFQAGK	SRS019582.4620-T1-C	0	0.00449897
AVEPLYFVVDEK	SRS011271.19907-T1-C	0	0.00598845
AVESLTQELVAK	SRS013476.197218-T1-C	0	0.00253573
IQELDAAVTGLTADK	SRS013476.197218-T1-C	0	6.52415e-05
AVEVALSFVGK	SRS011271.237226-T1-C	0	0.00869679
AVFGETIANPALTVLDFEK	SRS017521.78026-T1-C	0	0.00348138
AVFPGMQGGPLMHIIAAK	SRS050752.87263-T1-C	0	0.000828361
AVFQMNDTHPTVAVAELMR	SRS017433.38330-T1-C	0	0.000940596
AVGDQLTCVFVDHGLLR	SRS015264.71240-T1-C	0	2.58732e-05
GIILTGGPNSVYEEGAATCSK	SRS015264.71240-T1-C	0	0
AVGEAEAAAIQAK	SRS015264.115037-T1-C	0	0.00205756
AVGEELGIPSALVWR	SRS016753.77438-T1-C	0	0.000860572
AVGELDDAAYFAMLEK	SRS013951.19302-T1-C;SRS018351.145498-T1-C;SRS049995.60481-T1-C;SRS055982.37195-T1-C	0	0.000296152
AVGESVQKPLEYYDNNVNGTLR	SRS012273.107508-T1-C	1	6.52415e-05
GGSSLNASNDPLIVIDGLAMDNDGVK	SRS024132.5119-T1-C	0	0
AVGITDMDGNFSVDAAPGAK	SRS024132.5119-T1-C	0	2.58732e-05
LHATLGADISK	SRS024132.5119-T1-C	0	0.000404898
NTGVEAAITWR	SRS024132.5119-T1-C	0	0.00119489
LYGKDSEAYSALGTANTNWQDLIYR	SRS024132.5119-T1-C	1	6.52415e-05
AVGPVYTALAAADLR	SRS015578.13332-T1-C	0	6.52415e-05
AVGSVEVPQEAFMAILK	SRS012902.38623-T1-C;WP_008539859.1;WP_019000179.1	0	0.00201274
AVGTMSSVGIDQYGK	SRS017521.10533-T1-C	0	4.9209e-05
AVIDASDVDTSKPGQYWVK	WP_007285800.1	1	4.9209e-05
TSSTTVTEVEDCSDVFK	WP_007285800.1	0	0.00119489
AVIVFDNIDAYLAGNQK	WP_014015513.1;WP_020310313.1;WP_022497062.1	0	0.000147549
VAELVHAFGAK	WP_014015513.1;WP_020310313.1;WP_022497062.1	0	0.00086522
AVIVNNPNNPTGVVYSEDTIKK	SRS017191.26297-T1-C	1	0.00657737
TVDGGAVILCGEEIEPSVIANIPTEK	SRS012902.37937-T1-C;WP_008539428.1	0	0
AVLEASEENASIFEQMDDTYFR	SRS012902.37937-T1-C;WP_008539428.1	0	0
VIGADGGIGGTYAVMPELYLAMNEHINK	SRS055982.138611-T1-C	0	0
AVLEAVMSEAK	SRS055982.138611-T1-C	0	0.00304463
AVLEGFAAVEDMFR	WP_012576628.1;WP_032744972.1;WP_065435734.1;WP_065474260.1	0	0.000358668
SEFLFIGNSEPPSVEEQTK	WP_012576628.1;WP_032744972.1;WP_065435734.1;WP_065474260.1	0	4.9209e-05
AVLEGFGAVEEMFK	SRS050422.22366-T1-C	0	0.00200816
AVLGLPIPEITQER	SRS054590.20849-T1-C	0	0.000526971
AVLPALGNEFIMLLK	SRS055982.48767-T1-C	0	6.52415e-05
QYVSSEDIPR	SRS018351.109590-T1-C	0	0.00452412
AVLSDPISDFLTR	SRS018351.109590-T1-C	0	0.00321414
AVLTSDFMTAESAELPWEVLGK	SRS050422.246163-T1-C	0	2.58732e-05
AVLWLDYTTGNK	SRS019582.108672-T1-C	0	0.00143666
NADGSLQYVGVVQYK	SRS019582.108672-T1-C	0	0.00321414
AVLYSHSHVDHFGGAEGAIDR	SRS014459.62559-T1-C	0	0
SSAINYGEIPAIQK	EEG70144.1	0	0.00869679
DWLANTGYDPAYGAR	EEG70144.1	0	0.00086522
AVMDAVHMQFKPEFINR	EEG70144.1	1	0
LDELVMFHPLTR	EEG70144.1	0	0.000358668
AVMELGIHGLHPDLIK	SRS077730.12473-T1-C	0	0.000225289
ILVKPDVISDDQVILLAR	SRS077730.12473-T1-C	1	0
AVMGEIAGNWEASK	SRS050422.152299-T1-C	0	0.000225289
VVDTLIDGTFDDGGAQGEGSFK	SRS050422.152299-T1-C	0	0
LLMNEGFNFDDAFEIAR	SRS050422.152299-T1-C	0	0.00365776
AVNAGGVGVSALEMAQNSER	SRS019910.25466-T1-C	0	0
AVNDDGEAINGYDR	SRS017433.45503-T1-C;SRS024009.19349-T1-C;SRS051882.13363-T1-C	0	0.00838624
AVNNGEIAYNDIHLSQMAQEVR	SRS019267.18149-T1-C	0	0
AVPDGGFIEAHTDLVK	SRS019030.76715-T1-C;SRS022609.15064-T1-C;SRS050422.33137-T1-C	0	0.00104697
AVPIYQTTSYVFHNFDHAEAR	WP_080824189.1	0	0
AVPIYQTTSYVFR	SRS017307.13607-T1-C	0	0.00449897
AVPLFSADWDNLSGNAK	SRS017433.10045-T1-C	0	0.000953107
AVPLQLPIGAEDKFEGVVDLIEGK	SRS022071.51603-T1-C	1	0
AVPLSEVNDPTFAEEMLGK	SRS015663.91321-T1-C	0	0.00157382
LGMMGIYFPK	SRS016753.31416-T1-C	0	0
AVQLFGGYGYTR	SRS016753.31416-T1-C	0	0.00143666
AVQNVSFNVNK	SRS023526.73973-T1-C;WP_055068384.1	0	0.00537998
IVVIDETTTALSQEGR	SRS023526.73973-T1-C;WP_055068384.1	0	0.000182741
AVQQLFGDTGTNIIGTR	SRS014287.53864-T1-C;SRS014459.49628-T1-C	0	2.58732e-05
AVSAVESMLGEAVGQMYVEK	SRS015065.1979-T1-C	0	0
AVSEATAEVDVISAAALSEQQLAK	SRS012273.100079-T1-C	0	0
AVSFPDTAYSLPCYYSVTGTK	SRS015578.226549-T1-C;SRS052697.204320-T1-C	0	0.00085804
AVSSTGDFILGPSEK	WP_022497513.1;WP_027895392.1;WP_036202990.1;WP_072983116.1	0	2.58732e-05
AVTDLADFVENCK	SRS015217.22135-T1-C	0	0.000526971
AVTHEEVDKEELGGAYTHSSK	SRS015663.55039-T1-C	1	0
RAEESLMTVIPDDPNMPYDIK	SRS015663.55039-T1-C	1	0.00143958
AVTLSGPDGYIYDPDGITTK	SRS015264.156106-T1-C	0	2.58732e-05
AVTVPEALTAVENR	SRS015133.2275-T1-C;SRS017433.129341-T1-C	0	0.00201274
MFTIDTLVGHER	SRS012902.17494-T1-C	0	0.000358668
LVMGLQFLK	SRS012902.17494-T1-C	0	0.00143958
AVVCGVDSEEFASVLGER	SRS012902.17494-T1-C	0	6.52415e-05
AVVEALNNSFDWLQNDR	WP_005865760.1;WP_008774140.1;WP_009276520.1;WP_022192868.1;WP_057327065.1;WP_057329113.1	0	0.000164823
QVEDAGLGFDVIESIPVHEDIK	WP_002569732.1	0	0
AVVEEYHSLTEENLWDNLK	WP_002569732.1	0	0
AVVEVTPVLK	SRS050422.20677-T1-C	0	0.00211326
MGELSSDYFTVTPQVLEAVGGK	SRS014459.4303-T1-C	0	0
AVVEVTPVLR	SRS014459.4303-T1-C	0	0.00604242
AVVGPGGPVPEGTVVAVK	SRS050422.26897-T1-C	0	2.58732e-05
LINDAYDSEYFATK	SRS017191.38343-T1-C	0	0.00143666
AVVMDHDANIISVSQR	SRS017191.38343-T1-C	0	0
AVVQDSLITEGCQIYGR	SRS045645.27384-T1-C	0	2.58732e-05
AVVQDSLVTEGCQIYGCVK	SRS055982.55594-T1-C	0	0
AVVSFNEDIDGLYGTCNK	SRS023526.116382-T1-C	0	0.000182741
AVVVNPEGTGVEIVANK	SRS054956.136310-T1-C	0	0.00048528
AVWLDTPMIDLLHGEGTIEK	SRS022071.191115-T1-C	0	6.52415e-05
AVYGEIVTFDNGAK	SRS050925.10222-T1-C	0	0.00311445
AVYGEIVTFENGAK	SRS015065.14165-T1-C	0	0.000526971
AVYPTIEALSNDELR	SRS043701.2634-T1-C	0	0.00211326
AVYQNFDDADTRK	SRS015190.141941-T1-C;WP_005793230.1;WP_011202529.1;WP_032533910.1;WP_032534830.1;WP_032556501.1;WP_032568227.1;WP_032575218.1;WP_053873728.1	1	0.00436006
AWDGFVEGDWQK	SRS050422.214274-T1-C	0	0.00109079
AWEEAEHAAK	SRS015960.15675-T1-C;SRS019397.52994-T1-C;SRS023526.32753-T1-C;SRS055982.9082-T1-C	0	0.000860572
AWELLGLLPR	SRS051882.22889-T1-C	0	0.00253573
AWQYVHDLFENVDGK	SRS024132.21147-T1-C	0	0
AYAAFVYGEGEHAANAAEAIEASYAADK	SRS019161.62729-T1-C	0	0
AYAPYSGTEFDLAGNK	SRS015782.3008-T1-C	0	0.000860572
AYASSLGAPTLQK	SRS015663.118814-T1-C	0	0.00200816
IAETAITTGNIGYAVNSFTQK	CDA65188.1	0	0
IDEALFTTELSK	CDA65188.1	0	0.000404898
AYDGQYVQTR	CDA65188.1	0	0.00278987
GAMVYQSPMSIIDLK	CDA65188.1	0	0.00201274
AYDPNGVEIPGTFGSGLLSAVK	SRS023526.254608-T1-C	0	0.00157382
AYDQIDAAPEEK	SRS019787.48509-T1-C	0	0.000358668
AYDQIDGAPEER	SRS015578.18361-T1-C	0	0.00155778
INELMAAVDEYIPTPAR	SRS015578.18361-T1-C	0	0.00143666
AYEDPNEFSMR	CDE66051.1;SRS015663.10387-T1-C;WP_004330219.1	0	0.00863925
LFTEFPPVSTEQWEEVIK	CDE66051.1;SRS015663.10387-T1-C;WP_004330219.1	0	0.00415577
AYEGHYAIGAFNVNNMEIVQGITEAAK	CBL06494.1;SRS012902.32859-T1-C;WP_008538557.1	0	0
FDILEEVAK	CBL06494.1;SRS012902.32859-T1-C;WP_008538557.1	0	0.00201274
HQYLVHLVQAAIEDTGLPIALHLDHGADFETCK	CBL06494.1;SRS012902.32859-T1-C;WP_008538557.1	0	0
AYEIEAPIETLPIFLR	SRS050422.100721-T1-C	0	0.00321414
FTGVDTQAPTLDFFYIETGK	SRS019601.56178-T1-C	0	6.52415e-05
AYEQAVGSDANLK	SRS019601.56178-T1-C	0	0
GSEVELLAVDGTSDYSILK	CCY26701.1	0	0
DYSDLLYQNVR	CCY26701.1	0	0.000225289
AYFDDNATVFVK	CCY26701.1	0	0.00410429
YSDDDYVISDGLK	CCY26701.1	0	2.58732e-05
AYGLIDGVVEHK	SRS054590.34012-T1-C	0	0.00750675
AYGPADIEKDPQYEAR	CCX46479.1	1	2.58732e-05
AYGPTEGFELHVR	SRS022609.21952-T1-C	0	0.000193926
AYIAENNITNFK	SRS012902.37670-T1-C	0	0.00143958
AYIDWAVPETTLAFR	SRS014683.56905-T1-C	0	0.0012469
ISGGTVAFGSDEFK	WP_008539433.1	0	0
AYVEGPLFGATVTAGR	WP_008539433.1	0	0
GANPADAGSWGMYAGYR	WP_008539433.1	0	0
AYIGNSGWTANAR	WP_008539433.1	0	0.00101346
AYINCYTANSGYTNVSR	SRS017521.71579-T1-C;SRS049900.84930-T1-C	0	0.00201274
AYIPENPVGTAAECADMLHEFIPIAR	CDB01807.1	0	0
AYIPEYPVGTAAECADMIHDFLPIAR	SRS024549.43738-T1-C	0	0
SFGSIGIFAIPQMGR	SRS024549.43738-T1-C	0	0.00157382
AYIPEYPVGTAEECADMIHEFEPIAR	SRS024435.71604-T1-C	0	0
AYLAAQGAPAYTQVK	SRS019582.37128-T1-C	0	0.000193926
AYLAVQNELVAAYNELREELSQEK	SRS012273.81810-T1-C;SRS045645.6857-T1-C;SRS050422.13100-T1-C	1	2.58732e-05
EAGVVDSGGQGLLEVMR	OKZ52306.1;SRS015217.33919-T1-C	0	2.58732e-05
AYLESIGDSIVCVADDDIVK	OKZ52306.1;SRS015217.33919-T1-C	0	0.00348138
AYLFDWLDENTGIAK	SRS022609.20450-T1-C	0	2.58732e-05
TYDQESLIMPMGNR	SRS022609.20450-T1-C	0	0.00694554
AYLISEEAQDLLQDVK	SRS015264.101996-T1-C	0	6.52415e-05
AYLLNTWNASGR	SRS015217.186511-T1-C;SRS063040.188458-T1-C	0	0.00410429
DTYPDLAITIDSVK	SRS015217.186511-T1-C;SRS063040.188458-T1-C	0	0.0017691
AYMYGLPYEYYEK	SRS011586.15103-T1-C	0	0
FASSVVITDEVKK	SRS011586.15103-T1-C	1	0.000193926
AYNEDYYPLAMMEYDR	WP_002569026.1;WP_002576841.1;WP_002592401.1;WP_027643205.1	0	2.58732e-05
AYNIPEHYQDLTPAAK	SRS015217.81752-T1-C	0	0
AYNQSDVTAEISGGSEK	SRS017433.17157-T1-C	0	0.000164823
AYPIIEIAPIEGFYDYTNK	SRS016095.190572-T1-C	0	0.000225289
LTGSFDYFVR	CDF14859.1;SRS015217.63879-T1-C	0	0.00278987
AYQEGTLTATTVDNGSGIWQK	CDF14859.1;SRS015217.63879-T1-C	0	6.52415e-05
HLYETIPATDFR	SRS045004.41978-T1-C	0	0.000358668
AYQVMEDWVNAER	SRS045004.41978-T1-C	0	0.000193926
AYSFSSPLIIPVDK	SRS015217.40224-T1-C;SRS015782.48170-T1-C;SRS019161.2556-T1-C	0	0.000828361
AYSSADLAGCYLR	SRS051031.58839-T1-C	0	0.0030538
PLINPDELLETLHEYR	SRS011302.194385-T1-C	0	0
AYSSAVGAGEFVSEIFGDEADELR	SRS011302.194385-T1-C	0	0.00157382
AYTDINNIDPTLNYPIDK	SRS019582.39148-T1-C	0	2.58732e-05
AYTGDYYTVSAFQCNER	SRS014979.44530-T1-C	0	2.58732e-05
AYTTEDGHIVTFRPDLNAER	WP_072521560.1	1	4.9209e-05
LYETLTGIQMGR	WP_072521560.1	0	0.000404898
FVDAVVQTIK	WP_072521560.1	0	0.000860572
LSFFLTDIDTESK	ERJ93725.1	0	2.58732e-05
AYVDTDLDILYK	ERJ93725.1	0	0.00304463
AYVFESLRPTPELSYAVR	SRS015578.12991-T1-C;WP_006856308.1;WP_055194464.1	1	0
TNLAMLVPPASYR	SRS015663.105041-T1-C	0	0.00149325
AYVGGAFPSACGK	SRS015663.105041-T1-C	0	0.00264973
AYYDFPLDIDR	SRS019161.121707-T1-C	0	0.00320124
NPIDTTALSFGFK	SRS019161.121707-T1-C	0	0.000193926
VEVSGEETTDASGNTVDSHK	SRS019161.121707-T1-C	0	0
NSPGTIVTDMPVYR	SRS020233.253790-T1-C	0	0.00105455
VLLFNDGAITGR	SRS020233.253790-T1-C	0	0.000358668
AYYPLNEIGAGK	SRS020233.253790-T1-C	0	0.00740533
CDAVVESLNETLKK	SRS056259.204498-T1-C	1	0.000386808
SLAIATFGDNTDPGNK	SRS056259.204498-T1-C	0	0
EDFSNATDLADYLVK	SRS012902.41528-T1-C	0	0.00086522
CDIMPLGAGALAGTTFPIDR	SRS012902.41528-T1-C	0	6.52415e-05
ELLSEYDFPGDDIPVIR	SRS013687.15812-T1-C	0	0
SMDFCEAGDNVGLLLR	SRS013687.15812-T1-C	0	0
GSALGALEGDAK	SRS013687.15812-T1-C	0	0.00143666
CDMVDDDELIDLVEMETR	SRS013687.15812-T1-C	0	0
TTLTAAITTVLAK	SRS015794.11990-T1-C	0	2.58732e-05
CDMVDDEEMLELVEMEMR	SRS015794.11990-T1-C	0	0
VTAGFNINPSLFDK	SRS019910.84614-T1-C	0	2.58732e-05
NDAGEALAGTVK	SRS019910.84614-T1-C	0	0.000296152
GFEVAITGR	SRS019910.84614-T1-C	0	0.00911803
CDNITLGYNFNNLLK	SRS019910.84614-T1-C	0	0.000225289
CDYGLVETVAHFTAAK	SRS014287.28037-T1-C	0	0.000193926
CEIELLPLSEVANTEK	SRS022071.114711-T1-C	0	2.58732e-05
CEYFLPAVVGDLIGEGK	SRS023176.21-T1-C	0	0.00143666
TLHPDNMAAGPASYGMTDTMGR	WP_005847449.1	0	0
CFAFLAGHESFAAAEGAIK	WP_005847449.1	0	0
TCEETQPICFENAK	WP_005847449.1	0	0.000147549
TTACFEPTLDYCVVK	CDF05112.1;WP_027895350.1;WP_036203310.1;WP_054336196.1;WP_074787134.1	0	0.00074143
CFEGALLK	CDF05112.1;WP_027895350.1;WP_036203310.1;WP_054336196.1;WP_074787134.1	0	0.00478263
TISELEDVAAK	SRS024075.130444-T1-C	0	0.00903031
CFTEAVAVVK	SRS024075.130444-T1-C	0	0.000274907
CGIVTGVSLPMLVEVINYR	SRS012902.40117-T1-C	0	0
CGIWVSGPDEAWVPEDYK	SRS024435.104573-T1-C	0	0.000193926
WLGGMLTNFK	SRS054956.88363-T1-C	0	0.00167532
CGMFYVNER	SRS054956.88363-T1-C	0	0.00537998
TPSSFLGSCR	SRS019397.5062-T1-C	0	0.00409431
CIELSTLQR	SRS019397.5062-T1-C	0	0.00658915
CIFDSLALR	SRS063985.63185-T1-C	0	0.00658915
ESFEQNFTNEGGVEGTTR	SRS063985.63185-T1-C	0	6.52415e-05
CINSGIDTVGVLTQYQPLR	SRS077730.57787-T1-C	0	0.000526971
CLDAITHSMETGEGNLLELAVNAAR	SRS024132.101481-T1-C	0	0
VIDPWGGSYYVEALTNQLIQK	SRS024132.101481-T1-C	0	0
CLLDPEIGAIK	CDA65643.1;SRS024132.11098-T1-C	0	4.9209e-05
CLLLFTNPTSVLR	SRS012902.40118-T1-C;WP_018998592.1	0	0.00149325
QITNAVSVDDK	SRS012902.40118-T1-C;WP_018998592.1	0	0.00582353
CLTGIMFGK	SRS016335.283939-T1-C	0	0.00911803
HYWFPLPIK	SRS024132.80312-T1-C	0	0.00109313
CNYCPSWNWGDDEIFNPEADNR	SRS024132.80312-T1-C	0	0.000257377
CQLCVENEGYAGR	SRS048164.71307-T1-C	0	0.00253376
QELFDLADMLVAR	SRS048164.71307-T1-C	0	0.000296152
GYTDEASFIFAETDGEPHNTITPIAR	SRS048164.71307-T1-C	0	0
CVEYCPMGLEPVEVNQAYAAR	SRS015217.32576-T1-C	0	0
LVECIPNFSVSR	SRS019968.146442-T1-C;SRS050752.95409-T1-C	0	0.00304463
CVFTLVGSPEGIGEAAFR	SRS019968.146442-T1-C;SRS050752.95409-T1-C	0	0.000289273
TSTTTEIEFNDEHSPAVK	SRS015065.14654-T1-C	0	4.9209e-05
CVITEPVANWNYVDDK	SRS015065.14654-T1-C	0	0.00105455
DAITHAPTLQVAYDESIDLKK	SRS015065.14654-T1-C	1	0
DAAAALSAYQAGELSQVK	SCJ97602.1	0	0
EDPEFSQEIDFR	SCJ97602.1	0	0.00410429
VLNIYCWNEEFK	SRS017191.56006-T1-C	0	0.000107458
DAAADDKIDMFLIEADYALK	SRS017191.56006-T1-C	1	0
DAAAGENYEWTDMYATFAK	SRS017521.294922-T1-C	0	0.00157382
DAAGQYAFGAPENEK	SRS016095.210563-T1-C	0	0.00143958
DAASFAPLHNPAHLIGIEEALK	SRS017521.132065-T1-C	0	0
DAAVAALEEGK	SRS018351.44948-T1-C	0	0.00201274
DADFVVIAAPTNYDPVK	SRS049995.74030-T1-C	0	0.000386808
DADFVVIATPTNYDPVK	SRS015794.38750-T1-C	0	0.000164823
DADIKPGNCLPVENIPVGTMIHNIELYPGK	SRS015663.201152-T1-C	1	6.52415e-05
WTPQEISAQVLMK	WP_003835884.1;WP_004223527.1;WP_033501768.1	0	0.00253376
SAQSELMTSAQK	WP_003835884.1;WP_004223527.1;WP_033501768.1	0	0
DAEAYLGEPVTDAVITCPAYFNDAQR	WP_003835884.1;WP_004223527.1;WP_033501768.1	0	0.000164823
DAEDEGLHMTHATEGR	WP_026648484.1	0	0
DAEEAHGAAAAEVTK	SRS045713.148565-T1-C	0	6.52415e-05
DAELFFTAPFTSAAK	SRS015663.160101-T1-C	0	0.00320124
DAETGHEQWIDTSSR	SRS042284.2278-T1-C;SRS045004.798-T1-C;SRS045645.845-T1-C;SRS047014.9329-T1-C;SRS048870.79046-T1-C	0	0
VAMLSYSTGTSGAGSDVEK	SRS012273.320781-T1-C	0	0.000107458
DAEVVLVEGLVPTR	SRS012273.320781-T1-C	0	0
SQIASATSDFDR	SRS043411.17895-T1-C	0	0.00537998
DAFENMGAQLVR	SRS043411.17895-T1-C	0	0.00365776
DAFLHYLDLGPQFNSLEK	SRS064276.4516-T1-C	0	0.000358668
DAFQPIHTPEEGEEYFLKPM	SRS051031.15069-T1-C	1	0.000164823
DDMVANLQK	SRS015133.213892-T1-C	0	0.00537998
DAFTDGMPFDGSSVEGFQAINESDMK	SRS015133.213892-T1-C	0	2.58732e-05
DAGFDTDNLFIIENGAK	SRS049712.152383-T1-C	0	0.00466515
DAGFLAQNSAIASGAEAAIIPEDR	SRS015133.19905-T1-C;SRS015217.33434-T1-C;SRS017307.6617-T1-C;SRS018656.23287-T1-C;SRS047044.15415-T1-C	0	0
DAGGLWDQYPVEQVATPEGYAANPK	SRS015663.82447-T1-C;SRS016056.23377-T1-C;SRS019968.17607-T1-C;SRS045004.20086-T1-C	0	6.52415e-05
DAGITAAELGK	SRS024549.45925-T1-C	0	0.00537998
YFSVASGGGTGR	SRS015065.5604-T1-C	0	0.00109079
DAGLDVYDQVK	SRS015065.5604-T1-C	0	0.0017691
TQVQADLEAVK	SRS050925.45220-T1-C	0	0.00320124
DAGLNYSDLGQVLLVGGSTR	SRS050925.45220-T1-C	0	0
DAGLPAVVLENTPK	SRS015217.7085-T1-C	0	0.00157382
NYGELEGLQEAR	SCH03167.1;WP_005941939.1	0	0.000107458
DAGLTLTGAGSAYPYHK	SCH03167.1;WP_005941939.1	0	2.58732e-05
DAGMEVIYTGLR	SRS054956.9422-T1-C	0	0.000274907
GMGDVLVIGGGVIPEDDIPGLEK	SRS054956.9422-T1-C	0	0
DAHEAVHNAVVAEEVAK	SRS012273.13160-T1-C	0	0
DAIDENDVVLLHDDLLATGGTMAATHR	SRS016753.5129-T1-C;SRS056259.44569-T1-C;SRS064557.23208-T1-C	0	0.00201061
DAINNNAQIHVAWNSK	SRS015794.377-T1-C	0	0.00100286
VNIPTPLDALNR	SRS055982.8197-T1-C	0	0.00143958
DAIQHSVALLTEDR	SRS055982.8197-T1-C	0	0
DALADQYQYTK	SRS016335.87430-T1-C	0	0.00304463
VNFVVTPNENNAYQNALDAALLK	SRS016335.87430-T1-C	0	2.58732e-05
DALAGDPVSAFGGVLVTNAVIDK	SRS011529.16318-T1-C;SRS049900.10214-T1-C;SRS056259.62520-T1-C	0	0
ITNAGVLESHPHDVAITSEAPNYSRPQ	SRS015217.95204-T1-C	1	0
DALALMSEYR	SRS015217.95204-T1-C	0	0.00211326
IPMFDFEVPTELPGVDSGILDPR	SRS014683.5297-T1-C	0	0
VSYPINHITNIVK	SRS014683.5297-T1-C	0	4.9209e-05
YGITGTTEIVHNPSYETLFEEETK	SRS014683.5297-T1-C	0	0
DALLENVTVADDGK	SRS014683.5297-T1-C	0	0.000296152
GIIDAILSGDILNAPTK	SRS014683.5297-T1-C	0	0
DALPTEEEQFAAYK	SRS017521.83080-T1-C	0	0.00200816
DALVAEYNSLSPWEPETAWEEMK	SRS050422.139574-T1-C	0	2.58732e-05
GAEQIYIPVLIK	SRS017521.28313-T1-C	0	0.00201274
DAMVPMGGLLCMK	SRS017521.28313-T1-C	0	0.00321414
KYDIPVVMDSAR	SRS017521.28313-T1-C	1	0.00304463
NIFGYQYTIPTHQGR	SRS017521.28313-T1-C	0	4.9209e-05
DANDTGSTEVQIALLTAR	SRS020869.188776-T1-C;SRS050925.83916-T1-C	0	0.000257377
DANEMVSLLASVTK	SRS022609.17313-T1-C	0	0.00157382
DANFTVYPGQWVAIVGESGSGK	SRS020869.166240-T1-C	0	6.52415e-05
DANNIPWVK	WP_003830594.1;WP_012577270.1	0	0.00452412
DAPANPLALLELGNK	SRS011529.22863-T1-C	0	6.52415e-05
NELLSLYAQYYK	SRS011529.22863-T1-C	0	0.00143958
DAPIVVGLDPMLSYVPEYIQK	SRS024132.88641-T1-C	0	0.00381734
MNIQQLDHSGYTDAVGR	SRS011405.15122-T1-C	0	0
QYAPTGLLWDMSEAYANAK	SRS011405.15122-T1-C	0	0
DAPQSPTSETYTNESGTIYDAK	SRS011405.15122-T1-C	0	2.58732e-05
KNAMDPALVICSLDNGFNDISSLAAEGNK	SRS011405.15122-T1-C	1	0
IEVLDYADLAK	CDC20698.1	0	0.00116975
DAQDEAAVVDSNRPEFVK	CDC20698.1	1	0.000147549
DATVGSFNEMINVMPNLPIDELQK	SRS011529.224102-T1-C;WP_008145394.1	0	0.000386808
EYIETNMGGSASQGIR	SRS011529.224102-T1-C;WP_008145394.1	0	0.00167532
DAVATYTGGIQSVTR	WP_005430927.1	0	0.000193926
YPTGTSEDDAVAR	WP_005430927.1	0	0.00143666
ESLDANVFTFGLGTEYLAK	WP_005430927.1	0	0.000312446
DAVITAIVNK	SRS017433.47924-T1-C	0	0.00859553
DAVYFVGGPMMGNIGTGAQPVTK	SRS015217.17943-T1-C	0	0.000182741
DAYPDLQVVAGNVATGEAAK	SRS015663.34429-T1-C	0	0.000386808
DQYIENYIQTIK	SRS043411.166357-T1-C	0	0.00155778
DCDGDTGILDILK	SRS043411.166357-T1-C	0	0.000386808
IYSTYYTTR	SRS019397.40884-T1-C	0	0.00537998
DCDGTDFPQQLK	SRS019397.40884-T1-C	0	0.00143666
VTIPTDLDVVPETLEILKK	SRS019397.40884-T1-C	1	2.58732e-05
DCFYGQENAPLIVGGR	SRS051031.5408-T1-C	0	0
DCGLTLTGAGSAYPYHK	SRS055982.135261-T1-C	0	8.64641e-05
DCMVNDALTDAFNQYHMGITAENVAEQWHLTR	SRS017521.289118-T1-C	0	0
GIVLLFPNEEQYK	SRS019582.5231-T1-C	0	0.000526971
LLNYDEGDIDMGGGATWANLLK	SRS019582.5231-T1-C	0	0
YTEINVIDNYAPTAK	SRS019582.5231-T1-C	0	0
NAYVATFMTDESAR	SRS019582.5231-T1-C	0	0.00200816
DCNLGGSPITPEGVWK	SRS019582.5231-T1-C	0	0.00754674
DCTGDGYTNIEK	SRS022609.6959-T1-C	0	0.00201274
VMGGGFGGCTINLVK	SRS053335.5285-T1-C	0	0
DYVEFGLNEEDAPK	SRS053335.5285-T1-C	0	0.000225289
INLIGEHTDYNGGFVFPGAVDK	SRS053335.5285-T1-C	0	0
DCTMEMLQEAK	SRS053335.5285-T1-C	0	0.000225289
DCVIFPGASIGAEPQDLK	SRS012902.18012-T1-C	0	0.000940596
DDAGVWHYYDSDDEMVTDEWK	SRS023914.35577-T1-C	0	0
TLDLSNLSAYDQGCNEEFQK	SRS022137.28671-T1-C	0	0
DDDFVNNSTVMDGLADGTIMGK	SRS022137.28671-T1-C	0	0
DDDTADILTAASR	SRS017191.138819-T1-C	0	2.58732e-05
TVVVGIRPEDIK	SRS042284.87154-T1-C	1	2.58732e-05
DDEEFVAAHADHTFEAQVK	SRS042284.87154-T1-C	0	0
DDFLPNVLTACEYDGK	SRS011405.57383-T1-C	0	0.00156624
DDGKTEIDANTTVEGTGK	SRS058770.173671-T1-C	1	0.00859553
DDKEIGISAVR	SRS018656.104745-T1-C	1	0.005114
DDLNLVLATAAK	SRS017521.11829-T1-C	0	0.000296152
VIASCFFEASTR	SRS017521.11829-T1-C	0	0.00201274
DDMAEAVANAFQYDR	SRS014613.159202-T1-C	0	0.00382589
DDMAEAVEDAFR	WP_055151612.1	0	0.000193926
DDMAEAVEEAFR	SRS017521.251115-T1-C	0	2.58732e-05
GNYNDDDYNALISDAK	SCI10396.1	0	0.00304463
DDPEFSQEIDFR	SCI10396.1	0	0.00109079
DDPLIDPTTIGLK	SRS016989.59141-T1-C	0	0.000296152
GIMGCYDKPIAVYDYNTLKDDPLIDPTTIGLK	SRS016989.59141-T1-C	2	0
TDMGNAQVIDTK	CDB97429.1;SRS012902.40334-T1-C;WP_008537249.1;WP_018999434.1	0	0
DDPSLLMIGAGMAPFK	CDB97429.1;SRS012902.40334-T1-C;WP_008537249.1;WP_018999434.1	0	0
DDQPAGVIAIDSIYTPVER	SRS019601.22067-T1-C	0	0
DDQPIGMLPVDSIFTPVTR	SRS015217.36579-T1-C	0	0
GLISQMGTLYGTK	SRS011529.7677-T1-C	0	0.00162518
DDQVIGYEFVHMGK	SRS011529.7677-T1-C	0	0.0071761
DDSGELYWGTTTDEMK	SRS020869.245036-T1-C	0	0.00304463
PATYAEICAAMK	SRS064276.883-T1-C	0	0
WGITDGLMTTVHSTTATQK	SRS064276.883-T1-C	0	0
DDTPMFVCGVNEK	SRS064276.883-T1-C	0	0.000891915
YDTMHGQFDGTIEADVENSK	SRS064276.883-T1-C	0	0
VLDLIAHMASVNC	SRS064276.883-T1-C	0	0
EASEGELAGVLGYTEDAVVSSDFLGDTR	SRS064276.883-T1-C	0	0
DDTPMFVCGVNFDK	SRS017307.5925-T1-C	0	0
DDVIASGLPDGK	SRS024132.229502-T1-C;WP_022001602.1	0	0.00155778
DDVQNTIFEYWDK	CBL05920.1	0	0.000404898
VMGGEDWADWMHALK	CBL05920.1	0	4.9209e-05
LWHEYLSQPQPK	CBL05920.1	0	0.000940596
DEAATYTSYDK	SRS016095.62044-T1-C	0	0.00116975
DEAGNYVGAYDGTQLNPLR	SRS051031.93935-T1-C	0	2.58732e-05
WQEPGDQTNVPR	SRS051031.93935-T1-C	0	0.00201274
LPSYVGLTEPDNGAVLNSFVSSTQDYR	SRS051031.93935-T1-C	0	0
DEDWCGAPLK	SRS014613.14643-T1-C	0	0.00253573
DEETGMLTR	SRS018351.145287-T1-C;WP_008704751.1	0	0.00537998
DEFDVELAEVGPNK	WP_019163102.1	0	6.52415e-05
DEFDVELTEVGPNK	SRS052697.8423-T1-C	0	0
DEFDVELTSAGASK	SRS050422.51620-T1-C	0	0.00293486
DEFVLFPLPQAVINEGK	SRS015217.231531-T1-C;SRS020328.83999-T1-C;SRS045713.3400-T1-C	0	0.00109313
DEGAGGDNIGTGGIIDVLR	SRS015663.473-T1-C	0	0
DEHLSMVASHYDGFAQGK	SRS054590.13222-T1-C	0	2.58732e-05
DEIDASDNIIAATK	SRS077730.157615-T1-C	0	0.000225289
DEIYGLITSGK	SRS019397.96050-T1-C;SRS019601.3494-T1-C;SRS047044.20273-T1-C	0	0.00335029
DELAALDDVTPDTVQPLFK	WP_072982878.1;WP_074787466.1	0	0.000164823
PATPAWILPK	SRS014459.16-T1-C	0	0.000289273
LAAGEELTELTVDEILHK	SRS014459.16-T1-C	0	0
DELDWLNAYHR	SRS014459.16-T1-C	0	0.000526971
LDNLAWLLNLR	SRS014459.16-T1-C	0	2.58732e-05
DELESFASAVTGR	SRS017521.109879-T1-C	0	0.00101346
DELLAAEPDLLEAKPETDNDPDYGR	SRS050752.55357-T1-C	1	0
GNIDPTVDANPNITGLYSK	SRS050752.55357-T1-C	0	4.9209e-05
DELVEEMLK	SRS015217.89134-T1-C	0	0.00911803
DEMFVLVAK	SRS050422.266406-T1-C	0	0.00321414
VALYGVNTLIK	SRS015133.211304-T1-C	0	0.00304463
DEMTGMQVIDK	SRS015133.211304-T1-C	0	0.00157382
TMTIDGVER	WP_005926184.1;WP_055184524.1	0	0.00658915
TDPEHWLEYEVSFR	WP_005926184.1;WP_055184524.1	0	0
DENEVLMAYAEHVITLHAPIK	WP_005926184.1;WP_055184524.1	0	0
DEQGCAVDFQTEGDFPK	SRS050925.124272-T1-C	0	0.000164823
IRDELDAGTFTAFHDR	SRS015217.30111-T1-C	1	0.000296152
DERPIDPACGCPVCR	SRS015217.30111-T1-C	1	0
DERPIDPTCGCPACR	SRS014459.7249-T1-C	1	0.000193926
DESAPIFDVADYGVVGDLNK	SRS014459.42459-T1-C	0	2.58732e-05
DETAPIFDVADYGVVGDLNK	SRS014459.105835-T1-C	0	0
DETGCEVVVVTMGPPPAEGMLR	SRS015217.18848-T1-C	0	0
DEVIDVNELNLLGK	SRS014979.11805-T1-C;SRS047044.149068-T1-C	0	0.0017691
DEVSKDYIEHETEILK	SRS050422.140463-T1-C	1	0
DEYGIEPAAAAVAVAAGPAAGGAAAAEEK	SRS019582.187852-T1-C	0	0
SYYDMFYTLGELR	SRS024549.1568-T1-C	0	0.000296152
DEYTEDFWK	SRS024549.1568-T1-C	0	0.00658915
LYESWEVVGTLKPEIAK	SRS017521.108009-T1-C	1	6.52415e-05
DFAAEQAPIQK	SRS017521.108009-T1-C	0	0.000404898
DFADCLVEDHEIR	SRS064276.210996-T1-C	0	0.000164823
DFADNLVEDDK	SRS011271.156904-T1-C;SRS017521.44468-T1-C	0	0.00406407
DFAFMCPTMDFVTR	SRS015578.60515-T1-C	0	0.000828361
IFCLPDDAEAENYIDK	EDV02509.1;WP_040311949.1	0	6.52415e-05
DFALLAVDESGKPIPSAEK	EDV02509.1;WP_040311949.1	1	0
NGQQWDFYPQR	EDV02509.1;WP_040311949.1	0	0.00754674
DFAQFHPGGELGK	SRS049959.36484-T1-C;SRS049995.249086-T1-C;SRS049995.69726-T1-C;SRS050422.34394-T1-C	0	2.58732e-05
DFDLSALLQGAADVK	SRS015782.59333-T1-C	0	0
DFDQLEQFGLYESGNR	SRS050925.88117-T1-C	0	0.000296152
DFDSDELLQLVLPVR	SRS014923.157207-T1-C;SRS016095.84409-T1-C	0	6.52415e-05
DFDVTPLTQDILDK	SRS049959.298481-T1-C	0	0.000193926
DFELLPYVEGK	SRS018427.207593-T1-C	0	0.00116975
DFEYYIGNVK	SRS049959.334799-T1-C	0	0.00253573
DFGEAMIEAFGPDK	SRS012273.236059-T1-C;SRS014979.9600-T1-C;SRS017191.149298-T1-C;SRS021484.99195-T1-C;SRS045004.157868-T1-C;SRS051882.999-T1-C;SRS065504.1935-T1-C	0	0.0017691
DFGEPPLVTPSSQIVGTQAVLNVVSGER	SRS024132.45449-T1-C	0	2.58732e-05
HLQTYVNNLNNLVPGTEFEGK	SRS019582.35056-T1-C;SRS047044.28082-T1-C	0	0
DFGSFENFKK	SRS019582.35056-T1-C;SRS047044.28082-T1-C	1	0.00695198
[truncated: 101,445 more rows]

## Sheet: DIA_ProteinGroups
ProteinGroup	QValue	UniquePeptides
SRS045645.15446-T1-C	0	9
SRS019910.145272-T1-C	0.00447928	1
SRS012902.29899-T1-C	0	5
SRS013687.5250-T1-C;SRS015217.30321-T1-C;SRS015217.43983-T1-C;SRS015264.69001-T1-C;SRS015578.88669-T1-C;SRS016335.278731-T1-C;SRS017191.21805-T1-C;SRS017521.15869-T1-C;SRS019601.60304-T1-C;SRS023914.65308-T1-C;SRS023914.9589-T1-C;SRS056519.77248-T1-C;SRS077730.47300-T1-C	0	2
SRS012902.18261-T1-C	0	15
SRS014923.86844-T1-C	0	11
SRS015578.102639-T1-C	0.00749064	1
SRS023176.86693-T1-C	0	5
SRS024132.321759-T1-C	0.00126791	2
SRS017433.50358-T1-C	0	3
SRS018351.140420-T1-C	0	11
WP_055060439.1	0	36
WP_062807199.1	0	25
WP_008537944.1	0	24
SRS015217.151069-T1-C	0	1
SRS050925.54755-T1-C	0	9
SRS015578.37379-T1-C	0.00096565	5
SRS014459.58014-T1-C	0	9
SRS014459.63297-T1-C	0	4
SRS015065.119964-T1-C;SRS019397.39410-T1-C	0	5
WP_008705553.1;WP_055150866.1	0	7
SRS015578.26307-T1-C	0.000471772	1
SRS014459.95635-T1-C	0.00665462	3
SRS024132.302443-T1-C	0	16
SRS015578.25178-T1-C	0	8
SRS064276.262914-T1-C	0	5
WP_020436525.1;WP_054751586.1	0	11
SRS053335.151626-T1-C	0	6
SRS016989.121434-T1-C	0	7
SRS015663.78165-T1-C	0.000471772	5
SRS018656.27518-T1-C	0	6
SRS063985.4193-T1-C	0	1
SRS050422.4140-T1-C	0	2
SRS050422.20994-T1-C	0	9
SRS015217.24583-T1-C	0	3
SRS054590.29031-T1-C	0	2
CCY26414.1	0	9
SRS015217.31514-T1-C	0	6
SRS054590.19216-T1-C	0	1
CDA55034.1	0	12
SRS012902.11045-T1-C	0	5
SRS013215.10460-T1-C	0	17
SRS056519.103384-T1-C	0.00126791	2
SRS014459.3892-T1-C	0	5
SRS015217.32751-T1-C	0	3
SRS019601.66794-T1-C	0	4
SRS014235.139706-T1-C;SRS015217.48437-T1-C;SRS051031.32028-T1-C	0	1
SRS019582.59101-T1-C	0	7
SRS015217.32724-T1-C	0.00148515	5
SRS054956.59008-T1-C	0	4
SRS011302.173552-T1-C;SRS014923.78001-T1-C	0	3
SRS015190.61505-T1-C;SRS015217.12732-T1-C;SRS043701.50867-T1-C	0.00312103	1
SRS052027.51658-T1-C	0.00724774	1
SRS054956.61345-T1-C	0	5
SRS011586.216737-T1-C	0	7
SRS014459.125859-T1-C	0.000471772	4
WP_022045360.1	0	8
SRS019601.96025-T1-C	0	12
SCH75399.1;WP_005933898.1	0	9
SRS014287.28760-T1-C	0.00148515	1
SRS018656.101837-T1-C	0	1
SRS017701.96450-T1-C;SRS019397.71146-T1-C;SRS053335.116051-T1-C	0	1
SRS051031.29035-T1-C	0	7
SRS018575.52919-T1-C	0	4
SRS015578.57548-T1-C	0.00126791	5
SRS050422.86349-T1-C	0	10
SRS015190.10874-T1-C	0	7
SRS064276.883-T1-C	0	16
SRS013158.71945-T1-C	0	2
WP_005028754.1	0.000168663	5
SRS050422.48504-T1-C	0.000168663	4
CDA05803.1	0.00096565	7
SRS015217.123546-T1-C	0	2
SRS015578.15704-T1-C	0	3
SRS058770.56655-T1-C	0	11
SRS019968.13316-T1-C	0	14
SRS018427.210903-T1-C	0.00096565	3
SRS013687.36259-T1-C;SRS014923.120528-T1-C;SRS014923.120625-T1-C;SRS015217.230787-T1-C;SRS024549.14780-T1-C;SRS077730.19076-T1-C	0.00860307	2
SRS014923.121182-T1-C	0	5
SRS018351.120334-T1-C	0	5
SRS019787.35915-T1-C	0	1
SRS018427.147161-T1-C	0.000168663	3
SRS017521.34027-T1-C	0	7
SRS014979.48784-T1-C	0	1
SRS015217.154661-T1-C	0	4
SRS054590.22161-T1-C	0	18
SRS018351.157855-T1-C	0.00342466	7
SRS015190.49217-T1-C	0	8
SRS042284.29297-T1-C	0	2
SRS016095.173568-T1-C	0.00628272	2
SRS011405.50254-T1-C	0	2
SRS018817.51215-T1-C	0.000755059	3
SRS015782.12820-T1-C	0	17
SRS023176.9262-T1-C	0	11
CDA04924.1	0	5
WP_007885619.1	0	8
SRS015217.186210-T1-C	0	3
SRS024132.68175-T1-C	0	8
SRS042628.125196-T1-C	0	3
SRS015065.66455-T1-C;SRS056259.80432-T1-C	0	1
CDC50038.1;SRS014459.139017-T1-C	0	5
CCY28543.1	0	7
SRS065504.260101-T1-C	0	3
OLT98686.1	0	11
SRS015217.33996-T1-C	0	5
SRS013951.50363-T1-C	0	6
SRS048164.55346-T1-C	0	3
SRS015217.116414-T1-C	0	1
SRS018351.41754-T1-C	0	5
SRS019030.74429-T1-C;SRS019161.79877-T1-C	0	3
SRS016203.100270-T1-C;SRS047014.19193-T1-C;WP_012741327.1	0.00096565	3
SRS055982.141087-T1-C;WP_055200297.1	0	5
SRS021484.160091-T1-C	0	5
SRS018427.126550-T1-C	0.000893522	5
CDD56988.1	0	18
ACR76131.1;CBK91687.1;SRS014459.16828-T1-C;SRS014979.9742-T1-C;SRS048164.60485-T1-C;WP_015568161.1;WP_055061997.1;WP_055160321.1;WP_055223793.1	0.000168663	1
SRS019601.148990-T1-C	0	9
SRS012902.37388-T1-C	0	17
WP_072446328.1;WP_072449172.1	0	10
SRS019601.22550-T1-C	0	4
WP_005850047.1	0	27
SRS012902.42879-T1-C	0	14
SRS014459.38523-T1-C	0	9
WP_066550327.1	0	12
SRS011529.18196-T1-C;SRS011586.29385-T1-C;SRS013521.9418-T1-C;SRS050422.121284-T1-C	0.00148515	2
SRS047044.152035-T1-C	0.00917582	4
SRS012902.3562-T1-C;SRS055982.14786-T1-C	0	5
SRS012273.280990-T1-C	0	6
SRS015578.87022-T1-C	0	24
SRS015663.20784-T1-C;SRS017191.45358-T1-C	0.00691878	2
SRS050422.45208-T1-C	0.000168663	2
WP_015525244.1	0	5
SRS023914.35577-T1-C	0	12
SRS016335.32388-T1-C	0	6
SRS064276.115219-T1-C	0	6
SRS015217.5671-T1-C	0.00875329	2
SRS015217.242565-T1-C	0.00526002	1
SRS024549.6301-T1-C	0	15
SRS017521.67287-T1-C;SRS050422.57236-T1-C	0	3
SRS048870.24739-T1-C	0	3
SRS015578.31196-T1-C	0	13
SRS011586.133291-T1-C;SRS019161.155141-T1-C	0	1
SRS051031.24626-T1-C	0	2
SRS018656.91623-T1-C	0	2
SRS023914.4014-T1-C	0	4
SRS014313.589-T1-C	0.00312103	1
SRS017191.126115-T1-C	0	5
SRS014459.146234-T1-C	0	7
SRS015264.158324-T1-C	0.00126791	5
SRS014235.66507-T1-C;SRS015794.8473-T1-C	0	3
SRS050422.26914-T1-C;SRS053335.142657-T1-C	0.000168663	4
SRS043001.21227-T1-C	0	4
SRS015663.257872-T1-C	0.00126791	6
WP_008705558.1;WP_055059886.1	0.00332989	11
SRS023176.75854-T1-C;SRS054590.48991-T1-C	0.00436545	1
SRS017701.27443-T1-C;SRS023971.15747-T1-C;SRS054590.27929-T1-C	0	4
SRS050752.44991-T1-C	0	5
SRS015217.41652-T1-C	0.0056082	4
SRS022137.22541-T1-C	0	4
SRS019161.25877-T1-C	0	10
SRS024331.8262-T1-C	0	14
SRS015663.1768-T1-C	0.00342466	2
SRS016095.92591-T1-C	0	5
SRS015578.44021-T1-C	0.00427172	2
SRS015264.9732-T1-C	0	4
SRS050422.90139-T1-C	0	8
SRS019601.80520-T1-C	0.000168663	1
SRS018351.151658-T1-C;SRS043411.39604-T1-C	0	2
SRS023176.2962-T1-C	0	24
SRS011586.85860-T1-C	0.00427172	4
SRS051031.1263-T1-C	0	22
SRS052027.51538-T1-C	0	3
SRS020328.57947-T1-C	0.00096565	5
SRS019787.113203-T1-C	0	21
SRS018351.128708-T1-C	0.000471772	2
SRS016095.59318-T1-C	0	7
SRS016056.72801-T1-C	0	4
SRS017521.105848-T1-C	0	8
SRS014979.60353-T1-C	0.000168663	2
SRS011586.60633-T1-C;SRS014459.151788-T1-C;SRS014923.39944-T1-C;SRS014979.706-T1-C;SRS015133.21038-T1-C;SRS015133.31403-T1-C;SRS015133.9536-T1-C;SRS015264.105978-T1-C;SRS015578.33714-T1-C;SRS015663.257277-T1-C;SRS015663.36652-T1-C;SRS022609.96786-T1-C;SRS024549.22635-T1-C;SRS050752.49214-T1-C;SRS054956.80966-T1-C	0.00557512	1
SRS018351.146006-T1-C	0.000893522	4
SRS021484.156808-T1-C	0	4
SRS014923.37681-T1-C;SRS050422.95872-T1-C	0.0018173	2
SRS012902.35124-T1-C	0	5
SRS015217.75184-T1-C	0	13
SRS014459.3724-T1-C	0	33
SRS023176.3931-T1-C	0	8
SRS064276.54492-T1-C	0	14
SRS051031.21007-T1-C	0.00342466	7
WP_002567779.1;WP_002577945.1	0	17
SRS015578.15835-T1-C	0	4
SRS014613.2879-T1-C	0	12
SRS050422.60970-T1-C	0	2
SRS016753.71088-T1-C	0	4
SRS018427.14822-T1-C	0.00900529	1
SRS011405.42047-T1-C	0	6
SRS015578.61099-T1-C	0	10
SRS050422.154830-T1-C	0	7
SRS049959.339314-T1-C	0	13
SRS014683.5297-T1-C	0	15
WP_078511788.1	0	2
SRS017191.61682-T1-C	0	15
SRS013158.31973-T1-C	0	10
SRS054956.144159-T1-C	0	17
SRS055982.21013-T1-C	0	10
SRS017191.20379-T1-C	0	2
SRS019910.163060-T1-C	0.00342466	2
SRS017521.103480-T1-C	0.00342466	3
SRS015217.9849-T1-C	0	1
SRS012273.53186-T1-C	0	3
SRS015217.13627-T1-C	0	8
SRS023176.69277-T1-C	0	1
SRS016095.38379-T1-C;SRS054956.40379-T1-C	0	1
SRS055982.137113-T1-C	0	11
SRS018351.115407-T1-C	0	4
SRS014287.42895-T1-C;SRS022137.36999-T1-C;SRS053335.39647-T1-C	0	7
CDB94133.1;SRS012902.17821-T1-C;WP_008539067.1;WP_018998628.1	0	1
WP_002607407.1;WP_044905558.1	0	3
SRS012273.2861-T1-C	0	3
OLA15689.1	0	18
SRS021484.13269-T1-C	0	2
SRS016495.28223-T1-C	0	26
SRS015782.148136-T1-C	0	6
SRS015578.104622-T1-C	0	13
SRS019601.188402-T1-C	0	3
WP_027642710.1	0	1
SRS012902.41650-T1-C	0.00126791	1
SRS050925.4978-T1-C	0	5
SRS054590.25605-T1-C	0.000622956	6
SRS015578.129576-T1-C	0.00268723	1
SRS015217.66558-T1-C	0.000168663	8
SRS052027.10346-T1-C	0.00447928	3
SRS050422.245447-T1-C	0	2
SRS012902.39042-T1-C	0	15
SRS019601.18276-T1-C	0	2
EEV00157.1;SRS014923.106149-T1-C;WP_022113033.1	0	8
SRS017433.37408-T1-C;WP_007883628.1;WP_055301826.1	0	4
SRS014287.27861-T1-C	0	6
SRS048870.102866-T1-C	0	12
SRS017103.165067-T1-C	0.00447928	2
SRS013687.36256-T1-C;SRS014923.307545-T1-C;SRS055982.146841-T1-C	0.00126791	1
SRS023914.28805-T1-C	0	5
SRS015217.12311-T1-C;SRS016095.222091-T1-C;SRS017521.61771-T1-C;WP_005337048.1	0.00126791	1
SRS015782.56254-T1-C;SRS016203.63135-T1-C;SRS054956.24135-T1-C	0	3
SRS018351.126291-T1-C	0.00447928	3
CDL28901.1;KFH75445.1;SRS012273.305019-T1-C;WP_000090775.1;WP_001494588.1;WP_032179270.1;WP_057699033.1;WP_059328968.1;WP_064756067.1;WP_074505295.1;WP_077135031.1	0	5
SRS016989.121433-T1-C	0.00742464	1
SRS054590.36848-T1-C	0	5
SRS012273.114348-T1-C;SRS015578.147196-T1-C;SRS023176.42797-T1-C	0	1
SRS024132.15592-T1-C	0	2
WP_055146244.1	0	20
SRS023346.62854-T1-C;SRS054956.105100-T1-C	0	2
SRS018133.1380-T1-C;SRS049900.28179-T1-C;SRS053398.11126-T1-C;SRS056259.42911-T1-C;SRS065504.32381-T1-C	0	2
SRS020328.119348-T1-C;SRS053335.60617-T1-C	0.00342466	1
SRS049900.102249-T1-C	0	20
SRS013687.59545-T1-C	0	1
SRS019601.9058-T1-C	0	6
SRS022137.147821-T1-C	0	2
SRS013158.13925-T1-C	0	7
SRS050422.41044-T1-C	0	3
CUQ62347.1	0	13
WP_008703294.1;WP_025578671.1;WP_055057737.1	0	30
SRS015578.105908-T1-C	0	6
SRS048870.153257-T1-C	0	1
SRS050422.15039-T1-C	0	5
SRS019582.263931-T1-C	0	7
SRS064276.240076-T1-C	0.00096565	2
WP_002565270.1;WP_022200348.1	0	19
SRS015578.18063-T1-C	0	2
WP_015515520.1	0	9
WP_004842437.1;WP_073962954.1	0	22
SCJ89490.1	0	4
SRS015578.90265-T1-C	0	4
SRS064276.162161-T1-C	0	5
SRS012902.38724-T1-C	0	17
SRS015217.217664-T1-C;WP_002607406.1;WP_004798282.1;WP_008690125.1	0.00342466	3
SRS016753.17979-T1-C;SRS024132.13105-T1-C;SRS047014.12105-T1-C;SRS049995.64085-T1-C;SRS065504.39875-T1-C	0.00731529	2
SRS023914.10031-T1-C	0	4
SRS015217.235612-T1-C;SRS017521.174638-T1-C;SRS063040.146315-T1-C	0	1
SRS016095.95191-T1-C	0	5
SRS015663.119339-T1-C	0	9
SRS018427.158341-T1-C	0.000168663	6
SRS018351.133698-T1-C	0.00126791	5
SRS015782.179623-T1-C;SRS017103.103424-T1-C;SRS018656.47544-T1-C	0.00342466	1
SRS052027.23268-T1-C	0	9
SRS020328.76267-T1-C	0	1
SRS015217.41315-T1-C	0	2
SRS054590.6234-T1-C	0	17
SRS020869.152249-T1-C	0.00332989	1
SRS017521.31307-T1-C	0	5
SRS014923.116581-T1-C	0	2
SRS050422.115979-T1-C	0	4
SRS015217.164331-T1-C;SRS017521.156872-T1-C	0.000471772	1
SRS018351.24451-T1-C	0	8
SRS014459.94991-T1-C;SRS054956.43293-T1-C;WP_005609865.1;WP_023920886.1	0	1
SRS015217.4496-T1-C	0.00730602	3
SRS015264.71201-T1-C;SRS019397.27651-T1-C	0	2
SRS057717.62788-T1-C	0.00096565	3
SRS050422.70024-T1-C	0.0056082	1
SRS043701.56548-T1-C;WP_008705974.1	0.000755059	2
SRS017701.43226-T1-C;WP_012743748.1	0	1
SRS053335.116858-T1-C;WP_055219853.1	0.00342466	1
SRS012902.36201-T1-C	0.000471772	6
SRS015960.172777-T1-C	0.0025286	7
SRS011302.12500-T1-C	0	3
SRS012902.28368-T1-C	0	5
SRS019397.66389-T1-C	0	3
SRS050422.46321-T1-C	0	2
SRS050422.24909-T1-C	0.00096565	5
SRS015960.160579-T1-C	0	2
WP_004232036.1	0	5
SRS015217.64339-T1-C	0.007464	1
SRS011405.54284-T1-C	0	2
WP_008538737.1	0.000168663	6
SRS050422.126192-T1-C	0.00683242	1
SRS054590.49686-T1-C	0	4
SRS022071.269634-T1-C;WP_055219079.1	0	8
SRS043411.39657-T1-C	0.00730602	1
SRS018656.72533-T1-C	0	5
SRS015782.62246-T1-C;SRS018817.130752-T1-C	0.007464	2
SRS011134.122848-T1-C	0.00096565	1
SRS011302.73394-T1-C	0.000893522	1
SRS042628.26061-T1-C	0.000168663	4
SRS015217.18032-T1-C	0	4
SRS017433.8912-T1-C	0.00885621	1
SRS012902.40423-T1-C	0.000471772	7
SRS018351.125966-T1-C;SRS019601.100146-T1-C	0.00096565	1
SRS023176.57205-T1-C	0.00096565	4
SRS052027.5055-T1-C	0	3
SRS011405.16374-T1-C	0.00261128	2
WP_055068256.1;WP_055262810.1	0	7
SRS042628.40532-T1-C;SRS056259.81095-T1-C	0	1
WP_007566063.1	0	7
SRS015264.113014-T1-C	0	10
SRS052027.133011-T1-C	0	7
SRS012902.35416-T1-C	0	16
SRS014287.30890-T1-C	0	3
SRS012902.37684-T1-C	0.000168663	2
CCY27029.1	0	16
SRS012902.39792-T1-C	0	7
SRS052697.49650-T1-C	0	9
SRS022137.74776-T1-C	0	15
SRS023176.76215-T1-C	0	2
SRS018351.160166-T1-C	0	4
SRS024132.27538-T1-C	0	23
SRS015578.104803-T1-C	0	17
SRS015578.118614-T1-C	0	2
SRS014459.143163-T1-C	0.00917582	1
SRS017521.113657-T1-C	0	15
SRS015217.26695-T1-C	0	2
SRS057717.2658-T1-C	0	7
SRS054590.13224-T1-C	0.00126791	3
SRS050752.127927-T1-C	0	2
SRS011271.21636-T1-C	0.00342466	3
SRS017521.111327-T1-C	0	22
SRS024549.9204-T1-C	0	18
SRS015217.66099-T1-C	0.000168663	5
CCY28347.1;SRS015217.200657-T1-C	0	9
SRS019267.12263-T1-C	0	2
SRS015854.6658-T1-C	0.00096565	1
SRS019161.130594-T1-C	0	1
SRS024549.33519-T1-C	0.00096565	1
SRS015578.53012-T1-C	0.00096565	3
SRS015264.187108-T1-C;SRS023914.166396-T1-C;SRS064276.131778-T1-C	0.000755059	1
SRS015217.22774-T1-C;SRS022137.26082-T1-C	0	2
SRS018351.133923-T1-C	0	4
SRS055982.131893-T1-C	0	9
SRS024549.45925-T1-C	0.000622956	4
WP_005027914.1	0	10
SRS021948.137368-T1-C	0.00421896	1
SRS050422.183881-T1-C	0	25
SRS056259.7976-T1-C	0	4
SRS018351.160194-T1-C;WP_008702979.1;WP_026648956.1	0	4
SRS015217.226501-T1-C	0	7
SRS015578.160799-T1-C	0	2
SRS015264.158323-T1-C	0	6
SRS024549.78683-T1-C	0	3
SRS011586.214301-T1-C	0	4
SRS022137.68818-T1-C	0	1
EDN76360.1;WP_009244813.1;WP_073963071.1	0	14
SRS047014.56227-T1-C	0	6
SRS019787.49652-T1-C;SRS022609.54482-T1-C	0	3
WP_014015733.1	0	15
WP_005866815.1;WP_008778464.1	0	25
SRS015578.47041-T1-C	0	9
SRS017433.42379-T1-C	0	8
SRS051031.182950-T1-C	0.00126791	10
SRS058770.17898-T1-C	0	4
SRS013951.87865-T1-C	0	7
SRS015065.97933-T1-C	0	19
WP_007839136.1	0	24
SRS017191.20378-T1-C	0.000168663	2
SRS016095.60471-T1-C	0.00788493	2
SRS049995.34478-T1-C	0	15
SRS017191.5326-T1-C	0	5
SRS011586.76127-T1-C	0.000471772	1
SRS050422.74454-T1-C	0	3
SRS022609.22874-T1-C	0	3
SRS019968.5261-T1-C	0	6
SRS024625.34371-T1-C	0	1
SRS015578.46310-T1-C	0	4
SRS051031.151870-T1-C	0	10
SRS014683.16856-T1-C	0	18
SRS012902.16063-T1-C	0	8
SRS015663.158073-T1-C	0	6
SRS019910.41035-T1-C	0	9
SRS023583.121952-T1-C	0	9
SRS014613.181584-T1-C	0	10
SRS011586.18628-T1-C;SRS024009.7310-T1-C	0	5
SRS058770.19424-T1-C	0	5
SRS023176.31597-T1-C	0	5
SRS050752.203886-T1-C	0	5
SRS017191.11886-T1-C;SRS024075.6078-T1-C;SRS050925.108051-T1-C	0.00742464	3
SRS020233.352892-T1-C	0.0018173	4
SRS017521.9039-T1-C	0	14
SRS015663.17871-T1-C	0	3
SRS054956.321-T1-C	0	5
SRS018351.158532-T1-C	0	20
SRS015578.38279-T1-C	0.00730602	1
SRS019601.52462-T1-C	0	8
SRS043701.138873-T1-C	0	7
SRS054590.25124-T1-C	0.00148515	4
SRS019601.38174-T1-C	0.00126791	1
SRS024132.10303-T1-C	0	4
SRS015217.227517-T1-C	0	10
SRS051031.52252-T1-C	0	6
SRS063040.38783-T1-C	0.00096565	2
SRS018817.87962-T1-C	0.00628272	1
SRS012273.75308-T1-C;SRS015190.74870-T1-C;SRS015217.225005-T1-C;SRS015578.237545-T1-C;SRS015578.237576-T1-C;SRS015854.184814-T1-C;SRS043001.50191-T1-C	0.00148515	1
SRS017433.120982-T1-C	0	4
SRS054590.24493-T1-C	0	4
SRS014235.130189-T1-C	0.00427172	1
EDM88762.1;WP_044926050.1	0	9
SRS015960.65007-T1-C	0	10
SRS014235.19778-T1-C	0	6
SRS015217.5010-T1-C	0	5
SRS011586.15103-T1-C	0	9
SCJ97602.1;SRS020869.231932-T1-C	0.00491376	4
CDD76358.1;CUN91621.1;WP_008704712.1;WP_025576923.1	0	13
SRS011586.36782-T1-C	0.00342466	1
SRS015782.275668-T1-C	0.00126791	3
SRS015217.192222-T1-C	0	2
SRS015782.207506-T1-C	0	2
SRS011134.118044-T1-C;SRS011271.252648-T1-C;SRS011271.7964-T1-C;SRS011405.17769-T1-C;SRS013951.28199-T1-C;SRS014459.88912-T1-C;SRS015217.81406-T1-C;SRS015663.215444-T1-C;SRS016335.192053-T1-C;SRS016335.199826-T1-C;SRS017521.7924-T1-C;SRS019030.63931-T1-C;SRS019601.168293-T1-C;SRS020233.205338-T1-C;SRS020233.270667-T1-C;SRS020869.202112-T1-C;SRS024075.72939-T1-C;SRS024132.48974-T1-C;SRS024549.4965…	0.00986209	1
SRS012273.71963-T1-C;WP_000940114.1;WP_000940121.1;WP_000962653.1;WP_003863299.1;WP_033752940.1;WP_044373820.1;WP_045133308.1;WP_045721532.1;WP_046411505.1;WP_050015862.1;WP_052972710.1;WP_063267927.1	0	6
SRS050422.102088-T1-C	0	9
SRS019161.35280-T1-C	0	11
SRS017191.138819-T1-C	0	10
SRS050422.142562-T1-C	0	7
SRS019685.222346-T1-C	0.00148515	3
SRS016095.97955-T1-C	0.000622956	6
SRS078176.2120-T1-C	0	6
SRS051882.22889-T1-C	0.00332989	2
SRS012273.24326-T1-C	0	6
SRS015217.226666-T1-C	0.00126791	2
SRS011134.155552-T1-C	0	3
CBL06494.1;WP_008538557.1	0	13
SRS024435.5245-T1-C	0	4
SRS017433.54032-T1-C	0	7
SRS012902.10254-T1-C	0	11
WP_008539433.1	0	10
EDP13782.1;WP_002566511.1;WP_002587378.1;WP_022201453.1;WP_027642397.1	0	5
SRS018656.25023-T1-C	0	10
SRS022137.25078-T1-C	0	3
SRS018351.162225-T1-C	0.00700559	8
SRS077730.29441-T1-C	0	17
SRS011405.140086-T1-C	0.000168663	5
SRS019601.37036-T1-C	0	16
SRS015217.81752-T1-C	0.000168663	5
SRS015217.19065-T1-C	0.00126791	5
SRS014923.60415-T1-C	0	7
SRS015190.56295-T1-C	0.000168663	2
SRS014613.93871-T1-C;SRS014923.25255-T1-C;SRS014979.83732-T1-C;SRS015217.24167-T1-C;SRS015217.59806-T1-C;SRS015578.12991-T1-C;SRS015578.15444-T1-C;SRS016095.101301-T1-C;SRS019161.117973-T1-C;SRS019601.106737-T1-C;SRS019910.74306-T1-C;SRS020869.74977-T1-C;SRS051031.16614-T1-C;WP_006856308.1;WP_007884728.1;WP_021923710.1;WP_055194464.1;WP_055302278.1;WP_075721114.1	0.00421896	1
SRS014235.25331-T1-C;SRS015264.53741-T1-C	0	3
SRS012902.7519-T1-C	0.00126791	1
SRS019601.65244-T1-C	0	11
SRS015854.60193-T1-C	0	3
ACR76655.1;CBK90031.1;CUM87378.1;WP_041254224.1;WP_055223239.1;WP_055274361.1	0	4
SRS014287.101330-T1-C;SRS015217.28261-T1-C	0	1
SRS050422.43852-T1-C	0.00096565	4
SRS017191.45379-T1-C	0	3
EEG50807.1	0.000168663	3
SRS015217.95798-T1-C	0.000168663	5
SRS024132.264574-T1-C	0.00323064	1
SRS021948.214008-T1-C	0	13
WP_004843092.1	0	13
SRS014459.53368-T1-C	0	8
SRS011302.23401-T1-C	0.000168663	7
CUO85373.1;SRS049712.119785-T1-C;WP_006426084.1;WP_055281796.1	0.00742464	1
SRS015065.5604-T1-C	0	4
SRS019267.17178-T1-C	0.000755059	2
SRS015663.23080-T1-C	0.000893522	1
SRS063040.260176-T1-C	0.00096565	5
SRS014287.154236-T1-C;SRS018351.40299-T1-C	0.00148515	3
SRS015663.259977-T1-C	0	4
SRS019582.27410-T1-C	0	3
SRS015854.44641-T1-C	0	12
SRS015782.20033-T1-C;WP_007563201.1	0	6
SRS015578.16334-T1-C	0	3
SRS023971.51733-T1-C	0.00126791	1
WP_081019036.1	0	25
SRS011405.52354-T1-C	0	11
SRS015578.11846-T1-C	0	2
SRS019601.144688-T1-C	0	2
SRS014287.124884-T1-C	0	3
SRS024132.154997-T1-C	0	2
SRS017191.42057-T1-C	0	4
SRS012902.41921-T1-C	0.00465352	2
SRS015190.57703-T1-C	0	3
SRS014287.35765-T1-C	0	16
WP_006858384.1;WP_055193077.1	0	10
SRS012902.38725-T1-C	0	5
SRS022137.28671-T1-C	0	11
SRS019601.105598-T1-C	0	4
SRS020233.276820-T1-C	0	12
SRS012902.35967-T1-C	0	7
SRS050422.25253-T1-C	0	7
SCH01466.1;WP_044926187.1	0.00096565	8
SRS012902.43141-T1-C;WP_008538846.1	0	8
SRS012902.17356-T1-C	0.00332989	4
SRS011586.77155-T1-C	0	11
SRS012902.3772-T1-C	0	4
CBK80400.1	0	10
SRS012902.41022-T1-C	0	6
CCZ78073.1;SRS054956.60134-T1-C	0	4
SRS019968.15823-T1-C	0	7
CDB96739.1	0	11
SRS023346.64122-T1-C	0	4
SRS012902.35295-T1-C	0	2
SRS018427.160502-T1-C	0	3
SRS016095.69278-T1-C;SRS018351.160305-T1-C	0.000893522	3
SRS021484.160028-T1-C	0	4
SRS013951.20826-T1-C	0	7
SRS018656.64162-T1-C	0.000168663	1
SRS049959.14075-T1-C	0	1
SRS014235.79857-T1-C	0.00342466	2
SRS050422.32161-T1-C	0.00096565	3
SRS056519.17852-T1-C	0	6
SRS016018.23097-T1-C;SRS045713.22624-T1-C	0.00268723	2
SRS050422.14642-T1-C	0	4
SRS015217.72770-T1-C	0.00342466	5
SRS055982.6795-T1-C	0	5
SRS012902.6450-T1-C	0	10
SRS011586.218605-T1-C	0	3
SRS016203.9343-T1-C	0	1
KGI75823.1;WP_009307323.1	0	11
SRS019787.17372-T1-C	0	14
SRS018427.124923-T1-C	0	5
SRS023176.78188-T1-C	0.00148515	2
SRS050422.4447-T1-C	0	1
SRS012902.38696-T1-C	0	25
SRS050752.213222-T1-C	0	11
WP_004841625.1	0	9
SRS023346.33013-T1-C	0	2
SRS054956.35000-T1-C	0	12
SRS049712.159693-T1-C	0	4
SRS015065.8532-T1-C	0.00885621	6
SRS011405.48264-T1-C	0.00148515	1
SRS019601.165789-T1-C	0	5
SRS024132.2703-T1-C	0	10
SRS050422.101741-T1-C;SRS050422.130046-T1-C	0.00447928	2
SRS012273.11355-T1-C	0	6
SRS023176.90333-T1-C	0.00822693	1
SRS011529.61533-T1-C;SRS048164.18074-T1-C	0.000168663	2
CUQ01113.1;WP_055220813.1	0.00447928	1
SRS054590.35828-T1-C	0.000168663	1
SRS018351.22176-T1-C	0	5
CDD87109.1;SRS054590.35728-T1-C	0	4
WP_008397373.1	0.00096565	5
WP_005030427.1	0	9
SRS024075.14276-T1-C	0	2
WP_028529866.1	0	5
SRS019601.3059-T1-C	0	3
WP_054753020.1	0	6
WP_019161838.1	0	16
SRS016267.56506-T1-C	0	1
SRS015217.38531-T1-C	0	6
SRS051882.149332-T1-C	0	2
SRS054590.81-T1-C	0	6
SRS049959.350360-T1-C	0	3
SRS015578.5846-T1-C	0.00885621	1
SRS051031.142281-T1-C	0.00126791	1
SRS052697.62524-T1-C	0.00917582	2
SCJ01247.1	0	13
SRS013476.2647-T1-C;SRS018351.24358-T1-C	0	2
SRS024075.28501-T1-C	0	3
WP_003534860.1;WP_029481618.1	0	1
SRS057717.38947-T1-C	0.00342466	3
CDC17137.1;CUM95405.1;WP_054751054.1;WP_055156191.1;WP_055170686.1	0.000471772	5
OLA79293.1;SRS055982.135618-T1-C;WP_081018986.1	0.0018173	6
SRS018351.124000-T1-C	0	3
SRS053335.8087-T1-C	0	4
CBK91443.1;OLA18331.1;SRS017701.33213-T1-C;WP_055223114.1;WP_055273547.1	0.000755059	3
SRS015578.11215-T1-C	0	10
SRS015190.68128-T1-C;WP_008811317.1	0	10
SRS019910.26572-T1-C	0	3
SRS015217.34293-T1-C	0	1
SRS016753.47732-T1-C	0	1
SRS063040.72059-T1-C	0	2
SRS012902.42074-T1-C	0	14
SRS012902.35631-T1-C;SRS024549.23241-T1-C;WP_066550103.1	0	1
SRS019601.14951-T1-C;WP_016271143.1	0.000168663	6
WP_017454560.1	0	8
SRS015065.100852-T1-C	0.0018173	5
SRS017433.39265-T1-C	0	4
SRS017521.29539-T1-C;SRS077730.97420-T1-C	0.00779896	4
SRS064276.38837-T1-C	0	3
SRS017521.13112-T1-C	0	2
SRS043001.67225-T1-C	0.00342466	6
SRS015578.244670-T1-C	0.00096565	2
SRS016095.30418-T1-C	0	2
SRS024388.72063-T1-C	0.00917582	1
SRS014923.32772-T1-C	0.00342466	3
SRS024132.5010-T1-C	0	10
SRS015217.22696-T1-C	0.000755059	4
SRS015578.244484-T1-C	0	9
SRS018351.160662-T1-C	0.00126791	1
SRS013800.61873-T1-C	0	1
SRS018351.157260-T1-C	0	6
SRS052027.117387-T1-C	0	1
SRS017521.83770-T1-C	0	5
SRS015217.53905-T1-C;SRS064276.63242-T1-C	0	3
SRS021484.166879-T1-C	0	5
SRS015264.158322-T1-C	0	6
CUQ58556.1;SCG97072.1;SCI01738.1;SCJ00421.1	0	4
SRS012273.183378-T1-C	0	1
SRS024132.78647-T1-C	0	4
SRS017521.33670-T1-C	0	6
SRS013687.20231-T1-C	0	13
SRS014459.51370-T1-C	0	10
SRS048870.182814-T1-C	0.00526002	1
SRS050422.56638-T1-C	0.00900529	4
SRS015133.87737-T1-C	0.00126791	5
WP_022463261.1	0	8
SRS019601.134254-T1-C	0.000471772	2
WP_008705156.1	0	7
SRS019397.48268-T1-C	0	4
SRS042284.47463-T1-C;SRS050422.111088-T1-C	0.00268723	2
SRS015578.91091-T1-C	0.000168663	3
SRS023176.68598-T1-C	0	4
SRS064276.278461-T1-C	0.00342466	3
SRS015578.46891-T1-C	0	9
WP_006848106.1	0	12
SRS015217.10176-T1-C	0.00126791	3
SRS016335.31149-T1-C	0	2
SRS045004.11669-T1-C	0	4
SRS054956.126989-T1-C	0.00096565	4
SRS050752.60972-T1-C	0	5
SRS042628.31475-T1-C	0.000168663	5
SRS050422.360-T1-C	0	6
SRS050422.25255-T1-C;SRS052697.32624-T1-C	0.00148515	1
SRS020233.205595-T1-C	0.00126791	2
SRS014459.19239-T1-C;SRS019685.37394-T1-C;SRS065504.59645-T1-C	0	1
SRS011529.148682-T1-C;SRS057717.7180-T1-C	0	2
SRS012902.32231-T1-C	0	6
SRS051031.116160-T1-C	0.00342466	3
SRS020233.214724-T1-C	0.000471772	3
SRS015782.75914-T1-C	0.00447928	5
SRS015578.73870-T1-C	0.000168663	3
SRS017247.62771-T1-C	0.00126791	2
SRS018351.165742-T1-C	0	4
SRS015190.105917-T1-C	0	3
SRS017521.81884-T1-C	0	11
SRS015190.67179-T1-C	0	5
SRS054590.13666-T1-C	0.000168663	4
SRS014979.25972-T1-C	0	17
SRS015578.16411-T1-C	0	4
SRS012902.18053-T1-C	0	8
SRS016989.121396-T1-C	0.00148515	1
SRS056519.27279-T1-C	0.00159744	3
SRS014979.182960-T1-C	0	1
SRS064276.60251-T1-C	0	4
SRS055982.28977-T1-C	0	19
SRS017521.283610-T1-C	0.000622956	7
SRS018351.50699-T1-C	0	2
SRS014313.64351-T1-C;SRS014923.32677-T1-C	0.000471772	3
SRS012902.34507-T1-C	0	3
SRS012273.217298-T1-C	0.00491376	1
SRS019582.4620-T1-C	0	9
SRS014287.31892-T1-C;SRS015217.232702-T1-C	0.000622956	3
SRS015217.103158-T1-C	0	3
SRS022137.18252-T1-C	0	2
SCH78438.1;SCJ59709.1;SRS015217.165-T1-C	0	2
SRS050422.129966-T1-C	0.000471772	2
SRS017433.110417-T1-C	0	6
SRS015578.80699-T1-C	0.00126791	3
EFI07604.1;WP_005861066.1;WP_005866671.1;WP_009276434.1;WP_011966933.1;WP_034527654.1;WP_036630925.1;WP_057316877.1	0	18
SRS014923.286772-T1-C;SRS015190.137270-T1-C;WP_012743357.1	0	1
SRS015854.110336-T1-C	0.000471772	2
SRS022071.125400-T1-C	0	5
SRS018656.63803-T1-C	0.00742464	3
SRS012902.25730-T1-C	0.00126791	5
SRS012902.42293-T1-C	0	8
WP_008703883.1	0.000471772	1
CBK94903.1;SRS015190.138989-T1-C;SRS015578.67727-T1-C;SRS019685.181394-T1-C;SRS024075.85712-T1-C;WP_055237586.1	0.00937475	1
SRS050422.76930-T1-C	0	2
EEG93993.1;SRS015264.51283-T1-C;SRS051031.118524-T1-C;WP_021922285.1;WP_044927564.1;WP_055302352.1	0.00427172	1
SRS012902.34508-T1-C	0	9
SRS023583.111761-T1-C	0	3
SRS017191.148277-T1-C	0	4
SRS043701.138496-T1-C	0	9
SRS017521.216871-T1-C	0.00268723	1
SRS015217.60243-T1-C	0.000168663	2
SRS013158.13456-T1-C	0	6
SRS018351.117493-T1-C	0.000168663	4
SRS012273.24233-T1-C	0.00447928	2
SRS013215.5344-T1-C	0	8
SRS015190.57704-T1-C	0	9
SRS015782.32856-T1-C	0	3
SRS018351.6368-T1-C	0	8
SRS013158.15310-T1-C	0	11
SRS047044.54600-T1-C	0	6
SRS020328.3155-T1-C	0	9
SRS012902.37536-T1-C	0.00517464	5
SRS016095.7582-T1-C	0.00421896	1
SRS024132.38250-T1-C	0.000755059	2
SRS015217.20545-T1-C	0	9
SRS015794.13160-T1-C;WP_005654746.1;WP_016661382.1	0	7
SRS014923.85298-T1-C;WP_021923073.1	0	6
SRS019601.202953-T1-C	0	7
WP_068857391.1	0	5
SRS049959.82362-T1-C	0	5
SRS012902.43300-T1-C;SRS024549.7584-T1-C	0.00342466	1
SRS015264.31677-T1-C	0	4
SRS015663.76295-T1-C	0.00818966	1
SRS014923.121969-T1-C	0	1
SRS050422.80890-T1-C	0	3
SRS051882.59525-T1-C	0	1
SRS015663.56595-T1-C	0	20
SRS014923.53289-T1-C;SRS017103.5535-T1-C;SRS063985.66808-T1-C;WP_005841619.1	0	2
SRS023971.63608-T1-C	0.000471772	2
SRS023176.21471-T1-C	0	6
SRS015217.80641-T1-C;WP_002608673.1	0.00159744	4
SRS050752.105150-T1-C	0	12
SRS064276.23528-T1-C	0.00126791	4
WP_065439874.1;WP_065446528.1	0	12
SRS018351.50730-T1-C	0	4
SRS015854.33854-T1-C	0	1
SRS015217.3940-T1-C	0.000471772	2
CDC17641.1;SRS018351.149159-T1-C;WP_055148540.1	0	3
SRS017521.61676-T1-C	0	6
SRS023346.25362-T1-C	0	2
SRS015190.72598-T1-C	0	3
SRS015190.31967-T1-C	0	7
SRS042628.110618-T1-C;SRS049995.143533-T1-C;SRS064557.91464-T1-C	0.00261128	1
SRS051031.2508-T1-C	0.00342466	6
SRS017521.92521-T1-C	0.00126791	4
SRS012902.18003-T1-C	0	12
SRS016495.27696-T1-C	0	6
SRS050422.101529-T1-C	0	4
SRS020233.228880-T1-C	0.00342466	2
SRS064276.149136-T1-C	0	2
SRS023176.81410-T1-C	0.00730602	3
SRS011302.33894-T1-C;SRS016585.9256-T1-C	0	2
SRS015065.33341-T1-C	0	3
SRS064276.270362-T1-C	0.00730602	1
SRS012902.18058-T1-C	0	2
SRS054590.28600-T1-C	0.000622956	4
SRS017521.76892-T1-C;SRS023914.68948-T1-C	0	3
SRS012273.256847-T1-C;SRS064276.11745-T1-C	0.00126791	1
SRS024075.124520-T1-C	0	7
WP_021650184.1	0	18
SRS054590.33617-T1-C	0.000755059	2
SRS064645.35761-T1-C	0	3
SRS018133.33913-T1-C	0	3
SRS012902.13743-T1-C	0	8
SRS019601.36899-T1-C	0	6
SRS015264.144360-T1-C;SRS017433.39721-T1-C	0.00742464	3
SRS016018.57342-T1-C	0	5
SCJ71259.1;WP_066562087.1	0.00261128	3
WP_006771910.1	0	5
SRS013687.15812-T1-C	0	9
SRS013215.6737-T1-C	0	4
SRS011586.172325-T1-C	0.00312103	1
SRS050422.98389-T1-C	0.00096565	4
SRS050422.20677-T1-C	0	18
SRS057717.26810-T1-C	0	3
WP_019163102.1	0.00126791	3
SRS012902.15055-T1-C	0	3
SRS013476.224084-T1-C	0.000622956	1
SRS017521.27447-T1-C	0	3
SRS015217.46056-T1-C	0	4
SRS019601.88922-T1-C	0	5
CDA15448.1;SRS015578.105433-T1-C;WP_054752177.1;WP_055146688.1	0	5
SRS015217.34697-T1-C;SRS017103.222418-T1-C;SRS043411.103679-T1-C;SRS050422.76472-T1-C	0	2
SRS015578.14564-T1-C	0	6
SRS018351.64451-T1-C	0	6
SRS056519.68542-T1-C	0	7
SRS015663.119442-T1-C	0	4
SRS050422.44319-T1-C	0	7
SRS017521.88351-T1-C	0	25
SRS023914.206998-T1-C	0.0056082	4
SRS015065.91556-T1-C	0.000471772	8
SRS012902.30958-T1-C	0	6
SRS012273.312310-T1-C	0	6
SRS051882.158326-T1-C	0	2
SRS015217.244717-T1-C	0.00447928	1
SRS042284.82895-T1-C	0	6
SRS024549.15780-T1-C	0	10
SRS017521.99788-T1-C	0.000168663	5
WP_006426368.1;WP_028087065.1;WP_055283617.1	0	4
WP_005028753.1	0	7
SRS020869.237844-T1-C	0	1
SRS011302.11861-T1-C	0	17
SRS015217.48268-T1-C	0.00096565	3
SRS048870.36806-T1-C	0	3
SRS043411.43703-T1-C	0.00742464	5
SRS011134.105207-T1-C;SRS011134.37769-T1-C;SRS011405.126729-T1-C;SRS011405.39256-T1-C;SRS011586.162087-T1-C;SRS012273.107644-T1-C;SRS012273.204257-T1-C;SRS012273.44558-T1-C;SRS012902.33482-T1-C;SRS012902.37855-T1-C;SRS013476.192633-T1-C;SRS013521.63783-T1-C;SRS013687.71793-T1-C;SRS014287.64809-T1-C;SRS014313.81936-T1-C;SRS014459.53440-T1-C;SRS014923.110560-T1-C;SRS014923.123294-T1-C;SRS014923.260…	0.00126791	2
SRS020869.252820-T1-C	0	2
SRS050422.39203-T1-C	0.00268723	3
SRS015217.38529-T1-C;SRS015264.130977-T1-C;SRS017521.107937-T1-C;SRS050422.221033-T1-C	0.00323064	1
SRS052027.10226-T1-C	0	14
SRS014683.1691-T1-C	0.0025286	6
WP_007864450.1;WP_008725578.1	0	9
SRS015190.24212-T1-C	0	2
SRS017433.129383-T1-C	0	5
SRS048870.20122-T1-C	0	14
SRS018656.99654-T1-C	0	4
SRS056519.126938-T1-C	0.00096565	2
SRS022071.171988-T1-C	0	6
SRS015578.245058-T1-C	0	13
SRS015190.62392-T1-C;SRS015190.942-T1-C	0	2
WP_002577500.1	0	5
SRS014923.7328-T1-C	0.0018173	1
SRS013951.12827-T1-C;SRS014923.70994-T1-C;SRS018656.18753-T1-C;SRS019397.31572-T1-C;SRS024132.9444-T1-C;SRS047044.9872-T1-C;SRS055982.12943-T1-C	0.00126791	1
ALK86851.1;SRS017433.11786-T1-C;WP_005850800.1;WP_057099514.1	0.00742464	5
SRS014979.9541-T1-C	0	1
SRS013951.23455-T1-C	0	9
SRS051031.119480-T1-C	0.00465352	1
SRS014923.177850-T1-C;SRS015217.117588-T1-C	0.00917582	1
SRS012902.37295-T1-C	0	8
SRS015782.24464-T1-C;SRS023583.17924-T1-C	0.00096565	1
SRS050422.121352-T1-C;WP_008706957.1	0	3
SRS019601.96040-T1-C	0	4
SRS017521.59813-T1-C	0.00268723	3
SRS015217.219393-T1-C	0	4
SRS019968.47582-T1-C	0	9
WP_055173026.1	0.000168663	7
SRS018351.152492-T1-C	0.00332989	1
SRS024132.65854-T1-C	0.000168663	3
SRS024132.2548-T1-C	0	17
SRS017521.39958-T1-C	0	1
SRS014923.101870-T1-C	0	1
SRS023176.64619-T1-C	0	1
SRS016989.6391-T1-C	0	3
SRS013158.3228-T1-C;SRS013476.2648-T1-C;SRS014923.31503-T1-C;SRS015065.54893-T1-C;SRS016585.13743-T1-C;SRS017521.274699-T1-C;SRS047044.18305-T1-C;SRS050299.14129-T1-C;SRS050422.125111-T1-C;SRS052027.10877-T1-C;SRS056259.19936-T1-C	0.00096565	1
SRS012273.23339-T1-C	0.00261128	3
SRS015217.227467-T1-C	0	5
SRS022137.42206-T1-C	0	6
SRS024009.24552-T1-C	0	8
SRS065504.216215-T1-C	0	6
SRS023176.76490-T1-C	0.00628272	1
SRS017191.38367-T1-C;SRS019601.20475-T1-C	0	2
SRS015217.28308-T1-C;WP_055156711.1	0.00096565	2
SRS058723.55640-T1-C	0.00126791	1
SRS019582.17129-T1-C	0	13
SRS017307.41898-T1-C	0	5
SRS014923.21899-T1-C	0	5
SRS014613.128448-T1-C	0	3
SRS016267.102907-T1-C	0	4
SRS015578.76718-T1-C	0.00822693	1
SRS019968.7390-T1-C;SRS053335.27317-T1-C	0	4
SRS014313.68643-T1-C	0	4
SRS018427.134003-T1-C	0.000755059	3
SRS022071.73363-T1-C;SRS050422.29573-T1-C	0.000168663	3
SRS016056.26180-T1-C	0.00332989	5
SRS019601.188115-T1-C	0.00421896	3
SRS019582.128820-T1-C	0.000168663	2
SRS012902.18146-T1-C	0	8
SRS015217.2791-T1-C	0.00126791	7
SRS016989.109285-T1-C	0.00342466	3
SRS012273.19043-T1-C	0.00517464	1
SRS015190.75304-T1-C	0.007464	1
SRS015578.95772-T1-C;SRS015854.84308-T1-C	0.00731529	2
SRS017521.203199-T1-C	0	4
SRS012273.8583-T1-C	0.00986209	2
SRS015782.50831-T1-C	0.00096565	2
SRS051031.129345-T1-C	0.00730602	1
WP_039310754.1	0	3
SRS014613.31656-T1-C	0.00427172	2
SRS024331.218792-T1-C	0	27
SRS015217.178982-T1-C;SRS019601.107675-T1-C;SRS057717.23860-T1-C	0	1
SRS012902.34935-T1-C	0.00447928	3
SRS015782.50449-T1-C	0.00749064	2
SRS018351.153878-T1-C	0	6
SRS020328.3446-T1-C	0.00342466	5
SRS012273.15912-T1-C	0	3
SRS054956.85297-T1-C	0.00731529	4
SRS015578.95883-T1-C	0.00749064	3
SRS017521.1554-T1-C;SRS018427.162685-T1-C	0.00749064	1
SRS018351.36116-T1-C	0	7
SRS012902.36711-T1-C	0	7
CDD77182.1;SRS015217.50571-T1-C;SRS018351.137432-T1-C;WP_008705481.1;WP_025579495.1;WP_026648357.1;WP_055053758.1;WP_055057206.1;WP_055151959.1	0.00465352	2
KHL91138.1	0	2
SRS016495.22403-T1-C	0	4
SRS014287.94737-T1-C;SRS015217.25417-T1-C;SRS015960.110117-T1-C;SRS019601.31139-T1-C;SRS023176.83636-T1-C;SRS023176.93882-T1-C;SRS042284.29753-T1-C	0	1
SRS015065.262681-T1-C	0.00557512	1
SRS014287.115656-T1-C;SRS014287.76239-T1-C;SRS024549.53642-T1-C	0.00557512	1
SRS011529.215588-T1-C;SRS017307.77044-T1-C	0.00606411	1
SRS018351.157816-T1-C	0	3
SRS016095.23559-T1-C	0.000168663	2
SRS042628.8582-T1-C	0	2
SRS014923.60164-T1-C	0	11
SRS021484.195790-T1-C	0	7
SRS015578.83794-T1-C	0.00421896	4
SRS019582.91137-T1-C	0	14
SRS015217.25470-T1-C;SRS023914.15829-T1-C	0.00986209	1
SRS015960.157467-T1-C	0.00342466	1
SRS050422.1241-T1-C	0	1
SRS024132.73128-T1-C	0	4
SRS019397.27949-T1-C	0	6
SRS015578.97777-T1-C	0.007464	4
SRS022137.9043-T1-C	0	9
SRS015190.129900-T1-C;SRS015578.48995-T1-C;SRS020869.23603-T1-C;SRS045004.54590-T1-C;WP_022044789.1;WP_055260838.1	0.00096565	1
SRS050422.24783-T1-C	0.00261128	1
SRS058723.37346-T1-C	0	1
SRS019582.105479-T1-C;SRS051031.10609-T1-C	0	2
SRS020328.11446-T1-C	0.00731529	2
SRS014287.53826-T1-C	0.00126791	3
SRS050422.34552-T1-C	0	5
SRS052027.10537-T1-C	0	4
SRS015264.50375-T1-C	0	11
SRS012902.35220-T1-C	0	9
SRS014459.42569-T1-C	0	2
WP_034557088.1;WP_038282342.1;WP_038294479.1	0.000622956	6
SRS012273.302407-T1-C	0	1
SRS013158.6612-T1-C	0	5
SRS017433.12495-T1-C	0.00312103	4
SRS017191.61944-T1-C	0.000168663	1
SRS018351.165627-T1-C	0.0018173	4
SRS023914.87221-T1-C	0.00731529	1
SRS049995.21536-T1-C	0	13
SRS016753.14736-T1-C	0.000168663	3
SRS019601.15417-T1-C	0	4
SRS023526.247860-T1-C	0	49
SRS015065.51924-T1-C	0	10
SRS048164.3221-T1-C	0	3
OKZ49463.1;SRS064276.273554-T1-C;WP_066561031.1	0.00342466	2
SRS015065.158525-T1-C	0	5
SRS015217.89227-T1-C	0	1
WP_004611752.1	0	4
SRS021484.191658-T1-C	0	4
SRS024075.11306-T1-C	0.000471772	6
SRS018351.127436-T1-C	0	9
SRS015217.48568-T1-C	0	1
SRS015578.244542-T1-C	0.000168663	4
SRS024132.58378-T1-C	0.000168663	1
SRS018351.89403-T1-C	0	4
SRS017433.143211-T1-C	0.0018173	8
SRS017191.55456-T1-C	0	6
SRS018351.136677-T1-C	0	4
SRS015065.208984-T1-C;SRS049712.22308-T1-C	0	2
SRS015217.232-T1-C;WP_005830657.1;WP_008662577.1;WP_009037629.1;WP_055288281.1;WP_057088677.1;WP_057256544.1;WP_057281424.1	0.000168663	1
SRS019910.98882-T1-C	0.00126791	3
SRS014287.131731-T1-C	0	1
SRS057717.27416-T1-C	0	4
SRS017521.57777-T1-C	0.00096565	3
SRS024435.188412-T1-C	0.007464	1
SRS014313.83263-T1-C	0	2
SRS015217.191224-T1-C;SRS017521.241862-T1-C	0.000471772	2
SRS015578.59796-T1-C	0.007464	4
SRS014459.30096-T1-C;SRS015264.160257-T1-C;SRS019161.219402-T1-C	0.00557512	1
SRS015578.127744-T1-C	0.00148515	1
SRS050752.138679-T1-C	0.000471772	2
SRS019601.102808-T1-C	0.00491376	3
CBK97935.1;OLA31870.1	0	10
SRS015782.3175-T1-C;SRS019582.79248-T1-C	0.00917582	1
SRS015217.230739-T1-C	0.00749064	5
SRS057717.16698-T1-C	0.000168663	3
WP_002564669.1	0	7
SRS016267.65475-T1-C;SRS024132.186564-T1-C	0.00126791	2
SRS019601.74775-T1-C;SRS049995.65355-T1-C;WP_007834257.1;WP_007841673.1;WP_074784455.1	0	3
SRS058770.167637-T1-C	0.00268723	1
SRS022137.39087-T1-C;SRS054590.8432-T1-C	0.00421896	1
SRS019161.63157-T1-C	0.000168663	4
SRS012902.38700-T1-C	0.00268723	2
SRS012902.40506-T1-C;SRS014923.162011-T1-C;SRS014979.28725-T1-C;SRS015065.70636-T1-C;SRS015264.157950-T1-C;SRS015578.95499-T1-C;SRS017307.5826-T1-C;SRS017521.31239-T1-C;SRS023583.106944-T1-C;SRS023914.27262-T1-C;SRS050422.2049-T1-C;SRS050422.9549-T1-C	0	1
SRS017433.70827-T1-C	0	1
SRS047044.43376-T1-C	0	4
SRS015663.264407-T1-C	0.00822693	1
SRS050422.9653-T1-C	0	5
SRS015065.32004-T1-C	0.00342466	3
SRS047044.52889-T1-C	0	12
SRS017521.93461-T1-C	0.00517464	2
SRS054590.2740-T1-C	0	2
SRS054956.106559-T1-C	0	10
SRS012902.18147-T1-C	0	4
SRS011271.245-T1-C	0	7
SRS022137.163631-T1-C;SRS050422.148121-T1-C;SRS056519.70825-T1-C;SRS058770.1621-T1-C	0.00730602	1
SRS016056.3695-T1-C	0.00986209	3
SRS024132.33315-T1-C	0	30
SRS012902.38851-T1-C	0	4
SRS023914.203626-T1-C	0	7
SRS019601.30830-T1-C	0.000471772	1
SRS015217.73699-T1-C	0	3
WP_019160912.1	0	13
SRS024625.18672-T1-C;WP_004288714.1	0	6
SRS050422.31293-T1-C	0.00126791	1
SRS018351.38673-T1-C	0	1
SRS015217.81987-T1-C	0.000168663	4
SRS043701.31451-T1-C	0	4
SRS052697.15263-T1-C	0	5
SRS014459.160408-T1-C	0	6
SRS014235.236824-T1-C	0.00427172	2
SRS012902.2687-T1-C	0	3
SRS054590.29589-T1-C	0	10
SRS024132.95118-T1-C	0	7
SRS011586.67041-T1-C	0	19
SRS014683.51250-T1-C	0.000471772	3
SRS050422.103809-T1-C	0	5
SRS015065.2366-T1-C	0	6
SRS014459.39186-T1-C	0.00427172	2
WP_008539174.1	0.00421896	3
SRS014459.103071-T1-C	0.00742464	1
SRS015217.36818-T1-C	0	9
WP_005845580.1;WP_011964675.1	0.00312103	6
SRS042284.90493-T1-C	0.00917582	3
WP_005842930.1;WP_008670182.1;WP_011964600.1	0	15
SRS012902.34652-T1-C	0	3
SRS017247.78260-T1-C	0	6
SRS018351.160215-T1-C	0	3
WP_008537279.1;WP_018998648.1	0	15
SRS014923.116962-T1-C	0.000168663	3
SRS012902.18148-T1-C	0	13
SRS054590.35727-T1-C	0	5
WP_020436524.1	0	5
SRS019787.47122-T1-C	0	10
SRS062427.67054-T1-C	0	1
SRS052027.140400-T1-C	0.00491376	1
SRS051882.34391-T1-C	0.000471772	3
WP_002608271.1;WP_008819145.1;WP_065530910.1	0.000168663	7
SRS012902.34044-T1-C;SRS016335.2242-T1-C	0.0024216	1
SRS012902.31484-T1-C;SRS014459.2079-T1-C;SRS015065.53161-T1-C;SRS015578.142447-T1-C;SRS017521.64785-T1-C;SRS050422.78767-T1-C;SRS056519.56705-T1-C;SRS064276.113447-T1-C	0.000471772	1
SRS014287.22376-T1-C	0	1
SRS023176.68835-T1-C	0.000471772	3
SRS012902.38695-T1-C	0	10
WP_005930157.1	0	37
SRS012902.37760-T1-C	0	10
SRS015217.37066-T1-C	0	1
CDC20698.1	0	11
SRS012902.18262-T1-C	0	8
SRS043411.60257-T1-C;SRS050422.129325-T1-C	0.00986209	1
SRS012902.15843-T1-C	0	3
SRS014923.260022-T1-C	0.00917582	3
SRS014287.121997-T1-C	0.000471772	2
SCG97115.1;WP_005932752.1	0	17
SRS015133.173766-T1-C	0.00342466	1
SRS051031.180416-T1-C	0	2
SRS015217.238075-T1-C	0.00900529	1
WP_018999291.1	0	8
SRS015578.73882-T1-C	0	2
WP_004841546.1;WP_073962512.1	0	5
SRS049959.74195-T1-C	0.000471772	1
SCJ60565.1	0	2
SRS017191.93322-T1-C	0.00342466	2
SRS011405.37237-T1-C	0	6
SRS054590.15066-T1-C	0	1
SRS048164.739-T1-C	0	3
SRS023176.8488-T1-C	0	7
SRS077730.41168-T1-C	0	4
SRS013158.4048-T1-C	0	2
SRS015578.31002-T1-C	0	5
SRS015217.57508-T1-C;WP_020436841.1;WP_055171886.1	0.000755059	3
SRS018427.110835-T1-C;SRS050422.80800-T1-C	0.00885621	1
SRS019601.5127-T1-C;WP_055238240.1	0.000168663	2
EDN76951.1;SRS012273.56276-T1-C;WP_009244911.1	0	5
SRS013158.43653-T1-C;WP_012741593.1;WP_015515697.1;WP_022293932.1;WP_055274390.1	0.0056082	3
SRS050422.66108-T1-C	0.00342466	2
SRS048164.40440-T1-C	0.000471772	2
EDM64199.1;WP_028087889.1	0	8
SRS017521.105020-T1-C	0.00342466	3
SRS014459.163697-T1-C	0.00126791	7
SRS017521.134213-T1-C	0.00342466	1
SRS017521.164201-T1-C	0.00159744	3
SRS015217.36486-T1-C	0.00421896	1
SRS015578.103786-T1-C	0	5
SRS024132.321125-T1-C	0	8
SRS015578.109087-T1-C	0	4
WP_015525941.1	0	7
SRS012902.36306-T1-C	0	9
CBK92971.1;SRS022137.1308-T1-C;WP_012743547.1;WP_055062138.1;WP_055223094.1	0.00342466	4
SRS024132.33685-T1-C	0	1
SRS019601.191448-T1-C	0.00126791	4
SRS014459.101307-T1-C	0	4
SRS054590.16379-T1-C	0	3
SRS012902.9627-T1-C;SRS017821.19233-T1-C;SRS024009.4585-T1-C;SRS024265.1740-T1-C;SRS045004.10766-T1-C;SRS051882.8664-T1-C;SRS055982.41583-T1-C	0	2
SRS024132.95117-T1-C	0	2
SRS019601.68168-T1-C	0	1
SRS019161.21976-T1-C	0	4
SRS064276.154324-T1-C	0	4
SRS012902.41927-T1-C	0.00126791	2
SRS017191.5310-T1-C	0	5
SRS015264.56635-T1-C;SRS019601.70544-T1-C	0.00126791	1
WP_002568824.1	0	4
SRS023914.65012-T1-C	0	1
SRS013687.107677-T1-C;SRS014979.60569-T1-C;SRS020233.197925-T1-C	0.000168663	1
SCI98089.1;SRS015578.101148-T1-C	0	3
SRS058770.3934-T1-C	0.000168663	3
SRS011405.102844-T1-C	0	3
SRS014459.225617-T1-C	0	1
SRS054590.35829-T1-C	0	1
SRS050422.355-T1-C	0	3
SRS042628.184293-T1-C;WP_015528225.1	0.00096565	6
SRS017307.4370-T1-C	0	7
SRS011586.206577-T1-C	0	2
SRS019397.17325-T1-C	0.0056082	3
SRS019601.57329-T1-C	0	7
SRS019397.7124-T1-C	0.00342466	2
SRS012902.17222-T1-C	0	3
SRS057717.26761-T1-C	0.000168663	2
SRS018351.162301-T1-C	0	12
sp|P59132.1|RS4_SHIFL;SRS019601.192377-T1-C;WP_024170311.1;WP_024204381.1;WP_069198174.1;WP_071549992.1;WP_077124773.1;WP_077545584.1;WP_078351684.1;WP_079794760.1;WP_079831792.1;WP_079945229.1;WP_080029193.1	0	3
SRS023914.183812-T1-C	0.00557512	2
SRS015264.66760-T1-C	0	6
SRS015190.19546-T1-C	0.00096565	3
WP_016277177.1	0	8
SRS024132.265475-T1-C;SRS056519.12114-T1-C	0	3
SRS015578.65135-T1-C	0	3
SRS050422.20802-T1-C	0	2
SRS015663.23069-T1-C	0	6
CDA06253.1	0	8
SRS012902.35854-T1-C	0	14
SRS014923.32358-T1-C;SRS015578.18831-T1-C	0.00126791	1
SRS024549.16628-T1-C	0	1
SRS019601.28197-T1-C	0	2
SRS012902.28962-T1-C;WP_008538641.1	0	3
SRS024132.68414-T1-C	0.00342466	7
SRS043701.50092-T1-C	0	3
SRS019601.3260-T1-C	0.00447928	4
WP_015528758.1	0	4
SRS052027.21056-T1-C	0.00421896	2
SRS052027.150655-T1-C	0.00096565	1
SRS015190.43856-T1-C;SRS015578.50443-T1-C	0.00126791	2
SRS012902.15844-T1-C	0	6
SRS050752.109079-T1-C	0	25
SRS051882.59878-T1-C	0	2
SRS019601.34328-T1-C;SRS065504.35250-T1-C	0.000471772	1
SRS017433.5149-T1-C	0.0018173	1
SRS024132.78601-T1-C	0	22
SRS015578.53018-T1-C	0.000168663	2
SRS015663.16899-T1-C	0	1
SRS019601.72477-T1-C	0	3
OLA25336.1;SRS015065.139281-T1-C;SRS017191.142525-T1-C;SRS017521.61677-T1-C;SRS043411.96210-T1-C;SRS049712.114211-T1-C;WP_006427364.1;WP_028088471.1	0.007464	1
SRS050422.16699-T1-C	0.000168663	2
SRS019601.28980-T1-C;WP_005848015.1;WP_008667283.1	0	4
SRS014979.40878-T1-C;SRS015217.20957-T1-C;SRS051882.34094-T1-C	0.000893522	2
WP_006009112.1	0.0056082	4
SRS019161.261943-T1-C	0.00885621	1
SRS016095.90447-T1-C	0	3
SRS050422.167630-T1-C	0	13
SRS015217.30740-T1-C	0	13
SRS023176.14388-T1-C	0	9
SRS023176.95829-T1-C	0	2
SRS050422.27252-T1-C	0.00986209	1
SRS015663.27164-T1-C	0	5
SRS014235.176263-T1-C;SRS063040.155949-T1-C	0	1
SRS023583.53298-T1-C	0	1
SRS050422.98510-T1-C	0.00126791	3
SRS015190.47888-T1-C	0	2
SRS050752.13969-T1-C	0	3
SRS063040.10840-T1-C;SRS064557.33237-T1-C	0.00742464	2
SRS015578.186547-T1-C;SRS015663.76327-T1-C	0.0018173	1
SRS015217.91698-T1-C	0.000622956	2
SRS015217.60361-T1-C	0	1
SRS024435.70009-T1-C	0	14
SRS058770.91967-T1-C	0.00342466	1
SRS017191.44680-T1-C;SRS020869.232875-T1-C	0.000471772	1
SRS049959.67873-T1-C	0	6
SRS015578.112411-T1-C	0.00730602	1
WP_007834791.1	0.00096565	5
CUN14059.1;SRS015217.35045-T1-C;SRS015264.93361-T1-C;WP_020437019.1;WP_055147106.1;WP_055173486.1	0.0025286	2
SRS017521.54638-T1-C;WP_055054114.1	0.00342466	2
SRS013158.6137-T1-C	0.000168663	4
SRS018656.57552-T1-C;SRS053398.127747-T1-C	0	2
CED94579.1;SRS015578.50886-T1-C	0	2
SRS017521.19318-T1-C	0	2
SRS015663.19458-T1-C	0.00421896	1
SRS014923.88875-T1-C	0.000471772	1
SRS014613.148540-T1-C;SRS063040.43182-T1-C	0.00730602	2
SRS011586.55129-T1-C	0.00731529	3
WP_003019601.1	0.00557512	1
SRS024549.35676-T1-C	0	5
SRS015190.70096-T1-C	0.007464	2
SRS015578.40135-T1-C	0	3
SRS011586.191695-T1-C	0.00421896	3
SRS047014.117558-T1-C	0	3
SRS011586.84764-T1-C	0	2
SRS018351.165650-T1-C	0.00731529	2
SRS017433.50116-T1-C	0	6
CDD77850.1;SRS058770.137665-T1-C;WP_008705425.1	0	3
SRS019161.3374-T1-C	0.000471772	2
SRS023914.26649-T1-C	0	5
SRS019582.7845-T1-C	0	15
SRS011405.58581-T1-C;SRS011586.76801-T1-C;SRS015133.85386-T1-C;SRS017521.58812-T1-C;SRS019030.82235-T1-C;SRS019161.110650-T1-C;SRS022609.66861-T1-C;SRS023914.6104-T1-C;SRS052697.276957-T1-C;SRS063040.178502-T1-C	0	1
SRS057717.24590-T1-C	0	1
SRS050422.137406-T1-C	0	4
SRS016267.83207-T1-C;SRS057717.16827-T1-C	0	1
SRS015190.76695-T1-C;SRS015217.227468-T1-C	0.00557512	2
SRS013687.61044-T1-C;SRS022137.4654-T1-C	0	1
SRS011405.143230-T1-C;SRS019685.110893-T1-C	0.00860307	1
SRS023176.26231-T1-C	0.00986209	1
SRS011586.202306-T1-C	0.00126791	1
SRS020233.17490-T1-C	0	1
SRS019161.236560-T1-C	0.00126791	1
SRS015217.174692-T1-C	0.00917582	1
SRS019601.55806-T1-C	0	1
WP_049371503.1	0	8
SRS017521.36100-T1-C	0	7
SRS019601.28200-T1-C	0	2
SRS015217.192535-T1-C	0	3
SRS024075.13599-T1-C	0	2
SRS013951.168893-T1-C	0	4
SRS021484.154630-T1-C	0	7
SRS016267.69901-T1-C	0.00159744	1
SRS012902.16898-T1-C	0	2
SRS016753.54217-T1-C	0.00268723	2
SRS057717.35440-T1-C	0.00875329	1
SRS014979.58235-T1-C;SRS017103.130900-T1-C	0	3
SRS015065.167024-T1-C	0	3
SRS015663.27830-T1-C	0.00742464	1
SRS015663.46395-T1-C	0.00126791	3
SRS018351.155417-T1-C	0	4
SRS064276.56402-T1-C	0.00126791	2
SRS014459.85212-T1-C	0	3
SRS015190.50762-T1-C	0.000168663	3
SRS064276.80045-T1-C	0.00261128	2
SRS015578.25185-T1-C	0	3
SRS015663.20608-T1-C;SRS016335.167612-T1-C	0.000755059	1
SRS023971.47325-T1-C	0.00126791	4
SRS011586.14727-T1-C	0	10
SRS015217.3763-T1-C	0	3
SRS019968.44173-T1-C	0.000168663	5
SRS013687.29169-T1-C	0	5
SRS012902.35968-T1-C	0.00126791	3
SRS017191.61479-T1-C	0.000471772	3
SRS019601.31498-T1-C	0	14
SRS015217.85443-T1-C	0.00096565	3
SRS015578.78981-T1-C;SRS024132.98295-T1-C	0.00937475	1
SRS049959.343595-T1-C	0	7
SRS017433.43434-T1-C	0	3
SRS077730.155284-T1-C	0.00096565	9
SRS017521.93644-T1-C	0	18
SRS019161.24611-T1-C	0.00917582	2
SRS014923.55040-T1-C;SRS015217.28780-T1-C;SRS017521.247555-T1-C	0	1
SRS014923.117509-T1-C;SRS017191.152269-T1-C;SRS056259.23582-T1-C	0.0056082	1
SRS049959.284460-T1-C	0.00447928	2
SRS022137.160482-T1-C	0	3
SRS049959.331457-T1-C;WP_020436145.1;WP_054751176.1	0.0018173	3
SRS017521.260636-T1-C	0.00900529	1
SRS057717.4216-T1-C	0.00096565	2
SRS018351.102165-T1-C	0.00342466	3
SRS050422.212623-T1-C	0	1
SRS018351.152097-T1-C	0	4
SRS015578.179742-T1-C	0	4
SRS024132.189143-T1-C	0.00436545	1
SRS019030.29933-T1-C	0.00900529	3
WP_055224802.1	0	6
SRS014923.109608-T1-C	0.00148515	2
SRS011529.16318-T1-C	0.00126791	4
SRS050422.100694-T1-C	0	4
SRS017191.46518-T1-C;SRS050422.193678-T1-C	0.000471772	2
SRS043411.36932-T1-C	0.00421896	1
SRS023526.114136-T1-C	0.000168663	1
SRS015578.59794-T1-C	0.00148515	3
SRS015663.251985-T1-C	0	3
SRS045713.29090-T1-C	0	7
SRS015663.33978-T1-C	0	3
SRS019030.123883-T1-C	0	3
SRS050422.54458-T1-C	0	4
SRS024075.92834-T1-C	0.00096565	1
SRS019161.45111-T1-C;SRS023914.167819-T1-C;SRS064276.117504-T1-C	0.00342466	1
SRS013687.3088-T1-C	0	4
SRS015578.3293-T1-C	0	7
SRS015190.47450-T1-C;SRS056519.16413-T1-C	0	7
SRS016989.100866-T1-C	0.00742464	1
SRS022609.197775-T1-C	0.00665462	1
SRS022137.129327-T1-C;WP_006858056.1	0	3
SRS019601.27829-T1-C	0.00096565	5
SRS017521.45666-T1-C	0	1
SRS052027.2924-T1-C	0	1
SRS014235.45989-T1-C	0	5
SRS018817.169513-T1-C	0.007464	3
SRS015217.33924-T1-C	0.000755059	3
SRS015190.68129-T1-C	0	4
SRS019161.2086-T1-C	0	21
SRS017191.30317-T1-C	0.00096565	5
SRS015578.103992-T1-C	0	7
CCZ83157.1	0	11
SRS014923.273366-T1-C;SRS015217.207881-T1-C	0.00730602	1
SRS015264.58924-T1-C	0.00937475	1
SRS012902.42238-T1-C	0	4
SRS015663.232466-T1-C	0.00126791	1
SRS017521.106873-T1-C	0.00126791	3
SRS042284.28751-T1-C	0.00742464	1
SRS015578.58229-T1-C	0.007464	2
CUN32302.1;SRS024075.9558-T1-C;WP_081021578.1	0.00587612	2
SRS016585.27454-T1-C	0	8
SRS054590.29591-T1-C	0	4
SRS014613.5195-T1-C	0.00628272	1
SRS014313.32290-T1-C;SRS019161.66632-T1-C	0.000471772	3
SRS024265.15104-T1-C;WP_005937691.1	0	2
SRS015065.62157-T1-C;SRS019030.31689-T1-C;SRS019787.103809-T1-C	0.00986209	1
WP_007493351.1	0	5
SRS024132.62735-T1-C	0	17
SRS017521.33226-T1-C	0	9
SRS014923.239181-T1-C	0.0070668	1
SRS015578.19073-T1-C	0	5
SRS015190.76150-T1-C	0.00332989	2
CDB46139.1	0	6
SRS018427.178215-T1-C	0	7
SRS013158.4273-T1-C	0	3
SRS011134.62992-T1-C;SRS011302.31196-T1-C;SRS011452.39645-T1-C;SRS011529.237400-T1-C;SRS011529.69655-T1-C;SRS013687.173000-T1-C;SRS014235.303163-T1-C;SRS014459.106810-T1-C;SRS014923.307571-T1-C;SRS015217.1205-T1-C;SRS015217.1405-T1-C;SRS015217.193490-T1-C;SRS015264.120649-T1-C;SRS016095.93640-T1-C;SRS016095.96695-T1-C;SRS016335.88963-T1-C;SRS016753.71177-T1-C;SRS016954.113553-T1-C;SRS017307.17678…	0.00126791	1
SRS015217.83496-T1-C	0	4
SRS014923.284164-T1-C;WP_008705414.1	0	1
SRS011529.211848-T1-C	0	3
SRS064276.23376-T1-C	0.00724774	2
SRS014459.76182-T1-C	0	6
SRS064645.14105-T1-C	0.000168663	2
SRS051031.47539-T1-C	0.000471772	3
SRS012902.37311-T1-C	0	10
SRS012902.33574-T1-C	0	7
SRS015578.22866-T1-C	0	7
SRS019601.84522-T1-C	0.00526002	1
CBK94521.1;OLA18555.1;SRS011586.221120-T1-C;WP_012742483.1;WP_055061544.1	0.00421896	2
SRS016495.89061-T1-C	0.00731529	1
SRS015217.7693-T1-C;SRS015663.61111-T1-C	0	3
SRS019601.58821-T1-C	0.000755059	6
SRS017433.140280-T1-C;WP_005826347.1;WP_035449523.1;WP_044469067.1	0	3
SRS015190.142132-T1-C	0	4
SRS011586.76547-T1-C;SRS013687.87876-T1-C;SRS014979.84093-T1-C;SRS015578.16865-T1-C;SRS017307.201413-T1-C;SRS019582.9352-T1-C	0.00096565	1
SRS015578.73109-T1-C;SRS023583.106888-T1-C	0.000168663	3
SRS012902.41534-T1-C	0.00342466	3
SRS012902.32551-T1-C	0.00342466	2
SRS014287.14042-T1-C	0.00342466	1
SRS015782.68570-T1-C	0.00342466	1
SRS015190.21812-T1-C	0.00126791	2
SRS043001.40463-T1-C	0.000168663	3
SRS023176.59393-T1-C	0.000755059	1
SRS014235.53815-T1-C;SRS024132.135370-T1-C	0.00096565	1
SRS015217.36359-T1-C	0.00148515	1
SRS018351.159153-T1-C;WP_020993624.1;WP_022380492.1;WP_055058131.1;WP_055059322.1;WP_055149499.1	0.00749064	3
SRS014923.27607-T1-C;SRS014979.15508-T1-C;SRS015578.3045-T1-C	0.0056082	2
SRS014979.252404-T1-C;SRS015663.29009-T1-C;SRS051031.47720-T1-C;SRS077730.27363-T1-C	0.00421896	1
WP_018998534.1	0	8
SRS020233.331517-T1-C	0.000168663	9
EHM43674.1;SRS017521.278803-T1-C;WP_009258627.1	0	5
SRS023176.52535-T1-C;WP_008975180.1	0	2
SRS017433.132525-T1-C	0	1
SRS018351.160734-T1-C	0.007464	3
SRS015794.30765-T1-C	0	16
SRS011586.172570-T1-C;SRS050422.25282-T1-C	0.00342466	1
SRS015190.25553-T1-C	0	2
SRS015960.107194-T1-C;SRS023526.119855-T1-C;SRS024075.93042-T1-C;SRS050925.268276-T1-C	0	1
SRS015217.130423-T1-C	0.000168663	3
SRS012902.3017-T1-C;WP_024993224.1	0	2
SRS012902.11047-T1-C	0	5
SRS017191.63824-T1-C	0.000471772	3
SRS015663.112792-T1-C	0.00268723	1
SRS057717.24095-T1-C	0	8
SRS016018.121657-T1-C	0.00332989	1
SRS013951.23675-T1-C	0.00447928	4
SRS018351.24138-T1-C	0	1
SRS015264.133626-T1-C	0	5
SRS014459.16326-T1-C	0	3
SRS011405.22648-T1-C	0	1
SRS015217.48208-T1-C	0.00822693	1
SRS024625.65578-T1-C	0.00268723	1
SRS011529.213146-T1-C;SRS017103.171570-T1-C	0.00126791	1
SRS016335.49021-T1-C	0.000471772	1
SRS015217.95025-T1-C	0	8
SRS015663.81040-T1-C	0.00126791	1
SRS016267.106509-T1-C	0	2
SRS057717.23357-T1-C	0	3
SRS053335.154293-T1-C	0	6
SRS023176.59779-T1-C	0	1
SRS016335.99053-T1-C	0.00465352	1
SRS012902.34228-T1-C	0.00148515	2
SRS051031.60212-T1-C	0	5
SRS051031.233116-T1-C	0.00557512	1
CDF04360.1;WP_014015228.1;WP_072981433.1	0	7
SRS013158.1517-T1-C	0	3
SRS015663.4294-T1-C	0	3
SRS047044.8987-T1-C	0	6
SRS015264.54903-T1-C	0.007464	2
SRS012273.11342-T1-C;SRS012902.34049-T1-C;SRS020233.300860-T1-C;SRS057717.28141-T1-C	0.00096565	1
SRS017433.58416-T1-C	0	2
SRS013800.179844-T1-C	0.007464	1
SRS017191.47060-T1-C;SRS048164.79797-T1-C;SRS050752.40536-T1-C;SRS053398.49488-T1-C	0.00742464	1
SRS020233.343732-T1-C	0.00885621	1
SRS051882.54382-T1-C	0.00900529	1
SRS015217.230848-T1-C	0.00342466	1
SRS024435.297856-T1-C	0.00742464	3
SRS049959.350119-T1-C	0.00960834	2
SRS012902.37562-T1-C	0.000755059	1
SRS058770.99689-T1-C	0.00837106	1
WP_009145658.1	0	19
SRS015217.13744-T1-C	0	5
CDB73144.1;SRS054590.3997-T1-C;WP_007210397.1;WP_007659875.1	0	3
SRS014459.143731-T1-C	0	7
SRS019601.197987-T1-C	0	4
SRS019601.7807-T1-C	0	5
SRS011586.43833-T1-C	0	2
SCH14939.1	0.000471772	4
SRS012902.36861-T1-C	0	13
SRS011529.50342-T1-C;SRS015663.4045-T1-C;SRS016954.40556-T1-C;SRS023914.26515-T1-C;SRS050299.82999-T1-C;SRS050752.4167-T1-C;SRS051031.5665-T1-C;SRS063040.45930-T1-C	0.00427172	2
SRS020869.193074-T1-C	0.00096565	3
SRS052027.145649-T1-C	0	8
SRS015578.195221-T1-C;SRS015663.100062-T1-C	0.00148515	1
SRS015578.58306-T1-C	0.0018173	2
SRS050422.89531-T1-C	0.000622956	4
SRS019161.101403-T1-C	0.00749064	1
SRS013687.64514-T1-C	0.000622956	1
SRS015578.211512-T1-C	0.00342466	1
SRS014459.54259-T1-C	0.00126791	1
SRS015217.74700-T1-C	0	3
SRS013476.239555-T1-C	0.00261128	1
SRS018351.117413-T1-C	0	2
SCH64196.1;SCI82951.1	0	2
SRS014287.54172-T1-C	0	1
SRS018351.143110-T1-C	0	3
SRS015264.48363-T1-C	0.00730602	1
SRS019601.44702-T1-C	0	5
SRS014923.88083-T1-C	0	2
SRS018351.149167-T1-C	0.00342466	2
SRS012273.296117-T1-C	0.00427172	1
SRS015217.15643-T1-C	0.00096565	6
SRS017433.14668-T1-C	0.00421896	1
SRS017191.37174-T1-C	0	7
SRS018351.156230-T1-C	0.00126791	1
SRS015217.44078-T1-C	0.00342466	2
SRS019161.7705-T1-C	0	17
SRS024132.320724-T1-C;SRS054956.109528-T1-C;WP_004845574.1	0.00096565	1
SRS018427.183579-T1-C	0.000168663	2
SRS012902.37600-T1-C;WP_008538781.1;WP_018999976.1	0	8
SRS015663.78164-T1-C	0	4
SRS050422.18777-T1-C	0	2
CCZ64812.1;WP_055289072.1	0	3
SRS016495.12269-T1-C	0	1
SRS021948.217641-T1-C	0.00730602	1
CDC50045.1;SRS021484.205718-T1-C	0	4
CBK90372.1;CDC73802.1;SRS011239.41670-T1-C;SRS015578.211742-T1-C;SRS018351.147327-T1-C;SRS018351.161592-T1-C;WP_012742529.1;WP_055237280.1;WP_055272192.1	0.00724774	2
SRS052027.56798-T1-C	0	22
SRS018427.47428-T1-C	0	3
WP_008976417.1;WP_009262901.1;WP_016440055.1	0	6
SRS019968.5260-T1-C	0	4
SRS017191.154007-T1-C	0	3
SRS015578.75996-T1-C	0.00447928	3
SRS050925.12463-T1-C	0.00126791	2
SRS056519.19638-T1-C	0	2
SRS055982.65136-T1-C	0.000755059	8
SRS015663.248669-T1-C	0	12
SRS065504.214117-T1-C	0	2
SRS054956.83238-T1-C	0.00427172	3
SRS054956.8645-T1-C	0.00700559	1
SRS024331.17428-T1-C	0	4
SRS018351.154436-T1-C	0.000168663	6
SRS015217.38667-T1-C	0	3
CDA06537.1	0	3
SRS015217.225025-T1-C	0.00986209	3
SRS011134.345189-T1-C;SRS015782.85225-T1-C	0.00126791	3
SRS019582.6527-T1-C	0	8
CED94638.1;WP_071119574.1	0	3
WP_007493355.1	0	10
SRS015578.45548-T1-C	0	7
SRS014235.70236-T1-C;SRS015663.122656-T1-C	0.00342466	1
SRS050422.174009-T1-C	0	3
SRS012902.34449-T1-C	0	2
SRS017701.98521-T1-C;SRS017821.77301-T1-C	0	2
SRS015578.25181-T1-C	0	4
SRS013158.10651-T1-C	0	12
SRS023176.67562-T1-C	0	5
SRS015578.59797-T1-C	0.000471772	2
SRS014979.23057-T1-C	0.00126791	3
SRS016095.74835-T1-C;SRS049959.122922-T1-C	0.00342466	1
SRS015782.3335-T1-C	0	2
SRS024625.30963-T1-C	0.00427172	2
SRS051031.4327-T1-C	0.00421896	1
SRS012273.41455-T1-C	0	8
SRS052697.16580-T1-C	0	14
SRS055982.49301-T1-C	0	11
SRS012902.18786-T1-C	0.000168663	3
CED95065.1;WP_071119052.1	0.00126791	2
SRS016095.16156-T1-C	0	1
SRS023176.62722-T1-C	0	2
SRS043411.98194-T1-C	0.000893522	1
SRS015190.20723-T1-C	0.00749064	1
SRS012273.18729-T1-C;SRS064276.117877-T1-C	0.00126791	1
SRS016954.76628-T1-C;SRS017521.3245-T1-C;SRS050422.43765-T1-C;SRS054590.8449-T1-C	0	1
SRS020233.354873-T1-C	0.00096565	1
SRS050925.175795-T1-C	0.000471772	2
SRS056259.206419-T1-C	0.00986209	1
SRS013951.47971-T1-C	0.007464	1
SRS024075.133352-T1-C	0.00779896	1
WP_022046385.1	0	4
SRS063040.255576-T1-C	0	4
SRS012273.11351-T1-C	0.00986209	4
SRS015578.120551-T1-C	0	2
WP_002608077.1	0	5
SRS015065.9834-T1-C	0.00312103	2
SRS014923.28863-T1-C	0	13
SRS043411.52553-T1-C	0.0018173	2
SRS013687.18804-T1-C;SRS050422.118269-T1-C;WP_055054124.1	0.00096565	1
SRS015217.9011-T1-C	0.00421896	1
SRS050422.51620-T1-C	0	2
SRS023346.19368-T1-C	0.000168663	4
SRS015217.203449-T1-C;WP_022462857.1	0.000471772	1
CED92929.1;SRS015578.101555-T1-C;WP_071119157.1	0	4
SRS012902.17523-T1-C	0	3
SCI06618.1	0	2
SRS043411.44012-T1-C	0.000168663	8
SRS017521.70650-T1-C	0	21
SRS056259.204498-T1-C	0	12
SRS052027.32884-T1-C	0	2
SRS013951.28814-T1-C	0	4
SRS015217.240740-T1-C	0.00342466	2
SRS019601.9964-T1-C	0	3
EFK50873.1;ESA75002.1;WP_001297453.1;WP_001307415.1;WP_053878759.1;WP_053897062.1;WP_053903496.1;WP_062864062.1	0	10
WP_006718486.1	0.00771966	1
SRS011586.15743-T1-C	0	6
SRS015264.22415-T1-C	0.00771966	2
SRS012902.16289-T1-C	0	16
SRS011405.83274-T1-C;SRS022609.29281-T1-C	0	1
SRS063040.180976-T1-C;SRS064276.140415-T1-C	0.00730602	1
SRS064276.16057-T1-C	0	4
SRS017103.1004-T1-C;WP_005843294.1;WP_011965728.1	0	8
SRS015217.1690-T1-C	0	5
WP_079867904.1	0	4
SRS015578.96134-T1-C;SRS050422.39681-T1-C	0.007464	2
SRS014459.76605-T1-C	0.000168663	4
SRS017433.4510-T1-C	0	4
SRS016989.100421-T1-C	0.00900529	1
SRS019601.15436-T1-C	0	2
SRS019787.48509-T1-C	0	9
SRS015663.28885-T1-C	0.00628272	2
SRS015190.30586-T1-C	0	7
SRS049959.12384-T1-C	0	1
SRS015190.76069-T1-C;SRS015217.13234-T1-C;SRS054956.86941-T1-C	0.007464	3
CCY33983.1;SCG98478.1	0.00742464	2
SRS015578.163717-T1-C	0.00342466	1
SRS012273.7830-T1-C	0.000471772	3
SRS024132.306756-T1-C	0.0056082	3
SRS019601.61108-T1-C	0.00332989	3
SRS014979.250796-T1-C	0	1
SRS021948.23524-T1-C;SRS064276.139456-T1-C	0.000168663	1
WP_008790082.1	0.000622956	4
SRS015217.88125-T1-C	0	4
SRS019601.92293-T1-C	0	17
SRS017191.153118-T1-C	0	9
OLA61615.1;SRS015663.112413-T1-C;WP_055260985.1	0	6
SRS012273.281677-T1-C;WP_000349589.1;WP_000349590.1;WP_000373984.1;WP_000374002.1;WP_000374007.1;WP_024219149.1;WP_024231523.1	0	5
SRS013951.171686-T1-C;SRS047044.42190-T1-C;SRS047044.82562-T1-C	0.00749064	1
SRS019787.56164-T1-C	0.0056082	2
SRS012902.36430-T1-C	0	4
SRS017433.43358-T1-C	0	2
SRS077730.128727-T1-C	0	4
SRS019601.105599-T1-C	0	2
SRS012273.172967-T1-C	0.007464	1
SRS016018.44926-T1-C	0.00096565	1
SRS012902.38269-T1-C;WP_008539219.1	0	6
SRS050422.131804-T1-C;SRS062427.63415-T1-C;WP_004604048.1;WP_022461661.1	0.00900529	1
SRS053335.138979-T1-C	0.00421896	1
SRS012902.33179-T1-C	0	2
SRS054590.8526-T1-C;SRS057717.3665-T1-C	0	4
SRS012902.38027-T1-C	0	6
SRS015133.26229-T1-C;SRS015190.47721-T1-C;SRS015217.53183-T1-C;SRS015264.35991-T1-C;SRS017191.27451-T1-C;SRS051882.32222-T1-C;SRS052027.8590-T1-C;SRS063985.63530-T1-C;SRS065504.44725-T1-C	0	2
SRS050925.177012-T1-C	0.00096565	4
SRS056519.117181-T1-C	0	2
WP_074784449.1	0	3
SRS017191.59076-T1-C	0	11
SRS015578.80063-T1-C;SRS017191.58283-T1-C	0.00465352	1
SRS055982.20813-T1-C	0.00342466	3
SRS014459.169669-T1-C	0.00126791	3
SRS012902.40422-T1-C	0.00342466	2
CCY96849.1;CDE32817.1;ERI97140.1;SCI15978.1;SRS016267.56565-T1-C;SRS017521.21886-T1-C;SRS050422.100785-T1-C;WP_015524942.1	0.00342466	1
SRS015217.2789-T1-C	0.00268723	1
WP_008539159.1	0	11
SRS023971.2681-T1-C	0.0049975	1
WP_008539981.1	0.00986209	6
SRS015578.52951-T1-C	0	1
SRS012902.12635-T1-C	0	10
SRS015578.87378-T1-C;SRS019601.6867-T1-C;SRS048164.1192-T1-C;SRS052697.13763-T1-C;SRS054590.1108-T1-C	0	2
SRS014979.25962-T1-C;SRS015854.28348-T1-C	0.0056082	1
SRS018427.138221-T1-C	0.00268723	1
SRS019601.25743-T1-C	0	11
SRS012902.37563-T1-C	0	11
SRS014287.6146-T1-C	0	1
SRS023176.63266-T1-C	0	3
SRS062427.9967-T1-C	0	4
SRS019582.21591-T1-C	0.000471772	5
SRS014979.252575-T1-C	0	8
SRS011061.125713-T1-C;SRS023176.75342-T1-C	0	1
SRS017191.56483-T1-C	0	6
SRS011586.220110-T1-C;SRS015217.4817-T1-C;SRS016335.92227-T1-C;SRS020869.121653-T1-C;SRS024132.66873-T1-C	0.00917582	1
SRS024132.38254-T1-C	0	7
SRS051031.67833-T1-C	0.00096565	1
SRS015217.221392-T1-C	0.000168663	1
SRS016989.91217-T1-C	0.000471772	3
SRS024075.133141-T1-C	0.0025286	3
SRS051882.161230-T1-C	0	1
SRS021484.182935-T1-C	0.00148515	2
SRS018351.55986-T1-C	0	2
SRS015217.60044-T1-C	0	6
SRS011586.172063-T1-C;SRS014287.136900-T1-C	0.000755059	1
SRS011239.203155-T1-C	0.00822693	1
SRS015578.111098-T1-C	0.00148515	2
SRS015217.180985-T1-C;SRS018427.118566-T1-C;SRS021948.119041-T1-C;SRS050422.135761-T1-C;SRS057717.49996-T1-C	0.00731529	1
SRS016335.20945-T1-C	0.00447928	2
SRS011061.82388-T1-C	0	1
SRS015217.220083-T1-C	0.00342466	1
SRS016095.73292-T1-C	0	5
SRS017433.8920-T1-C;WP_021924158.1	0.00342466	2
SRS023176.1139-T1-C	0.00731529	3
SRS013951.18200-T1-C	0.000471772	3
SRS015190.68675-T1-C;SRS015264.56653-T1-C;SRS015578.25186-T1-C;SRS020869.155283-T1-C	0.00986209	1
SRS020869.45112-T1-C;SRS043411.167469-T1-C	0.00342466	1
SRS014287.49810-T1-C	0.000471772	1
SRS051031.155268-T1-C	0.00342466	1
SRS024331.151602-T1-C;SRS050422.126496-T1-C	0	2
SRS015190.36078-T1-C;SRS054590.10430-T1-C	0	2
SRS016335.22080-T1-C	0.0049975	1
ADB23826.1	0.00342466	1
SRS015782.92097-T1-C;SRS064276.148558-T1-C	0	2
SRS015782.6530-T1-C;WP_055227769.1	0.00795848	2
SRS015782.260775-T1-C;SRS023176.78450-T1-C	0	3
SRS015854.48702-T1-C	0.00342466	5
SRS014313.30971-T1-C	0	1
SRS015663.244253-T1-C;SRS016495.122155-T1-C	0.00096565	1
SRS050422.92271-T1-C	0	9
SRS014459.14813-T1-C	0	1
CDB35958.1	0	4
SRS051882.59877-T1-C	0.0018173	1
SRS019601.53719-T1-C;SRS023176.19391-T1-C;SRS057717.8566-T1-C	0.00779896	1
CDA63023.1;SCH53856.1;SCJ70521.1;SRS014923.248578-T1-C;SRS014923.306435-T1-C;SRS015782.296197-T1-C;SRS017433.126019-T1-C;SRS017521.244488-T1-C;SRS017821.183096-T1-C;SRS021484.136451-T1-C;SRS023176.22655-T1-C;SRS050422.176875-T1-C	0	1
CUQ55539.1;SRS015578.88195-T1-C;WP_015529793.1;WP_055148062.1	0	5
SRS024132.7278-T1-C;WP_006849494.1	0	5
CPR79184.1;CQB65849.1;SRS012273.273738-T1-C;WP_000529948.1;WP_002919766.1;WP_004846598.1;WP_072103312.1;WP_074500482.1;WP_078398865.1;WP_079791342.1;WP_080223638.1	0	5
SRS019601.94116-T1-C	0.00628272	1
SRS016495.40759-T1-C	0.00491376	1
SRS017433.47243-T1-C	0	3
SRS012902.38669-T1-C	0	6
SRS023914.28804-T1-C	0.00148515	2
SRS064645.40405-T1-C	0	3
SRS019601.17345-T1-C;SRS054956.49955-T1-C	0.000471772	2
SRS018656.87468-T1-C	0.00126791	1
SRS012902.35169-T1-C	0	3
SRS019582.13903-T1-C	0	19
SRS024132.248073-T1-C	0	5
SRS056519.63534-T1-C	0	12
SRS014459.103922-T1-C	0.00342466	1
WP_055218946.1;WP_055226282.1;WP_055267806.1	0.0025286	4
SRS017191.11671-T1-C;SRS019030.127121-T1-C	0.00148515	2
SRS013158.13935-T1-C	0.00332989	2
SRS014979.31543-T1-C	0	1
SRS051031.54483-T1-C	0	3
SRS017521.28133-T1-C	0	9
SRS056519.16281-T1-C	0	6
SRS057717.24223-T1-C	0.00822693	2
EEC56731.1	0.00332989	4
SRS015663.79977-T1-C;SRS022137.24259-T1-C	0.00730602	1
SRS015578.73909-T1-C	0	1
WP_055184985.1	0	11
SRS014613.51630-T1-C	0	4
SRS017521.59586-T1-C	0	3
SRS062427.25330-T1-C	0	1
SRS015578.217979-T1-C;SRS052697.58745-T1-C	0.00096565	1
SRS012902.31626-T1-C	0.00148515	3
SRS050422.71045-T1-C	0	5
SRS050422.88105-T1-C	0.00126791	1
SRS023526.230115-T1-C	0.00342466	5
SRS049959.21904-T1-C	0.00342466	6
SRS017433.143937-T1-C;WP_015516299.1	0.00526002	5
SRS017191.61945-T1-C	0.00749064	1
SRS015578.103192-T1-C;WP_071120268.1	0.00885621	2
WP_005926184.1;WP_055184524.1	0	18
SRS015782.58466-T1-C	0	10
SRS012902.26479-T1-C	0.00427172	1
SRS012902.33940-T1-C	0	2
SRS019601.50759-T1-C	0	1
SRS017521.11472-T1-C	0	1
SRS023176.86692-T1-C	0	3
SRS023346.66312-T1-C	0.00491376	3
SRS054590.18872-T1-C	0.00332989	1
SRS043001.14338-T1-C	0	3
SRS014287.129220-T1-C	0.00096565	1
SRS015663.58463-T1-C	0	5
SRS015578.76392-T1-C	0.00447928	2
SRS019910.44523-T1-C	0	1
SRS019787.79268-T1-C	0	4
SRS016495.41774-T1-C	0	1
SRS013951.201222-T1-C	0	2
SRS023176.81600-T1-C	0.00268723	4
SRS077730.86055-T1-C	0.0018173	1
SRS042284.28554-T1-C	0.007464	1
SRS019601.47240-T1-C	0.00096565	2
SRS024549.1568-T1-C	0	16
CBL25325.1;SRS013951.168-T1-C;SRS018351.145548-T1-C;SRS056519.108492-T1-C;WP_055147815.1;WP_055173049.1	0.0056082	1
SRS018427.103593-T1-C	0.00126791	1
SRS015782.12717-T1-C	0	19
SRS012902.34548-T1-C	0	3
SRS020233.295110-T1-C	0.00900529	2
SRS015264.8567-T1-C	0	2
SRS015578.91629-T1-C	0.00096565	2
SRS014923.116659-T1-C	0	8
SRS019601.145756-T1-C;SRS050925.79581-T1-C	0.00342466	1
SRS014459.145021-T1-C	0.00447928	2
SRS022137.126102-T1-C	0.00096565	1
SRS015578.235556-T1-C	0	2
SRS023176.56272-T1-C	0.00342466	1
SRS077730.113133-T1-C	0	2
SRS050422.44194-T1-C	0	2
SRS015217.188457-T1-C;SRS015217.36452-T1-C;SRS015217.90003-T1-C;SRS015663.12742-T1-C;SRS019582.108281-T1-C;SRS019601.94117-T1-C;SRS052027.147541-T1-C	0	1
SRS012902.33461-T1-C;SRS065504.199779-T1-C	0.00421896	1
SRS056519.69708-T1-C	0	8
SRS019582.113326-T1-C	0.00342466	4
SRS016267.52935-T1-C	0.00447928	1
SRS024132.27552-T1-C	0	10
WP_003537016.1	0	6
OKZ50821.1;SRS064276.161277-T1-C;WP_022461086.1	0.00261128	2
SRS015578.232214-T1-C;SRS015578.247723-T1-C;SRS017433.137229-T1-C	0.00342466	1
SRS012902.33323-T1-C;SRS016335.86452-T1-C;SRS022071.254665-T1-C;SRS023526.70777-T1-C;SRS024549.13040-T1-C;SRS050422.53810-T1-C;SRS051031.60572-T1-C;SRS052697.60111-T1-C;SRS077730.71487-T1-C	0.00937475	1
SRS051031.200932-T1-C	0.00096565	2
SRS015578.29104-T1-C	0	2
SRS015217.221296-T1-C	0.00096565	1
SRS054590.22636-T1-C	0	3
SRS023526.123216-T1-C	0	2
SRS013687.214309-T1-C	0.000471772	4
SRS018351.1325-T1-C	0	5
SRS014923.37775-T1-C	0.00096565	5
SRS015782.155162-T1-C	0.00126791	2
SRS011271.229182-T1-C	0.000471772	3
SRS018351.154147-T1-C	0	2
SRS014923.33024-T1-C	0	1
SRS019601.17970-T1-C	0.00342466	2
SRS015578.222654-T1-C	0.00544878	2
SRS017103.120162-T1-C	0.000755059	2
SRS063040.190061-T1-C	0	4
SRS015578.65080-T1-C	0.00126791	1
SRS064276.78023-T1-C	0	1
SRS017521.282996-T1-C	0.00096565	2
SRS015264.112533-T1-C	0.00342466	1
SRS018351.112100-T1-C	0	1
SRS023176.27492-T1-C	0	2
SRS019601.64808-T1-C	0	8
SRS012902.38101-T1-C;WP_066550034.1	0.00844854	1
CBK98175.1	0.00096565	4
SRS051031.9272-T1-C	0.00126791	1
SRS019601.20009-T1-C	0	4
SRS013687.46440-T1-C	0	3
SRS050422.76100-T1-C	0.00749064	4
SRS023526.24719-T1-C	0	4
SRS015264.143130-T1-C	0	15
WP_021633017.1	0	5
SRS015217.48774-T1-C	0.000168663	2
SRS050422.26602-T1-C	0	1
SRS057717.26168-T1-C	0.00096565	2
SRS021948.62836-T1-C	0.00427172	1
SRS014979.244641-T1-C	0	5
SRS019787.44562-T1-C	0	16
SRS015217.11134-T1-C	0	5
SRS011586.35046-T1-C	0	16
SRS057717.33515-T1-C	0	6
SRS012902.37785-T1-C	0.00342466	3
SRS019601.181599-T1-C	0.000168663	4
SRS015264.158326-T1-C	0.00096565	5
SRS015663.28884-T1-C;WP_007566803.1	0	2
SRS015217.228437-T1-C	0.00421896	1
SRS011239.22170-T1-C;SRS019030.264-T1-C	0.000168663	3
SRS019601.91036-T1-C	0.00342466	4
SRS015578.91183-T1-C;WP_071118900.1	0	2
OKZ58628.1;SRS014235.235698-T1-C	0	3
CBL11953.1;SRS043701.69739-T1-C;SRS056519.68120-T1-C;WP_006858762.1;WP_015560606.1	0.00342466	1
SRS023176.93717-T1-C	0	1
WP_003836463.1;WP_004219516.1	0	32
SRS019582.11337-T1-C	0.00268723	1
SRS020233.204608-T1-C	0	1
SRS019582.262741-T1-C	0.0017199	3
SRS056519.24463-T1-C	0	3
SRS015065.239439-T1-C	0	3
SRS020869.879-T1-C	0	20
SRS014459.4303-T1-C	0	10
WP_005024906.1	0	9
SRS015217.29503-T1-C	0.00749064	1
SRS014923.25691-T1-C	0.00332989	1
SRS011529.226552-T1-C;SRS013800.64181-T1-C;SRS015663.37005-T1-C;WP_007566758.1	0.00342466	1
SRS014287.58859-T1-C	0	7
SRS012273.13172-T1-C;WP_004843478.1;WP_055168512.1	0.000471772	5
SRS052027.129389-T1-C	0	4
WP_072446317.1	0	3
SRS049995.49523-T1-C	0.00885621	2
SRS015190.122308-T1-C;SRS051031.281566-T1-C	0.000622956	1
SRS011302.4690-T1-C	0	6
SRS016495.2446-T1-C	0	26
SRS024132.100456-T1-C	0	6
SRS053335.122632-T1-C	0.000755059	1
SRS015217.21604-T1-C;SRS050422.134496-T1-C	0.000755059	2
SRS011134.100859-T1-C;SRS011271.147575-T1-C	0.000893522	1
WP_006003624.1	0	3
SRS015663.28887-T1-C	0.00342466	7
SRS016095.41955-T1-C;SRS048870.80947-T1-C;SRS049959.111798-T1-C	0.00730602	2
SRS011586.13529-T1-C	0.00126791	1
SRS015217.20673-T1-C	0	2
SRS043411.28466-T1-C	0.00096565	2
SRS012902.18019-T1-C;WP_008539747.1;WP_018998782.1	0	1
SRS065504.229642-T1-C	0	1
SRS012902.40843-T1-C;WP_008538632.1	0	5
SRS050422.51155-T1-C	0	1
WP_007853782.1	0	10
SRS012902.18259-T1-C	0	12
SRS014287.11234-T1-C	0.000755059	5
SRS019787.24122-T1-C	0	13
SRS016056.14438-T1-C	0	18
SRS015663.21622-T1-C	0.00096565	5
SRS051031.134931-T1-C	0.00900529	2
SRS013951.499-T1-C	0.00148515	1
SRS055982.138611-T1-C	0	8
SRS049959.74895-T1-C	0	15
SRS015578.37108-T1-C	0.00126791	1
SRS050422.29878-T1-C	0	2
SRS050422.91602-T1-C	0.00268723	1
WP_002576495.1	0	14
SRS023176.81680-T1-C	0.00126791	1
SRS016095.201563-T1-C	0.00447928	1
SRS012902.42183-T1-C	0.000471772	2
SRS017191.18492-T1-C;SRS018427.115103-T1-C;SRS050422.56933-T1-C;SRS050752.146978-T1-C	0	1
SRS017191.48007-T1-C	0	3
SRS023583.91730-T1-C	0	3
SRS015065.43182-T1-C;SRS015663.113160-T1-C	0.00491376	1
SRS018427.120862-T1-C;SRS050422.91278-T1-C;WP_006427865.1;WP_055282252.1	0.00342466	1
SRS018656.90192-T1-C	0	2
SRS012902.36622-T1-C	0	15
SRS015782.100151-T1-C	0.00474652	5
SRS014459.54013-T1-C	0	7
SRS012902.38098-T1-C	0.00875329	3
SRS018351.163505-T1-C	0	9
SRS054590.60927-T1-C	0	1
SRS015065.97944-T1-C;SRS015663.10165-T1-C	0	2
SRS017191.38382-T1-C	0	1
SRS050422.143118-T1-C	0	15
SRS012902.41885-T1-C	0.007464	2
SRS023176.19526-T1-C	0	7
SRS011239.46852-T1-C	0	4
SRS054956.17054-T1-C	0	1
SRS016954.176175-T1-C	0.00427172	1
OLA72195.1;SRS017521.9985-T1-C;WP_081017091.1;WP_081018926.1	0	4
SRS015578.97868-T1-C	0	3
SRS024132.3106-T1-C	0	6
SRS011239.4759-T1-C;SRS015133.12853-T1-C;SRS015663.43054-T1-C	0.000168663	3
SRS050422.137976-T1-C	0	6
SRS018351.161970-T1-C	0.00126791	2
SRS015578.48240-T1-C	0.000755059	3
SRS017191.151496-T1-C	0.000471772	8
SRS022137.2560-T1-C	0.00742464	1
SRS019582.75762-T1-C	0	6
SRS043411.78475-T1-C;SRS047014.209259-T1-C;SRS050422.51192-T1-C	0.0049975	1
SRS011586.31810-T1-C	0	1
SRS064276.51393-T1-C	0	1
SRS018656.24304-T1-C	0	2
SRS015217.33915-T1-C	0	2
SRS050422.138169-T1-C	0.00342466	2
SRS020328.119258-T1-C	0	1
SRS011586.61960-T1-C	0	1
SRS013215.16820-T1-C;SRS057717.37211-T1-C	0	3
SRS017191.62170-T1-C	0	2
SRS012273.188420-T1-C	0	2
SRS015782.19889-T1-C	0	21
WP_006849035.1	0	12
SRS015578.25702-T1-C	0	3
SRS050422.6735-T1-C	0	8
SRS015578.237502-T1-C	0	1
SRS017521.39111-T1-C	0.0018173	1
SRS018656.78450-T1-C	0	3
SRS018427.47406-T1-C	0.00885621	1
SRS015578.85959-T1-C;SRS018351.107351-T1-C	0.00986209	1
SRS017521.28341-T1-C	0	18
WP_005346657.1	0.00126791	1
SRS016095.45658-T1-C	0	2
SRS019601.76804-T1-C	0	1
SRS015217.63915-T1-C	0.00126791	1
SRS054956.139212-T1-C	0.000168663	2
SRS012273.7235-T1-C	0	3
SRS019030.57593-T1-C	0	1
SRS015217.44407-T1-C	0	1
SRS020328.43699-T1-C	0	2
SRS050422.95668-T1-C;WP_008707390.1;WP_022381213.1;WP_062807901.1	0.00312103	2
EDP19971.1;WP_015538473.1	0	8
SRS014923.23819-T1-C	0.00436545	1
SRS012902.17355-T1-C	0	8
OKZ57299.1;WP_015525297.1	0	7
CDB98484.1;EHR37158.1;SEN38227.1;SRS012902.36371-T1-C;WP_033405513.1	0	9
SRS015190.72063-T1-C	0.00126791	5
SRS016495.44026-T1-C	0	3
SRS064276.76042-T1-C	0	3
SRS024132.66087-T1-C	0	9
SRS019161.10204-T1-C	0	4
SRS011271.189811-T1-C;SRS017521.67377-T1-C	0.0018173	2
SRS064276.69165-T1-C	0	1
SRS024132.45681-T1-C	0	4
SRS013687.2940-T1-C;SRS052697.247994-T1-C	0.000471772	1
WP_003835164.1;WP_065447391.1	0	10
SRS023176.61164-T1-C	0.00159744	2
SRS016095.241116-T1-C	0.00491376	1
SRS064276.182368-T1-C	0.00421896	2
SRS016095.84085-T1-C	0.00742464	1
SRS015578.96426-T1-C	0	5
SRS050752.24155-T1-C	0.00268723	2
SRS023176.81922-T1-C	0	4
SRS015782.178837-T1-C	0.000471772	6
SRS019601.104180-T1-C	0	3
SRS056259.23577-T1-C	0	1
SRS012902.42880-T1-C	0	5
SRS015217.52013-T1-C	0.00342466	1
SRS017521.21129-T1-C	0.00148515	3
SRS013215.3226-T1-C;SRS047044.8657-T1-C;SRS049900.12904-T1-C;SRS049995.31767-T1-C;SRS050422.107884-T1-C;SRS077730.28935-T1-C	0	5
SRS017521.59942-T1-C	0.00126791	2
SRS016056.8185-T1-C	0.00587612	1
SRS015133.34638-T1-C;SRS016056.12126-T1-C;SRS016335.26542-T1-C;SRS016753.2618-T1-C;SRS017701.3575-T1-C;SRS018817.21181-T1-C;SRS019968.42317-T1-C;SRS020328.52865-T1-C;SRS054956.62041-T1-C;SRS056259.25456-T1-C	0.0056082	2
SRS015217.227907-T1-C	0	3
SRS019161.807-T1-C	0.000471772	5
SRS019161.23579-T1-C	0.00312103	1
SRS019968.45129-T1-C	0.000471772	2
SRS017191.140042-T1-C	0.000471772	4
WP_008140244.1	0	2
SRS015217.161562-T1-C	0.00126791	1
SRS017521.13482-T1-C	0.00148515	1
SRS018351.156786-T1-C	0	1
SRS014287.127934-T1-C	0.000168663	2
SRS050422.26913-T1-C	0.00342466	2
SRS013158.69211-T1-C;SRS013687.99212-T1-C;SRS015217.4998-T1-C;SRS050422.44415-T1-C	0.000168663	1
SRS019910.72095-T1-C	0	8
SRS012902.18052-T1-C	0	14
SRS018351.140358-T1-C	0	5
SRS023914.131067-T1-C;SRS050422.133465-T1-C	0.00628272	1
SRS017191.9261-T1-C	0	6
SRS021484.205715-T1-C	0.00342466	1
SRS016267.49609-T1-C	0	1
SRS012273.18442-T1-C	0.000471772	1
SRS056519.77253-T1-C	0.000755059	1
SRS017103.236820-T1-C	0.00342466	2
SRS017521.179300-T1-C	0.00730602	1
SRS017521.158434-T1-C	0	1
SRS015217.205433-T1-C	0.00557512	1
SRS019397.97607-T1-C	0.007464	1
SRS058770.5432-T1-C	0	1
SRS012273.284656-T1-C;SRS016989.91059-T1-C;SRS050422.150000-T1-C	0.00342466	1
SRS042284.68434-T1-C	0	3
SRS015217.72327-T1-C	0	1
SRS015578.37447-T1-C;SRS017191.42267-T1-C;SRS050925.45879-T1-C	0.000471772	2
SRS015369.9843-T1-C;SRS016954.38365-T1-C;SRS019582.14200-T1-C;SRS045004.5285-T1-C;SRS048870.68634-T1-C;SRS049900.18774-T1-C;SRS064557.5824-T1-C;SRS078176.45203-T1-C	0	2
SRS019601.86666-T1-C	0.00885621	1
SRS063040.77959-T1-C	0.000168663	1
SRS017521.124400-T1-C	0	7
SRS015578.198327-T1-C;SRS019601.12259-T1-C	0.00665462	1
SRS063985.23523-T1-C	0.00126791	1
SRS017521.103637-T1-C	0.00427172	1
SRS064276.60095-T1-C	0	3
SRS019161.109275-T1-C	0.00342466	1
SRS077730.64895-T1-C	0.00268723	2
SRS017433.127338-T1-C;SRS049959.103721-T1-C;WP_012742063.1	0.00342466	1
SRS014287.121702-T1-C	0.00126791	2
SRS022609.157052-T1-C	0.00261128	1
SRS023914.41332-T1-C	0	11
SRS054590.28428-T1-C	0	1
SRS015663.60585-T1-C	0	8
WP_005926172.1	0	17
SRS014459.111918-T1-C;SRS015578.99638-T1-C	0.00526002	1
CDC45922.1	0	5
WP_055653930.1	0	8
SRS024132.321126-T1-C	0	13
SRS020233.177435-T1-C	0.000168663	1
WP_007046520.1	0.00342466	2
SRS016495.40588-T1-C;SRS024009.624-T1-C;SRS047014.74616-T1-C;SRS052697.3790-T1-C;SRS055982.31425-T1-C;SRS064557.24461-T1-C;WP_005831949.1;WP_016272890.1	0.000471772	1
CDE55100.1	0.00126791	5
SRS015217.10720-T1-C	0.00261128	3
SRS015960.63410-T1-C;SRS055982.27257-T1-C	0	2
SRS015190.34321-T1-C	0	1
SRS015578.44814-T1-C	0.000471772	6
SRS014287.153344-T1-C	0.000622956	1
SRS012902.18498-T1-C	0	1
SRS050422.95019-T1-C	0.00268723	2
SRS014459.42460-T1-C	0	1
SRS012902.38938-T1-C	0	10
SRS012273.83705-T1-C;SRS019601.178337-T1-C	0.00986209	1
SRS018817.156388-T1-C;SRS052027.30080-T1-C	0.00342466	1
SRS015190.35766-T1-C	0.00447928	1
WP_022058712.1;WP_022216649.1	0.00126791	2
SRS050422.39667-T1-C	0.00342466	2
SRS015065.83872-T1-C	0	1
SRS011405.41290-T1-C;SRS014235.35574-T1-C;SRS014613.35743-T1-C;SRS015578.42241-T1-C;SRS015960.20018-T1-C;SRS016018.31870-T1-C;SRS016753.3593-T1-C;SRS017433.26035-T1-C;SRS017521.52621-T1-C;SRS023583.8390-T1-C;SRS024331.18580-T1-C;SRS024435.33616-T1-C;SRS048164.67796-T1-C;SRS050422.114527-T1-C;SRS050925.70365-T1-C;SRS056259.16089-T1-C;SRS056519.34148-T1-C;SRS058770.22538-T1-C;SRS063985.28494-T1-C;S…	0	1
SRS019267.139-T1-C	0	4
SRS019601.29394-T1-C	0	2
SRS015663.90065-T1-C	0	1
SRS049959.104984-T1-C	0	4
SRS015217.78933-T1-C	0	1
SRS023526.246956-T1-C;SRS050422.47081-T1-C;SRS054590.23535-T1-C	0.00885621	2
SRS011134.197196-T1-C;SRS014923.104893-T1-C	0.00986209	1
SRS023176.82348-T1-C	0.000168663	1
SRS013951.15754-T1-C	0.00557512	1
SRS015663.29178-T1-C	0.00491376	3
SRS017307.15203-T1-C	0	6
[truncated: 10,464 more rows]

## Sheet: DIA_Peptides
Sequence	ProteinGroup	MissedCleavages	QValue
AAAQAALDAANAK	SRS045645.15446-T1-C	0	0.00207095
GFTATSVSNETNPTAAVASTLK	SRS045645.15446-T1-C	0	0
VTVYDMYGHEYVIELPMTVNPR	SRS045645.15446-T1-C	0	0
AAAADYEITFAGAK	SRS045645.15446-T1-C	0	0.00686435
VLPTVLPEGFSIK	SRS045645.15446-T1-C	0	0.00979112
AAAAEYLETYTVGATNGTATDK	SRS019910.145272-T1-C	0	0.00200027
YNLLLANIQEDK	SRS012902.29899-T1-C	0	0.00125211
IANLFEMVAK	SRS012902.29899-T1-C	0	0
AAAAGEHEEWTSMYPEFAK	SRS012902.29899-T1-C	0	0
TEQNLWAAFAGESQAR	SRS012902.29899-T1-C	0	0
VNPLIGSAGVSAVPMAAR	SRS013687.5250-T1-C;SRS015217.30321-T1-C;SRS015217.43983-T1-C;SRS015264.69001-T1-C;SRS015578.88669-T1-C;SRS016335.278731-T1-C;SRS017191.21805-T1-C;SRS017521.15869-T1-C;SRS019601.60304-T1-C;SRS023914.65308-T1-C;SRS023914.9589-T1-C;SRS056519.77248-T1-C;SRS077730.47300-T1-C	0	0
AAAAISIIGGADGPTSIFLAGK	SRS013687.5250-T1-C;SRS015217.30321-T1-C;SRS015217.43983-T1-C;SRS015264.69001-T1-C;SRS015578.88669-T1-C;SRS016335.278731-T1-C;SRS017191.21805-T1-C;SRS017521.15869-T1-C;SRS019601.60304-T1-C;SRS023914.65308-T1-C;SRS023914.9589-T1-C;SRS056519.77248-T1-C;SRS077730.47300-T1-C	0	0.000386309
AAADLKPGEVLLLENLR	SRS012902.18261-T1-C	1	0
QLASLADVAVDDAFGVSHR	SRS012902.18261-T1-C	0	0
VFLPAEVVVADK	SRS012902.18261-T1-C	0	0.0015456
TEDFNTQLNDSLK	SRS014923.86844-T1-C	0	0.000386309
AAADVYMFANDQLEPLIK	SRS014923.86844-T1-C	0	0
GTAVTNYIVDLFANPNFVMDNNEGSLGLAGLK	SRS014923.86844-T1-C	0	0
SLDTMLTK	SRS014923.86844-T1-C	0	0.000860585
EALGEENVGVAALPTINIGGK	SRS014923.86844-T1-C	0	0
ANPDFNIEFK	SRS014923.86844-T1-C	0	0
AAAEAALPVAIGEISK	SRS015578.102639-T1-C	0	0.00321543
VEEGVELSEVEHLVNEEHAEGLYIAGK	SRS023176.86693-T1-C	0	0.000474576
HTVGTGSAPQNVIGSLVADPLAR	SRS023176.86693-T1-C	0	0
EAFVSNPIITEAIAAR	SRS023176.86693-T1-C	0	0
AAAEVAGLMNATGSDSR	SRS023176.86693-T1-C	0	0.00999496
HGLTGWAPTQGHIPSGVPYIGFAVEDIK	SRS023176.86693-T1-C	0	0
AAAILADTDAYVASTIDGLATVK	SRS024132.321759-T1-C	0	0.000605034
LIDSLGGIDLQLLGLGR	SRS017433.50358-T1-C	0	0
AAALNAVVNGPITPQVPGSVLR	SRS017433.50358-T1-C	0	0.00809463
QAYTMGVGTILR	SRS017433.50358-T1-C	0	0.00382523
GIDMEVMTAAADLAAGSDAVILR	SRS018351.140420-T1-C	0	0
AAAMEGADFVALILEGGDPNGVNK	SRS018351.140420-T1-C	0	0
AYYDGASTIGEMAK	SRS018351.140420-T1-C	0	0.0027492
IVMNIGSAAAGYGYEYVVSTMDR	SRS018351.140420-T1-C	0	0.00024562
NVLILSEKEENYK	SRS018351.140420-T1-C	1	0.0015456
AAANATGYDVVLGTGSK	WP_055060439.1	0	0
VFSPWSNLK	WP_055060439.1	0	0
VFSDWSNAYPFVVSAITPDAPVITNVK	WP_055060439.1	0	0
ATAILSGDSEGAAGYDYVISTDR	WP_055060439.1	0	0.00024562
AAANATGYDVVLGTSSK	WP_062807199.1	0	0
NIDAIIAASDAIMVAR	WP_008537944.1	0	0
GDLGVEMPAEEVPLIQK	WP_008537944.1	0	0
FNFSHGDYAEHEER	WP_008537944.1	0	0
AWDDVDEMIATATAASVR	WP_008537944.1	0	0
LYTEVKPGNTLLLSDGLVGLHVDEIVGK	WP_008537944.1	1	0
DIVCTILNDGPMSTR	WP_008537944.1	0	0
PVIVATQMLETMTSNPR	WP_008537944.1	0	0
LGKPVIVATQMLETMTSNPR	WP_008537944.1	1	0
AAAPGVSLGLPAISEQDR	WP_008537944.1	0	0
TVSLMLDTK	WP_008537944.1	0	9.06618e-05
WGVVPVEGK	WP_008537944.1	0	0
AAAQVALNEAIATISK	SRS015217.151069-T1-C	0	0
VPVPTGSTTILTAVVK	SRS050925.54755-T1-C	0	0
VAINGFGR	SRS050925.54755-T1-C	0	0.00453579
GSDVTVEGINAAMK	SRS050925.54755-T1-C	0	0.000474576
AAASESFGYNEDPIVSSDVIGMK	SRS050925.54755-T1-C	0	0.000474576
TILGMATGSTPVGLYK	SRS015578.37379-T1-C	0	0.000474576
IVLLVNGENK	SRS015578.37379-T1-C	0	0.00665083
ENVHVPDGVGFEAGEAGK	SRS015578.37379-T1-C	0	0.00655154
AAATLFAAEIMENPK	SRS015578.37379-T1-C	0	0.00119386
VPTPTGSTTILTAVVK	SRS014459.58014-T1-C	0	0
AAAVNIVPNSTGAAK	SRS014459.58014-T1-C	0	0.00024562
QMFGAEGYEVVAINDLTSPK	SRS014459.58014-T1-C	0	0
VVISAPAGNDLPTIVYNTNHETLK	SRS014459.58014-T1-C	0	0
IYAFPDANNCPWGELK	SRS014459.58014-T1-C	0	0
KVVISAPAGNDLPTIVYNTNHETLK	SRS014459.58014-T1-C	1	0
SFDTMLEK	SRS014459.63297-T1-C	0	0.00207095
AAAVTDYLVDVVANPNFINDADGAGLAGLR	SRS014459.63297-T1-C	0	0
NPNFINDADGAGIAGLR	SRS015065.119964-T1-C;SRS019397.39410-T1-C	0	0
AAAVTEYLVDLCK	SRS015065.119964-T1-C;SRS019397.39410-T1-C	0	0.00195522
VMTDTSIMQPLVSEMSNYWSPAENMGK	SRS015065.119964-T1-C;SRS019397.39410-T1-C	0	0.00422805
NILPTNTNIAISDDEIATAVTK	SRS015065.119964-T1-C;SRS019397.39410-T1-C	0	0
SFQSTYWDAAQEGMK	WP_008705553.1;WP_055150866.1	0	0.00024562
ANEAYDFPMMVK	WP_008705553.1;WP_055150866.1	0	0
PAGLGLAACDTSSVLDALQECADK	WP_008705553.1;WP_055150866.1	0	0
AADELGVTYK	WP_008705553.1;WP_055150866.1	0	0
AADIIGHDTALVISLLR	SRS015578.26307-T1-C	0	0.00024562
TIPVFGVDATDAAK	SRS014459.95635-T1-C	0	0.00321118
AADIPVIFFNR	SRS014459.95635-T1-C	0	0.00290988
QDAEGMADCIADLTK	SRS014459.95635-T1-C	0	0.00665083
AVATALGINNNNVLWNQASR	SRS024132.302443-T1-C	0	0
VADITEEGISALEK	SRS024132.302443-T1-C	0	0
EGFVNIITAGR	SRS024132.302443-T1-C	0	0.00258179
FGDVDFIEGK	SRS024132.302443-T1-C	0	0.00246788
AADLVISAESAK	SRS024132.302443-T1-C	0	0.000474576
LSSGFEFNK	SRS024132.302443-T1-C	0	0.0012244
VPPVWCITSACENPEGVFK	SRS015578.25178-T1-C	0	0
DGELVALPPIAEVGQYLDR	SRS015578.25178-T1-C	0	0.00024562
TYADGEFHMLENR	SRS015578.25178-T1-C	0	0.0015456
AADLVPTTDEMSEYNGDLTTLK	SRS015578.25178-T1-C	0	0
QDAYGSTGVIDGVR	SRS015578.25178-T1-C	0	0.000386309
AHIDPMLALVELANDPQEESVAAEAK	SRS015578.25178-T1-C	0	0
LEDLLGMK	SRS015578.25178-T1-C	0	0.00321543
EGVIDPTTLTNGTSDCR	SRS015578.25178-T1-C	0	0.00811339
NIGLIGWEQGDATWLGR	SRS064276.262914-T1-C	0	0
TQDIDIVSTDFLPDLGER	SRS064276.262914-T1-C	0	0
LDALIPAGGGGDPLQGAIAAVER	SRS064276.262914-T1-C	0	0
YFVDQLPYTDDELVAMSK	SRS064276.262914-T1-C	0	0.0015456
AAEALMAADPK	SRS064276.262914-T1-C	0	0.00806816
DFDDAVEQAVWLEHGNR	WP_020436525.1;WP_054751586.1	0	0
EHPLIATELMMPILGVVR	WP_020436525.1;WP_054751586.1	0	0
GIGAGAGNPPALVDETADIR	WP_020436525.1;WP_054751586.1	0	0
TLLGMIGVTVPDNIR	WP_020436525.1;WP_054751586.1	0	0
TPGTEDITTQAWSGDR	WP_020436525.1;WP_054751586.1	0	0
HPAIQLIAATGGPGVVTAVLSSGR	WP_020436525.1;WP_054751586.1	0	0
SINEQMVQDIVQDVLAK	WP_020436525.1;WP_054751586.1	0	0.00195522
EIVAVDSIADELMHYMVNEQGCYLASK	WP_020436525.1;WP_054751586.1	0	0
EEQDALTNVVLAGGK	WP_020436525.1;WP_054751586.1	0	0.00024562
AAEDIVNGCTFDNNLPCIAEK	WP_020436525.1;WP_054751586.1	0	0.0015456
APEGTGVIAGGPAR	SRS053335.151626-T1-C	0	0
FTALVVVGDGNGHVGAGLGK	SRS053335.151626-T1-C	0	0
QNVVLATIAGLSELK	SRS053335.151626-T1-C	0	0
AAEIPEAIR	SRS053335.151626-T1-C	0	0.00321118
YNIPLVFDTAR	SRS016989.121434-T1-C	0	0.0015456
AAESVLMEIVR	SRS016989.121434-T1-C	0	0.00321118
TLLWEVPEGGR	SRS016989.121434-T1-C	0	0.00125211
VAQCNYLAEGFYDAGVK	SRS016989.121434-T1-C	0	0
FTIPSNGHFDTTEGNIK	SRS016989.121434-T1-C	0	0.00453579
NFSDFNEDGTVK	SRS016989.121434-T1-C	0	0.00694218
WAENAYFIK	SRS016989.121434-T1-C	0	0.00713803
AAESYFLLAEAK	SRS015663.78165-T1-C	0	0.00468097
GGTHLWWDNANK	SRS015663.78165-T1-C	0	0.00835964
VVVPANTQYLGIR	SRS015663.78165-T1-C	0	0.00999496
WDIGSASVQSLYEDGIR	SRS015663.78165-T1-C	0	0.00024562
IGSGLVTVMVR	SRS018656.27518-T1-C	0	0.00024562
LGELVATHVIPR	SRS018656.27518-T1-C	0	0
GLTAAIEAADAMTK	SRS018656.27518-T1-C	0	0
AQEALGMVETR	SRS018656.27518-T1-C	0	0.00665083
AAEVALVGTEK	SRS018656.27518-T1-C	0	0.00070688
MAQEALGMVETR	SRS018656.27518-T1-C	0	0.00376661
AAEVIEYNPALEENNR	SRS063985.4193-T1-C	0	0
AMAQLALGMVETR	SRS050422.4140-T1-C	0	0
AAEVTLVGTEK	SRS050422.4140-T1-C	0	0.000758858
AAFITNGTWMENEMQDAPR	SRS050422.20994-T1-C	0	0.000474576
GYLLEGTVGMNHTESQTEMMLGK	SRS050422.20994-T1-C	0	0.0012244
DDITDGILSSTK	SRS050422.20994-T1-C	0	0.00694218
VNMTISPTIGDIIR	SRS050422.20994-T1-C	0	0.00453579
TNIIHVPIGK	SRS015217.24583-T1-C	0	0.000605034
ASFTEEQLADNFQTLIDAINK	SRS015217.24583-T1-C	0	0
AAGADFVGGDELIPK	SRS015217.24583-T1-C	0	0
ATLYDTAEAISLVK	SRS054590.29031-T1-C	0	0.00145153
AAGADYVGAEDLIPR	SRS054590.29031-T1-C	0	0
AAGSDNVMLISDR	CCY26414.1	0	0.0015456
YANIYQYITGK	CCY26414.1	0	0.0022172
FGGTIGDYEGVGK	CCY26414.1	0	0.00316443
AAGCTAIIALGGGSPMDVAK	CCY26414.1	0	0
ELGVTVDFMSPNTK	SRS015217.31514-T1-C	0	0.00655154
SDAILNLIDDGYLLCTMAQNPDVMGSEGVK	SRS015217.31514-T1-C	0	0
AAGNADIIGVGFDK	SRS015217.31514-T1-C	0	0.0012244
IALITMDSIDQHWITLNEGAQEEAK	SRS015217.31514-T1-C	0	0.00686435
AINGEELGGEVTDTGVSVITK	SRS015217.31514-T1-C	0	0
SQSIAENYITQGVVGIFGCNEGSTTGAGNAIK	SRS015217.31514-T1-C	0	9.06618e-05
AAGSDLQYEVGTMIEIPR	SRS054590.19216-T1-C	0	0
AAGVSVQNVSGTFGTAPK	CDA55034.1	0	0.0012244
ILLVSGTALAASPSR	SRS012902.11045-T1-C	0	0.000386309
AAIDFNPNEIHR	SRS012902.11045-T1-C	0	0.00402394
PLLVIAEDVDSEALTTLVVNR	SRS013215.10460-T1-C	0	0
DFLPILEPAVQSGR	SRS013215.10460-T1-C	0	0
AAIEEGIVPGGGVAYIR	SRS013215.10460-T1-C	0	0
DRVDDALCATR	SRS013215.10460-T1-C	1	0
EVELADAFQNTGAQLVK	SRS013215.10460-T1-C	0	0
MECVMEHPYILIYDK	SRS013215.10460-T1-C	0	0
VALENAASIAGMFLTTECVIVEK	SRS013215.10460-T1-C	0	0
GTDTTIGVVEGMQFDR	SRS013215.10460-T1-C	0	0.000474576
TDVYENLHAAGVVDPAK	SRS013215.10460-T1-C	0	0
AAIEEGIVPGGGVTYIR	SRS056519.103384-T1-C	0	0.000605034
AAIGIPEEELR	SRS014459.3892-T1-C	0	0.00321543
MVPPPLAFEVLDAVMEK	SRS014459.3892-T1-C	0	0
YDLQDMFGAGK	SRS015217.32751-T1-C	0	0.00331163
DILDAAGVEVPTTWDELK	SRS015217.32751-T1-C	0	0
AAISTFFDYFYDDAR	SRS015217.32751-T1-C	0	0.00388565
AALESTLAAITESLK	SRS019601.66794-T1-C	0	0
AALHTAIVEISK	SRS014235.139706-T1-C;SRS015217.48437-T1-C;SRS051031.32028-T1-C	0	0
AALPAIFNPEDLNALEQALR	SRS019582.59101-T1-C	0	0
TGGLADVVGSLPK	SRS015217.32724-T1-C	0	0.00070688
AMAQDFSWMNSAR	SRS015217.32724-T1-C	0	0.00999496
TPFYGEGLDGLMAAR	SRS015217.32724-T1-C	0	0.0024638
AALQEELGLDKDNHVMLIGIVSR	SRS015217.32724-T1-C	1	0.00246788
LYEALEGNPVTIR	SRS054956.59008-T1-C	0	0
ILPEQQGDFEK	SRS054956.59008-T1-C	0	0.00869649
AALTADDIAK	SRS054956.59008-T1-C	0	0.00024562
AHPDWNVKPEIMIPLVGDIK	SRS054956.59008-T1-C	1	0
KVEAAVAANDK	SRS011302.173552-T1-C;SRS014923.78001-T1-C	1	0
VEAAVAANDK	SRS011302.173552-T1-C;SRS014923.78001-T1-C	0	0.00747191
AALTVAISTIESAASK	SRS011302.173552-T1-C;SRS014923.78001-T1-C	0	0
AALTVAISTIESASSK	SRS015190.61505-T1-C;SRS015217.12732-T1-C;SRS043701.50867-T1-C	0	0.00145153
AALYDVADAISIVK	SRS052027.51658-T1-C	0	0.00315173
AAMATITNHDDLAAVEAALR	SRS054956.61345-T1-C	0	0
VGVDEDDIVFCGR	SRS054956.61345-T1-C	0	0.00024562
VVVVSMGPPPAEGMLR	SRS054956.61345-T1-C	0	0.0018997
TWDEMWELGDK	SRS011586.216737-T1-C	0	0.00321543
KLEDVIGPSMQGGEYPDVIHLATGR	SRS011586.216737-T1-C	1	0
VADAFTEETGIK	SRS011586.216737-T1-C	0	0.0015456
LEDVIGPSMQGGEYPDVIHLATGR	SRS011586.216737-T1-C	0	0.000474576
GHMITDITDVLSMK	SRS011586.216737-T1-C	0	0
AAMGNFAAFEAIPGVEVR	SRS011586.216737-T1-C	0	0
GNMITDITDVLSMK	SRS014459.125859-T1-C	0	0.00195522
AAMGNFASFEAIPGIEVR	SRS014459.125859-T1-C	0	0.0015456
VTVLTMGLPK	WP_022045360.1	0	9.06618e-05
VNLDPAESVAYLIGK	WP_022045360.1	0	0
MPCLITALSELNEPR	WP_022045360.1	0	0
YMTPGGIFDACDK	WP_022045360.1	0	0
AAMLAIMNPDDK	WP_022045360.1	0	0.0015456
YMTPGGIFDACDKEVTVWGR	WP_022045360.1	1	0
FLGFEQIFK	SRS019601.96025-T1-C	0	0
NSLTGLPIGGGK	SRS019601.96025-T1-C	0	0
LSWTFEEVDAK	SRS019601.96025-T1-C	0	0.00321118
AANAGGVATSALEMSQNSER	SRS019601.96025-T1-C	0	0
YIGADTDVPAGDIGTGAR	SRS019601.96025-T1-C	0	0
EIGYMFGQYK	SRS019601.96025-T1-C	0	0.00724831
SYVDEVIDLVVK	SRS019601.96025-T1-C	0	0.0015456
GNYVVGANIAGFEK	SRS019601.96025-T1-C	0	0.0090221
AANAGGVATSGLEMSQNSER	SCH75399.1;WP_005933898.1	0	0
AANDMGIICGVTTNPSLIAK	SRS014287.28760-T1-C	0	0.00070688
AANDMGVICGVTTNPSLIAK	SRS018656.101837-T1-C	0	0
AANLDAIHDTVHEMAK	SRS017701.96450-T1-C;SRS019397.71146-T1-C;SRS053335.116051-T1-C	0	0
AANLDAIHDTVHEMAR	SRS051031.29035-T1-C	0	0
AFEGLLK	SRS051031.29035-T1-C	0	0.00246788
GVSEDILADLR	SRS051031.29035-T1-C	0	0.000860585
ANFEGECSEVGMYLAMAR	SRS051031.29035-T1-C	0	0
EGYPEIGLYWEK	SRS051031.29035-T1-C	0	0.000474576
AAYEEAEHAAK	SRS051031.29035-T1-C	0	0.00382523
AANVALVGTEK	SRS018575.52919-T1-C	0	0
GLVASIEAADSMLK	SRS018575.52919-T1-C	0	0
AAVETGADAAGR	SRS018575.52919-T1-C	0	0.00388565
MSQEALGMVETR	SRS018575.52919-T1-C	0	0.00024562
AANYLGAAQLYLLDNPLLR	SRS015578.57548-T1-C	0	0.00145153
VINVVDLMK	SRS015578.57548-T1-C	0	0.009969
AAQYDGLEIMDR	SRS050422.86349-T1-C	0	0.0015456
LNLRPAEECTFDAVSLGEVMLR	SRS050422.86349-T1-C	1	0
VGGGDSFASGLVYGLMTFEDAEK	SRS050422.86349-T1-C	0	0
PSMWEAIGGLAK	SRS050422.86349-T1-C	0	0.00130378
MINEAAATYPNFK	SRS050422.86349-T1-C	0	0
TNIIHVPVGK	SRS015190.10874-T1-C	0	0.000455719
ASFTEEQLSDNFQTLMGAINK	SRS015190.10874-T1-C	0	0
AAQYDVAEAISLVK	SRS015190.10874-T1-C	0	0.00655154
SATLASTMGPGVR	SRS015190.10874-T1-C	0	0.0018997
AGIALTDTFVK	SRS064276.883-T1-C	0	0
VVSWYDNEIGYSNK	SRS064276.883-T1-C	0	0.00024562
VPTLDVSVVDLTVNLAK	SRS064276.883-T1-C	0	0
WGITDGLMTTVHSTTATQK	SRS064276.883-T1-C	0	0
AASGNIIPSSTGAAK	SRS064276.883-T1-C	0	0.00024562
PATYAEICAAMK	SRS064276.883-T1-C	0	0
YVVMSAPSKDDTPMFVCGVNEK	SRS064276.883-T1-C	1	0
EASEGELAGVLGYTEDAVVSSDFLGDTR	SRS064276.883-T1-C	0	0
WDAIGAEYVVESTGLFLTK	SRS064276.883-T1-C	0	0
AASNAQDGISLVQTAEGALNEVHSMLQR	SRS013158.71945-T1-C	0	0
DLLNDLDIATGLSNYGVK	WP_005028754.1	0	0.000474576
AASVLLSNEGPIDK	WP_005028754.1	0	9.06618e-05
AATIAEMAGVTVPAETK	SRS050422.48504-T1-C	0	0.00820688
AAVAQAVADAAVQEAGFDSMEAAAEDGTAFVFLGHGTSHTAK	CDA05803.1	0	0.000474576
DGEVIDNMQQALDR	CDA05803.1	0	0.00655154
GIEDALQEAYPDWAVR	CDA05803.1	0	0.000605034
ELVEGENASPDYFGLDTGDAAK	CDA05803.1	0	0.00802065
FVASPVVVDDTVK	SRS015217.123546-T1-C	0	0.00476559
AAVDAMNDGEIVLLENTR	SRS015217.123546-T1-C	0	0
DLVHFFNEDGLGAIVNSSR	SRS015578.15704-T1-C	0	0
AAVEAMVADISGALAAAK	SRS015578.15704-T1-C	0	0
SALQNATSVASTLLTTESVVANIK	SRS058770.56655-T1-C	0	0
VSNDGVITIEESK	SRS058770.56655-T1-C	0	0.000474576
SYGAPLITNDGVTIAK	SRS058770.56655-T1-C	0	0.000322633
NLEAGANPIILR	SRS058770.56655-T1-C	0	0.0015456
EIELEDAFENMGAQLVK	SRS058770.56655-T1-C	0	0.000455719
AAVEEGIIAGGGSAYIHASK	SRS058770.56655-T1-C	0	0.00320056
ENTIIVDGAGDKDAIQGR	SRS058770.56655-T1-C	1	0.00316443
TMQTELDLVEGMQFDR	SRS058770.56655-T1-C	0	0.0015456
VAAISAGDEEVGNMVADAMEK	SRS058770.56655-T1-C	0	0.000322633
PAFGGNTIATIACPDNRPQMATVR	SRS019968.13316-T1-C	1	0
AVGNVENIMDAK	SRS019968.13316-T1-C	0	0.0015456
VIVVDNPALETYR	SRS019968.13316-T1-C	0	0.00024562
LSDIAFELVGK	SRS019968.13316-T1-C	0	0
AAVENGWLAQDYQVGQTGK	SRS019968.13316-T1-C	0	0.00024562
GVGSAENFEMLR	SRS019968.13316-T1-C	0	0.0015456
TEPYAQALVSVINEYKPEIMLVGATAIGR	SRS019968.13316-T1-C	1	0
YVEIMDIVK	SRS019968.13316-T1-C	0	0.0020423
DEDAPIFDVADYGLVGDLK	SRS019968.13316-T1-C	0	0
ELAADLNTEVTAVLLGSNVK	SRS019968.13316-T1-C	0	0.00024562
GVYIYAQQVDNK	SRS019968.13316-T1-C	0	0.00432163
ALATELGEYGADK	SRS019968.13316-T1-C	0	0.000605034
SPAETTVAAQVQLIDEAITQGCK	SRS018427.210903-T1-C	0	0.000474576
AAVLQVLGVAYDPEDVTMEK	SRS018427.210903-T1-C	0	0.00321118
AAVVGDTVGDPFK	SRS013687.36259-T1-C;SRS014923.120528-T1-C;SRS014923.120625-T1-C;SRS015217.230787-T1-C;SRS024549.14780-T1-C;SRS077730.19076-T1-C	0	0.00500891
LNIIVEDLGFLTPSVLK	SRS014923.121182-T1-C	0	0
MNTPSTLGGNWEWR	SRS014923.121182-T1-C	0	0.0027492
AAWASVGDMAIVPMQDLIGIGSEGR	SRS014923.121182-T1-C	0	0.00320056
ALNLDAIHDTVHEMAK	SRS018351.120334-T1-C	0	0
AAWEEAEHAAK	SRS018351.120334-T1-C	0	0.000386309
AFEGLLNR	SRS018351.120334-T1-C	0	0.00694218
EGYPEVGLYYEK	SRS018351.120334-T1-C	0	0.00415232
ACGGGIYTSAVEAALK	SRS019787.35915-T1-C	0	0
FDMLMFGK	SRS018427.147161-T1-C	0	0.00863257
IPVLSAADCGLDVER	SRS018427.147161-T1-C	0	9.06618e-05
ACGGSDTLATGYILSK	SRS018427.147161-T1-C	0	0.0018997
TAVIAYEPIWAIGTGK	SRS017521.34027-T1-C	0	0
TATTEQAQEVCAGIR	SRS017521.34027-T1-C	0	0
VGFQGVTADQAK	SRS017521.34027-T1-C	0	0.00529902
EYFGETNEDVNKK	SRS017521.34027-T1-C	1	0.00228964
GAYTGEISPAMLVDAGVK	SRS017521.34027-T1-C	0	0
ACIAEIYDEATAEAIR	SRS017521.34027-T1-C	0	0.00794525
ACIAEVYDEATAEAIR	SRS014979.48784-T1-C	0	0
VPAANLVGGEAGLGK	SRS015217.154661-T1-C	0	0
ALDEAIAFVK	SRS015217.154661-T1-C	0	0
ACVGALAVGIAR	SRS015217.154661-T1-C	0	0.00408149
VTEAVITVPAYFNDAQR	SRS054590.22161-T1-C	0	0
IINEPTAAALAYGLDNEK	SRS054590.22161-T1-C	0	0
ELSSATTTNINLPFITATAEGPK	SRS054590.22161-T1-C	0	0
FDELTHDLVER	SRS054590.22161-T1-C	0	0
EAAEFEAQDK	SRS054590.22161-T1-C	0	0
IIGIDLGTTNSCVAVMEGGKPTVIANQEGAR	SRS054590.22161-T1-C	1	0
AKFDELTHDLVER	SRS054590.22161-T1-C	1	0
TTPSVVAFTK	SRS054590.22161-T1-C	0	0.00724831
ADAEGYLGEK	SRS054590.22161-T1-C	0	0.00024562
IIGIDLGTTNSCVAVMEGGK	SRS054590.22161-T1-C	0	0.00070688
IINEPTAAALAYGLDNEKEQK	SRS054590.22161-T1-C	1	0.00402394
DAGVTNADLGQVLLVGGSTR	SRS054590.22161-T1-C	0	0
EAEAMTEADVAELK	SRS054590.22161-T1-C	0	0.0015456
SQIFSTAADNQTAVDINVVQGER	SRS054590.22161-T1-C	0	0.0027492
SYSPQQISAMVLQK	SRS054590.22161-T1-C	0	0.00947792
ADDALWLFPTVYK	SRS018351.157855-T1-C	0	0.0015456
GYTAWDCTSPAFVR	SRS015190.49217-T1-C	0	9.06618e-05
VTPSVGPEQEYFIVDR	SRS015190.49217-T1-C	0	0
ADDFDMAVHDLIK	SRS015190.49217-T1-C	0	0
GATHYTHWFQPLTGVTAEK	SRS015190.49217-T1-C	0	0
ELDLETADVVAHEMK	SRS015190.49217-T1-C	0	0.00724831
ADDIAVWLLR	SRS042284.29297-T1-C	0	0.000605034
YGNDDDKADDIAVWLLR	SRS042284.29297-T1-C	1	0
ADDMAVWLLK	SRS016095.173568-T1-C	0	0.00694218
ADEAVENILNMFAR	SRS011405.50254-T1-C	0	0.00999496
ADEIATTLLSTFLEK	SRS018817.51215-T1-C	0	0.000386309
EMQFFGAR	SRS015782.12820-T1-C	0	0.000860585
ADEIAVWLLK	SRS015782.12820-T1-C	0	0.000605034
FLHTLENMGPSPEPNLTVLYSSR	SRS015782.12820-T1-C	0	0
MAEQACTTYGYQPSEK	SRS015782.12820-T1-C	0	0.0020423
THNQGVFDIYTPEMK	SRS023176.9262-T1-C	0	0
DLEQVVGLQTDKPLK	SRS023176.9262-T1-C	1	9.06618e-05
ADEIAVWLLR	SRS023176.9262-T1-C	0	0.00246788
LYVDTLNMIHYMHDK	SRS023176.9262-T1-C	0	0.00321543
VALYGIDYLIEQK	SRS023176.9262-T1-C	0	0.00024562
YGNDDDRADEIAVWLLR	SRS023176.9262-T1-C	1	0
LTGIIPEEQAIDLMK	CDA04924.1	0	0
IAGEQLPGVINVSAR	CDA04924.1	0	0.0024638
IETWDYEDLKDMADMDAIAEFR	CDA04924.1	1	0.000474576
ADFVACHNPSYVNK	CDA04924.1	0	0.00779562
VVPNDDVFNVLSDVMTGK	WP_007885619.1	0	0.000455719
ADGFEFGLWTAPVLK	WP_007885619.1	0	0.0018997
DISNYVEGSFSKPEAMEVLENIAK	WP_007885619.1	1	0
EHALLDLTDVFEGPGIDDETPLKDQVNTGILETAK	WP_007885619.1	1	9.06618e-05
IYLAPFNSSPMGLVYNK	WP_007885619.1	0	0.00218282
LNIAVFEGGYGPDYWNEIVEK	WP_007885619.1	0	0.00476559
EHALLDLTDVFEGPGIDDETPLK	WP_007885619.1	0	0
ADGFEWGFTALPAVEEGGER	SRS015217.186210-T1-C	0	0
YGEGVWETDGAK	SRS015217.186210-T1-C	0	0.00788332
GWDVPTTWDEMWALGDK	SRS024132.68175-T1-C	0	0.0024638
ADGFEWGFTALPAVK	SRS024132.68175-T1-C	0	0.00024562
ILPGFVENTITNPYGDGK	SRS024132.68175-T1-C	0	0
ALTYEDGIWDTEGAK	SRS024132.68175-T1-C	0	0.000758858
STFFDPVNSLVTGDK	SRS024132.68175-T1-C	0	0.00145153
AVGAESGITETFVK	SRS024132.68175-T1-C	0	0.000605034
STFFDPVNSLVTGDKTEQDWIDQIK	SRS024132.68175-T1-C	1	0.000474576
IPVVCFDSGVPDAPEGSVYATVVTDNEQAGGIAAEHIYPAIK	SRS042628.125196-T1-C	0	0
ADGFTVAVVGNDFYVNQVK	SRS042628.125196-T1-C	0	0
KIPVVCFDSGVPDAPEGSVYATVVTDNEQAGGIAAEHIYPAIK	SRS042628.125196-T1-C	1	0.000474576
ADGIDTTDAIK	SRS015065.66455-T1-C;SRS056259.80432-T1-C	0	0
ADGIENPTVGIANIDGAR	CDC50038.1;SRS014459.139017-T1-C	0	0.00432163
YIGEEVNVLFK	CCY28543.1	0	0.00376661
STVGATSGTSADDVATAFSNLK	CCY28543.1	0	0
SVDSDFLQSAPANQIGETVK	CCY28543.1	0	0.000474576
ADGTEATVEIHK	CCY28543.1	0	0
DTIYGVVVTGATTVYNITK	CCY28543.1	0	0.00154395
DGTMLGAVTQSPLMQGK	SRS065504.260101-T1-C	0	0
ADGYTVAVVGNDFYVNQVK	SRS065504.260101-T1-C	0	0
IVGAGFDAGSVLK	SRS065504.260101-T1-C	0	9.06618e-05
HIATNAVLFFGR	OLT98686.1	0	0
ADHPFLFCIK	OLT98686.1	0	9.06618e-05
LTEWTSSNVMEER	OLT98686.1	0	0
PVQMMYQIGLFR	OLT98686.1	0	0
DILNQITKPNDVYSFSLASR	OLT98686.1	1	0
ISQAVHAAHAEINEAGR	OLT98686.1	0	0
ELINSWVESQTNGIIR	OLT98686.1	0	9.06618e-05
YPILPEYLQCVK	OLT98686.1	0	0
ADIDYGFAEAATTYGR	SRS015217.33996-T1-C	0	0
TEFYSEGTIPLQTLR	SRS013951.50363-T1-C	0	0
ADIDYGFAEADTTYGK	SRS013951.50363-T1-C	0	0
DAQLVAENIAQQLENR	SRS013951.50363-T1-C	0	0
DFADNLVEDHEIR	SRS013951.50363-T1-C	0	0.00024562
ADIDYGFAEANTTYGK	SRS048164.55346-T1-C	0	9.06618e-05
ADIFAAGDHIDATAISK	SRS015217.116414-T1-C	0	0
VDTENNLLLVK	SRS018351.41754-T1-C	0	0.00125211
FDNAAEYTVGQEIK	SRS018351.41754-T1-C	0	9.06618e-05
ADIFADGDHIDATAVSK	SRS018351.41754-T1-C	0	0
ADIFAEGDKIDATAISK	SRS019030.74429-T1-C;SRS019161.79877-T1-C	1	0
FENAAEYNLGDVIK	SRS019030.74429-T1-C;SRS019161.79877-T1-C	0	0.00320056
VGMTQIFNADGVLVPVTVLEAGPCSVTQIK	SRS019030.74429-T1-C;SRS019161.79877-T1-C	0	0
FENADEYNLADEIK	SRS016203.100270-T1-C;SRS047014.19193-T1-C;WP_012741327.1	0	0.000605034
ADIFAEGDKVDVTAISK	SRS016203.100270-T1-C;SRS047014.19193-T1-C;WP_012741327.1	1	0.0015456
TFIDQTVSLASWIAMPK	SRS055982.141087-T1-C;WP_055200297.1	0	0.00024562
VLEELGDDGVQLADNK	SRS055982.141087-T1-C;WP_055200297.1	0	0.000322633
TIAYSSGTSSEDILNK	SRS055982.141087-T1-C;WP_055200297.1	0	0.00665083
NSLLDQVEVADWTTSEFIR	SRS055982.141087-T1-C;WP_055200297.1	0	0
ADIFALAHVSNGDAVIGSK	SRS055982.141087-T1-C;WP_055200297.1	0	0.00999496
AVTLSGPDGYIYDPDGVVTEEK	SRS021484.160091-T1-C	0	0
HIGPDVDIPAGDLGVGGR	SRS021484.160091-T1-C	0	0
ADIIMPAATQNDVR	SRS021484.160091-T1-C	0	0.00246788
YSWTAEEVDTK	SRS021484.160091-T1-C	0	0.00907581
FGVQFFPGEKPWGVK	SRS018427.126550-T1-C	1	0.00497971
ADIIMPSAMQNDVNMEQAK	SRS018427.126550-T1-C	0	0.0015456
LSWTVEEVDGQLK	SRS018427.126550-T1-C	0	0.00218282
YYIEVANMPTTNDALAFLMGQK	SRS018427.126550-T1-C	0	0.000455719
FLGFEQTFK	CDD56988.1	0	0
NSLTTLPMGGAK	CDD56988.1	0	9.06618e-05
AVNAGGVLVSGLEMSQNSER	CDD56988.1	0	0
EIGYLYGQYR	CDD56988.1	0	0.0015456
FGVQFFPGEKPFGVK	CDD56988.1	1	0
FAPSVNLSIMK	CDD56988.1	0	0.00798661
VPWVDDNGAVHVNR	CDD56988.1	0	0
INYMLEMR	CDD56988.1	0	0.00207095
VQFNGAIGPYK	CDD56988.1	0	0
LHQIMTGIHDGSAAAAEK	CDD56988.1	0	0
YSWTAEEVDSK	CDD56988.1	0	0.00722996
HIGPDVDIPAGDLGVGAR	CDD56988.1	0	0
NAHEAEFLQTAEEVLSTLGPVVDAHPEYEK	CDD56988.1	0	0
AVTLSGPDGYIYDPEGVVTEEK	CDD56988.1	0	0
GMSFGGSLVRPEATGYGAVYYVEAVMK	CDD56988.1	1	0
ADIVMPAATQNDVR	CDD56988.1	0	0.00321118
ADLAAIIEEMLHQR	ACR76131.1;CBK91687.1;SRS014459.16828-T1-C;SRS014979.9742-T1-C;SRS048164.60485-T1-C;WP_015568161.1;WP_055061997.1;WP_055160321.1;WP_055223793.1	0	9.06618e-05
ADLFSILADTTAPVWNAANVK	SRS019601.148990-T1-C	0	0
VGLTPAGSEALIR	SRS012902.37388-T1-C	0	0
GVAEGLNLPYYDIHEILK	SRS012902.37388-T1-C	0	0
TSTLALTNATLPYALAIANK	SRS012902.37388-T1-C	0	0
TPILVTEDMIK	SRS012902.37388-T1-C	0	0
SLPLLSPMSEIAGR	SRS012902.37388-T1-C	0	0.000474576
ADLLISSVLIPGAK	SRS012902.37388-T1-C	0	0
YLDDIFHGR	SRS012902.37388-T1-C	0	0.0018997
VTIIDLSIDR	SRS012902.37388-T1-C	0	0.000605034
GVLLGGVSGVCPGQVVIVGGGIVGTNAAK	SRS012902.37388-T1-C	0	0
VVGIAYETVR	SRS012902.37388-T1-C	0	9.06618e-05
QACLDDPGLMQGINTIDGK	SRS012902.37388-T1-C	0	0
VKEPLPAEYDLFHEGQILYTYLHLAPEPELTAALLR	SRS012902.37388-T1-C	1	0
LILVTAINPTPAGEGK	WP_072446328.1;WP_072449172.1	0	0
LPCVVAINAFPTDTK	WP_072446328.1;WP_072449172.1	0	0
ADLNNENLEALEK	WP_072446328.1;WP_072449172.1	0	0.000605034
ELGVNVALSEVWAK	WP_072446328.1;WP_072449172.1	0	0.00125211
LGAPTDFEVTVR	WP_072446328.1;WP_072449172.1	0	0.0015456
EPSLGPVFGVK	WP_072446328.1;WP_072449172.1	0	0
ISAGAGFIVALTGEIMTMPGLPK	WP_072446328.1;WP_072449172.1	0	0
TTTTVGLADGMQK	WP_072446328.1;WP_072449172.1	0	0.00921701
ADNEWNVILLR	SRS019601.22550-T1-C	0	0.00258179
DYIHVVDLAVGHVK	SRS019601.22550-T1-C	0	0
SMLEQILMDIYK	SRS019601.22550-T1-C	0	0.000474576
ELGVFGDDYDTPDGTGVR	SRS019601.22550-T1-C	0	0.00024562
ALDLTEFFNTLGDAGK	WP_005850047.1	0	0
AVYSTDGLQTILK	WP_005850047.1	0	0.0018997
AELNSSLVNNR	WP_005850047.1	0	0.00388565
FLEDIVAPFNATVIADQTR	WP_005850047.1	0	0
WDLDAAGSQGRPDYAGQFK	WP_005850047.1	1	0.000474576
ADPSFYGLYPSAK	WP_005850047.1	0	0.000386309
YIEFDYVDATGK	WP_005850047.1	0	0.0015456
VDSELGGHVTAPYYTTDGR	WP_005850047.1	0	0
YHHFNVYTEAK	WP_005850047.1	0	0.000605034
MNFSFELQMPTNCPIK	WP_005850047.1	0	0
ATSANGMWLLPR	WP_005850047.1	0	0.000605034
DDIILQFASR	WP_005850047.1	0	0.00320056
MDQQATNVVTYILDGAAQTANTNK	WP_005850047.1	0	0
ASNVNATENIHIDGLTFAPSGSSFLYGK	WP_005850047.1	0	0
YGVEITADGYR	WP_005850047.1	0	0.0015456
EAVVNNTIPFIYNYILINGQK	WP_005850047.1	0	0.00024562
SPFVYTFK	WP_005850047.1	0	0.00302215
TYFSVNFNDEAVTVPDK	WP_005850047.1	0	0.000605034
VIEITYHITDVFGMTK	WP_005850047.1	0	0
LLNVAPEVWLPSTLGR	SRS012902.42879-T1-C	0	0
ADPTATANLQNAVLANYK	SRS012902.42879-T1-C	0	0
IPEKPLEIVK	SRS012902.42879-T1-C	1	0.000605034
VTDAISSGTAWR	SRS012902.42879-T1-C	0	0.0015456
VTEVTADDLKDPEVLTETTTHAWYK	SRS012902.42879-T1-C	1	0.000605034
MMVDQVDAISK	SRS012902.42879-T1-C	0	0.00966052
VEIEVEGNK	SRS012902.42879-T1-C	0	0.000474576
ADQPFLMPVEDVFTITGR	SRS014459.38523-T1-C	0	0
YTAAAFNDDEDQTR	WP_066550327.1	0	0
YAFDDEGK	WP_066550327.1	0	0.000860585
MLYGWVDEDSAER	WP_066550327.1	0	0.000386309
TNVEIDGENHNFYFEK	WP_066550327.1	0	0
CFYFGDGDDGAMR	WP_066550327.1	0	0.00476559
YFNSVEDGAR	WP_066550327.1	0	0.00024562
ADSDDKYIVVEK	WP_066550327.1	1	0
AEDLSEAYSITYK	WP_066550327.1	0	0.000605034
GAGVTGEEDDKLYQSGMLLK	WP_066550327.1	1	0
KAEDLSEAYSITYK	WP_066550327.1	1	0
EYILVNTSGK	WP_066550327.1	0	0.000455719
ADSQALSPIYLIQAGQLFEK	SRS011529.18196-T1-C;SRS011586.29385-T1-C;SRS013521.9418-T1-C;SRS050422.121284-T1-C	0	0.0012244
FATTVNLQTLK	SRS047044.152035-T1-C	0	0.00388565
VVTIDYTGVETSR	SRS047044.152035-T1-C	0	0.00453579
ADVVATETTTSK	SRS047044.152035-T1-C	0	0.00424834
AIFPDLLTAIENLPANPR	SRS012902.3562-T1-C;SRS055982.14786-T1-C	0	0
ADWVLGLDAVGR	SRS012902.3562-T1-C;SRS055982.14786-T1-C	0	0.0015456
AEAIHYIGDLVQR	SRS012273.280990-T1-C	0	0
FVVEGDNGYFNPTQSITR	SRS015578.87022-T1-C	0	0
VTDTVSVSQETAK	SRS015578.87022-T1-C	0	0.000455719
FKDDSSIATWADESVAYLNTVK	SRS015578.87022-T1-C	1	0
IYNYNGAPNDR	SRS015578.87022-T1-C	0	0.00321118
LLVNIPQSNDFNNHWAK	SRS015578.87022-T1-C	0	0.000474576
ILVGNESVDVR	SRS015578.87022-T1-C	0	0.00382523
AEALVMVQR	SRS015578.87022-T1-C	0	0.00622407
DVFVLGEK	SRS015578.87022-T1-C	0	0.000322633
YVAALYQK	SRS015578.87022-T1-C	0	0.00207095
DDASLTEVEQANALR	SRS015578.87022-T1-C	0	0
LNALNSEIATYVANGYTK	SRS015578.87022-T1-C	0	0
DKFVVEGDNGYFNPTQSITR	SRS015578.87022-T1-C	1	0
FDIVKDETGAANK	SRS015578.87022-T1-C	1	0.000605034
DTMVQVGTDSK	SRS015578.87022-T1-C	0	0
EIVFENVAK	SRS015578.87022-T1-C	0	0
TQIVDAMLNGQVDASGSFRPQEGITR	SRS015578.87022-T1-C	1	0
VTFTNIDVLKDDASLTEVEQANALR	SRS015578.87022-T1-C	1	0
VTFTNIDVLK	SRS015578.87022-T1-C	0	0
QATTANGNETQSVIQGDGENFRPNDK	SRS015578.87022-T1-C	1	0.000605034
DDSSIATWADESVAYLNTVK	SRS015578.87022-T1-C	0	0
GKPIMGHVDVATK	SRS015578.87022-T1-C	1	0.00921701
EVFGEDQLTAETNVNLEGK	SRS015578.87022-T1-C	0	0.00655154
KVTFTNIDVLK	SRS015578.87022-T1-C	1	0.0018997
PIMGHVDVATK	SRS015578.87022-T1-C	0	0.00453715
AEAPEFSVGDTVK	SRS015663.20784-T1-C;SRS017191.45358-T1-C	0	0.00302215
AEAYGPMTQGIAAPVNDLSR	SRS050422.45208-T1-C	0	9.06618e-05
EDLANLIIIGSEEAVK	SRS050422.45208-T1-C	0	0.00372743
AEAYGPVTQGIAK	WP_015525244.1	0	0.0024638
AEAYGPVTQGIAKPVNDLSR	WP_015525244.1	1	0
AVEGWLGLNK	SRS023914.35577-T1-C	0	0
AESQWLWLEK	SRS023914.35577-T1-C	0	0.000605034
AEDLIADAEAQFGK	SRS023914.35577-T1-C	0	0
DDAGVWHYYDSDDEMVTDEWK	SRS023914.35577-T1-C	0	0
LYYYDGDIYLTNTK	SRS023914.35577-T1-C	0	0.00024562
DFATYDDDGAVYVQR	SRS023914.35577-T1-C	0	0
VTSVENDDDDYTFYFNTK	SRS023914.35577-T1-C	0	0.00125211
DDAGVWHYYDSDDEMVTDEWKK	SRS023914.35577-T1-C	1	0.00316443
YYMFNEHGQMLYEWIDGK	SRS023914.35577-T1-C	0	0.00125211
KVVSVTLASGK	SRS023914.35577-T1-C	1	0.00331163
DDYLYFNGK	SRS023914.35577-T1-C	0	0.00807382
VIIGLYEGSK	SRS016335.32388-T1-C	0	0.00921701
GTPCLVAVEQDATGK	SRS016335.32388-T1-C	0	0.00497971
ALDMALAYAQGIGGAR	SRS016335.32388-T1-C	0	0
AEEQGFEVFTAADAAK	SRS016335.32388-T1-C	0	0.0022172
FVSPVSGVVTSVER	SRS064276.115219-T1-C	0	0
AFLFFAYPTK	SRS064276.115219-T1-C	0	0.00665083
AEEVIFIGR	SRS064276.115219-T1-C	0	0.00573511
FMMIDSSDATSDEQR	SRS015217.5671-T1-C	0	0.00372743
AEFAAEIEDYWK	SRS015217.5671-T1-C	0	0.00802065
AEFLIPVVVDELIK	SRS015217.242565-T1-C	0	0.0023267
AQAVYDALVAEGVK	SRS024549.6301-T1-C	0	0
EVPSAAEVAIFFK	SRS024549.6301-T1-C	0	0.000605034
VAMGGTDNMFGK	SRS024549.6301-T1-C	0	0.00376661
GAIAPSIFGNISSHR	SRS024549.6301-T1-C	0	0.00119386
AEGTGMLTAGVSYIFGGK	SRS024549.6301-T1-C	0	0
KAEGTGMLTAGVSYIFGGK	SRS024549.6301-T1-C	1	0
ISPEGMVNVQLMAK	SRS024549.6301-T1-C	0	0.000605034
ATGSASFNQTLSEK	SRS024549.6301-T1-C	0	9.06618e-05
FFEVYGFAGPMLSVAK	SRS024549.6301-T1-C	0	9.06618e-05
LAPHFSISLGK	SRS024549.6301-T1-C	0	0
NYVGANIDAMVNLSTLFAGANPSR	SRS024549.6301-T1-C	0	0
IGASAGVGLK	SRS024549.6301-T1-C	0	0.00302215
AEGVPQEIVDGLR	SRS017521.67287-T1-C;SRS050422.57236-T1-C	0	0.000474576
AEGYQDFLNGEVR	SRS048870.24739-T1-C	0	0.00376661
LVAALEALDCDCEER	SRS048870.24739-T1-C	0	0
SQWIFGGDGWAYDIGYGGVDHVLASK	SRS048870.24739-T1-C	0	0.000605034
IEFWGEGIAFPTAK	SRS015578.31196-T1-C	0	0
ATHEELVNFILADLDK	SRS015578.31196-T1-C	0	0
LKPDVIQNYEGTNFIEDIFK	SRS015578.31196-T1-C	1	0
VLGLTVPIVTEATTNDIAK	SRS015578.31196-T1-C	0	0
SANDVIAAVDVTDPTITDEMR	SRS015578.31196-T1-C	0	0.000605034
AEIGLESYTPVSK	SRS015578.31196-T1-C	0	0.00258179
QSNYNFSTGDLR	SRS015578.31196-T1-C	0	0.00432163
AEKPAIEVFEEAMNNIMPVLEVK	SRS011586.133291-T1-C;SRS019161.155141-T1-C	1	0
LANEILDAANNTGGAVK	SRS051031.24626-T1-C	0	9.06618e-05
AEKPAIEVFEEAMNNMMPVLEVK	SRS051031.24626-T1-C	1	0
MAGLKPSAVVIVATVR	SRS018656.91623-T1-C	1	0
AELDFVEAK	SRS018656.91623-T1-C	0	0
QLEALGFGNCPICVAK	SRS023914.4014-T1-C	0	0
LADYAITEAGFGADLGAEK	SRS023914.4014-T1-C	0	0
AELDLVEAK	SRS023914.4014-T1-C	0	0.00145153
AELEAINFFER	SRS014313.589-T1-C	0	0.00145153
AVEAGIESVVFDR	SRS017191.126115-T1-C	0	0.000474576
HIYAQIIDDTVGK	SRS017191.126115-T1-C	0	0
AELENTDDVAAAAHLGTVIGK	SRS017191.126115-T1-C	0	0
TLVSASTLQK	SRS017191.126115-T1-C	0	0.00024562
RPYDIYDVIGR	SRS014459.146234-T1-C	1	0
AELLGLGQSLIYSIENAK	SRS014459.146234-T1-C	0	0.00024562
EVYEDDLGVIEGIK	SRS014459.146234-T1-C	0	0.00331163
MAGAWVPGQADNLLR	SRS014459.146234-T1-C	0	0.0015456
LFDNSEFFEYK	SRS014459.146234-T1-C	0	0.00842889
INALIDPGTWCPLNSLYNPEDNR	SRS014459.146234-T1-C	0	0.00947792
DANMAVGGAGILSGMNPK	SRS014459.146234-T1-C	0	0.00382523
AELLGLGQSLIYSIENSK	SRS015264.158324-T1-C	0	0.000605034
AELLTTHPAGSYELVK	SRS014235.66507-T1-C;SRS015794.8473-T1-C	0	0
AELNGENLEALEK	SRS050422.26914-T1-C;SRS053335.142657-T1-C	0	9.06618e-05
QLEALGFGNCPICMAK	SRS050422.26914-T1-C;SRS053335.142657-T1-C	0	0.00070688
GGEGGVALAEEVVR	SRS050422.26914-T1-C;SRS053335.142657-T1-C	0	0.0097311
MAGLKPNAVVVVATVR	SRS050422.26914-T1-C;SRS053335.142657-T1-C	1	0.00731025
LLESAIANAENNNGMK	SRS043001.21227-T1-C	0	0.00350954
DVQTALAIVTYNPR	SRS043001.21227-T1-C	0	0
AENLYVAECYANK	SRS043001.21227-T1-C	0	0.00476559
MSHITIVLDEK	SRS043001.21227-T1-C	0	0.00500916
AETASVMAEETR	SRS015663.257872-T1-C	0	0.0015456
EDIINMMVGR	WP_008705558.1;WP_055059886.1	0	0.00731025
EIADLFEIIR	WP_008705558.1;WP_055059886.1	0	0.0022172
GEILGFSGLMGAGR	WP_008705558.1;WP_055059886.1	0	0.00154395
YGIGYLSEDR	WP_008705558.1;WP_055059886.1	0	0.00665083
DSEILIFDEPTR	WP_008705558.1;WP_055059886.1	0	0.00432163
AEVIIFDEPSAALTEK	WP_008705558.1;WP_055059886.1	0	0.00376661
SIIMISSEMTEVLR	WP_008705558.1;WP_055059886.1	0	0.00453579
LFQELNIEINPK	WP_008705558.1;WP_055059886.1	0	0.0015456
KGEILGFSGLMGAGR	WP_008705558.1;WP_055059886.1	1	0.00490105
AEVPEFNVGDTVK	SRS023176.75854-T1-C;SRS054590.48991-T1-C	0	0.00195522
AEVTDIANAIYYR	SRS017701.27443-T1-C;SRS023971.15747-T1-C;SRS054590.27929-T1-C	0	0
AFAEQLVNLTVK	SRS050752.44991-T1-C	0	0
EVNELATILK	SRS050752.44991-T1-C	0	0
TSFDVVLK	SRS050752.44991-T1-C	0	0.000605034
QAIDGDTAQVGPQTAER	SRS015217.41652-T1-C	0	0.00665083
DVTAETETYELPAAEAAK	SRS015217.41652-T1-C	0	0.00246788
AFAGADTCATSSTLAAAIEK	SRS015217.41652-T1-C	0	0.00921273
LPCLLTTLSGMNSPR	SRS015217.41652-T1-C	0	0.00376661
AFAQVDGYEVALCDIK	SRS022137.22541-T1-C	0	0
LVEVIAGVNTPVETVDAIK	SRS022137.22541-T1-C	0	0
LVEVIAGVNTPVETVDAIKK	SRS022137.22541-T1-C	1	0
AFAQVEGNTVALCDIK	SRS019161.25877-T1-C	0	0
SPVQVNEAAGFVVNR	SRS019161.25877-T1-C	0	0
PLIGMHFFNPADR	SRS019161.25877-T1-C	0	0
GFYVYNADR	SRS019161.25877-T1-C	0	0.000474576
TPVQVNEAAGFVVNR	SRS024331.8262-T1-C	0	0
MEGVSDIAGIDAAMK	SRS024331.8262-T1-C	0	0
ILIPMINEAAFIK	SRS024331.8262-T1-C	0	0.0015456
VGVIGAGTMGQGIAK	SRS024331.8262-T1-C	0	0
PMVGMHFFNPADR	SRS024331.8262-T1-C	0	0
YGFMGIPVPK	SRS024331.8262-T1-C	0	0
MTQEAVDAILAK	SRS024331.8262-T1-C	0	0.000474576
AFAQVEGYEVALCDIK	SRS024331.8262-T1-C	0	0
LIEVIAGVNTPDETVEAIKK	SRS024331.8262-T1-C	1	0
LIEVIAGVNTPDETVEAIK	SRS024331.8262-T1-C	0	0
GAPGFSFGTK	SRS024331.8262-T1-C	0	0.000474576
TTFQELDK	SRS024331.8262-T1-C	0	0.000455719
EYGGQGCDPLTYVMCVEELSK	SRS024331.8262-T1-C	0	0.00207095
LGAFALTEPGAGTDAQGAQTK	SRS024331.8262-T1-C	0	0
AFATPELANLDGFISK	SRS015663.1768-T1-C	0	0.00566343
NIGPAGVVIAIIR	SRS016095.92591-T1-C	0	0.00195522
VYNFSAGPAVLPEEVLK	SRS016095.92591-T1-C	0	0
VADYIVTGQWAK	SRS016095.92591-T1-C	0	0.00320056
AFEEIITEAEQDLR	SRS016095.92591-T1-C	0	0
EDLITEDVLPGTPTMLTYK	SRS016095.92591-T1-C	0	0.000860585
AFEHGITPIMCCGETLDQR	SRS015578.44021-T1-C	0	0.00191651
GSNIQVGAENMYFEEK	SRS015578.44021-T1-C	0	0.00432163
DVTAEQVASMVIAYEPIWAIGTGK	SRS015264.9732-T1-C	0	0
EMGITLDWIR	SRS015264.9732-T1-C	0	0.00316443
GAYTGEIAPEMLVDAGVK	SRS015264.9732-T1-C	0	9.06618e-05
AFEHNLTPILCCGETLEQR	SRS015264.9732-T1-C	0	0.00321118
AFEPDWIVAMGGGSPIDAAK	SRS050422.90139-T1-C	0	0
YPLADFNITPDVAIVDPDLVAGLPVK	SRS050422.90139-T1-C	0	0
IAELAVGDACTGSNPR	SRS050422.90139-T1-C	0	0
MGLAGTSEQALINSLVEK	SRS050422.90139-T1-C	0	0
EQMHYAQCLAGMAFSNALLGIVHSMAHK	SRS050422.90139-T1-C	0	0
DFGINEEEFK	SRS050422.90139-T1-C	0	0.00761481
DFGINEEEFKEK	SRS050422.90139-T1-C	1	0
AIDPAAMAK	SRS050422.90139-T1-C	0	0.000474576
AFEPDWIVSMGGGSPIDAAK	SRS019601.80520-T1-C	0	9.06618e-05
AFGDVDAFPLCIK	SRS018351.151658-T1-C;SRS043411.39604-T1-C	0	0.00200027
IFENDPFAK	SRS023176.2962-T1-C	0	0
IACDLVDEGMR	SRS023176.2962-T1-C	0	0.000605034
TEEEAVAMIDPR	SRS023176.2962-T1-C	0	0.00024562
YEVGTMIEIPR	SRS023176.2962-T1-C	0	0.0015456
FLDPPLHEFVPTEEEDIKK	SRS023176.2962-T1-C	1	0
DMQDMEFTVEHGK	SRS023176.2962-T1-C	0	0.000605034
AFGNMGDDCGTGVAFTR	SRS023176.2962-T1-C	0	0
LETSPEDITGMK	SRS023176.2962-T1-C	0	0.00321118
ELGAEGIGLCR	SRS023176.2962-T1-C	0	0.000474576
FLDAYYDAK	SRS023176.2962-T1-C	0	0.0020423
MAFGNMGDDCGTGVAFTR	SRS023176.2962-T1-C	0	0
TEHMFFEGNR	SRS023176.2962-T1-C	0	0.00528137
SAQGILTVR	SRS023176.2962-T1-C	0	0.00432163
DPATGENGLFGEFLTNAQGEDVVAGVR	SRS023176.2962-T1-C	0	0
FLDPPLHEFVPTEEEDIK	SRS023176.2962-T1-C	0	0.000455719
LMDMAIALGK	SRS023176.2962-T1-C	0	0.00316443
FPEAFAQFK	SRS023176.2962-T1-C	0	0.000474576
VVFTADDAVEWAAR	SRS023176.2962-T1-C	0	0.000605034
DVSELPYNVLTSDELR	SRS011586.85860-T1-C	0	0.0020423
AFHESFPQYSVTPLVK	SRS011586.85860-T1-C	0	0.00432163
VVVVEAAPAACLYK	SRS011586.85860-T1-C	0	0.00977257
TDDSQLQVMSLENVAK	SRS011586.85860-T1-C	0	0.00191651
AFIVTDSFLYK	SRS051031.1263-T1-C	0	0.00350954
NHYAAEYIYNAYK	SRS051031.1263-T1-C	0	0
PALGVGAGNTPVIIDDTADVR	SRS051031.1263-T1-C	0	0
IFYEAAMAANK	SRS051031.1263-T1-C	0	0.00366606
AGAPEGIIGWIDAPSLELTNTVMR	SRS051031.1263-T1-C	0	0
TVNTGFIDNVEALEAK	SRS051031.1263-T1-C	0	0
GSMPVALDELGTVMHK	SRS051031.1263-T1-C	0	0.0018997
LVFENLPSAYENGANDPK	SRS051031.1263-T1-C	0	0.00024562
GCYFLKPGEELDK	SRS051031.1263-T1-C	1	0
TFDEALEK	SRS051031.1263-T1-C	0	0.000860585
NDADSFVFQTQQALDQVGANLDPADK	SRS052027.51538-T1-C	0	0.00070688
AFLDAHQNAEEMTDADVTELK	SRS052027.51538-T1-C	0	0
SAVETDMNAVK	SRS052027.51538-T1-C	0	0.0015456
AFLIESNAVAPIAPK	SRS020328.57947-T1-C	0	0.000474576
TSAFSIGLTDQPLYR	SRS020328.57947-T1-C	0	0.00388565
LDGAVEGNEDATK	SRS020328.57947-T1-C	0	0.00246788
DLEQIVGLQTDKPLK	SRS019787.113203-T1-C	1	0
ISTFLDIYIER	SRS019787.113203-T1-C	0	0.0012244
SGLLASLNSVAK	SRS019787.113203-T1-C	0	0
AFMPYGGIK	SRS019787.113203-T1-C	0	0.00200027
AFQHILENIPITIR	SRS018351.128708-T1-C	0	0.00024562
DLELVVGSSTLAPR	SRS018351.128708-T1-C	0	0.0015456
AFTAQIIINHVQAR	SRS016095.59318-T1-C	0	0
ELVEGENADPDYFGR	SRS016095.59318-T1-C	0	0
VAALIDAIYVQER	SRS016095.59318-T1-C	0	0.000605034
EAWDALTDAQK	SRS016095.59318-T1-C	0	0.00665083
QAVAEAITAQAVK	SRS016095.59318-T1-C	0	0.00999496
ALQAAYPDWSVR	SRS016095.59318-T1-C	0	0.00388565
VTYSQMQTQMDTLGYK	SRS016095.59318-T1-C	0	0.00350954
AFTDVVAEELK	SRS016056.72801-T1-C	0	0.0015456
NPQTGAEMTIAASK	SRS016056.72801-T1-C	0	0
FNQIGSLTETLAAIK	SRS017521.105848-T1-C	0	0.00024562
AFTSEEFTHFLEELTK	SRS017521.105848-T1-C	0	0
SGETEDATIADLAVGTAAGQIK	SRS017521.105848-T1-C	0	0
AFVDVVTEQLK	SRS014979.60353-T1-C	0	0.0015456
AFVDYWFDLANEK	SRS011586.60633-T1-C;SRS014459.151788-T1-C;SRS014923.39944-T1-C;SRS014979.706-T1-C;SRS015133.21038-T1-C;SRS015133.31403-T1-C;SRS015133.9536-T1-C;SRS015264.105978-T1-C;SRS015578.33714-T1-C;SRS015663.257277-T1-C;SRS015663.36652-T1-C;SRS022609.96786-T1-C;SRS024549.22635-T1-C;SRS050752.49214-T1-C;SRS054956.80966-T1-C	0	0.0024638
FDCDFDLVSGR	SRS018351.146006-T1-C	0	0.0012244
AFVNEISK	SRS018351.146006-T1-C	0	0.000455719
ISLNSIDK	SRS018351.146006-T1-C	0	0.00070688
DFGQASTAIQAFADVLALQK	SRS021484.156808-T1-C	0	0
VDAPEDELDPVR	SRS021484.156808-T1-C	0	0.00989436
AFYFMEKPEYTAK	SRS021484.156808-T1-C	1	0.00853189
AGAPGTTAALALLNDQVK	SRS014923.37681-T1-C;SRS050422.95872-T1-C	0	0.000860585
GPLPQGEFMPSGGVDVDNVDK	SRS012902.35124-T1-C	0	0.00200027
AGAYAVGTGSSLTK	SRS012902.35124-T1-C	0	0.00316443
IFPGNIVGPAAISSFK	SRS012902.35124-T1-C	0	0.0087676
VPMLPGVMTPTEAIAAMEAGCDVIK	SRS012902.35124-T1-C	0	0
AGDAAAALKPGEVLLLENLR	SRS015217.75184-T1-C	1	0
TILWNGPAGVFEFDNFTAGSR	SRS015217.75184-T1-C	0	0
FWGLGGDGTVGANK	SRS014459.3724-T1-C	0	0
TNTILQSAFFK	SRS014459.3724-T1-C	0	0.0015456
ASNIGEVCQFAAAGK	SRS014459.3724-T1-C	0	0
AIEIGMGK	SRS014459.3724-T1-C	0	0.00246788
TKEPGSLGEPLYLDVATTLR	SRS014459.3724-T1-C	1	0
NPFTLTSK	SRS014459.3724-T1-C	0	0.000817041
LFNYYGAPDADR	SRS014459.3724-T1-C	0	0.000605034
EPGSLGEPLYLDVATTLR	SRS014459.3724-T1-C	0	0
AGYWNLFSFNPALK	SRS014459.3724-T1-C	0	9.06618e-05
FTIGIVDDVTNLSLPEVK	SRS014459.3724-T1-C	0	0.000474576
WDYEDLK	SRS014459.3724-T1-C	0	0.00258179
IAGENLPCVFDVSAR	SRS014459.3724-T1-C	0	0
LVNELLDPIAK	SRS014459.3724-T1-C	0	0.00321543
ANVEPTTALIAELEK	SRS014459.3724-T1-C	0	0.000386309
KGDAVVEMNYK	SRS014459.3724-T1-C	1	0
FYDELPAVVEK	SRS014459.3724-T1-C	0	0.00665083
EAGMNDVVLVGGR	SRS014459.3724-T1-C	0	0.00324845
AGDGSYQEFLNNEAR	SRS014459.3724-T1-C	0	0.00024562
MDGDSLPVSAFADK	SRS014459.3724-T1-C	0	0.000605034
EMCPMDAVAEFR	SRS014459.3724-T1-C	0	0.00921701
GTAVTVPQWDPEK	SRS014459.3724-T1-C	0	0.00246788
GPAWSNSLFEDNAEHGLGMEVGQR	SRS014459.3724-T1-C	0	0.00024562
FIYGVLEKPFR	SRS023176.3931-T1-C	1	0.00125211
FIYGVLEK	SRS023176.3931-T1-C	0	9.06618e-05
QVNIPSYLVK	SRS023176.3931-T1-C	0	0.00321118
SLGMDPIYLGINK	SRS023176.3931-T1-C	0	0.0012244
AGDVIEIK	SRS023176.3931-T1-C	0	0.00665083
AIDKPFLLPIEDVFSISGR	SRS064276.54492-T1-C	1	0
ILELAGFLDSYIPEPER	SRS064276.54492-T1-C	0	0
VGEEVEIVGIK	SRS064276.54492-T1-C	0	0
AGENVGVLLR	SRS064276.54492-T1-C	0	0.00246788
MVVTLIHPIAMDDGLR	SRS064276.54492-T1-C	0	0
ELLSQYDFPGDDTPIVR	SRS064276.54492-T1-C	0	0
GYRPQFYFR	SRS064276.54492-T1-C	1	0.00453579
GITINTSHVEYDTPTR	SRS064276.54492-T1-C	0	0
AGEPLSPGANPSYGAEK	SRS051031.21007-T1-C	0	0.00999496
IGLNYVSCSPFR	WP_002567779.1;WP_002577945.1	0	0.000474576
AGEVIGSALPASPGAAAGK	WP_002567779.1;WP_002577945.1	0	0
GMGTCCVSGCGEIK	WP_002567779.1;WP_002577945.1	0	0.00307516
VQFVADEFK	SRS015578.15835-T1-C	0	0
VVLANDDFTTVAK	SRS015578.15835-T1-C	0	0.00191651
AGFSFSAGLTDLIFSAPLPAAAK	SRS015578.15835-T1-C	0	0.00432163
LLAPGAEAIK	SRS014613.2879-T1-C	0	0.00024562
INVNTECQLSFADATR	SRS014613.2879-T1-C	0	0
VADLGVDMLAAGIGNIHGK	SRS014613.2879-T1-C	0	0
EGHYAVGQFNINNLEWTK	SRS014613.2879-T1-C	0	0
SVLLTAEELK	SRS014613.2879-T1-C	0	0.000860585
AGFTSIMFDGSHYPIDENVAK	SRS014613.2879-T1-C	0	0
AMHDELGITVPVALHLDHGTYEGCYK	SRS014613.2879-T1-C	0	0
YMTGFGTVAAMVK	SRS014613.2879-T1-C	0	0.000860585
TGVMPLVLHGGTGIPADMIK	SRS014613.2879-T1-C	0	0.000605034
YPANWQGLSFETLDAIQQK	SRS014613.2879-T1-C	0	0
AGFTSIMFDGSHYPIDENVEK	SRS050422.60970-T1-C	0	0
LTGQMPLVLHGGTGIPEDMIK	SRS050422.60970-T1-C	0	0.00732968
AIADLGVDMLAAGIGNIHGK	SRS016753.71088-T1-C	0	0
YPANWPGLSFETLAAVQEK	SRS016753.71088-T1-C	0	0.00145153
AGFTSIMFDGSHYPIEENVEK	SRS016753.71088-T1-C	0	0.0015456
AGGTVTEVEEAGK	SRS018427.14822-T1-C	0	0.00382523
AGHYAVGQFNINNLEWTK	SRS011405.42047-T1-C	0	0
DFLNWLYTSDEGK	SRS015578.61099-T1-C	0	0.000605034
AGIDPATITSYEALENAVK	SRS015578.61099-T1-C	0	0
KDELGIEAVFAVPGK	SRS015578.61099-T1-C	1	0.00724831
WVTGLHLLNVALGNEFESGK	SRS015578.61099-T1-C	0	0.00024562
EMIINDFNFIPAFK	SRS015578.61099-T1-C	0	0.00246788
NPNVDINIETVGGGNDYGAALR	SRS015578.61099-T1-C	0	9.06618e-05
DPLSAEVLNYANNGK	SRS015578.61099-T1-C	0	0.00476559
ELLDLQADYAFMPDGK	SRS015578.61099-T1-C	0	0.00529902
EDSIPVGVPMYWSINKDESDAEK	SRS015578.61099-T1-C	1	0.00476559
FQSGQEPTIFNIGGPQDVEDWTSK	SRS015578.61099-T1-C	0	0.00445876
EAGFVSPFK	SRS050422.154830-T1-C	0	0
AGIDPSTLTGPDAIK	SRS050422.154830-T1-C	0	0.0012244
DDTTYIDMLNDGGK	SRS050422.154830-T1-C	0	0.00200027
SCTIVGDDPFAQTITDYVSAGK	SRS050422.154830-T1-C	0	0
TSAWHWLEQK	SRS050422.154830-T1-C	0	0
VALQTAAAVMGGTQSLHTNSK	SRS049959.339314-T1-C	0	0.000386309
AGLDVDAFAGR	SRS049959.339314-T1-C	0	0.00154395
VHTQTAGSMLTAQQPNNNIVR	SRS049959.339314-T1-C	0	0
MYAGFSTAEESNKR	SRS049959.339314-T1-C	1	0.00125211
IEAEAWEYIK	SRS049959.339314-T1-C	0	0.00290988
GMFSMMNYYLPLK	SRS014683.5297-T1-C	0	0.000605034
ESEPDIYNAIR	SRS014683.5297-T1-C	0	0.00797635
GIIDAILSGDILNAPTK	SRS014683.5297-T1-C	0	0
ETELGAVNVMTGIYTGR	SRS014683.5297-T1-C	0	0
DTYADASEWEAK	SRS014683.5297-T1-C	0	0.00694218
DKYIVMDENSK	SRS014683.5297-T1-C	1	0.00665083
IPMFDFEVPTELPGVDSGILDPR	SRS014683.5297-T1-C	0	0
VSYPINHITNIVKPVSSAPAAK	SRS014683.5297-T1-C	1	0
YGITGTTEIVHNPSYETLFEEETK	SRS014683.5297-T1-C	0	0.00316443
DTVWWNTPEYPNDNHPMK	SRS014683.5297-T1-C	0	0.00921701
AGLEGYEVGK	SRS014683.5297-T1-C	0	0
VSYPINHITNIVK	SRS014683.5297-T1-C	0	0.00866259
GIIDAILSGDILNAPTKK	SRS014683.5297-T1-C	1	0.00307516
AGLLGTLEEMR	WP_078511788.1	0	0.00320056
IAVYSSLIK	SRS017191.61682-T1-C	0	0.008201
AGLNEINLPELQAGSSIMPAK	SRS017191.61682-T1-C	0	0
FDDEIVPVPVK	SRS013158.31973-T1-C	0	0
MGGALSNTPAADLGAIVIK	SRS013158.31973-T1-C	0	0
EELDEFSANSQQK	SRS013158.31973-T1-C	0	0.00228964
MGCVIQAAQGQNVAR	SRS013158.31973-T1-C	0	0
AGLPIEVPAITINVVCGSGLK	SRS013158.31973-T1-C	0	0
ELGVTPMATWVAGALGGVEPEIMGVGPVASTR	SRS013158.31973-T1-C	0	0
ANVKPEMVDEVK	SRS013158.31973-T1-C	1	0.000455719
EGGLVTAGNASGINDGAAAIVVMSEEK	SRS013158.31973-T1-C	0	0.00200027
LIDGLNVGGNK	SRS054956.144159-T1-C	0	0.00788332
MLLGVLGYSAEK	SRS054956.144159-T1-C	0	0.00316443
FEDVNAYDDMAK	SRS054956.144159-T1-C	0	0.0015456
SDAANTVDDTDTYVLAETVK	SRS054956.144159-T1-C	0	0
MLCVAINGGVDPVLGVK	SRS054956.144159-T1-C	0	0.000474576
AGVAGAVPTIAIETDK	SRS054956.144159-T1-C	0	0.00191651
LSNLNANTLLTR	SRS054956.144159-T1-C	0	0.000474576
IGLIGLGIMGK	SRS055982.21013-T1-C	0	0.000860585
LANQIIVACNIQALAEALTLAQK	SRS055982.21013-T1-C	0	0
AGVDPELVFQAIK	SRS055982.21013-T1-C	0	0.00324845
SVMLTPETGVANFMHK	SRS055982.21013-T1-C	0	0.00432163
AGVVEGTFYDAEGMK	SRS017191.20379-T1-C	0	0.00388565
DVLEGPSAFAVSTEDATAPAR	SRS017191.20379-T1-C	0	0
AGWFASILGEYK	SRS019910.163060-T1-C	0	0.0015456
TPVSWNFSTMPSEEWK	SRS017521.103480-T1-C	0	0.0015456
QLTSDDFALMDGDK	SRS017521.103480-T1-C	0	0.0027492
AGYSADDITNFDSFK	SRS017521.103480-T1-C	0	0.0027492
AHADWNICPEIMIPLVGDIK	SRS015217.9849-T1-C	0	0
TVVWNGPMGVFENPVLAK	SRS012273.53186-T1-C	0	0.00070688
AHCSNVGVAQLVDTAVVGYLMQK	SRS012273.53186-T1-C	0	0
ISVINNLLDK	SRS015217.13627-T1-C	0	0
FAADPEVVGPNAK	SRS015217.13627-T1-C	0	0.000860585
EIDFLGNAVENPERPFVAILGGSK	SRS015217.13627-T1-C	1	0
AHCSNVGVTQFVDTAVVGYLMQK	SRS015217.13627-T1-C	0	0
TVVWNGPMGCFEMPK	SRS015217.13627-T1-C	0	0.000605034
AVAEALANTDAVTIIGGGDSAAAVNQLGYGDK	SRS015217.13627-T1-C	0	0
VVAQNEIPDGWMGLDIGPK	SRS015217.13627-T1-C	0	0
AHDENNECGMGDIVK	SRS023176.69277-T1-C	0	0
AHDENNECLIGDVVK	SRS016095.38379-T1-C;SRS054956.40379-T1-C	0	0
VTLVYAEVNPLDTIVGQTGSHFK	SRS055982.137113-T1-C	0	0
AHFWNFANSELAPEFLNEPQELGLPVR	SRS055982.137113-T1-C	0	0
HGIGIVDIVENR	SRS018351.115407-T1-C	0	0
VSEIITELNR	SRS018351.115407-T1-C	0	0.00655154
AHGIDLPFDAK	SRS018351.115407-T1-C	0	0.00635813
AHILEGLIIASDNIDEVIR	SRS014287.42895-T1-C;SRS022137.36999-T1-C;SRS053335.39647-T1-C	0	0
AHILEGLTIALDHLDPIIK	CDB94133.1;SRS012902.17821-T1-C;WP_008539067.1;WP_018998628.1	0	0
AHIPLSEMFGYVTDLR	WP_002607407.1;WP_044905558.1	0	0
SCPIQLPIGAESTFTGIVDIIER	WP_002607407.1;WP_044905558.1	0	0
AHPDVFNVLLQVLDDGR	SRS012273.2861-T1-C	0	0
FIQMFSDVVMEVGK	OLA15689.1	0	0
YFEQLIDK	OLA15689.1	0	9.06618e-05
FIQMFSDVVMEVGKK	OLA15689.1	1	0.000474576
FDVDLTAADLK	OLA15689.1	0	0.0015456
TEHMFFDPER	OLA15689.1	0	0.00316443
FLDPPLHEFVPTEDADIEK	OLA15689.1	0	0
VVFTADDAEAWAER	OLA15689.1	0	0.000605034
INDEIMAQTMEGVK	OLA15689.1	0	0.00024562
AHPDWDIEPEIMIPLVCEIK	OLA15689.1	0	0
YHVGTMIEIPR	OLA15689.1	0	0.0015456
EMICSDTVEER	OLA15689.1	0	0.00724831
VCETLENHYHDMQDMEFTVENK	OLA15689.1	0	0.0012244
IVVETADAEIAAANADIK	OLA15689.1	0	0
TPAEAVAMIDPR	OLA15689.1	0	0.0015456
FLNAYYDNK	OLA15689.1	0	0.0020423
AHPDWTIKPEIMIPLVGDVK	SRS021484.13269-T1-C	1	0
YPAFGNLVPR	SRS016495.28223-T1-C	0	0.00316443
GQTGQQLLLGAYSALSR	SRS016495.28223-T1-C	0	0
LTLMSESLR	SRS016495.28223-T1-C	0	0
AHSIAAQGGINAAK	SRS016495.28223-T1-C	0	0
FSTDLPEFVAAEK	SRS016495.28223-T1-C	0	0.00024562
IPGEANELNVELEK	SRS016495.28223-T1-C	0	0
YEMLDVVLIK	SRS016495.28223-T1-C	0	0.00320056
RLDIIVVGTGLAGASAAASLGALGFK	SRS016495.28223-T1-C	1	0
LAEVSNAIIDQCVAQGVPFAR	SRS016495.28223-T1-C	0	0
KPTDIPDADRDFYLER	SRS016495.28223-T1-C	2	0
YTGEGKEPELIK	SRS016495.28223-T1-C	1	0.00258179
FPETNPWVNAAEDFAVGTVVTGK	SRS015782.148136-T1-C	0	0
AHVEKPSDVLAIGQEITAK	SRS015782.148136-T1-C	1	0
IVDLNEAEK	SRS015782.148136-T1-C	0	0.00321543
MADILQDVR	SRS015578.104622-T1-C	0	0.00456635
WTFSTNGVSIMGR	SRS015578.104622-T1-C	0	0.00218282
FDPYDGYETETEIGGR	SRS015578.104622-T1-C	0	0
IRPEFVVSTEPTDGGIYR	SRS015578.104622-T1-C	1	0
GTVTTSQIFYTSPSR	SRS015578.104622-T1-C	0	0.000386309
GVSDQCGGIVSGVYGAK	SRS015578.104622-T1-C	0	0
AHVETIAAEMK	SRS015578.104622-T1-C	0	0.000605034
IIAFDAHIDTVGIGNIDNWK	SRS015578.104622-T1-C	0	0
ALNENDDADETEIK	SRS015578.104622-T1-C	0	0.00246788
KVGFDEVVIDPQGNVMGFMGTGDK	SRS015578.104622-T1-C	1	0.0015456
YGDDVVVSMYNYDR	SRS015578.104622-T1-C	0	0.00320056
VGFDEVVIDPQGNVMGFMGTGDK	SRS015578.104622-T1-C	0	0.00432163
AHYVLMNVEAPQEVIDELETTFR	SRS019601.188402-T1-C	0	0
AIADLGIDFLAAGIGNIHGK	WP_027642710.1	0	0
AIADLGVDFLAAGIGNIHGK	SRS012902.41650-T1-C	0	0.000605034
AIADLGVTMLAAGIGNIHGK	SRS050925.4978-T1-C	0	9.06618e-05
TVVGMVNGMMEELNITVPVALHLDHGSYEGCLK	SRS050925.4978-T1-C	0	0
AILTTAQELNSPVILGVSEGAGK	SRS050925.4978-T1-C	0	0
AIDLVDEACALIK	SRS054590.25605-T1-C	0	0.000322633
DPTKPIGSFLFLGPTGVGK	SRS054590.25605-T1-C	1	0.00191651
AIDSEIPEDVQESAK	SRS015578.129576-T1-C	0	0.00125211
AIDSMIPIGR	SRS015217.66558-T1-C	0	0.00655154
AIDSMVPIGR	SRS052027.10346-T1-C	0	0.00686435
YLLDIPVEQVLPFEK	SRS052027.10346-T1-C	0	0.00200027
YAAQLEVADVGTVIQVADGIAR	SRS052027.10346-T1-C	0	0.00747191
AIEEAGIPTIIIAALPPVVR	SRS050422.245447-T1-C	0	0
AVAPLVPMGANAGGPHNVEQQTQIVK	SRS050422.245447-T1-C	0	0.000322633
DHQLFVTDALVGADPAYK	SRS012902.39042-T1-C	0	0
AIFSVMNFILPQR	SRS012902.39042-T1-C	0	0.000605034
MMNNYSSQDFLSVAR	SRS012902.39042-T1-C	0	0
AIFTPHIDTGDYVIVVNADK	SRS019601.18276-T1-C	0	0
LVDENSFMEIGSLVTAR	EEV00157.1;SRS014923.106149-T1-C;WP_022113033.1	0	0
MGAPVIGFIDCAGMR	EEV00157.1;SRS014923.106149-T1-C;WP_022113033.1	0	0.0015456
YLVDAFELLYTK	EEV00157.1;SRS014923.106149-T1-C;WP_022113033.1	0	0.00200027
EYDALQSSVMTAAR	EEV00157.1;SRS014923.106149-T1-C;WP_022113033.1	0	0.0018997
AIGADFTYAWEDAK	EEV00157.1;SRS014923.106149-T1-C;WP_022113033.1	0	0.00533776
MTMAFADATCPK	EEV00157.1;SRS014923.106149-T1-C;WP_022113033.1	0	0.00999496
GENGFVVFNGPDEQFVSGR	SRS017433.37408-T1-C;WP_007883628.1;WP_055301826.1	0	0
AIGADGGIGGTYAVMPELFVK	SRS017433.37408-T1-C;WP_007883628.1;WP_055301826.1	0	0.0024638
LPLAPLAPEDEAVVVEAQK	SRS017433.37408-T1-C;WP_007883628.1;WP_055301826.1	0	0.00655154
AIGIIIANPEFEDVR	SRS014287.27861-T1-C	0	0
GLTASTGMDALTHAIEGYTTK	SRS014287.27861-T1-C	0	0
KPCVPIIAVPTTAGTAAEVTINYVITDVER	SRS014287.27861-T1-C	1	0.00119386
GVDDMSVEEYRK	SRS014287.27861-T1-C	1	0.00388565
GVDDMSVEEYR	SRS014287.27861-T1-C	0	0.008201
IMLNETSYHGAGAIEEIATEAK	SRS014287.27861-T1-C	0	0.00802065
DYATTFDFLK	SRS048870.102866-T1-C	0	0.00665083
DFQGIDALAQGVK	SRS048870.102866-T1-C	0	0.00218282
VEGCGVCGTDAHEFK	SRS048870.102866-T1-C	0	0.0015456
EGSTVFNVSDLDLK	SRS048870.102866-T1-C	0	0.0027492
DPFSLIPVVLGHEGTGEIVK	SRS048870.102866-T1-C	0	0.000386309
VLIEPCAVLVHAVER	SRS048870.102866-T1-C	0	0.000605034
TAHVAMLTALEHFEIK	SRS048870.102866-T1-C	0	0
EYPMPEVGDGDILVK	SRS048870.102866-T1-C	0	0.0015456
TMGIENIVAVDGEQK	SRS048870.102866-T1-C	0	0
MEMNSANVEAVVK	SRS048870.102866-T1-C	0	0.00453579
AIGLPMDDLITHEFPLEQINEAHQTNLAMK	SRS048870.102866-T1-C	0	0.00024562
AIGLPMSELITHK	SRS017103.165067-T1-C	0	0.00665083
AIGLVIPELDGK	SRS013687.36256-T1-C;SRS014923.307545-T1-C;SRS055982.146841-T1-C	0	0.000605034
AIGQFQNTQFQLADMATK	SRS023914.28805-T1-C	0	0
GSATYELIFTDCR	SRS023914.28805-T1-C	0	0.00453579
TYSVEAAMAK	SRS023914.28805-T1-C	0	0.0015456
AIHETYGDDFDVLFGPAYK	SRS015217.12311-T1-C;SRS016095.222091-T1-C;SRS017521.61771-T1-C;WP_005337048.1	0	0.000605034
AIIDGEEISLSTGDWLK	SRS015782.56254-T1-C;SRS016203.63135-T1-C;SRS054956.24135-T1-C	0	0
ENEEIYGILSGNGK	SRS015782.56254-T1-C;SRS016203.63135-T1-C;SRS054956.24135-T1-C	0	0.00207095
VFLAQFDAIK	SRS018351.126291-T1-C	0	0.00290988
AIIQAIEIFDSIK	SRS018351.126291-T1-C	0	0.00200027
AILAAAGIAEDVK	CDL28901.1;KFH75445.1;SRS012273.305019-T1-C;WP_000090775.1;WP_001494588.1;WP_032179270.1;WP_057699033.1;WP_059328968.1;WP_064756067.1;WP_074505295.1;WP_077135031.1	0	0.00070688
AILAEAGTGMDQVIK	SRS016989.121433-T1-C	0	0.00320056
AILLTAQELNSPVILGVSEGAGK	SRS054590.36848-T1-C	0	0
GLSFETLDAIQK	SRS054590.36848-T1-C	0	0.00376661
MVADLGIDFLAAGIGNIHGK	SRS054590.36848-T1-C	0	0
MELFGSVNK	SRS054590.36848-T1-C	0	0.000455719
AILLTAQENNSPVILGVSEGAGK	SRS012273.114348-T1-C;SRS015578.147196-T1-C;SRS023176.42797-T1-C	0	0
AMIEELNITVPVALHLDHGTYEGCYK	SRS024132.15592-T1-C	0	0
AILLTAQEQNSPVILGVSEGAGK	SRS024132.15592-T1-C	0	0
PGAVYLASVLATHAQK	WP_055146244.1	0	0
LVGSYPVIGIR	WP_055146244.1	0	0
TDYTWPCTWFAPR	WP_055146244.1	0	9.06618e-05
TYWSPEAVK	WP_055146244.1	0	0.000474576
DIYRPAAWNAFGMDK	WP_055146244.1	1	0
PAAWNAFGMDK	WP_055146244.1	0	0.00321118
VVIADTTIGR	WP_055146244.1	0	0.00694218
IPVSMHNVPEK	WP_055146244.1	0	0.0015456
LVGSYPVIGIRPTIDGR	WP_055146244.1	1	0.00869649
EWWNVTEEDQK	WP_055146244.1	0	0.00125211
EEQFEFVVK	WP_055146244.1	0	0.000386309
AIMDATEWCMADNGYFR	WP_055146244.1	0	0.000474576
ENGGFLHLINSGAACLDASGVAK	WP_055146244.1	0	0
NPEELQATPEEKEEQFEFVVK	WP_055146244.1	1	0.00320056
GSLEEQTMNMAK	WP_055146244.1	0	0.0087676
AIQDEIDQLTTEIDR	SRS023346.62854-T1-C;SRS054956.105100-T1-C	0	0.00024562
AITAILPILDDLER	SRS018133.1380-T1-C;SRS049900.28179-T1-C;SRS053398.11126-T1-C;SRS056259.42911-T1-C;SRS065504.32381-T1-C	0	0
AITEIRPLAAEVDIIPR	SRS020328.119348-T1-C;SRS053335.60617-T1-C	1	0.0015456
TVATLELDK	SRS049900.102249-T1-C	0	0
AITVTYGDK	SRS049900.102249-T1-C	0	0.000605034
NGAAYLLIK	SRS049900.102249-T1-C	0	9.06618e-05
AIVGFDVVGAGIYAFLNR	SRS013687.59545-T1-C	0	0
YTPQEISAMILQK	SRS019601.9058-T1-C	0	0.0087676
FDELTHDLVEK	SRS019601.9058-T1-C	0	0.000474576
AKFDELTHDLVEK	SRS019601.9058-T1-C	1	0
TLNPDECVAIGASIQGGK	SRS019601.9058-T1-C	0	0.00307516
DFVQQIVQTLGLDDR	SRS022137.147821-T1-C	0	0
ALAAAPAIILADEPTGNLDSK	SRS022137.147821-T1-C	0	0.0015456
MSHISTGGGASLEFLEGK	SRS013158.13925-T1-C	0	0.000474576
ELADLADDYVCDAFGSSHR	SRS013158.13925-T1-C	0	0.000474576
EIDFLGNAVENPVRPFVAILGGAK	SRS013158.13925-T1-C	1	0.000474576
TQELYADAVK	SRS013158.13925-T1-C	0	0.0087676
ALADTDATTIIGGGDSAAAVNQLGFGDK	SRS013158.13925-T1-C	0	0.00324845
AVAEMNEGDVVLLQNTR	SRS013158.13925-T1-C	0	0.00989436
LLLPVDAVTIADFPSPIDAPVEVTVCDVK	SRS013158.13925-T1-C	0	0
TVVWNGPMGCFEMPNFAHGTEAVAK	SRS050422.41044-T1-C	0	0
RGEIPDGWEGMDIGPETEK	SRS050422.41044-T1-C	1	0
ALAETDATTIIGGGDSAAAVNILGYGDK	SRS050422.41044-T1-C	0	0.00665083
IAGEQLPGVFNVSAR	CUQ62347.1	0	0
LTGIIPEEQAIELMK	CUQ62347.1	0	0
IETWDYEDLKDMADMDAIQAFR	CUQ62347.1	1	0.00376661
YFDYGVTLPVK	CUQ62347.1	0	0.00779562
TKEPGAQGEPLYLDVVAALK	CUQ62347.1	1	0.0075188
ALAMENLEANMGEQK	CUQ62347.1	0	0.000474576
DTTPAQIVAVYDNTEK	CUQ62347.1	0	0.00748523
DAADEGLHMTHATEGR	CUQ62347.1	0	0.00415232
IEDVVANGDNADVK	CUQ62347.1	0	0.00415232
DMADMDAIQAFR	CUQ62347.1	0	0.00770436
FWGLGADGTVGANK	WP_008703294.1;WP_025578671.1;WP_055057737.1	0	0
GSAQNPDIFFQAR	WP_008703294.1;WP_025578671.1;WP_055057737.1	0	0.000605034
INTILQSAFFK	WP_008703294.1;WP_025578671.1;WP_055057737.1	0	0.00350954
SQWIFGGDGWAYDIGFGGVDHVLASGR	WP_008703294.1;WP_025578671.1;WP_055057737.1	0	0
APSMEDYQAFLDGEVR	WP_008703294.1;WP_025578671.1;WP_055057737.1	0	0
QPLLEFSGACAGCGETPYAK	WP_008703294.1;WP_025578671.1;WP_055057737.1	0	0
IAGEQLPAVFNVSAR	WP_008703294.1;WP_025578671.1;WP_055057737.1	0	0
ANFVACHNPSYVNK	WP_008703294.1;WP_025578671.1;WP_055057737.1	0	0
NWAAIDAGAK	WP_008703294.1;WP_025578671.1;WP_055057737.1	0	0
VEDVVANGTNEDVK	WP_008703294.1;WP_025578671.1;WP_055057737.1	0	0
ALASHALSIFGDHSDVMACR	WP_008703294.1;WP_025578671.1;WP_055057737.1	0	0
STPTGAIAQFAAGGK	WP_008703294.1;WP_025578671.1;WP_055057737.1	0	0.0015456
FYTIDGVK	WP_008703294.1;WP_025578671.1;WP_055057737.1	0	0.0045048
VNAQEGNSLPVSAFK	WP_008703294.1;WP_025578671.1;WP_055057737.1	0	0.00024562
QVVEIQVPESWK	WP_008703294.1;WP_025578671.1;WP_055057737.1	0	0.00070688
IETWDYEDLK	WP_008703294.1;WP_025578671.1;WP_055057737.1	0	0.00761481
DTTPAQIVAVYENTAK	WP_008703294.1;WP_025578671.1;WP_055057737.1	0	0.00768929
QDVIDFVNNIQAK	WP_008703294.1;WP_025578671.1;WP_055057737.1	0	0.0024638
EACNPYYDALPAVVQEYMDK	WP_008703294.1;WP_025578671.1;WP_055057737.1	0	0.000605034
NAEDEGLHMTHATEGR	WP_008703294.1;WP_025578671.1;WP_055057737.1	0	0
ALAMENLEASADEQK	WP_008703294.1;WP_025578671.1;WP_055057737.1	0	0.00747191
LPPEINLLGVTHYLESLDFQR	SRS015578.105908-T1-C	0	0
ALAQAGVPVEALFSTLGR	SRS015578.105908-T1-C	0	0.00024562
ALASVINEYKPEIMLVGATAIGR	SRS048870.153257-T1-C	1	0
ALATAVVGMVDSIMK	SRS050422.15039-T1-C	0	0
ALCDGGLPCAEVTFR	SRS019582.263931-T1-C	0	0.000386309
GFVFDESSFK	SRS019582.263931-T1-C	0	0.00024562
IMAEQFPEMLVGAGTVLTTEQVDR	SRS019582.263931-T1-C	0	0
IGIVPVIALDHVEDAAPLAK	SRS019582.263931-T1-C	0	0.00350954
VGNSSMFVGSLIEMMK	SRS019582.263931-T1-C	0	0.000605034
EAVSTMLGFK	SRS019582.263931-T1-C	0	0
GIPVTPGCSNPSDVEVAIELGLDVVK	SRS019582.263931-T1-C	0	0.000605034
ALDAIIASVTESLK	SRS064276.240076-T1-C	0	0.000474576
SFGAPLITNDGVTIAK	WP_002565270.1;WP_022200348.1	0	9.06618e-05
ALEAGVNQLADTVR	WP_002565270.1;WP_022200348.1	0	0
NLAAGANPIVLR	WP_002565270.1;WP_022200348.1	0	0.000605034
TELDLVEGMQFDR	WP_002565270.1;WP_022200348.1	0	0.000322633
GTFNVVAVK	WP_002565270.1;WP_022200348.1	0	0.00246788
LAGGVAVIR	WP_002565270.1;WP_022200348.1	0	0.00453579
ISNIQDLLPLLEQVVK	WP_002565270.1;WP_022200348.1	0	0
LLIIAEDVEGEALTTLIVNK	WP_002565270.1;WP_022200348.1	0	0.00191651
VGAATETEMK	WP_002565270.1;WP_022200348.1	0	0.00655154
DATMEQLGR	WP_002565270.1;WP_022200348.1	0	0.00396046
MEANLDDPYVLITDK	WP_002565270.1;WP_022200348.1	0	0.00125211
ISNIQEILPVLEQIVQSGAR	SRS015578.18063-T1-C	0	0
ALEAPLAQIAK	SRS015578.18063-T1-C	0	0.008201
IMELMDTVDSYIPDPQR	WP_015515520.1	0	0
GTLHLNDELEILGVK	WP_015515520.1	0	0
QLDEAQAGDNIGALLR	WP_015515520.1	0	0
TTLTAAITAVLAAR	WP_015515520.1	0	0
VAGNTATDFANIDK	WP_015515520.1	0	0.00024562
ALEDPMGPWGDK	WP_015515520.1	0	0.0015456
VAGNTATDFANIDKAPEER	WP_015515520.1	1	0
LLDEAQAGDNIGALLR	WP_004842437.1;WP_073962954.1	0	0
TVVTGIEMFR	WP_004842437.1;WP_073962954.1	0	0.000474576
TTLTAAITK	WP_004842437.1;WP_073962954.1	0	0
NMITGAAQMDGAILVVAATDGVMAQTK	WP_004842437.1;WP_073962954.1	0	0
HYAHVDCPGHADYVK	WP_004842437.1;WP_073962954.1	0	0
FTAQVYVLTK	WP_004842437.1;WP_073962954.1	0	0
HTPFFNNYRPQFYFR	WP_004842437.1;WP_073962954.1	1	0.000474576
CDMVDDEELLELVEMEIR	WP_004842437.1;WP_073962954.1	0	0
QVGVPYIVVFMNK	WP_004842437.1;WP_073962954.1	0	0.000605034
GITISTAHVEYETEKR	WP_004842437.1;WP_073962954.1	1	0
GITISTAHVEYETEK	WP_004842437.1;WP_073962954.1	0	0
VEGNAAVDFENIDKAPEER	WP_004842437.1;WP_073962954.1	1	0.000605034
ALEDPNGEWGDK	WP_004842437.1;WP_073962954.1	0	0.00376661
KFTAQVYVLTK	WP_004842437.1;WP_073962954.1	1	0.000474576
ALEDPSSEWGDK	SCJ89490.1	0	0.0015456
GITISTAHVEYETPNR	SCJ89490.1	0	0.00191651
YGTGEEVAFENIDK	SCJ89490.1	0	0.00456635
VLAADAQNLMK	SRS015578.90265-T1-C	0	0
FVDTCADLASK	SRS015578.90265-T1-C	0	0.00388565
ALEHQCIAEETLEQAK	SRS015578.90265-T1-C	0	0
QAEETQAQAQENCEQAK	SRS015578.90265-T1-C	0	0
ALELLNLVNTDSK	SRS064276.162161-T1-C	0	0.0015456
VTDFESLYTALK	SRS064276.162161-T1-C	0	0
ALENNTVQIAINEVLQAR	SRS012902.38724-T1-C	0	0
LHGAITADPIGELALDGK	SRS012902.38724-T1-C	0	0
GSTAASVVLDTATR	SRS012902.38724-T1-C	0	0.00432163
LLEVPEIDFDK	SRS012902.38724-T1-C	0	0.00388565
ILYNAFDIIEVK	SRS015217.217664-T1-C;WP_002607406.1;WP_004798282.1;WP_008690125.1	0	0.00396046
ALENVMPLLELK	SRS015217.217664-T1-C;WP_002607406.1;WP_004798282.1;WP_008690125.1	0	0.0015456
LAAEIMDAANGSGASVK	SRS015217.217664-T1-C;WP_002607406.1;WP_004798282.1;WP_008690125.1	0	0.0022172
ALFDVLDTNVPGLPQAER	SRS016753.17979-T1-C;SRS024132.13105-T1-C;SRS047014.12105-T1-C;SRS049995.64085-T1-C;SRS065504.39875-T1-C	0	0.00372743
RIDQINAVLNSYGISSIEEAEK	SRS023914.10031-T1-C	1	0
IDQINAVLNSYGISSIEEAEK	SRS023914.10031-T1-C	0	0
ALFEGYER	SRS023914.10031-T1-C	0	0.00694218
ALFEQAGITELPTTLDELR	SRS015217.235612-T1-C;SRS017521.174638-T1-C;SRS063040.146315-T1-C	0	0
TLHPDNMAAGPASYGMTDTLGR	SRS016095.95191-T1-C	0	0
ALFESYER	SRS016095.95191-T1-C	0	0.00432163
VNCYGANDVTEGVAIMWK	SRS016095.95191-T1-C	0	0
INSVLNSYGISSIEEAEK	SRS016095.95191-T1-C	0	0.00024562
ALFMPNGNWVIGEMADAPR	SRS015663.119339-T1-C	0	0.0018997
IVFVNTGGSDYYQSK	SRS018427.158341-T1-C	0	9.06618e-05
YLGTTDPAALAEK	SRS018427.158341-T1-C	0	0.00307516
ALFWQATPGCYAVR	SRS018427.158341-T1-C	0	0.000474576
DLDTIVATAK	SRS018427.158341-T1-C	0	0.00779562
FYEVLEEVPR	SRS018351.133698-T1-C	0	0.000605034
PADLIPDELDTLR	SRS018351.133698-T1-C	0	0.00246788
ALGDEEPITCRPADLIPDELDTLR	SRS018351.133698-T1-C	1	0.0024638
ALGDLVAGYK	SRS015782.179623-T1-C;SRS017103.103424-T1-C;SRS018656.47544-T1-C	0	0.0015456
MVFSVATALIPFLQNDDANR	SRS052027.23268-T1-C	0	0.00258179
EVLEMPNLIEVQK	SRS052027.23268-T1-C	0	0.008201
ALGFNIETPVFDGAK	SRS052027.23268-T1-C	0	0.00545312
VPHGEYGIVVDAK	SRS052027.23268-T1-C	0	0.00622407
IRPGEPLTVESAESLISAMFFDPR	SRS052027.23268-T1-C	1	0
ENGDELSPGVNQAVR	SRS052027.23268-T1-C	0	0.00921701
SLADDIQNAAVPYVWIQTETR	SRS052027.23268-T1-C	0	0.00432163
ALGGGCELAMSCDIR	SRS020328.76267-T1-C	0	0
IRPGEPLAVESAESLINAMFFDPR	SRS015217.41315-T1-C	1	0
ALGVGSNAEIIDLFGEEPK	SRS015217.41315-T1-C	0	0.00655154
PLDIVLNPLGVPSR	SRS054590.6234-T1-C	0	0
VLPVEDMPFLPNGR	SRS054590.6234-T1-C	0	0.00665083
AVGELLQNQYR	SRS054590.6234-T1-C	0	0.000605034
STGPYSLVTQQPLGGK	SRS054590.6234-T1-C	0	0.000386309
EFFGSSQLSQFMDQNNPLGELTHK	SRS054590.6234-T1-C	0	0.0027492
VLPVEDMPFLPNGRPLDIVLNPLGVPSR	SRS054590.6234-T1-C	1	0.000474576
IRPGEPLSVESAESLITAMFFDPR	SRS054590.6234-T1-C	1	0.00024562
DVPGVGDDALK	SRS054590.6234-T1-C	0	0
DSYQWFLDEGLK	SRS054590.6234-T1-C	0	0.00382523
SPGIYYGIAHDK	SRS054590.6234-T1-C	0	0.00724831
ALGVGTNQAILDMFGDEPK	SRS054590.6234-T1-C	0	0.00453715
MNIGQVLEIHLSLAAK	SRS054590.6234-T1-C	0	0.00432163
ENGDELSPGVNQSVR	SRS054590.6234-T1-C	0	0.00999496
ALIASLHEFNPM	SRS020869.152249-T1-C	0	0.00154395
LNIPMMSAGMDTVTEHR	SRS017521.31307-T1-C	0	0.000455719
GHVEDTVFQLMGGLR	SRS017521.31307-T1-C	0	0.0015456
LPIVDDDFNLK	SRS017521.31307-T1-C	0	0.00191651
ALIEAGVDAVK	SRS017521.31307-T1-C	0	0
ALINNLYGGTFTDADHTK	SRS014923.116581-T1-C	0	0.00432163
YMADSAEGTPDAVLSSTYFPVR	SRS014923.116581-T1-C	0	0
ALLAAFDFPFR	SRS050422.115979-T1-C	0	0.000605034
ALLANMVEGVSEGFTK	SRS015217.164331-T1-C;SRS017521.156872-T1-C	0	0.00024562
ALLDIIGTDALTK	SRS018351.24451-T1-C	0	0.000605034
DEVIAMGVLPPVSEWNK	SRS018351.24451-T1-C	0	0
ALLEADADYRPVLK	SRS014459.94991-T1-C;SRS054956.43293-T1-C;WP_005609865.1;WP_023920886.1	1	0
ALLEELGMPFK	SRS015217.4496-T1-C	0	0.00863257
VLDDAVAELAQITGQAPVVTK	SRS015217.4496-T1-C	0	0.00713803
IVINMGIGEAISNPK	SRS015217.4496-T1-C	0	0.00316443
ALLNVDADYRPVLK	SRS015264.71201-T1-C;SRS019397.27651-T1-C	1	0
DMDEYFGLETLK	SRS015264.71201-T1-C;SRS019397.27651-T1-C	0	0.00453715
DIDEYLGLETLK	SRS057717.62788-T1-C	0	0.000474576
ALLQADADYRPVLK	SRS057717.62788-T1-C	1	0.00999496
QPLVATETVDKFDVLVNVR	SRS057717.62788-T1-C	1	0.00643961
ALLQADAEYRPVLK	SRS050422.70024-T1-C	1	0.00246788
DIDEYFGLDTLK	SRS043701.56548-T1-C;WP_008705974.1	0	0.0015456
ALLQADNDYRPVLK	SRS043701.56548-T1-C;WP_008705974.1	1	0.000386309
ALLQVDSEYRPVLK	SRS017701.43226-T1-C;WP_012743748.1	1	0
ALLTVDNDYRPVLK	SRS053335.116858-T1-C;WP_055219853.1	1	0.0015456
ILGMFIEGPYITSK	SRS012902.36201-T1-C	0	0.000386309
ALLVSDAIQGTGLK	SRS012902.36201-T1-C	0	0.00130378
VEDVLTLGDK	SRS015960.172777-T1-C	0	0.00316443
EIVTPEQMEEAVFTDEK	SRS015960.172777-T1-C	0	0.00316443
ALMAVLPSEEEFPYAIR	SRS015960.172777-T1-C	0	0.00191651
VIMIEAGANEIPEEK	SRS015960.172777-T1-C	0	0.00316443
GQTQICDVVTLAPLSEVQK	SRS015960.172777-T1-C	0	0.009969
GVIIGQLADTVK	SRS011302.12500-T1-C	0	0.00478838
ALMSLDVDYSPLFDSLK	SRS011302.12500-T1-C	0	0
ALNDLAAIK	SRS012902.28368-T1-C	0	0.00321118
ALNDLAPIK	SRS019397.66389-T1-C	0	0.000386309
YALADTVTSDEDSITVDGK	SRS050422.46321-T1-C	0	0
ALNELAPIK	SRS050422.46321-T1-C	0	0.00321118
GTVTTSEIFFTSPSR	SRS050422.24909-T1-C	0	0.00665083
ALNENDAADTTEIK	SRS050422.24909-T1-C	0	0.000474576
GTSDQMGGIVSAVYGAK	SRS050422.24909-T1-C	0	0.00432163
TLIGFDAHIDTVGIGNIK	SRS050422.24909-T1-C	0	0.00445876
EAMVNIAMQIAALNPK	SRS015960.160579-T1-C	0	0
ALNETNGNMDEAVEFLR	SRS015960.160579-T1-C	0	0.00070688
ALNIENIIAEIK	WP_004232036.1	0	0
EVTGLGLK	WP_004232036.1	0	0.000455719
ALNIFGDHEDVYSVR	SRS015217.64339-T1-C	0	0.00321118
ALNLDAIHDTVHEMAR	SRS011405.54284-T1-C	0	0
ALNSSADTFMELK	WP_008538737.1	0	0.00432163
LTSEEYGFAMK	WP_008538737.1	0	0.00724831
ALPLIDALFCEVNPIPVK	SRS050422.126192-T1-C	0	0.00298743
SLIHNMVVGVSEGYTK	SRS054590.49686-T1-C	0	0
ALPTEMEIK	SRS054590.49686-T1-C	0	0.00665083
TVVNPLDDEEILSNLDIVR	SRS022071.269634-T1-C;WP_055219079.1	0	0
YSSEVNTGALMDITDLLK	SRS022071.269634-T1-C;WP_055219079.1	0	0
ALQLLNLVNTDSK	SRS022071.269634-T1-C;WP_055219079.1	0	0.00415232
YYSELFTGAQDPR	SRS022071.269634-T1-C;WP_055219079.1	0	0.00478838
DYDEWLAQINPYLEEK	SRS022071.269634-T1-C;WP_055219079.1	0	0
ATPSEMLGFNLDTSNIETELANCR	SRS022071.269634-T1-C;WP_055219079.1	0	0.0087676
MYQEGIINGDAPTADDSSK	SRS022071.269634-T1-C;WP_055219079.1	0	0.00984128
TIDAELETAGWETIR	SRS022071.269634-T1-C;WP_055219079.1	0	0.00372743
ALSDAGISASELGQVLLVGGSTR	SRS043411.39657-T1-C	0	0.00316443
FDELTHDLVEMTAEPVR	SRS018656.72533-T1-C	0	0
VTDYMLAEFK	SRS018656.72533-T1-C	0	0.00797635
ALSDAGITASELGQVLLVGGSSR	SRS018656.72533-T1-C	0	0
VTDYILAEFK	SRS015782.62246-T1-C;SRS018817.130752-T1-C	0	0.00665083
ALSDAGLQASELSK	SRS015782.62246-T1-C;SRS018817.130752-T1-C	0	0.00321118
ALSIFGDHSDVMACR	SRS011134.122848-T1-C	0	0.000474576
ALSIFGDHSDVYACR	SRS011302.73394-T1-C	0	0.000455719
NNMNYVWNFLSDAAK	SRS042628.26061-T1-C	0	9.06618e-05
EITVDSALNDATTLPK	SRS042628.26061-T1-C	0	0.00070688
ALTETNGDMDAAVEVLR	SRS042628.26061-T1-C	0	0.000605034
GIIDAILSGAILTAPTK	SRS015217.18032-T1-C	0	0
DTYADASEWEVK	SRS015217.18032-T1-C	0	0.00427179
ALVAAGPQA	SRS015217.18032-T1-C	0	0.00191651
IPFFNFEVPTELTGVDTGILDPR	SRS015217.18032-T1-C	0	0.000605034
ALVAVLPSEEEFPYAIR	SRS017433.8912-T1-C	0	0.00376661
ALVPVIPSVEEFPYTLR	SRS012902.40423-T1-C	0	0.00415232
LFTVPEELVNAIHEYTYDK	SRS012902.40423-T1-C	0	0.00024562
VAGTPDGITAIQMDIK	SRS012902.40423-T1-C	0	0.0018997
ALVPVLPTEEEFPYAIR	SRS018351.125966-T1-C;SRS019601.100146-T1-C	0	0.000474576
APQWTGGGVVFAPTPR	SRS023176.57205-T1-C	0	0.000474576
TNTINVYDILK	SRS023176.57205-T1-C	0	0.00145153
NFQNVLNNLNVAK	SRS023176.57205-T1-C	0	0.00360013
ALVVLEDGNK	SRS023176.57205-T1-C	0	0.00258179
APQWTHGGVVFAPVPR	SRS052027.5055-T1-C	0	0
TAQTNELNVFDVLK	SRS052027.5055-T1-C	0	0
ALVVLNDMDTNVIK	SRS052027.5055-T1-C	0	0.00694218
ALVVLNDNDVNVIK	SRS011405.16374-T1-C	0	0.0012244
TAQTNEINVYDILK	SRS011405.16374-T1-C	0	0.00246788
NQLGTEFPSDPVEQLK	WP_055068256.1;WP_055262810.1	0	9.06618e-05
ALYEALEGCPVTIR	WP_055068256.1;WP_055262810.1	0	0.000605034
FLNAYYDK	WP_055068256.1;WP_055262810.1	0	0.00228964
VVFTADDAESWAER	WP_055068256.1;WP_055262810.1	0	0.0027492
LHVGICGEHGGDPSSVEFCHK	WP_055068256.1;WP_055262810.1	0	0
ALYPHMTVFDNMAFGLK	SRS042628.40532-T1-C;SRS056259.81095-T1-C	0	0
ALYSIGSSLGESTLHASR	WP_007566063.1	0	0.00515212
DLVPSSGFSSIDANIGK	WP_007566063.1	0	0.00316443
LSSISSQDIASVTVLK	WP_007566063.1	0	0.0020423
FLEEASNNWLSNLTLR	WP_007566063.1	0	0
GYLQITPIEGLSYK	WP_007566063.1	0	0.00320056
QNDTAIGNIVLAAR	WP_007566063.1	0	0.00655154
NEIVELPTDVMWQSSK	WP_007566063.1	0	0.00432163
AVNAGGVAVSALEMAQNSMR	SRS015264.113014-T1-C	0	0
AMAEPGMIVAPSK	SRS015264.113014-T1-C	0	0.000605034
VTWVDDAGK	SRS015264.113014-T1-C	0	0.000474576
DAHEPEFIQTVEEVFSSIEK	SRS015264.113014-T1-C	0	0
FGVEFFPK	SRS015264.113014-T1-C	0	0.00424834
YYIEVANMPTTNAGLAR	SRS015264.113014-T1-C	0	0
GLEYGGSLFRPEATGYGATYYVNEVLK	SRS015264.113014-T1-C	1	0.00388565
NIHAMSVEAAEAAGLGYNLVAGANIAGFK	SRS015264.113014-T1-C	0	0.0012244
AMAWLDAYLEAK	SRS052027.133011-T1-C	0	0
DAGIPVIIVDR	SRS052027.133011-T1-C	0	0
ITLDTECNPLHGPR	SRS052027.133011-T1-C	0	0.000474576
MVDVSDDSLYTAWVGSNFK	SRS052027.133011-T1-C	0	0
HSPEAVFIIVSNPVDTLTYLALK	SRS012902.35416-T1-C	0	0
LAEIEHATQVGGGTLTSLLGTSAWYAPGTTAATMAEAIAK	SRS012902.35416-T1-C	0	0
GRPVTELLSEEK	SRS012902.35416-T1-C	1	0
ATENSDVVVITSGIPR	SRS012902.35416-T1-C	0	0
EITVLDLNEK	SRS012902.35416-T1-C	0	0
NFATEVVLLDVKPGVSEGK	SRS012902.35416-T1-C	1	0
VIGMSGLLDGSR	SRS012902.35416-T1-C	0	0.00350411
DINAMVIGAHGDLMVPLTR	SRS012902.35416-T1-C	0	0
AMDMMQTAQMMHIDTK	SRS012902.35416-T1-C	0	0
FEYYLAQAIGCPVR	SRS012902.35416-T1-C	0	0
GVMDQALK	SRS012902.35416-T1-C	0	0.00246788
IIGVTAPMDDAAK	SRS012902.35416-T1-C	0	0.000474576
DNMHNAQCLAGMAFSNALLGIVHSMAHK	SRS014287.30890-T1-C	0	0
AMEEFGPDWIVAIGGGSPIDAAK	SRS014287.30890-T1-C	0	0
NYGADSYPAEQGYVPEEVFLER	SRS014287.30890-T1-C	0	0.00331163
YPLADFNITPDVAIVDPALAATMPK	SRS012902.37684-T1-C	0	9.06618e-05
AMEEFQPDWIVAVGGGSPIDAAK	SRS012902.37684-T1-C	0	0.000474576
AMGGGMPIGGIACTDR	CCY27029.1	0	0
WGIENIGPDAWHIITAK	CCY27029.1	0	0.00024562
GILMLLDEVQAGWGR	CCY27029.1	0	0
TCAIMFEPVQGEGGVFPATDEFIQGIR	CCY27029.1	0	0
VGDYFAAELAK	CCY27029.1	0	0.00798661
VATAFGPGTHGSTYAGHPVSCAASLAVLR	CCY27029.1	0	0
TFGAMTATGQPESAIQK	CCY27029.1	0	0
GFGDLTPGFTYAEFNNLDAFK	CCY27029.1	0	0
NHFLVTAIGANIIR	CCY27029.1	0	0.000860585
AMGLPVDLDVQAVAAK	SRS012902.39792-T1-C	0	0
AMLEDLSTAITDISAMGADEIAK	SRS052697.49650-T1-C	0	0
VIYSSQAYDANAK	SRS052697.49650-T1-C	0	0.00200027
AMLQDIAILTGATVISEEVGR	SRS022137.74776-T1-C	0	0
AVDVLVEELQAVSK	SRS022137.74776-T1-C	0	0
ITMIQDIMPVLEK	SRS022137.74776-T1-C	0	9.06618e-05
AMPTHTEAIQFVIDALTDEK	SRS023176.76215-T1-C	0	0
ELMPGVPMVAVFDTAFHQTMPSK	SRS023176.76215-T1-C	0	0.00024562
AMVEAAYEHVGPVYMR	SRS018351.160166-T1-C	0	0
AMVPLAEMFGYVTALR	SRS024132.27538-T1-C	0	0
TLDFNTYYGYLK	SRS015578.104803-T1-C	0	0.0015456
NHIDPILALAK	SRS015578.104803-T1-C	0	0
LISTADNVLSALMVNGEDGTK	SRS015578.104803-T1-C	0	0
TTVGSLADTVLK	SRS015578.104803-T1-C	0	0.00396046
IAPCWCITTAAK	SRS015578.104803-T1-C	0	0.0087676
GLDNELIAIKPIK	SRS015578.104803-T1-C	1	0
TYEEGQFHFLPQPESPDK	SRS015578.104803-T1-C	0	0
FQDGKEDPGASAMTETAK	SRS015578.104803-T1-C	1	0
IQTAVNDGIIDK	SRS015578.104803-T1-C	0	0.0045048
YFIDTMLDGGDVQTLWEYGAK	SRS015578.104803-T1-C	0	0.0015456
EDPGASAMTETAK	SRS015578.104803-T1-C	0	0.00218282
TATGLDFQWTR	SRS015578.104803-T1-C	0	0.008201
AMYGFSPYR	SRS015578.104803-T1-C	0	0.00921273
ANAIGLPMSELITDK	SRS015578.118614-T1-C	0	0.0015456
ANAIGLPMSELITDKYPLEEINEALKK	SRS014459.143163-T1-C	2	0.00388565
ANDAAGDGTTTATVLAQAIITEGLK	SRS017521.113657-T1-C	0	0.000386309
QQIEEATSDYDR	SRS017521.113657-T1-C	0	0.00432163
ANDKPFLMPVEDVFSITGR	SRS015217.26695-T1-C	1	0.0018997
ANDMGVICGVTTNPSLIAK	SRS057717.2658-T1-C	0	0
IPMTVEGLK	SRS057717.2658-T1-C	0	0
TNVTLIFSANQALLAAR	SRS057717.2658-T1-C	0	0.00321118
ANEAYEFPMMVK	SRS054590.13224-T1-C	0	0.000605034
TVAVAGNEFYVNAAK	SRS054590.13224-T1-C	0	0.00207095
ANFAGECSEVGMYLAMAR	SRS050752.127927-T1-C	0	0
VVFSLPVQVQGK	SRS011271.21636-T1-C	0	0.00445876
ANFLTASVNDK	SRS011271.21636-T1-C	0	0.00445876
GYVQGTDVYLPTVGDTMVAK	SRS011271.21636-T1-C	0	0.0015456
LTADVLVNALQGNVK	SRS017521.111327-T1-C	0	0
APVITTDLTTTAVTGTELK	SRS017521.111327-T1-C	0	0.00070688
ANLTDVVLFDAEGVAAEK	SRS017521.111327-T1-C	0	0
VYASTTSNTTTGEYEEVK	SRS017521.111327-T1-C	0	9.06618e-05
SDYDSLFK	SRS017521.111327-T1-C	0	0.000322633
YENGYAIAFTDHR	SRS017521.111327-T1-C	0	0.0022172
WDYADLK	SRS024549.9204-T1-C	0	0.0023267
TKEPGALGDPLYLDVATTLR	SRS024549.9204-T1-C	1	0
EAGLDTIVLTGGR	SRS024549.9204-T1-C	0	0.000605034
LGTNYDLFNYYGAEDADR	SRS024549.9204-T1-C	0	0
LYRPWVSEAFLK	SRS024549.9204-T1-C	1	0
EPGALGDPLYLDVATTLR	SRS024549.9204-T1-C	0	0
ANTPATEALVAELEK	SRS024549.9204-T1-C	0	0.00388565
VEVPASWSNPAADPAPK	SRS024549.9204-T1-C	0	0.000605034
GPAWANSLFEDNAEHGLGMQIGQEVLR	SRS024549.9204-T1-C	0	0
PAPITAAEGTVECK	SRS024549.9204-T1-C	0	0.0090221
SPYYINQADFVACHNPSYVTK	SRS024549.9204-T1-C	0	0.000605034
PWVSEAFLK	SRS024549.9204-T1-C	0	0.00578845
AVAAGYWNLFSFNPALK	SRS024549.9204-T1-C	0	0.000386309
LANVMPIEEAVDFMK	SRS024549.9204-T1-C	0	0.00320056
VIVAMGSVNDVAEEVIDYLTAK	SRS024549.9204-T1-C	0	0
LLLVLPEANK	SRS015217.66099-T1-C	0	0.00316443
DFVSMVNNLK	SRS015217.66099-T1-C	0	9.06618e-05
MEVNVLNIK	SRS015217.66099-T1-C	0	0.0015456
ANVAIASALNTYNVLNAETLVVTENSLK	SRS015217.66099-T1-C	0	0.000474576
ANVDASGFDNALQVENR	CCY28347.1;SRS015217.200657-T1-C	0	0
ELTELSQWLVDEYYNIR	CCY28347.1;SRS015217.200657-T1-C	0	0.000455719
VVLLYGGDEGK	CCY28347.1;SRS015217.200657-T1-C	0	0.00321543
KDLVPAGLELAR	CCY28347.1;SRS015217.200657-T1-C	1	0.0018997
LGELEWFIAK	CCY28347.1;SRS015217.200657-T1-C	0	0.0027492
AYNALSHDLVR	CCY28347.1;SRS015217.200657-T1-C	0	0.00665083
DLVPAGLELAR	CCY28347.1;SRS015217.200657-T1-C	0	0.0087676
GFCAGLDVK	CCY28347.1;SRS015217.200657-T1-C	0	0
ANVQYYDVILKPVITEK	SRS019267.12263-T1-C	1	0.00842889
ANVQYYDVILKPVVTEK	SRS015854.6658-T1-C	1	0.000474576
ANVVLATLAGLAALK	SRS019161.130594-T1-C	0	0
ANVVLATLAGLGSLK	SRS024549.33519-T1-C	0	0.000474576
FLGSIQSPITNFAR	SRS015578.53012-T1-C	0	0.000474576
APIVDEISGHLNGAQGVVLVDYR	SRS015578.53012-T1-C	0	0.0087676
APLELAEMLHSTSR	SRS015264.187108-T1-C;SRS023914.166396-T1-C;SRS064276.131778-T1-C	0	0.000386309
FEAFNFHVINIDGNDFDQIR	SRS015217.22774-T1-C;SRS022137.26082-T1-C	0	0
APNDEEYEIAMADLEK	SRS015217.22774-T1-C;SRS022137.26082-T1-C	0	0.00999496
APQWTGGGVVFAPVPR	SRS018351.133923-T1-C	0	0
LVVVDALTLADVK	SRS018351.133923-T1-C	0	0.0015456
ELGVPLVTGDIPGVAVILGK	SRS055982.131893-T1-C	0	0
DVTAVIHVVSVALR	SRS055982.131893-T1-C	0	0
ITVVGPEVDDMELGSK	SRS055982.131893-T1-C	0	0
APSAQEAADLVK	SRS055982.131893-T1-C	0	0
NDADSMVFQTEK	SRS024549.45925-T1-C	0	0.0015456
APVDQMTDAQVEDIK	SRS024549.45925-T1-C	0	0.000322633
INLPFITATAEGPK	SRS024549.45925-T1-C	0	0.00655154
APVVDGAQMGSLLVPFVPVEAPYTEVK	WP_005027914.1	0	0.0034377
AQAIEELTAAGVTFPVHAR	SRS021948.137368-T1-C	0	0.0018997
VNVNVGDATVTLAPVK	SRS050422.183881-T1-C	0	0
YTYEGDDLVNATPAGK	SRS050422.183881-T1-C	0	0
AQDFAIEGVTVGR	SRS050422.183881-T1-C	0	0.000322633
LTYTSSTTPVSVGATITTK	SRS050422.183881-T1-C	0	0
EAFTYTGSQIKPTTSNFK	SRS050422.183881-T1-C	1	0.00024562
VQYNGSLQTASDYMDGK	SRS050422.183881-T1-C	0	0.000386309
TLNPDKLELTLK	SRS050422.183881-T1-C	1	0.000474576
FVSGTTNVNLSTSDYK	SRS050422.183881-T1-C	0	0.0015456
NYTTGTTEVTASK	SRS050422.183881-T1-C	0	0.000605034
LTLANWTGALAVSGDLK	SRS050422.183881-T1-C	0	0.00070688
VFGEWSNAYPFSVTAITPDAPVITNVK	SRS050422.183881-T1-C	0	0.00024562
AQEAGITTVVFDR	SRS056259.7976-T1-C	0	9.06618e-05
QAQEILDSATQDANSIR	SRS018351.160194-T1-C;WP_008702979.1;WP_026648956.1	0	0
AYAQANDTINAANK	SRS018351.160194-T1-C;WP_008702979.1;WP_026648956.1	0	0.000474576
AQELVTQHEIMQK	SRS018351.160194-T1-C;WP_008702979.1;WP_026648956.1	0	0.00246788
VDVLDGEEGPLYR	SRS015217.226501-T1-C	0	9.06618e-05
VEAILSQLK	SRS015217.226501-T1-C	0	9.06618e-05
GAVGIMPIYAPEEMVHATGYLPMGIWGAQGK	SRS015217.226501-T1-C	0	0
AQLEHYLGVTITNAALER	SRS015217.226501-T1-C	0	0.000455719
HMYAQIIDDTVGK	SRS015578.160799-T1-C	0	0
AQLENTDDVAAAAYLGTVIGK	SRS015578.160799-T1-C	0	0.00200027
GPQMVVTDLGIMK	SRS015264.158323-T1-C	0	9.06618e-05
FVGFEANEWLHDADR	SRS015264.158323-T1-C	0	0
AQLMEGPDPEIIR	SRS015264.158323-T1-C	0	0.00246788
ENQIVIVGTGLPLIGASLAK	SRS015264.158323-T1-C	0	0
VELDPAASADYIVGK	SRS024549.78683-T1-C	0	9.06618e-05
AQLPCLLTALAELNEPR	SRS024549.78683-T1-C	0	0
YMTPGGIFDAYAK	SRS024549.78683-T1-C	0	0.00603646
FVGLIQSYFDQK	SRS011586.214301-T1-C	0	0.00415232
YGEVLEIGFSGIR	SRS011586.214301-T1-C	0	0.00476559
AQMDYAIALLVNADNAIDMAHAER	SRS011586.214301-T1-C	0	0
VWNGSPHEFLIYAAELTR	SRS011586.214301-T1-C	0	0.00070688
AQPLIEALFSEVNPIPVK	SRS022137.68818-T1-C	0	0
INTVLQSAFFK	EDN76360.1;WP_009244813.1;WP_073963071.1	0	0.00070688
VAGEQLPGVFNVSAR	EDN76360.1;WP_009244813.1;WP_073963071.1	0	0
LAAIIPEEEAIDLMK	EDN76360.1;WP_009244813.1;WP_073963071.1	0	0.000474576
IVQMNYDAIDAGAK	EDN76360.1;WP_009244813.1;WP_073963071.1	0	0.000605034
AQTEEQLAVECGYWNNFR	EDN76360.1;WP_009244813.1;WP_073963071.1	0	0.00200027
AQVAQMIDNAMDAPLCVIASWK	SRS047014.56227-T1-C	0	0
TADQGDLIIPVVITVYADR	SRS019787.49652-T1-C;SRS022609.54482-T1-C	0	0
AQVQEIAELK	SRS019787.49652-T1-C;SRS022609.54482-T1-C	0	0.00119386
ATPAPPVGPALGQHGVNIVEFTK	SRS019787.49652-T1-C;SRS022609.54482-T1-C	0	0.00445876
AQVYVLTK	WP_014015733.1	0	0.000860585
MLDITMAEILK	WP_005866815.1;WP_008778464.1	0	0
TSAFYIAPDETPLYR	WP_005866815.1;WP_008778464.1	0	0.000758858
AQYGFPVTAAVAK	WP_005866815.1;WP_008778464.1	0	0.00388565
DILGTTLTNPFNANK	WP_005866815.1;WP_008778464.1	0	0
NEGIEAISADYHK	WP_005866815.1;WP_008778464.1	0	0.00195522
LVEGANSGLFQLK	WP_005866815.1;WP_008778464.1	0	0.000605034
DQNTHISLGYK	WP_005866815.1;WP_008778464.1	0	0
FVAEGAGDADSR	WP_005866815.1;WP_008778464.1	0	0.00432163
YWEDAAANTGANWR	WP_005866815.1;WP_008778464.1	0	0
YLFVSDLK	WP_005866815.1;WP_008778464.1	0	0
DVDYAGIWGEAK	WP_005866815.1;WP_008778464.1	0	0.00191651
TGGDGALVFNAYPK	WP_005866815.1;WP_008778464.1	0	0
AQYLVDGLTDSVMGLGFK	SRS015578.47041-T1-C	0	0
TFEIIWAGTNDR	SRS015578.47041-T1-C	0	9.06618e-05
DVDFFGQVCLPDDR	SRS015578.47041-T1-C	0	0
IYDYVHLDNEQTR	SRS015578.47041-T1-C	0	0
SMFDVCVSVPCVAPK	SRS015578.47041-T1-C	0	0
ICQADITPDSCNLYIIVDGTAGCIPFR	SRS015578.47041-T1-C	0	0
DKTFEIIWAGTNDR	SRS015578.47041-T1-C	1	0
YDCLGIDAAEIPTEIGLNQTITLVSDPCSACR	SRS015578.47041-T1-C	0	0
TILNDYCTMDNAVISSVDEINNFATLK	SRS017433.42379-T1-C	0	0
ASAEDQQATLDFLNWVITSDAGR	SRS017433.42379-T1-C	0	0
GINSTDAIEGTYLDNYK	SRS017433.42379-T1-C	0	0.00024562
YSVTWNFSTIPSETWK	SRS017433.42379-T1-C	0	0.00218282
DGNAVQGIAYVIETYGIIYNK	SRS017433.42379-T1-C	0	0.00713803
VTVVNTSNITK	SRS051031.182950-T1-C	0	0.00665083
FVLADEAAPFNK	SRS051031.182950-T1-C	0	0.00207095
TINTQVTLPNK	SRS051031.182950-T1-C	0	0.00921273
YTFGVTLAGYK	SRS051031.182950-T1-C	0	0.00820688
GTSVPTPSLTNPLVVVIAPTK	SRS051031.182950-T1-C	0	0.000860585
SNVSDVYATFTK	SRS051031.182950-T1-C	0	0.00947792
VNTISVPLTINLK	SRS051031.182950-T1-C	0	0.00694218
ASAYPSATQGTISTITENTAR	SRS051031.182950-T1-C	0	0.000605034
SHVTSQNVALEHFDVR	SRS051031.182950-T1-C	0	0.00731025
NVYTYSFYNGEADGSGK	SRS051031.182950-T1-C	0	0.00806816
ASDNAQDGISLIQTAEGALNEAHSILQR	SRS058770.17898-T1-C	0	0
ASDNAQDGVSLIQVAEGALSETHSILQR	SRS013951.87865-T1-C	0	0
LEHTIANLDNISENTQSAESR	SRS013951.87865-T1-C	0	0
STGANTANEALGNLYIK	SRS015065.97933-T1-C	0	0
YTAQDWDGFQELVSK	SRS015065.97933-T1-C	0	0
SELYLDFK	SRS015065.97933-T1-C	0	0
ASFDYVPEMAK	SRS015065.97933-T1-C	0	0.00258179
EAQIMFLIQQANLR	SRS015065.97933-T1-C	0	0
NPDAYTDYLMAIVGAR	SRS015065.97933-T1-C	0	0
MGELSADYFTTNPEVLEAVGGK	SRS015065.97933-T1-C	0	0
VLSANELLYAATLTNDK	SRS015065.97933-T1-C	0	0
LTANYDVIGR	SRS015065.97933-T1-C	0	0.00665083
GNVANAETYLSK	SRS015065.97933-T1-C	0	0.00432163
DANAPEVNTNLGYIELVK	SRS015065.97933-T1-C	0	0
SDEEINEAFDTDAK	SRS015065.97933-T1-C	0	0.00154395
NAIVEVTPVLR	SRS015065.97933-T1-C	0	0.00369994
TTELYPNDFR	SRS015065.97933-T1-C	0	0.00748523
LNNIEVSAYASPDGGVK	SRS015065.97933-T1-C	0	0
IADGVIATSELPTVNSANAALAPDAFQR	SRS015065.97933-T1-C	0	0
KNAIVEVTPVLR	SRS015065.97933-T1-C	1	0.00967333
TLADEILPQLR	WP_007839136.1	0	0
NPDAMTDYLMAIVGAR	WP_007839136.1	0	0
YTAQDWEGFQELVSK	WP_007839136.1	0	0
VLSVEELLYAATLTNDNAR	WP_007839136.1	0	0
ASFDYVPEMANSELYLDFK	WP_007839136.1	0	0
IADGVIATSELPTAASSNASYANDAFQR	WP_007839136.1	0	0
LTANYDIIGR	WP_007839136.1	0	0.00070688
ATGANAAGEALGNLYIK	WP_007839136.1	0	0
AYNNLGELAFAAGDAAK	WP_007839136.1	0	0
VLSMYNDPEQR	WP_007839136.1	0	0
TTQLYPNDFR	WP_007839136.1	0	0.00470958
SDDEINEAFNSDPK	WP_007839136.1	0	0.000386309
DAQTANIMFLIQQANLR	WP_007839136.1	0	0
MGELSSDYFTTNPEVLEAIGGK	WP_007839136.1	0	0
TNNASLVSSSIK	WP_007839136.1	0	0.0015456
EQYDVADAISIVK	SRS017191.20378-T1-C	0	0.000605034
ASFTDEQLNDNFQSLMGAINK	SRS017191.20378-T1-C	0	9.06618e-05
SIQYDPADAISTVK	SRS016095.60471-T1-C	0	0.00655154
ASFTEEQLSDNFQTLIGAINK	SRS016095.60471-T1-C	0	0.00337926
DYLLTPDDWEDVGMR	SRS049995.34478-T1-C	0	0
FNIINSNNSLGTSFK	SRS049995.34478-T1-C	0	0.000474576
ASIGSQGNDNIGDFLYTDR	SRS049995.34478-T1-C	0	0
QSYDETTNATFYSPMR	SRS049995.34478-T1-C	0	0
TYDYNLQQLVSYAR	SRS049995.34478-T1-C	0	0.0024638
ELDGAIIDGQGASSYK	SRS049995.34478-T1-C	0	0.000386309
STGMNDQAAWLEANK	SRS049995.34478-T1-C	0	0.000860585
PFIADANPILDNK	SRS049995.34478-T1-C	0	0
YNNIFMMADSGAR	SRS017191.5326-T1-C	0	0
ASLATNSFLSAASFQETTK	SRS017191.5326-T1-C	0	0.00713803
ASLSLQGIQK	SRS011586.76127-T1-C	0	0.00024562
MIAGLEEISDGTLK	SRS050422.74454-T1-C	0	0
TVVMGIRPENVHDSQMFIETSK	SRS050422.74454-T1-C	1	0
ASLSLQHITK	SRS050422.74454-T1-C	0	0.00432163
ASNAGGVATSALEMSQNSER	SRS022609.22874-T1-C	0	0
FFEVYGFLGPQISVAK	SRS019968.5261-T1-C	0	0
ASNIDEDAINAEINR	SRS019968.5261-T1-C	0	0.00819324
ASNVNATENIHINGLTFAPSGSSFLYGK	SRS024625.34371-T1-C	0	0
QPSNSSTGELDMTALNFNK	SRS015578.46310-T1-C	0	9.06618e-05
ASQVQDGSIEVGGK	SRS015578.46310-T1-C	0	0.00525532
DFTDSTVVWEPVSK	SRS015578.46310-T1-C	0	0.00218282
LGNPGQYDAFAINMVK	SRS015578.46310-T1-C	0	0
NNILAQAGQSMLAQANQSTQGVLSLLQ	SRS051031.151870-T1-C	0	0.00211188
LEHTVANLDNVSENTSSAESR	SRS051031.151870-T1-C	0	0.00218282
ASSNAQDGISLIQTAEGALGEAHSILQR	SRS051031.151870-T1-C	0	0
MTVGQATTLTDPSVK	SRS051031.151870-T1-C	0	0.000605034
VLDGAVGVFCAK	SRS014683.16856-T1-C	0	0.00070688
VEANVGAPQVAYK	SRS014683.16856-T1-C	0	0.00024562
IVHAYVPLAEMFGYSTDLR	SRS014683.16856-T1-C	0	0
MDILGANFYGAVDQIR	SRS014683.16856-T1-C	0	0
HSSDDEPFSALAFK	SRS014683.16856-T1-C	0	0
GGVEPQSENVWR	SRS014683.16856-T1-C	0	0.00402394
IGDTHEGTATMDWMEQEQER	SRS014683.16856-T1-C	0	9.06618e-05
FDSEVVGGAIPK	SRS014683.16856-T1-C	0	0.00316443
EYIPSIGEGIEEATK	SRS014683.16856-T1-C	0	0.000605034
ILYYTGINYK	SRS014683.16856-T1-C	0	0.00665083
LLDAIVEYMPAPTDIPSIK	SRS014683.16856-T1-C	0	0.000474576
VEVTMPEEYMGDVIGDVNSR	SRS014683.16856-T1-C	0	0.000386309
ATCECTAVPVCCGSAYR	SRS014683.16856-T1-C	0	0.0027492
IMADPFVGK	SRS014683.16856-T1-C	0	0
AYIYNDEKGDDITVTDDLGDMADQAAEYR	SRS014683.16856-T1-C	1	0.00831996
HSSDEEPFAALAFK	SRS012902.16063-T1-C	0	0
VYSGDIAAAVGFK	SRS012902.16063-T1-C	0	0.0015456
IMTDPFVGK	SRS012902.16063-T1-C	0	0.00145153
VYSGTLNSGSYVLNATK	SRS012902.16063-T1-C	0	0.0018997
GNPILLEPIMK	SRS012902.16063-T1-C	0	0.00827569
ATCECTAVPVCCGTAYR	SRS012902.16063-T1-C	0	0.000605034
VHFTPMEANAEETFK	SRS012902.16063-T1-C	0	0.00690976
ATDKPFLMPVEDVFSITGR	SRS015663.158073-T1-C	1	0
VVVTGVEMFR	SRS015663.158073-T1-C	0	0.00655154
LLDQAEAGDNIGVLLR	SRS015663.158073-T1-C	0	0
ATDKPFLMPVEDVFTITGR	SRS019910.41035-T1-C	1	0
PYADDVVEYFVQK	SRS023583.121952-T1-C	0	0
GQNILGYRPYADDVVEYFVQK	SRS023583.121952-T1-C	1	0
TLLYQVPGGMLSNLTSQLK	SRS023583.121952-T1-C	0	0
FYDVLEEVPR	SRS023583.121952-T1-C	0	0.00290988
MTTEQMLPIVEK	SRS023583.121952-T1-C	0	0.00665083
ATELVTALK	SRS023583.121952-T1-C	0	0.00665083
PIRDDALESGLLNPK	SRS023583.121952-T1-C	1	0.00376661
GLVMLPVELIDDNGIHLK	SRS014613.181584-T1-C	0	0.0015456
LAGVEEAVTGYMEDIR	SRS014613.181584-T1-C	0	9.06618e-05
QDLIDFAEAVITR	SRS014613.181584-T1-C	0	0.00024562
ATIFDEVIPTLTLPK	SRS014613.181584-T1-C	0	0.0015456
LAVLWNLEEGFK	SRS014613.181584-T1-C	0	0.00724831
ATIGSVGNSDHGLESSGK	SRS011586.18628-T1-C;SRS024009.7310-T1-C	0	0
DGVIMQVDSPQK	SRS058770.19424-T1-C	0	0.0015456
MIAGLEEISSGELK	SRS058770.19424-T1-C	0	0
ATIIYVTHDQTEAMTLGTR	SRS058770.19424-T1-C	0	0.000605034
TVVMGIRPEDIGDSQIEIEAHK	SRS058770.19424-T1-C	1	0
MGDHITLAIDPEK	SRS058770.19424-T1-C	0	0.000605034
ELNPDVFIAGPAFNAGR	SRS023176.31597-T1-C	0	0
VVHYINQFFAQIGGEEMAHIPAER	SRS023176.31597-T1-C	0	0
VNFFEEK	SRS023176.31597-T1-C	0	0.00246788
ATILAWVK	SRS023176.31597-T1-C	0	0.00779562
ATLAADQVHFYDK	SRS050752.203886-T1-C	0	0.00432163
NLSTSNAIADEMVATLK	SRS050752.203886-T1-C	0	0.000474576
IQSTNVPEVAAR	SRS050752.203886-T1-C	0	0.00444851
ATLDVATDPWGIK	SRS017191.11886-T1-C;SRS024075.6078-T1-C;SRS050925.108051-T1-C	0	0.00578845
NIIGDLELDETLTSR	SRS017191.11886-T1-C;SRS024075.6078-T1-C;SRS050925.108051-T1-C	0	0.00320056
YVMALDAGTTSNR	SRS020233.352892-T1-C	0	0.00694218
ATLESLAYQVNDVLVAMK	SRS020233.352892-T1-C	0	0.00820688
ATLKPEGQAALDQLYSQLSNLDPK	SRS017521.9039-T1-C	1	0
NHDTGVSPVFAGGVEYAITPEIATR	SRS017521.9039-T1-C	0	0
IGSDAYNQGLSER	SRS017521.9039-T1-C	0	0
GMGESNPVTGNTCDNVK	SRS017521.9039-T1-C	0	0
SDVLFNFNK	SRS017521.9039-T1-C	0	0.000474576
IAELDEAVSDLNK	SRS015663.17871-T1-C	0	0.00195522
ATLLTTHPAGSYELAK	SRS015663.17871-T1-C	0	0
NLTAQLEEK	SRS015663.17871-T1-C	0	0.00622407
ATLTFGDYSVVLPDYK	SRS054956.321-T1-C	0	0.000474576
TVVLGIRPEDISDDPEMIQK	SRS054956.321-T1-C	1	0
GPLAAYPVVGVK	SRS018351.158532-T1-C	0	0
TTLAEAMAYLAGMTNR	SRS018351.158532-T1-C	0	0
HFSISTTLIPVPWDK	SRS018351.158532-T1-C	0	0
MIFVTDMDVDDVSYR	SRS018351.158532-T1-C	0	0.00070688
NYFPAVEK	SRS018351.158532-T1-C	0	0.00200027
VEDGNTVSDYDKEEIKR	SRS018351.158532-T1-C	2	0
GFMDASPVLLEPIVSMK	SRS018351.158532-T1-C	0	0.00154395
ATLYDGSYHPVDSSEMAFK	SRS018351.158532-T1-C	0	0.000605034
FTGDVMGDLNK	SRS018351.158532-T1-C	0	0.00350954
ATLYDIPEAISLVK	SRS015578.38279-T1-C	0	0.00316443
ATQDFLWGFVR	SRS019601.52462-T1-C	0	0.00024562
ATSVLALLYAVR	SRS043701.138873-T1-C	0	0.000605034
YSPEMQNPDITKPAGAGDVPLANYK	SRS043701.138873-T1-C	1	0.00694218
ATTTDAEGMIAEGR	SRS054590.25124-T1-C	0	0.0097311
DFNEVIK	SRS054590.25124-T1-C	0	0.00773075
EITEIVDGPISGEVK	SRS054590.25124-T1-C	0	0.00321543
ATVAQILGGGLSVVVDEAR	SRS019601.38174-T1-C	0	0.000605034
VALVMEDWQTALDAANAAISK	SRS024132.10303-T1-C	0	0
HISHINEAVASGIK	SRS024132.10303-T1-C	0	9.06618e-05
IEEMFLTAAEASCR	SRS024132.10303-T1-C	0	0.00999496
ATVEEVYQQITSDLDK	SRS024132.10303-T1-C	0	0.0015456
TTPAGFFYNTELVGPGK	SRS015217.227517-T1-C	0	0.000541748
GFHWGLMPLPALK	SRS015217.227517-T1-C	0	0
KYELPETWDDMWELGK	SRS015217.227517-T1-C	1	0.000605034
YELPETWDDMWELGK	SRS015217.227517-T1-C	0	0.0012244
DLETAFEETHKDVDVQLR	SRS015217.227517-T1-C	1	0.00921701
ATVFGPIDEIATGK	SRS015217.227517-T1-C	0	0.00622407
TVIGAFSGYDTNTLANFDLK	SRS015217.227517-T1-C	0	0.00655154
DLAANPLK	SRS015217.227517-T1-C	0	0.00869649
YVASMTEQVWIPK	SRS015217.227517-T1-C	0	0.00713803
EINIDPAYANSSVVQYYGDGK	SRS015217.227517-T1-C	0	0.0015456
VFIPASLVSDSYEK	SRS051031.52252-T1-C	0	0.0015456
YEGQEIEFVISEFNPR	SRS051031.52252-T1-C	0	0.0015456
TIHNGEVVEGTVIDVKPDEIILNIGYK	SRS051031.52252-T1-C	1	0
ATVTQILGGGICTTVDEVR	SRS051031.52252-T1-C	0	0.000474576
ATWVAGALGGVEPEIMGVGPVASTK	SRS063040.38783-T1-C	0	0.000474576
TGLTIDDMDLIEANEAFAAQSIAVAR	SRS063040.38783-T1-C	0	0.00694218
ATYLDCLK	SRS018817.87962-T1-C	0	0.0027492
AVADLLALLSLGIK	SRS012273.75308-T1-C;SRS015190.74870-T1-C;SRS015217.225005-T1-C;SRS015578.237545-T1-C;SRS015578.237576-T1-C;SRS015854.184814-T1-C;SRS043001.50191-T1-C	0	0.00070688
EILLAQIMNDPK	SRS017433.120982-T1-C	0	0.00376661
VAVIGENLK	SRS017433.120982-T1-C	0	0.000474576
AVAEQAVESDAADMDAFMEEK	SRS017433.120982-T1-C	0	0.000455719
AVANEAVVTLDLAEAMLK	SRS054590.24493-T1-C	0	0
CPSFLLVPTVVTK	SRS054590.24493-T1-C	0	0
IGISMPTQSLER	SRS054590.24493-T1-C	0	0.0027492
AVANEAVVTLDLAK	SRS014235.130189-T1-C	0	0.00191651
DDEVIDNMQQALDR	EDM88762.1;WP_044926050.1	0	0
AVAQAITDEACK	EDM88762.1;WP_044926050.1	0	0.0015456
FESVAIAEPMLGEVGDDATVINDDKK	EDM88762.1;WP_044926050.1	1	0
SGTTLETLTNESFVK	SRS015960.65007-T1-C	0	0.0015456
SDDYLAAFFMDDYIGGR	SRS015960.65007-T1-C	0	0
FTTVVQIGIGGSDLGPR	SRS015960.65007-T1-C	0	0.00024562
NPEMLDALIGVYER	SRS015960.65007-T1-C	0	0
PSSIIIGDQVNPGSLGALLAHFENK	SRS015960.65007-T1-C	0	0
VNLAEVMSGENGAER	SRS015960.65007-T1-C	0	0.000474576
FPAHLQQLDMESNGK	SRS015960.65007-T1-C	0	0
AVDDDVLDALVK	SRS015960.65007-T1-C	0	0.00396046
GQLGDAVNADGVDKR	SRS015960.65007-T1-C	1	0.00731025
GILMDEAIEIVSK	SRS014235.19778-T1-C	0	0.00614845
GSNLHDLADYAAVQINDTHPSMVIPELIR	SRS014235.19778-T1-C	0	0
AVDFLVSDEMMK	SRS014235.19778-T1-C	0	0.00453579
VNQIGTLTETFDAMELAK	SRS015217.5010-T1-C	0	9.06618e-05
AVDNVNNVLADVVR	SRS015217.5010-T1-C	0	0
IEEELGDVAVFQGK	SRS015217.5010-T1-C	0	0
TTDEMIAWYDELVEK	SRS015217.5010-T1-C	0	0.00724831
YGANAILGISLAVAHAAADCYGLPLYR	SRS015217.5010-T1-C	0	0.00453579
VFVIPTNEELAIAR	SRS011586.15103-T1-C	0	0.000386309
CVDTSMGLTPLEGLVMGTR	SRS011586.15103-T1-C	0	0
SDLAMPTHTEAIQFVIDALTNEK	SRS011586.15103-T1-C	0	0
AYMYGLPYEYYEK	SRS011586.15103-T1-C	0	0.00478838
AVEECNDLAPLHNPANLIGVAACEK	SRS011586.15103-T1-C	0	0.0015456
LMPGTPMVAVFDTAFHQTMPEK	SRS011586.15103-T1-C	0	0
FASSVVITDEVK	SRS011586.15103-T1-C	0	0.00907581
KENLDIEGVMEVLNK	SRS011586.15103-T1-C	1	0
EKSDLAMPTHTEAIQFVIDALTNEK	SRS011586.15103-T1-C	1	0.00694218
GNYNDADYNALISDAK	SCJ97602.1;SRS020869.231932-T1-C	0	0.00334336
SALTDNILADGSAPGFGLVADGMSGDGEK	SCJ97602.1;SRS020869.231932-T1-C	0	0.00218282
AVEELGSAPSEVTLLVADDSVSK	SCJ97602.1;SRS020869.231932-T1-C	0	0.00724831
NDNYWDKDNVAIEDAQVR	SCJ97602.1;SRS020869.231932-T1-C	1	0.00316443
EAIQMVLDALTNDK	CDD76358.1;CUN91621.1;WP_008704712.1;WP_025576923.1	0	0
VAVIPTNEELAICR	CDD76358.1;CUN91621.1;WP_008704712.1;WP_025576923.1	0	0.00024562
SGLLGLSGGLSSDFR	CDD76358.1;CUN91621.1;WP_008704712.1;WP_025576923.1	0	0
AVEFLGLDK	CDD76358.1;CUN91621.1;WP_008704712.1;WP_025576923.1	0	0.0015456
YQLINSDSEAVLAK	CDD76358.1;CUN91621.1;WP_008704712.1;WP_025576923.1	0	0.0012244
VVSYLGYLGVTLDK	CDD76358.1;CUN91621.1;WP_008704712.1;WP_025576923.1	0	0.000605034
YGFHGTSHSFVSK	CDD76358.1;CUN91621.1;WP_008704712.1;WP_025576923.1	0	0.00453579
AVELGAEGIGLCR	SRS011586.36782-T1-C	0	0.0015456
AVENATMEIPEAMIDTQVENMVDDFAR	SRS015782.275668-T1-C	0	0.0015456
LDIVSRPEINVEQIEK	SRS015782.275668-T1-C	1	0.000605034
ETGSIGEPLYLDVLAALK	SRS015217.192222-T1-C	0	0.000474576
AVFDHLNETELK	SRS015217.192222-T1-C	0	0
AVITSVLADLGIDAPTAK	SRS015782.207506-T1-C	0	0
AVIVMPTTTPLIK	SRS011134.118044-T1-C;SRS011271.252648-T1-C;SRS011271.7964-T1-C;SRS011405.17769-T1-C;SRS013951.28199-T1-C;SRS014459.88912-T1-C;SRS015217.81406-T1-C;SRS015663.215444-T1-C;SRS016335.192053-T1-C;SRS016335.199826-T1-C;SRS017521.7924-T1-C;SRS019030.63931-T1-C;SRS019601.168293-T1-C;SRS020233.205338-T1-C;SRS020233.270667-T1-C;SRS020869.202112-T1-C;SRS024075.72939-T1-C;SRS024132.48974-T1-C;SRS024549.4965…	0	0.00415232
VFMQPASEGTGIIAGGAMR	SRS012273.71963-T1-C;WP_000940114.1;WP_000940121.1;WP_000962653.1;WP_003863299.1;WP_033752940.1;WP_044373820.1;WP_045133308.1;WP_045721532.1;WP_046411505.1;WP_050015862.1;WP_052972710.1;WP_063267927.1	0	0
AVLEVAGVHNVLAK	SRS012273.71963-T1-C;WP_000940114.1;WP_000940121.1;WP_000962653.1;WP_003863299.1;WP_033752940.1;WP_044373820.1;WP_045133308.1;WP_045721532.1;WP_046411505.1;WP_050015862.1;WP_052972710.1;WP_063267927.1	0	0
GVSWQGCPGVLFYNR	SRS050422.102088-T1-C	0	0.000605034
INIDDNIMK	SRS050422.102088-T1-C	0	0.00969532
ILGGQNPLGIYSSGVSK	SRS050422.102088-T1-C	0	0
EEALDLFYK	SRS050422.102088-T1-C	0	0.000474576
WNITPNDDNAYQNNLDATLLK	SRS050422.102088-T1-C	0	0.00606547
AVLGSDDPSEVQNYVK	SRS050422.102088-T1-C	0	0.0015456
AVPIYQTSSYVFR	SRS019161.35280-T1-C	0	0.00191651
GANFIAVHEMLDGFR	SRS017191.138819-T1-C	0	0
AVQLGGVALGTTQVINSK	SRS017191.138819-T1-C	0	0
TALIDHLDTMAER	SRS017191.138819-T1-C	0	0
DDDTADILTAASR	SRS017191.138819-T1-C	0	9.06618e-05
GLADQLAEYGADK	SRS050422.142562-T1-C	0	0.0018997
TEPYAHALASVINEFKPEIMLVGATAIGR	SRS050422.142562-T1-C	1	0
VIVVDDPELK	SRS050422.142562-T1-C	0	0.00797635
AVVENGWLPVDLQVGQTGK	SRS050422.142562-T1-C	0	0
DLGTDVTAVLIGSGVK	SRS050422.142562-T1-C	0	0
YVEILNIVK	SRS050422.142562-T1-C	0	0.000474576
AVVTEFNPGFTK	SRS019685.222346-T1-C	0	0.00921701
LDIGDFPMNPVPGR	SRS019685.222346-T1-C	0	0.00070688
SLGAMLVNVDGEAFMHPLETR	SRS016095.97955-T1-C	0	0.000605034
AVWLDTPMIELIHGEGTIEK	SRS016095.97955-T1-C	0	0.00694218
GIPVIEFSSAVELIK	SRS016095.97955-T1-C	0	0.00806816
GTPCLIAVEQDATGK	SRS078176.2120-T1-C	0	0.000474576
AWDLALAYGLGIGGAR	SRS078176.2120-T1-C	0	0
LFYQDDCNLSLLEGK	SRS078176.2120-T1-C	0	0.00200027
DVDVAMIAPK	SRS078176.2120-T1-C	0	0.00246788
AWELLGLLPR	SRS051882.22889-T1-C	0	0.00694218
NYIHTGISAIDGLTTLIR	SRS051882.22889-T1-C	0	0.00154395
LIGGYPVIGIR	SRS012273.24326-T1-C	0	0.00665083
AWYDVTEEDQDAMLK	SRS012273.24326-T1-C	0	0
AYDAGIPTFLIDR	SRS015217.226666-T1-C	0	0.000605034
YAELLGLESDTNCQVR	SRS015217.226666-T1-C	0	0.000605034
AYDHQLVDASAAK	SRS011134.155552-T1-C	0	0
NEQGILVPPPLR	CBL06494.1;WP_008538557.1	0	0.000605034
AYEGHYAIGAFNVNNMEIVQGITEAAK	CBL06494.1;WP_008538557.1	0	0
ETGVDSLAIAIGTSHGAYK	CBL06494.1;WP_008538557.1	0	0
FDILEEVAK	CBL06494.1;WP_008538557.1	0	0
IINENGGHMPDAVGVPEDQLR	CBL06494.1;WP_008538557.1	0	0
LPNFPIVLHGASSVPQDFVK	CBL06494.1;WP_008538557.1	0	0
GQATEIQIAAENILK	SRS024435.5245-T1-C	0	0
LNEILAANTGKPYDVIAADTER	SRS024435.5245-T1-C	1	0.0018997
AYGLIDDVITNR	SRS024435.5245-T1-C	0	0.00947792
LALPNAEIMIHQPSGGAK	SRS024435.5245-T1-C	0	0.00724831
AYIAQGEVLPVATR	SRS017433.54032-T1-C	0	0.000605034
LAAEFADELDNLGVR	SRS012902.10254-T1-C	0	0
GFAIGASYVPVENLLASVK	SRS012902.10254-T1-C	0	0
NFTTSLLAGR	SRS012902.10254-T1-C	0	0.00207095
MNIWSVGGLYR	SRS012902.10254-T1-C	0	0.00145153
YNPGHDNPDILPGQTLK	SRS012902.10254-T1-C	0	0
YNDNDTSQVMFR	SRS012902.10254-T1-C	0	0.0015456
AYIGDTGWTANVR	SRS012902.10254-T1-C	0	0.00218282
DFTADFYATQFNYK	SRS012902.10254-T1-C	0	0
NANIADPGSWGAYVAYR	SRS012902.10254-T1-C	0	0
DVTIATTYK	SRS012902.10254-T1-C	0	0.00481571
LAAEFAEELDNLGVR	WP_008539433.1	0	0
YEMAQIVAR	WP_008539433.1	0	9.06618e-05
AYIGNSGWTANAR	WP_008539433.1	0	0.0012244
DGIPATVIGIEYDPNR	EDP13782.1;WP_002566511.1;WP_002587378.1;WP_022201453.1;WP_027642397.1	0	0.00694218
AYILAPQGLTDGMK	EDP13782.1;WP_002566511.1;WP_002587378.1;WP_022201453.1;WP_027642397.1	0	0.0015456
SFGGIGIFAIK	SRS018656.25023-T1-C	0	0.00246788
AYIPEYPVGTADDIAK	SRS018656.25023-T1-C	0	0.0015456
YPTENPWG	SRS018656.25023-T1-C	0	0.0087676
GDAYCGMLNCSYNLK	SRS018656.25023-T1-C	0	0.008201
GVDLDGNEVER	SRS022137.25078-T1-C	0	0.00694218
VYSGSMAAGSYVLNATK	SRS022137.25078-T1-C	0	0
AYIYNDDKGDNITVTDDLGDMKDDAELYR	SRS022137.25078-T1-C	2	0.0087676
NALEFLADFK	SRS018351.162225-T1-C	0	0.00694218
NVVVIGGGNTAMDTAR	SRS018351.162225-T1-C	0	0.00402394
VDTFLNTMQHAQDSEIFK	SRS018351.162225-T1-C	0	0.00977257
AYLLEHVDLFEK	SRS018351.162225-T1-C	0	0.00305798
EIPADTVIAAVGEK	SRS018351.162225-T1-C	0	0.00758964
LEAAQNGYEALMNK	SRS018351.162225-T1-C	0	0.00320056
FTLFMDENDMADSK	SRS018351.162225-T1-C	0	0.00694218
QNELPSEEMYMSGK	SRS018351.162225-T1-C	0	0.00999496
AYLVNTGWNGTGK	SRS077730.29441-T1-C	0	0.000605034
GITEPTPTFSACFGQAFLELHPTK	SRS077730.29441-T1-C	0	0
GMFSMMNYFLPLK	SRS077730.29441-T1-C	0	0
LLIGDDEHGWDDNGVFNFEGGCYAK	SRS077730.29441-T1-C	0	0
LFVVDAFCGANK	SRS077730.29441-T1-C	0	0.000474576
DTVWWTSDEYK	SRS077730.29441-T1-C	0	0.00331163
NTAIFFGLSGTGK	SRS077730.29441-T1-C	0	0
DTYADASEWETK	SRS077730.29441-T1-C	0	0.00427179
VINLDKDSEPDIYNAIR	SRS077730.29441-T1-C	1	0
GMASMHCSANTDLDGK	SRS077730.29441-T1-C	0	0
LMESGVMLPLQSK	SRS011405.140086-T1-C	0	0.00654539
VAPYTFDYTLWGNDMDR	SRS011405.140086-T1-C	0	0.00411198
AYNDAIAGVVDGTGLNTASVAAAK	SRS011405.140086-T1-C	0	0.0018997
FGVEYDPDAADYTYGK	SRS011405.140086-T1-C	0	9.06618e-05
YHNAVVTTELIK	SRS011405.140086-T1-C	0	0.00024562
LTQGVSALNDDQLTQVK	SRS019601.37036-T1-C	0	0
NINLVADMLK	SRS019601.37036-T1-C	0	0.00748523
SLISNPVAAEDAFTSR	SRS019601.37036-T1-C	0	0.000605034
YGQTGEATWLTAR	SRS019601.37036-T1-C	0	0.00316443
AYNDFSQFVAQNTTMDK	SRS019601.37036-T1-C	0	0.000474576
NYEGAALDADNAK	SRS019601.37036-T1-C	0	0.00614845
IAIADPAINVQSLLDGILPK	SRS015217.81752-T1-C	0	0.00070688
MQAAGWLWAILPGLTK	SRS015217.81752-T1-C	0	9.06618e-05
IVDQLNENGVK	SRS015217.81752-T1-C	0	0.00869649
AYNIPEHYQDLTPAAK	SRS015217.81752-T1-C	0	0.000474576
PLVEWYEYPAPAAPEK	SRS015217.81752-T1-C	0	0.0087676
EDALQEAQDTLAFK	SRS015217.19065-T1-C	0	0.00154395
DMNVNWDDFGALK	SRS015217.19065-T1-C	0	0.000605034
ECVNTAVVNIVNGTAK	SRS015217.19065-T1-C	0	0.00200027
CIDLYTELVQNDVVK	SRS015217.19065-T1-C	0	0.00372743
AYPDAFTDLK	SRS015217.19065-T1-C	0	0.00779562
AYVAQGEVLPVATR	SRS014923.60415-T1-C	0	0
SFGSIGVFAIPEMGR	SRS014923.60415-T1-C	0	0.000474576
NVHAYIPEYPVGDAADCADMIHDFLPIAR	SRS014923.60415-T1-C	0	0
LAQYELTLTDWVEEHR	SRS014923.60415-T1-C	0	0.00135641
YGAADIYECPICIVESEIHMVQALEDIKK	SRS014923.60415-T1-C	1	0
MFVAAAEETQDNLIQGR	SRS014923.60415-T1-C	0	0.00200027
IPEVVADMEK	SRS014923.60415-T1-C	0	0.00665083
AYVFDSLRPTPELSFAVR	SRS015190.56295-T1-C	1	0.00316443
AYVFESLRPTPELSYAVR	SRS014613.93871-T1-C;SRS014923.25255-T1-C;SRS014979.83732-T1-C;SRS015217.24167-T1-C;SRS015217.59806-T1-C;SRS015578.12991-T1-C;SRS015578.15444-T1-C;SRS016095.101301-T1-C;SRS019161.117973-T1-C;SRS019601.106737-T1-C;SRS019910.74306-T1-C;SRS020869.74977-T1-C;SRS051031.16614-T1-C;WP_006856308.1;WP_007884728.1;WP_021923710.1;WP_055194464.1;WP_055302278.1;WP_075721114.1	1	0.0018997
GNYSMFFEK	SRS014235.25331-T1-C;SRS015264.53741-T1-C	0	0.000605034
AYVPLAEMFGYSTDLR	SRS014235.25331-T1-C;SRS015264.53741-T1-C	0	0
AYVPLSEMFGYSTDLR	SRS012902.7519-T1-C	0	0.000605034
EIDFLGNAVNNPERPFVAILGGAK	SRS019601.65244-T1-C	1	0
LSELLGQEVK	SRS019601.65244-T1-C	0	0
ELASLCDVFVNDAFGTAHR	SRS019601.65244-T1-C	0	0
YVDTAVVGYLMQK	SRS019601.65244-T1-C	0	0
GEPKPELSLAPVAVR	SRS019601.65244-T1-C	1	0.000474576
ELPGVAAANDK	SRS019601.65244-T1-C	0	0
CDFNVPLIDGK	SRS019601.65244-T1-C	0	0.0022172
CDFNVPLQDGK	SRS015854.60193-T1-C	0	0.00500916
CDYDYFCELQDAAHGLIK	ACR76655.1;CBK90031.1;CUM87378.1;WP_041254224.1;WP_055223239.1;WP_055274361.1	0	0.00125211
CEGDTGSPEVQVAVLTAR	SRS014287.101330-T1-C;SRS015217.28261-T1-C	0	0
CGDADGAVSGACHSTGNTIR	SRS050422.43852-T1-C	0	0.000758858
MIADLGVDMLAAGIGNIHGK	SRS017191.45379-T1-C	0	0
CIEAGFSSIMFDGSHYPIEENVAK	SRS017191.45379-T1-C	0	0.00921701
CVDTSMGLTPLEGLIMGTR	EEG50807.1	0	9.06618e-05
VMLIPTNEELAIAR	EEG50807.1	0	0.00340652
NLLEAFAGESMAR	SRS015217.95798-T1-C	0	0.00316443
EEGFNEIAAVMEGVLAIEK	SRS015217.95798-T1-C	0	0.000474576
YAALLSNIEDGTVFEK	SRS015217.95798-T1-C	0	9.06618e-05
DAAAGENYEWTDMYAR	SRS015217.95798-T1-C	0	0.00070688
LLHNGMPDTMENLK	SRS015217.95798-T1-C	0	0.00655154
DAAEAVHNAVVLEEVAK	SRS024132.264574-T1-C	0	0.00150174
VTLTLFSELK	SRS021948.214008-T1-C	0	0
DAATYDVTLDGITK	SRS021948.214008-T1-C	0	0.000386309
PLSVPQGVIGLMTR	WP_004843092.1	0	0.00200027
DADIVYPK	WP_004843092.1	0	0.00448883
FSFASACNLLGLEVQDLDEGK	WP_004843092.1	0	9.06618e-05
LNALNFK	WP_004843092.1	0	0.00558676
MTEGIYDEAEFQK	SRS014459.53368-T1-C	0	0.0027492
TDYTWPSTWFAPR	SRS014459.53368-T1-C	0	0.000605034
LIGAYPVIGIR	SRS014459.53368-T1-C	0	0.00388565
FETTATMPATMVR	SRS014459.53368-T1-C	0	0.00302215
GVWGLNATERPGAVYLASVLATHAQK	SRS014459.53368-T1-C	1	0.0015456
GLGPVMQIAEGWTVGLPADVSDTLWK	SRS014459.53368-T1-C	0	0.00770436
DAEGNQTMKPWYEVTK	SRS014459.53368-T1-C	1	0
DAFLAVQELVNK	SRS011302.23401-T1-C	0	0.0015456
DAGGVLEQLLEEVQFK	CUO85373.1;SRS049712.119785-T1-C;WP_006426084.1;WP_055281796.1	0	0.00320056
DAGLDVYDQVK	SRS015065.5604-T1-C	0	0.00200027
ENVDVSITGNSTNPTR	SRS015065.5604-T1-C	0	0
ENVDISITGNSTNPTR	SRS019267.17178-T1-C	0	0.000386309
DAGLDVYNMVK	SRS019267.17178-T1-C	0	0.00320056
DAGLNVYDQIK	SRS015663.23080-T1-C	0	0.000455719
MLDELNAILTEK	SRS063040.260176-T1-C	0	0.000474576
DAGMDIVIEELQK	SRS063040.260176-T1-C	0	0.000605034
YTGTAEEIVAEYQQALK	SRS063040.260176-T1-C	0	0.00866259
DAHEAVHNAVVLEEVAK	SRS014287.154236-T1-C;SRS018351.40299-T1-C	0	0.00070688
NTGILIADYFK	SRS014287.154236-T1-C;SRS018351.40299-T1-C	0	0.00779562
DAHEPEFIQTVEEVFASIEK	SRS015663.259977-T1-C	0	0
DAHYGGNLVDGAHMVHLFGDVATELLIK	SRS019582.27410-T1-C	0	0
NGDGVIGYVLAIGDIGHNDSIAR	SRS015854.44641-T1-C	0	0
LGNPSQYDAFAINMVK	SRS015854.44641-T1-C	0	0
VWLNIYNASDNFLSSTYQPLLQK	SRS015854.44641-T1-C	0	0
DALENGIAMVHQELNQCLER	SRS015854.44641-T1-C	0	0.000605034
YPVNSFGMIDEGR	SRS015854.44641-T1-C	0	0.0015456
QPSNSSTGELDTTALNYNK	SRS015854.44641-T1-C	0	0.00154395
YDDLLNLDVEYIGGDGQTESNITNR	SRS015854.44641-T1-C	0	0.00578845
EAMDYGFALITEER	SRS015854.44641-T1-C	0	0.00655154
DALVGIALFLSHLAHEGK	SRS015782.20033-T1-C;WP_007563201.1	0	0
NAAQSGEGFLVPIGVSAR	SRS015578.16334-T1-C	0	0
ESGNIAGSAPIAIIGPK	SRS015578.16334-T1-C	0	0.00316443
DAMAAGVHDGDIVSVK	SRS015578.16334-T1-C	0	0.00356909
DAMEHPEKPEYANFTIR	SRS023971.51733-T1-C	1	0.000605034
SGVDLSSYIK	WP_081019036.1	0	0.00024562
FSGQSYAEQAEEYTGEQITK	WP_081019036.1	0	0
QYGVVLAIAK	WP_081019036.1	0	0
TAYTYTGAAIKPDFDVVVDGR	WP_081019036.1	1	0
LSVAASSLSTAK	WP_081019036.1	0	0
IYTGEAIVPTVDDINFANLANIK	WP_081019036.1	0	0
ITGQMLENGDFK	WP_081019036.1	0	0
IDNLSHTYDGTAYTPAK	WP_081019036.1	0	0
TYTFTINPAVVDTK	WP_081019036.1	0	0.000474576
EFALTEGTDYVVEK	WP_081019036.1	0	0.00731025
DSNISVANGVYAGGLPVKPVVVVNVGGK	WP_081019036.1	1	0
SLTNNVNAGTATMVITGTDGTFTSK	WP_081019036.1	0	0.00820688
NIDAGVGTVTIVGLGSYVGSTK	WP_081019036.1	0	0
DLSTVNVSIPEQAYQNGAIVTVAPSVATYTDK	WP_081019036.1	0	0.00694218
DGEDAIYSSTITK	WP_081019036.1	0	0.000605034
FEIGTLTIK	WP_081019036.1	0	0.000386309
KYDNSNWESVGTLTEGTDYEIK	WP_081019036.1	1	0.0050331
TLVEGTDYELEYGANDDR	WP_081019036.1	0	0.0018997
DAMGLVVK	WP_081019036.1	0	0.0027492
QLSDVINMK	WP_081019036.1	0	0.00911215
VSTTVTVTK	WP_081019036.1	0	0.0087676
IDNLIAMLR	SRS011405.52354-T1-C	0	0.00432163
DAMHNAQCLAGMAFSNALLGIVHSMAHK	SRS011405.52354-T1-C	0	0
LFEGIESDPSVDTVMK	SRS011405.52354-T1-C	0	0
DAQLVAENIALQLENR	SRS015578.11846-T1-C	0	0
DAQLVAESIAQQLENR	SRS019601.144688-T1-C	0	0
DAQSLTVWADDDDPYR	SRS014287.124884-T1-C	0	0
HELTFTLDGAEFK	SRS024132.154997-T1-C	0	0
DATAETAMDSETTELQLK	SRS024132.154997-T1-C	0	0.00246788
DATGIDPVSLIAFDK	SRS017191.42057-T1-C	0	9.06618e-05
SILSELVR	SRS017191.42057-T1-C	0	0.00835964
DATNDLTYLLMDAVR	SRS012902.41921-T1-C	0	0.00388565
YGNDDDYADDIAADLINFTEHEHR	SRS012902.41921-T1-C	0	0.00207095
MTQEAVDGILAK	SRS015190.57703-T1-C	0	0.000474576
LIEVIAGVNTPDETVSAIK	SRS015190.57703-T1-C	0	0
DCDLIVEAAFENMEVK	SRS015190.57703-T1-C	0	0.00024562
VPFVNFFDGFR	SRS014287.35765-T1-C	0	0.000474576
ITGVIPVDLAVEQMK	SRS014287.35765-T1-C	0	0
DCFYGTENAPVIVGGR	SRS014287.35765-T1-C	0	0
LNLLTLVGDVR	WP_006858384.1;WP_055193077.1	0	0.000474576
KPETIEDELLSEIHLNR	WP_006858384.1;WP_055193077.1	1	0
NFGFVFSSENAVLK	WP_006858384.1;WP_055193077.1	0	0.00154395
LLAYLNTVNAK	WP_006858384.1;WP_055193077.1	0	0.00869649
DMNIQNIMVYK	WP_006858384.1;WP_055193077.1	0	0.00665083
EVANYNSYLEFYK	WP_006858384.1;WP_055193077.1	0	0.0094143
EDVNSMESLVR	WP_006858384.1;WP_055193077.1	0	0.00665083
FDIESGDHALQVR	WP_006858384.1;WP_055193077.1	0	0.00307516
DCINAIIGNGDDIR	WP_006858384.1;WP_055193077.1	0	0.00321543
FEPVVYSYFDANNQK	WP_006858384.1;WP_055193077.1	0	0.00975643
DCNHLDFVAGIPPFLR	SRS012902.38725-T1-C	0	0
GLSWQGCPGVLFYNR	SRS022137.28671-T1-C	0	0.000860585
EVLGTDDPDEVQK	SRS022137.28671-T1-C	0	0.00307516
TLDLSNLSAYDQGCNEEFQK	SRS022137.28671-T1-C	0	0
DDDFVNNSTVMDGLADGTIMGK	SRS022137.28671-T1-C	0	0.00228964
LVDAGETGTADLWSDDWKK	SRS022137.28671-T1-C	1	0.00866259
MTTDDDIMK	SRS022137.28671-T1-C	0	0.00376661
YVDSDYTMPIK	SRS022137.28671-T1-C	0	0.0087676
SVSDWDAFNATAEK	SRS022137.28671-T1-C	0	0.00191651
YTQDVVTDSEGNLK	SRS022137.28671-T1-C	0	0.000605034
DDEVIVLTGK	SRS019601.105598-T1-C	0	0.00566343
ELGTDLTEAFASAGLDDGSSWR	SRS020233.276820-T1-C	0	0
TAFVDGWANQWK	SRS020233.276820-T1-C	0	0.000386309
NVWDMYVSDSAADPK	SRS020233.276820-T1-C	0	0
TSVAWSFNATPNVDDWR	SRS020233.276820-T1-C	0	0
DDGCDLTAGEESIK	SRS020233.276820-T1-C	0	0.000322633
FAGHLANMPLYYEFK	SRS020233.276820-T1-C	0	0.00422805
FTAADFYLLER	SRS012902.35967-T1-C	0	0.00154395
DEAKDDITLIAQVGSINLK	SRS012902.35967-T1-C	1	0
YYYETIIK	SRS012902.35967-T1-C	0	0.00119386
LLLEEAGVEAGCCR	SRS012902.35967-T1-C	0	0.00321118
DDITLIAQVGSINLK	SRS012902.35967-T1-C	0	0.00207095
LLDDAGIVDTDGDGIR	SRS050422.25253-T1-C	0	0
YFDNDQNVVLIR	SRS050422.25253-T1-C	0	9.06618e-05
LTTDDSGEAVNPVLAER	SRS050422.25253-T1-C	0	9.06618e-05
SVMNPTDAEQAMVDQDALK	SRS050422.25253-T1-C	0	0.00655154
MDDLVTSGPYK	SRS050422.25253-T1-C	0	0.00779562
VDEILAAIPHETDDAK	SRS050422.25253-T1-C	0	0.00665083
DDNYWGQADSMWGK	SRS050422.25253-T1-C	0	0.00321118
EINLVGSWVYTLR	SCH01466.1;WP_044926187.1	0	0.00200027
GIEALTEAVK	SCH01466.1;WP_044926187.1	0	0.00200027
DDPEITMFDLNK	SCH01466.1;WP_044926187.1	0	0.0087676
IDGVLHEFSTIPGVR	SRS012902.43141-T1-C;WP_008538846.1	0	0
KPDQVIGIIPIDSIFSPIQR	SRS012902.43141-T1-C;WP_008538846.1	1	0
DDVTNIILNLK	SRS012902.43141-T1-C;WP_008538846.1	0	0.00125211
DEAISTAMDLLQR	SRS012902.17356-T1-C	0	0.0097311
DEAPTLFQVNGPVGLATWK	SRS011586.77155-T1-C	0	0
SIDELNNFQALK	SRS011586.77155-T1-C	0	0.000605034
YFELPDASIK	SRS011586.77155-T1-C	0	9.06618e-05
TAAEEIQAHKDDLGVEGAFTSAGMDSSSDWR	SRS011586.77155-T1-C	1	0
NASEEDIQATLDFMK	SRS011586.77155-T1-C	0	0
QIWDLYLNNSTCEPSMISSK	SRS011586.77155-T1-C	0	9.06618e-05
WVVESDEGR	SRS011586.77155-T1-C	0	0.0024638
DVESDDYVLK	SRS011586.77155-T1-C	0	0
VYYLNFKPEQADQWVELAK	SRS011586.77155-T1-C	1	0
DGDAVDGIAYVIETYGLIYNK	SRS011586.77155-T1-C	0	0
TIGGIIIPDTAK	SRS012902.3772-T1-C	0	0.000605034
DEEMVLHVGDQVLYGK	SRS012902.3772-T1-C	0	0
FQNTQFQLADMQAK	CBK80400.1	0	0
DEGDHWVLNGSK	CBK80400.1	0	0.00408149
IGIAAQAIGIAQGAINETVAYTK	CBK80400.1	0	0
DLIYPIFVVAGENVK	SRS012902.41022-T1-C	0	0.0018997
DEIGSSAWDLNSPVQR	SRS012902.41022-T1-C	0	0
PALCYLDIVR	SRS012902.41022-T1-C	0	0.00453579
MMMTSDPIADMLTR	CCZ78073.1;SRS054956.60134-T1-C	0	0
VAIAGILVDEGFIEK	CCZ78073.1;SRS054956.60134-T1-C	0	0
YDIIEDGNFK	CCZ78073.1;SRS054956.60134-T1-C	0	0.00796048
DEIPSVLGGLGIAILSTNQGIVTDK	CCZ78073.1;SRS054956.60134-T1-C	0	0.00396046
NDFWNTLALK	SRS019968.15823-T1-C	0	0.00731025
DELISNDLPSMDAATGEK	SRS019968.15823-T1-C	0	0.00125211
HFSFEFK	CDB96739.1	0	0.00750026
YYGLGPCDNYIDR	CDB96739.1	0	0.00195522
DENDNVVEIIPQNIGFR	CDB96739.1	0	0
SLFTNTSDYDLIIALAK	CDB96739.1	0	0
KVEGLPAIPDFGMLFTLPVDYDQIK	CDB96739.1	1	0
LWSAEYPNLYK	CDB96739.1	0	0.00874243
FSSASWLEDQDFWR	CDB96739.1	0	0.000860585
DEQHQNVLLFIDNIFR	SRS023346.64122-T1-C	0	0
NIATEHGGYSIFTGVGER	SRS023346.64122-T1-C	0	0
DVAIWSMVPAMSFDSK	SRS012902.35295-T1-C	0	0
DESLILSIRPLVNK	SRS012902.35295-T1-C	1	0
DFAESVLQPR	SRS018427.160502-T1-C	0	0.00796048
LNEDQQMIHDLAK	SRS018427.160502-T1-C	0	0
SIADMFDFDMLEK	SRS016095.69278-T1-C;SRS018351.160305-T1-C	0	0.0024638
VLDNLLADVIQPWK	SRS016095.69278-T1-C;SRS018351.160305-T1-C	0	0.000455719
DFAIIEALNSTK	SRS016095.69278-T1-C;SRS018351.160305-T1-C	0	0.00788332
DFGQAQTAIQAFADVLEMSK	SRS021484.160028-T1-C	0	0
TEEWLVNFK	SRS013951.20826-T1-C	0	0.00573511
DFLHIQNYFK	SRS013951.20826-T1-C	0	0
MEIGAVMGAAPR	SRS013951.20826-T1-C	0	0.0015456
LTSDPGDIIILLGGR	SRS013951.20826-T1-C	0	9.06618e-05
TFSVEFLPGQFDQR	SRS013951.20826-T1-C	0	0.00316443
VTGAADPTVPVSETISGK	SRS013951.20826-T1-C	0	0.00456635
DFLLDMSDAGAQVHFK	SRS018656.64162-T1-C	0	9.06618e-05
DFLLDMSDAGGQVHFK	SRS049959.14075-T1-C	0	0
DFLLDMSEAGGQVHFK	SRS014235.79857-T1-C	0	0.0015456
[truncated: 37,320 more rows]

## Sheet: Taxa
DDAIdentified	DIAIdentified	Peptide	LCA	Superkingdom	Phylum	Class	Order	Family	Genus	Species
TRUE	FALSE	AAAAAAAAEAAAETEATEEAPAEA	Prevotella copri	Bacteria	Bacteroidetes	Bacteroidia	Bacteroidales	Prevotellaceae	Prevotella	Prevotella copri
TRUE	FALSE	AAAAADLLDWK	Clostridiales	Bacteria	Firmicutes	Clostridia	Clostridiales
TRUE	TRUE	AAAAGCTESAELLK	Faecalibacterium prausnitzii	Bacteria	Firmicutes	Clostridia	Clostridiales	Ruminococcaceae	Faecalibacterium	Faecalibacterium prausnitzii
TRUE	FALSE	AAAAMGDEVELFALPLSEGEK	Firmicutes	Bacteria	Firmicutes
TRUE	FALSE	AAAAQESGAFDAELVPVMVK	Clostridium	Bacteria	Firmicutes	Clostridia	Clostridiales	Clostridiaceae	Clostridium
TRUE	FALSE	AAADYFGLPLYR	Alistipes putredinis	Bacteria	Bacteroidetes	Bacteroidia	Bacteroidales	Rikenellaceae	Alistipes	Alistipes putredinis
TRUE	TRUE	AAAEVAGLMNATGSDSR	Coprococcus	Bacteria	Firmicutes	Clostridia	Clostridiales	Lachnospiraceae	Coprococcus
TRUE	FALSE	AAAGLDPWAQPQAYDNLK	Bacteroidales	Bacteria	Bacteroidetes	Bacteroidia	Bacteroidales
TRUE	TRUE	AAAGNLLPSSTGAAK	root
TRUE	FALSE	AAALDLQTLCPLHGPVLTGDLGK	Faecalibacterium prausnitzii	Bacteria	Firmicutes	Clostridia	Clostridiales	Ruminococcaceae	Faecalibacterium	Faecalibacterium prausnitzii
TRUE	FALSE	AAANYLDQPLYR	Bacteroidales	Bacteria	Bacteroidetes	Bacteroidia	Bacteroidales
TRUE	TRUE	AAASQSFGYNEDPLVSSDVLGMK	root
TRUE	TRUE	AAATESFGYTEEQLVSSDVLGMR	Megamonas funiformis	Bacteria	Firmicutes	Negativicutes	Selenomonadales	Selenomonadaceae	Megamonas	Megamonas funiformis
TRUE	FALSE	AADAAAALGEGLQAFCLPGSVADHR	Clostridiales	Bacteria	Firmicutes	Clostridia	Clostridiales
TRUE	TRUE	AADAAAALGEGLQAFCLPGSVADQR	Clostridiales	Bacteria	Firmicutes	Clostridia	Clostridiales
TRUE	FALSE	AADAAAALGEGLQAFCLPGSVADTR	Clostridiales	Bacteria	Firmicutes	Clostridia	Clostridiales
TRUE	TRUE	AADDAAGLTLSEK	Bacteria	Bacteria
TRUE	TRUE	AADGKPVLVFLDEMDSLLR	Bifidobacterium	Bacteria	Actinobacteria	Actinobacteria	Bifidobacteriales	Bifidobacteriaceae	Bifidobacterium
TRUE	TRUE	AADGVLAMTPEGALK	Parabacteroides merdae	Bacteria	Bacteroidetes	Bacteroidia	Bacteroidales	Tannerellaceae	Parabacteroides	Parabacteroides merdae
TRUE	FALSE	AADGVLLLTTK	Bacteria	Bacteria
TRUE	FALSE	AADKPFLMPLEDVMTLSGR	Subdoligranulum variabile	Bacteria	Firmicutes	Clostridia	Clostridiales	Ruminococcaceae	Subdoligranulum	Subdoligranulum variabile
TRUE	FALSE	AADLLEELGLPYEMTVLSAHR	Clostridium	Bacteria	Firmicutes	Clostridia	Clostridiales	Clostridiaceae	Clostridium
TRUE	FALSE	AADLLPLDWDDTTTGK	Bacteroides plebeius	Bacteria	Bacteroidetes	Bacteroidia	Bacteroidales	Bacteroidaceae	Bacteroides	Bacteroides plebeius
TRUE	FALSE	AADLTDELLNSNHYELYK	Bacteroides coprophilus	Bacteria	Bacteroidetes	Bacteroidia	Bacteroidales	Bacteroidaceae	Bacteroides	Bacteroides coprophilus
TRUE	FALSE	AADPELAGYSSNADVQR	Bacteroides	Bacteria	Bacteroidetes	Bacteroidia	Bacteroidales	Bacteroidaceae	Bacteroides
TRUE	FALSE	AADQPAANFVQSSLK	Prevotella copri	Bacteria	Bacteroidetes	Bacteroidia	Bacteroidales	Prevotellaceae	Prevotella	Prevotella copri
TRUE	FALSE	AADVETLGDLVQYNK	Bacteria	Bacteria
TRUE	FALSE	AADVLEFTSHGYDGYVFDENNNR	Clostridiales	Bacteria	Firmicutes	Clostridia	Clostridiales
TRUE	FALSE	AAEAAYTGSQAPVEEMR	Bacteroidales	Bacteria	Bacteroidetes	Bacteroidia	Bacteroidales
TRUE	FALSE	AAEAAYTGTQAPVEEMR	Bacteroidales	Bacteria	Bacteroidetes	Bacteroidia	Bacteroidales
TRUE	FALSE	AAEAGLVLPELLPAGLELSAK	Bacteroides	Bacteria	Bacteroidetes	Bacteroidia	Bacteroidales	Bacteroidaceae	Bacteroides
TRUE	FALSE	AAECENEVNGPTQQALDWLNEVR	Bacteroidales	Bacteria	Bacteroidetes	Bacteroidia	Bacteroidales
TRUE	FALSE	AAEEAGLEDLK	Streptococcus	Bacteria	Firmicutes	Bacilli	Lactobacillales	Streptococcaceae	Streptococcus
TRUE	FALSE	AAEELFTGHLSSGAMNDLER	Prevotella copri	Bacteria	Bacteroidetes	Bacteroidia	Bacteroidales	Prevotellaceae	Prevotella	Prevotella copri
TRUE	FALSE	AAEGTEFAALDPHLEGPTALAVSK	Clostridium	Bacteria	Firmicutes	Clostridia	Clostridiales	Clostridiaceae	Clostridium
TRUE	FALSE	AAELAQLHTAYR	Clostridiales	Bacteria	Firmicutes	Clostridia	Clostridiales
TRUE	FALSE	AAELSGDFAELMDLADK	Bacteria	Bacteria
TRUE	FALSE	AAEQYVLDEYNK	Proteobacteria	Bacteria	Proteobacteria
TRUE	FALSE	AAESVLVCVSGR	Faecalibacterium prausnitzii	Bacteria	Firmicutes	Clostridia	Clostridiales	Ruminococcaceae	Faecalibacterium	Faecalibacterium prausnitzii
TRUE	TRUE	AAFDEFMATK	Faecalibacterium prausnitzii	Bacteria	Firmicutes	Clostridia	Clostridiales	Ruminococcaceae	Faecalibacterium	Faecalibacterium prausnitzii
TRUE	FALSE	AAFPLEWLHDSK	Bacteroidales	Bacteria	Bacteroidetes	Bacteroidia	Bacteroidales
TRUE	FALSE	AAGADFVGAEDLLPK	Clostridiales	Bacteria	Firmicutes	Clostridia	Clostridiales
TRUE	FALSE	AAGADFVGEDDLVAK	Bacteria	Bacteria
TRUE	FALSE	AAGAEAAMQCEQNTLNK	Collinsella	Bacteria	Actinobacteria	Coriobacteriia	Coriobacteriales	Coriobacteriaceae	Collinsella
TRUE	TRUE	AAGAEFVGAEDLLPK	Clostridiales	Bacteria	Firmicutes	Clostridia	Clostridiales
TRUE	FALSE	AAGFDPTLKPGNGWDLWK	Faecalibacterium prausnitzii	Bacteria	Firmicutes	Clostridia	Clostridiales	Ruminococcaceae	Faecalibacterium	Faecalibacterium prausnitzii
TRUE	FALSE	AAGFVSAEEMANFK	Clostridiales	Bacteria	Firmicutes	Clostridia	Clostridiales
TRUE	TRUE	AAGGLALLGTER	Bacteria	Bacteria
TRUE	FALSE	AAGGTVFTAEEAK	Clostridiales	Bacteria	Firmicutes	Clostridia	Clostridiales
TRUE	TRUE	AAGLAEVFTPGTPTSALVDFLNANVK	Phascolarctobacterium	Bacteria	Firmicutes	Negativicutes	Acidaminococcales	Acidaminococcaceae	Phascolarctobacterium
TRUE	FALSE	AAGLDVYADEPATNK	Firmicutes	Bacteria	Firmicutes
TRUE	FALSE	AAGLHVLTDGEFR	Bacteria	Bacteria
TRUE	TRUE	AAGLLVQGAGGGLDK	Bacteroides coprophilus	Bacteria	Bacteroidetes	Bacteroidia	Bacteroidales	Bacteroidaceae	Bacteroides	Bacteroides coprophilus
TRUE	FALSE	AAGQEWLDTYAVGATNGAATEK	Clostridiales	Bacteria	Firmicutes	Clostridia	Clostridiales
TRUE	TRUE	AAGSDLEYEVGTMLELPR	Clostridiales	Bacteria	Firmicutes	Clostridia	Clostridiales
TRUE	TRUE	AAGVPCLADGGLHYSGDLAK	Bacteria	Bacteria
TRUE	FALSE	AAGVYLGQSGSPGSQSMVR	Parabacteroides distasonis	Bacteria	Bacteroidetes	Bacteroidia	Bacteroidales	Tannerellaceae	Parabacteroides	Parabacteroides distasonis
TRUE	FALSE	AAGYDVELTYSDNETDR	Clostridiales	Bacteria	Firmicutes	Clostridia	Clostridiales
TRUE	TRUE	ADEQLTAHMPAYQWVVLK	Parabacteroides merdae	Bacteria	Bacteroidetes	Bacteroidia	Bacteroidales	Tannerellaceae	Parabacteroides	Parabacteroides merdae
TRUE	TRUE	ADVVGSYLRPDELK	Bifidobacterium	Bacteria	Actinobacteria	Actinobacteria	Bifidobacteriales	Bifidobacteriaceae	Bifidobacterium
TRUE	TRUE	ASDNAQDGVSLLQVAEGALSETHSLLQR	Roseburia	Bacteria	Firmicutes	Clostridia	Clostridiales	Lachnospiraceae	Roseburia
TRUE	TRUE	ASPYVPVYDLAGNFAGSK	Parabacteroides distasonis	Bacteria	Bacteroidetes	Bacteroidia	Bacteroidales	Tannerellaceae	Parabacteroides	Parabacteroides distasonis
TRUE	TRUE	DAGLNVYDQLK	Clostridiales	Bacteria	Firmicutes	Clostridia	Clostridiales
TRUE	FALSE	DAGYETAYLGK	Bacteria	Bacteria
TRUE	FALSE	DFADCFLYTDGKPASATSK	Bacteroides coprophilus	Bacteria	Bacteroidetes	Bacteroidia	Bacteroidales	Bacteroidaceae	Bacteroides	Bacteroides coprophilus
TRUE	TRUE	DMQDMEFTVQEGK	Bacteria	Bacteria
TRUE	TRUE	EMDNHFEVMWDLLR	Firmicutes	Bacteria	Firmicutes
TRUE	FALSE	EMLLAEDAEGR	Bacteroidales	Bacteria	Bacteroidetes	Bacteroidia	Bacteroidales
TRUE	TRUE	FTPLVVNGFDEGFR	Bacteroides plebeius	Bacteria	Bacteroidetes	Bacteroidia	Bacteroidales	Bacteroidaceae	Bacteroides	Bacteroides plebeius
TRUE	FALSE	FYADLTYDGLQVLQNTAK	Bacteroides plebeius	Bacteria	Bacteroidetes	Bacteroidia	Bacteroidales	Bacteroidaceae	Bacteroides	Bacteroides plebeius
TRUE	FALSE	GAVTLATNMAGR	root
TRUE	TRUE	GVPEVWGSTYDVR	Bacteria	Bacteria
TRUE	TRUE	GYELDVDLPGFK	Clostridiales	Bacteria	Firmicutes	Clostridia	Clostridiales
TRUE	TRUE	LDLQYAGTLLEGLAEK	Parabacteroides merdae	Bacteria	Bacteroidetes	Bacteroidia	Bacteroidales	Tannerellaceae	Parabacteroides	Parabacteroides merdae
TRUE	TRUE	LDQLNAVLNSYGLSSLEEAEK	Firmicutes	Bacteria	Firmicutes
TRUE	FALSE	LEDLVANGTNEDVK	Clostridiales	Bacteria	Firmicutes	Clostridia	Clostridiales
TRUE	FALSE	LLGTTAETLFK	Clostridiales	Bacteria	Firmicutes	Clostridia	Clostridiales
TRUE	TRUE	LNLVSEHAYSDGLR	Blautia	Bacteria	Firmicutes	Clostridia	Clostridiales	Lachnospiraceae	Blautia
FALSE	TRUE	LNSVLNSYGLSSLEEAEK	Clostridiales	Bacteria	Firmicutes	Clostridia	Clostridiales
TRUE	FALSE	LSEQYLLR	Bacteroidetes	Bacteria	Bacteroidetes
TRUE	TRUE	LTDMDLPLLPR	Faecalibacterium prausnitzii	Bacteria	Firmicutes	Clostridia	Clostridiales	Ruminococcaceae	Faecalibacterium	Faecalibacterium prausnitzii
TRUE	TRUE	LTVLLGTEALR	Bacteroidales	Bacteria	Bacteroidetes	Bacteroidia	Bacteroidales
TRUE	TRUE	LVEGYTPESVEDLTGVSASELR	Proteobacteria	Bacteria	Proteobacteria
TRUE	TRUE	NLVLGYTFPK	Bacteroidetes	Bacteria	Bacteroidetes
TRUE	TRUE	NYLWAGSPLMNYESQNSR	Bacteroides plebeius	Bacteria	Bacteroidetes	Bacteroidia	Bacteroidales	Bacteroidaceae	Bacteroides	Bacteroides plebeius
TRUE	FALSE	QTGGHGQFGDVLLNFEPCDSEQVVFEEK	Faecalibacterium prausnitzii	Bacteria	Firmicutes	Clostridia	Clostridiales	Ruminococcaceae	Faecalibacterium	Faecalibacterium prausnitzii
TRUE	TRUE	SLEYAQAGDNLGALLR	Subdoligranulum variabile	Bacteria	Firmicutes	Clostridia	Clostridiales	Ruminococcaceae	Subdoligranulum	Subdoligranulum variabile
TRUE	TRUE	TMFAFENWHSALEMK	Bacteria	Bacteria
TRUE	TRUE	TNYDFTGSNTSTSLGYR	Parabacteroides distasonis	Bacteria	Bacteroidetes	Bacteroidia	Bacteroidales	Tannerellaceae	Parabacteroides	Parabacteroides distasonis
TRUE	FALSE	TVELDGVLLK	Bacteroidales	Bacteria	Bacteroidetes	Bacteroidia	Bacteroidales
TRUE	TRUE	VDPFQVLDQNGVGQLVR	Bacteria	Bacteria
TRUE	TRUE	VLAMELPFNEDEYENGR	Prevotella copri	Bacteria	Bacteroidetes	Bacteroidia	Bacteroidales	Prevotellaceae	Prevotella	Prevotella copri
TRUE	TRUE	VLNDNFGLETGLMTTVHSTTATQK	Prevotella copri	Bacteria	Bacteroidetes	Bacteroidia	Bacteroidales	Prevotellaceae	Prevotella	Prevotella copri
TRUE	TRUE	YDTMHGQFDGTLEADVEK	Bacteroidales	Bacteria	Bacteroidetes	Bacteroidia	Bacteroidales
TRUE	TRUE	AAGYNMVSSVNDTYR	Clostridium	Bacteria	Firmicutes	Clostridia	Clostridiales	Clostridiaceae	Clostridium
TRUE	TRUE	AALAGGLKPLLCVGESLDQR	Ruminococcaceae	Bacteria	Firmicutes	Clostridia	Clostridiales	Ruminococcaceae
TRUE	FALSE	AALDEYYATYEDGEANAK	Eubacterium	Bacteria	Firmicutes	Clostridia	Clostridiales	Eubacteriaceae	Eubacterium
TRUE	TRUE	AALDFLTSEEVLK	Clostridiales	Bacteria	Firmicutes	Clostridia	Clostridiales
TRUE	TRUE	AALDLNVPLLTNSR	Bacteria	Bacteria
TRUE	TRUE	AALDNALHQAQELANGFHR	Proteobacteria	Bacteria	Proteobacteria
TRUE	FALSE	AALEFESDDDASK	Anaerotruncus colihominis	Bacteria	Firmicutes	Clostridia	Clostridiales	Ruminococcaceae	Anaerotruncus	Anaerotruncus colihominis
TRUE	FALSE	AALESFFNTLENTYTEHLESTK	Bacteroides uniformis	Bacteria	Bacteroidetes	Bacteroidia	Bacteroidales	Bacteroidaceae	Bacteroides	Bacteroides uniformis
TRUE	FALSE	AALETALAQLEK	Bacteria	Bacteria
TRUE	FALSE	AALGGTLDEVLDVAQK	Clostridiales	Bacteria	Firmicutes	Clostridia	Clostridiales
TRUE	TRUE	AALHEGDTGSPEVQVALLTAR	Ruminococcaceae	Bacteria	Firmicutes	Clostridia	Clostridiales	Ruminococcaceae
TRUE	TRUE	AALLDCLAPDR	Bacteria	Bacteria
TRUE	TRUE	AALLFGNLQPGDAAGLMK	Clostridiales	Bacteria	Firmicutes	Clostridia	Clostridiales
TRUE	TRUE	AALTVALSTLESAASK	Roseburia inulinivorans	Bacteria	Firmicutes	Clostridia	Clostridiales	Lachnospiraceae	Roseburia	Roseburia inulinivorans
TRUE	FALSE	AALYAASPLFNTDNNPELWHR	Bacteroides plebeius	Bacteria	Bacteroidetes	Bacteroidia	Bacteroidales	Bacteroidaceae	Bacteroides	Bacteroides plebeius
TRUE	FALSE	AAMAGFADVPGTK	Bacteria	Bacteria
TRUE	FALSE	AAMEAAGVTPVEVPLR	Clostridiales	Bacteria	Firmicutes	Clostridia	Clostridiales
TRUE	FALSE	AAMLQNHQLGLSGGTEK	Bacteroidales	Bacteria	Bacteroidetes	Bacteroidia	Bacteroidales
TRUE	FALSE	AAMQDWLDNMDVSEGTR	Phascolarctobacterium	Bacteria	Firmicutes	Negativicutes	Acidaminococcales	Acidaminococcaceae	Phascolarctobacterium
TRUE	FALSE	AAMQSDSGLPDVCQMYDVGTK	Clostridiales	Bacteria	Firmicutes	Clostridia	Clostridiales
TRUE	FALSE	AAMTDLCQYVDVCLSNEEDAK	Clostridiales	Bacteria	Firmicutes	Clostridia	Clostridiales
TRUE	FALSE	AANAELPVLFLTAK	Bacteroides	Bacteria	Bacteroidetes	Bacteroidia	Bacteroidales	Bacteroidaceae	Bacteroides
TRUE	FALSE	AANAGGVSVSGLEMTQNSLK	Bacteroidales	Bacteria	Bacteroidetes	Bacteroidia	Bacteroidales
TRUE	FALSE	AANDANAAALGEMWAGGGK	Lachnospiraceae	Bacteria	Firmicutes	Clostridia	Clostridiales	Lachnospiraceae
TRUE	FALSE	AANFLEELLQESLAK	Alistipes putredinis	Bacteria	Bacteroidetes	Bacteroidia	Bacteroidales	Rikenellaceae	Alistipes	Alistipes putredinis
TRUE	FALSE	AANGDAWVQVLGDK	Parasutterella excrementihominis	Bacteria	Proteobacteria	Betaproteobacteria	Burkholderiales	Sutterellaceae	Parasutterella	Parasutterella excrementihominis
TRUE	FALSE	AANLLSAQMLLK	Roseburia inulinivorans	Bacteria	Firmicutes	Clostridia	Clostridiales	Lachnospiraceae	Roseburia	Roseburia inulinivorans
TRUE	TRUE	AANLYETGYQLAK	Bifidobacterium	Bacteria	Actinobacteria	Actinobacteria	Bifidobacteriales	Bifidobacteriaceae	Bifidobacterium
TRUE	FALSE	AANQLLTDGVADLLLLGNPDELMSLAK	Bacteroides	Bacteria	Bacteroidetes	Bacteroidia	Bacteroidales	Bacteroidaceae	Bacteroides
TRUE	TRUE	AANYLSAAQLYLLDNPLLR	Clostridiales	Bacteria	Firmicutes	Clostridia	Clostridiales
TRUE	FALSE	AAPAPAAAPAPK	Firmicutes	Bacteria	Firmicutes
TRUE	FALSE	AAPETQNLPQNNPQNTGNTAPENK	Alistipes putredinis	Bacteria	Bacteroidetes	Bacteroidia	Bacteroidales	Rikenellaceae	Alistipes	Alistipes putredinis
TRUE	FALSE	AAPGHLLSPEPWTHTTLFDSLDR	Bifidobacterium	Bacteria	Actinobacteria	Actinobacteria	Bifidobacteriales	Bifidobacteriaceae	Bifidobacterium
TRUE	FALSE	AAPHLDGSYAAFGK	Clostridiales	Bacteria	Firmicutes	Clostridia	Clostridiales
TRUE	FALSE	AAQADDEETLLDACHK	Alistipes putredinis	Bacteria	Bacteroidetes	Bacteroidia	Bacteroidales	Rikenellaceae	Alistipes	Alistipes putredinis
TRUE	TRUE	AAQDAGSVVVAGNDTVNQVVTNADYNNK	Oscillibacter	Bacteria	Firmicutes	Clostridia	Clostridiales	Oscillospiraceae	Oscillibacter
TRUE	FALSE	AAQGLLTVR	root
TRUE	FALSE	AAQLMVYR	Eubacterium ramulus	Bacteria	Firmicutes	Clostridia	Clostridiales	Eubacteriaceae	Eubacterium	Eubacterium ramulus
TRUE	TRUE	AAQLVADGGYGHTSSLYVHPAETEK	Clostridiales	Bacteria	Firmicutes	Clostridia	Clostridiales
TRUE	FALSE	AAQTESFGYNTDELVSSDLVGMR	Clostridiales	Bacteria	Firmicutes	Clostridia	Clostridiales
TRUE	FALSE	AAQVEPLEELLDVMVER	Faecalibacterium prausnitzii	Bacteria	Firmicutes	Clostridia	Clostridiales	Ruminococcaceae	Faecalibacterium	Faecalibacterium prausnitzii
TRUE	TRUE	AAQVNLVEEVHTVYR	Bifidobacterium	Bacteria	Actinobacteria	Actinobacteria	Bifidobacteriales	Bifidobacteriaceae	Bifidobacterium
TRUE	FALSE	AASDVFDTYVYTK	Gemmiger formicilis	Bacteria	Firmicutes	Clostridia	Clostridiales	Ruminococcaceae	Gemmiger	Gemmiger formicilis
TRUE	FALSE	AASESPEFAGLLGYTEDAVVSSDFYHDK	Clostridium	Bacteria	Firmicutes	Clostridia	Clostridiales	Clostridiaceae	Clostridium
TRUE	TRUE	AASLNMPYVNER	Prevotella copri	Bacteria	Bacteroidetes	Bacteroidia	Bacteroidales	Prevotellaceae	Prevotella	Prevotella copri
TRUE	FALSE	AASNESFGYNEDPLVSSDLLGMR	Prevotella	Bacteria	Bacteroidetes	Bacteroidia	Bacteroidales	Prevotellaceae	Prevotella
TRUE	TRUE	AASNESFGYNTDELVSSDLVGMR	Clostridiales	Bacteria	Firmicutes	Clostridia	Clostridiales
TRUE	FALSE	AASNESFGYNTDQLVSSDLVGMR	[Ruminococcus] torques	Bacteria	Firmicutes	Clostridia	Clostridiales	Lachnospiraceae	Blautia	[Ruminococcus] torques
TRUE	FALSE	AASPAAELMEK	Bacteroides massiliensis	Bacteria	Bacteroidetes	Bacteroidia	Bacteroidales	Bacteroidaceae	Bacteroides	Bacteroides massiliensis
TRUE	FALSE	AATEALGTCNEALR	Bacteroidales	Bacteria	Bacteroidetes	Bacteroidia	Bacteroidales
TRUE	FALSE	AATEGTSYQLVEK	Fusobacterium mortiferum	Bacteria	Fusobacteria	Fusobacteriia	Fusobacteriales	Fusobacteriaceae	Fusobacterium	Fusobacterium mortiferum
TRUE	FALSE	AATGLPAATSFK	Bacteria	Bacteria
TRUE	TRUE	AATGVDALTHALEGYLTR	Proteobacteria	Bacteria	Proteobacteria
TRUE	FALSE	AATPGYENADTLLLQSHMDMVCDK	Prevotella copri	Bacteria	Bacteroidetes	Bacteroidia	Bacteroidales	Prevotellaceae	Prevotella	Prevotella copri
TRUE	FALSE	AATPLQLEQLEVEYAATK	Prevotella copri	Bacteria	Bacteroidetes	Bacteroidia	Bacteroidales	Prevotellaceae	Prevotella	Prevotella copri
TRUE	FALSE	AATTESFGYTEEQLVSSDLVGMR	Holdemanella biformis	Bacteria	Firmicutes	Erysipelotrichia	Erysipelotrichales	Erysipelotrichaceae	Holdemanella	Holdemanella biformis
TRUE	FALSE	AATTTVQLDNVTVSNLK	Bacteroides coprophilus	Bacteria	Bacteroidetes	Bacteroidia	Bacteroidales	Bacteroidaceae	Bacteroides	Bacteroides coprophilus
TRUE	FALSE	AATVLVPDSYGYR	Dysgonomonas macrotermitis	Bacteria	Bacteroidetes	Bacteroidia	Bacteroidales	Dysgonamonadaceae	Dysgonomonas	Dysgonomonas macrotermitis
TRUE	FALSE	AAVAAGADGLMLEVHNNPAK	Clostridiales	Bacteria	Firmicutes	Clostridia	Clostridiales
TRUE	TRUE	AAYALGGLGSGFADNEEELNK	Prevotella	Bacteria	Bacteroidetes	Bacteroidia	Bacteroidales	Prevotellaceae	Prevotella
TRUE	TRUE	AFLVTDSFLYK	Bacteria	Bacteria
TRUE	TRUE	AGAPEGLLGWLDAPSLELTNTVMR	Clostridiales	Bacteria	Firmicutes	Clostridia	Clostridiales
TRUE	FALSE	ALTVQYGGSMNPK	Gemmiger formicilis	Bacteria	Firmicutes	Clostridia	Clostridiales	Ruminococcaceae	Gemmiger	Gemmiger formicilis
TRUE	TRUE	ATLKPEGQAALDQLYSQLSNLDPK	Proteobacteria	Bacteria	Proteobacteria
TRUE	FALSE	DANATVEDLSDVLLVGGQTR	Parasutterella excrementihominis	Bacteria	Proteobacteria	Betaproteobacteria	Burkholderiales	Sutterellaceae	Parasutterella	Parasutterella excrementihominis
TRUE	TRUE	EVGFMFGMYK	Bacteria	Bacteria
TRUE	FALSE	FFASADDVPK	Clostridiales	Bacteria	Firmicutes	Clostridia	Clostridiales
TRUE	TRUE	FGQGEAAPVVAPAPAPAPEVQTK	Proteobacteria	Bacteria	Proteobacteria
TRUE	TRUE	GAWALTDALHLK	Proteobacteria	Bacteria	Proteobacteria
TRUE	TRUE	GLLTSADDLSTSDYTTLK	Oscillibacter	Bacteria	Firmicutes	Clostridia	Clostridiales	Oscillospiraceae	Oscillibacter
TRUE	TRUE	GMGESNPVTGNTCDNVK	root
TRUE	FALSE	GSQFVQPLLEFSGACAGCGETPYAK	Eubacterium	Bacteria	Firmicutes	Clostridia	Clostridiales	Eubacteriaceae	Eubacterium
TRUE	TRUE	LDLSNLSAYDQGCNEEFQHAMK	Clostridium	Bacteria	Firmicutes	Clostridia	Clostridiales	Clostridiaceae	Clostridium
TRUE	FALSE	LGWSQEEVDEK	Bacteroides	Bacteria	Bacteroidetes	Bacteroidia	Bacteroidales	Bacteroidaceae	Bacteroides
TRUE	FALSE	LLDQYNAFVPTQLAEK	Bifidobacterium	Bacteria	Actinobacteria	Actinobacteria	Bifidobacteriales	Bifidobacteriaceae	Bifidobacterium
TRUE	TRUE	LTVLDSGDTDLLPGELVDQAR	Bifidobacterium	Bacteria	Actinobacteria	Actinobacteria	Bifidobacteriales	Bifidobacteriaceae	Bifidobacterium
TRUE	FALSE	MDFGLSK	root
TRUE	FALSE	MLPVYGVDALPEALVK	Fusobacterium mortiferum	Bacteria	Fusobacteria	Fusobacteriia	Fusobacteriales	Fusobacteriaceae	Fusobacterium	Fusobacterium mortiferum
TRUE	FALSE	NAEVYYNGVEADDVAVSK	Oscillibacter	Bacteria	Firmicutes	Clostridia	Clostridiales	Oscillospiraceae	Oscillibacter
TRUE	TRUE	NLGSLADMAR	Prevotella copri	Bacteria	Bacteroidetes	Bacteroidia	Bacteroidales	Prevotellaceae	Prevotella	Prevotella copri
TRUE	FALSE	NTLDLAGVVMLHK	Faecalibacterium prausnitzii	Bacteria	Firmicutes	Clostridia	Clostridiales	Ruminococcaceae	Faecalibacterium	Faecalibacterium prausnitzii
TRUE	FALSE	QFEVLSTNGDTFLGGEDFDQR	root
TRUE	FALSE	QLLADAEEAVR	Prevotella	Bacteria	Bacteroidetes	Bacteroidia	Bacteroidales	Prevotellaceae	Prevotella
TRUE	TRUE	VDLLDAAQMLVK	Prevotella copri	Bacteria	Bacteroidetes	Bacteroidia	Bacteroidales	Prevotellaceae	Prevotella	Prevotella copri
TRUE	TRUE	VGGGDSFGGGLLYSLLTGK	Clostridiales	Bacteria	Firmicutes	Clostridia	Clostridiales
FALSE	TRUE	VNENYELGMLTEEER	Bifidobacterium	Bacteria	Actinobacteria	Actinobacteria	Bifidobacteriales	Bifidobacteriaceae	Bifidobacterium
TRUE	TRUE	VPTLDVSVVDLTCVLEKPATYDELK	Clostridium	Bacteria	Firmicutes	Clostridia	Clostridiales	Clostridiaceae	Clostridium
TRUE	TRUE	VVLSAPAGNDLPTLVYNVNHETLK	Firmicutes	Bacteria	Firmicutes
TRUE	TRUE	VVLSAPAGNDLPTLVYNVNHETLSK	[Ruminococcus] torques	Bacteria	Firmicutes	Clostridia	Clostridiales	Lachnospiraceae	Blautia	[Ruminococcus] torques
TRUE	TRUE	VVMVENYNVTK	Firmicutes	Bacteria	Firmicutes
TRUE	TRUE	VVPQLMPLLEVLDDK	Clostridiales	Bacteria	Firmicutes	Clostridia	Clostridiales
TRUE	TRUE	WAGGMLTNFPTLR	Bacteroidia	Bacteria	Bacteroidetes	Bacteroidia
TRUE	TRUE	YFEQLLDK	Bacteria	Bacteria
TRUE	TRUE	AAVAAMNDGDVVLLQNTR	Clostridiales	Bacteria	Firmicutes	Clostridia	Clostridiales
TRUE	FALSE	AAVAAMNNGDVVLLQNTR	Faecalibacterium prausnitzii	Bacteria	Firmicutes	Clostridia	Clostridiales	Ruminococcaceae	Faecalibacterium	Faecalibacterium prausnitzii
TRUE	TRUE	AAVAAMQDGDVVLLQNTR	Ruminococcaceae	Bacteria	Firmicutes	Clostridia	Clostridiales	Ruminococcaceae
TRUE	TRUE	AAVAGLAMGLVK	root
TRUE	FALSE	AAVDLALYDLK	Bacteria	Bacteria
TRUE	FALSE	AAVDNSFNVLR	Bacteroides	Bacteria	Bacteroidetes	Bacteroidia	Bacteroidales	Bacteroidaceae	Bacteroides
TRUE	FALSE	AAVDQAVSALDAGQQPALVTR	Oscillibacter	Bacteria	Firmicutes	Clostridia	Clostridiales	Oscillospiraceae	Oscillibacter
TRUE	FALSE	AAVEEGLLSGGGSAYLHCLPEVEK	Eubacterium	Bacteria	Firmicutes	Clostridia	Clostridiales	Eubacteriaceae	Eubacterium
TRUE	FALSE	AAVEEGLVAGGGTATLNALPAVDK	Ruminococcaceae	Bacteria	Firmicutes	Clostridia	Clostridiales	Ruminococcaceae
TRUE	FALSE	AAVEEGLVPGGGTALLR	root
TRUE	FALSE	AAVEEGVLAGGGSAYLHAMK	Clostridiaceae	Bacteria	Firmicutes	Clostridia	Clostridiales	Clostridiaceae
TRUE	TRUE	AAVENGWLAQDYQVGQTGK	Clostridiales	Bacteria	Firmicutes	Clostridia	Clostridiales
TRUE	TRUE	AAVETGADAAGR	Clostridiales	Bacteria	Firmicutes	Clostridia	Clostridiales
TRUE	TRUE	AAVGAVGGTLSDSWLDYLR	Ruminococcus	Bacteria	Firmicutes	Clostridia	Clostridiales	Ruminococcaceae	Ruminococcus
TRUE	FALSE	AAVLVPDGFLFGADNTK	Bacteroidales	Bacteria	Bacteroidetes	Bacteroidia	Bacteroidales
TRUE	TRUE	AAVPSGASTGLFEACELR	Butyricicoccus pullicaecorum	Bacteria	Firmicutes	Clostridia	Clostridiales	Clostridiaceae	Butyricicoccus	Butyricicoccus pullicaecorum
TRUE	FALSE	AAVWAGANFDK	Faecalibacterium prausnitzii	Bacteria	Firmicutes	Clostridia	Clostridiales	Ruminococcaceae	Faecalibacterium	Faecalibacterium prausnitzii
TRUE	FALSE	AAYEMQGPVYLR	Faecalibacterium prausnitzii	Bacteria	Firmicutes	Clostridia	Clostridiales	Ruminococcaceae	Faecalibacterium	Faecalibacterium prausnitzii
TRUE	FALSE	AAYFCTNDAHTEPLLK	Oscillibacter	Bacteria	Firmicutes	Clostridia	Clostridiales	Oscillospiraceae	Oscillibacter
TRUE	FALSE	ACCCSDSFSCEYTR	Faecalibacterium prausnitzii	Bacteria	Firmicutes	Clostridia	Clostridiales	Ruminococcaceae	Faecalibacterium	Faecalibacterium prausnitzii
TRUE	FALSE	ACEEEFGVSAAAGVVVAAAGADGAGAAEEK	Clostridiales	Bacteria	Firmicutes	Clostridia	Clostridiales
TRUE	FALSE	ACEGLDNLTVQPLVTK	Clostridiales	Bacteria	Firmicutes	Clostridia	Clostridiales
TRUE	FALSE	ACFEPSLDYCVVK	root
TRUE	TRUE	ACGGSDTLATGYLLSK	Firmicutes	Bacteria	Firmicutes
TRUE	TRUE	ACGLSGLLEEVNPFNQPGVEAYK	Prevotella copri	Bacteria	Bacteroidetes	Bacteroidia	Bacteroidales	Prevotellaceae	Prevotella	Prevotella copri
TRUE	TRUE	ACTLEGPVLLAVGNAPTALVR	Phascolarctobacterium succinatutens	Bacteria	Firmicutes	Negativicutes	Acidaminococcales	Acidaminococcaceae	Phascolarctobacterium	Phascolarctobacterium succinatutens
TRUE	TRUE	ACVDECPVDCLYEGSR	Actinobacteria	Bacteria	Actinobacteria	Actinobacteria
TRUE	TRUE	ACYFGDGVYEATLAK	Clostridium	Bacteria	Firmicutes	Clostridia	Clostridiales	Clostridiaceae	Clostridium
TRUE	FALSE	ADAALAELK	root
TRUE	FALSE	ADAAYQFLEYANHGDGVATR	Bifidobacterium	Bacteria	Actinobacteria	Actinobacteria	Bifidobacteriales	Bifidobacteriaceae	Bifidobacterium
TRUE	FALSE	ADADLAMDAAACLGCGACAAACK	Parabacteroides merdae	Bacteria	Bacteroidetes	Bacteroidia	Bacteroidales	Tannerellaceae	Parabacteroides	Parabacteroides merdae
TRUE	FALSE	ADAEFKPVDSDNLPDGWMGLDLGEK	Clostridiales	Bacteria	Firmicutes	Clostridia	Clostridiales
TRUE	TRUE	ADAFAALVAAYDNLTTAVGK	Oscillibacter	Bacteria	Firmicutes	Clostridia	Clostridiales	Oscillospiraceae	Oscillibacter
TRUE	FALSE	ADAQTFNTFYR	Desulfovibrionaceae	Bacteria	Proteobacteria	Deltaproteobacteria	Desulfovibrionales	Desulfovibrionaceae
TRUE	FALSE	ADATQAELDAAADAVLAELSK	Ruminococcus	Bacteria	Firmicutes	Clostridia	Clostridiales	Ruminococcaceae	Ruminococcus
TRUE	FALSE	ADAVLSENEQVK	Clostridiales	Bacteria	Firmicutes	Clostridia	Clostridiales
TRUE	FALSE	ADAVNAVLGQLYAR	Alistipes putredinis	Bacteria	Bacteroidetes	Bacteroidia	Bacteroidales	Rikenellaceae	Alistipes	Alistipes putredinis
TRUE	FALSE	ADAVVLDEQPALAFVK	[Eubacterium] eligens	Bacteria	Firmicutes	Clostridia	Clostridiales	Eubacteriaceae	Eubacterium	[Eubacterium] eligens
TRUE	FALSE	ADDVNWVLPHEANLR	Prevotella copri	Bacteria	Bacteroidetes	Bacteroidia	Bacteroidales	Prevotellaceae	Prevotella	Prevotella copri
TRUE	FALSE	ADEALAAGADFVGAEELLPK	Clostridiales	Bacteria	Firmicutes	Clostridia	Clostridiales
TRUE	TRUE	ADEAQAAGADYVGAEDLVAK	Eubacterium	Bacteria	Firmicutes	Clostridia	Clostridiales	Eubacteriaceae	Eubacterium
TRUE	FALSE	ADELAVNLLR	Eubacterium	Bacteria	Firmicutes	Clostridia	Clostridiales	Eubacteriaceae	Eubacterium
TRUE	TRUE	ADEQLLDLGDASAQELAELLK	root
TRUE	FALSE	ADFVACHNPSYLVK	Bacteria	Bacteria
TRUE	FALSE	ADFVELDDPLGPFGNK	Clostridiales	Bacteria	Firmicutes	Clostridia	Clostridiales
TRUE	FALSE	ADGFEFGLTCAPVLDDGETR	Gemmiger formicilis	Bacteria	Firmicutes	Clostridia	Clostridiales	Ruminococcaceae	Gemmiger	Gemmiger formicilis
TRUE	TRUE	ADGFEWGFTALPAVK	Clostridiales	Bacteria	Firmicutes	Clostridia	Clostridiales
TRUE	FALSE	ADGFFQSDAEAQQWMDTYK	Bacteroidales	Bacteria	Bacteroidetes	Bacteroidia	Bacteroidales
TRUE	TRUE	ADGLGSTDALK	Clostridiales	Bacteria	Firmicutes	Clostridia	Clostridiales
TRUE	TRUE	ADGLSSTDALK	Clostridiales	Bacteria	Firmicutes	Clostridia	Clostridiales
TRUE	TRUE	ADGLTGEVLLQNLESR	Bacteria	Bacteria
TRUE	FALSE	ADGTSYEACLNTHGAPLGGDAYVNTLK	Prevotella copri	Bacteria	Bacteroidetes	Bacteroidia	Bacteroidales	Prevotellaceae	Prevotella	Prevotella copri
TRUE	FALSE	AGVHSGDSLAVYPPQTLSSK	Selenomonadaceae	Bacteria	Firmicutes	Negativicutes	Selenomonadales	Selenomonadaceae
TRUE	TRUE	DEDAPLFDVADYGLVGDLK	Clostridiales	Bacteria	Firmicutes	Clostridia	Clostridiales
TRUE	FALSE	DYTTMTNDELLAALK	Firmicutes	Bacteria	Firmicutes
TRUE	TRUE	ELLTAAGYTQDDLK	Faecalibacterium prausnitzii	Bacteria	Firmicutes	Clostridia	Clostridiales	Ruminococcaceae	Faecalibacterium	Faecalibacterium prausnitzii
TRUE	TRUE	ETGVPVTVVTAASGQYETTLMSEMEK	Faecalibacterium prausnitzii	Bacteria	Firmicutes	Clostridia	Clostridiales	Ruminococcaceae	Faecalibacterium	Faecalibacterium prausnitzii
TRUE	TRUE	FADVACAGPLLAAELDALGK	root
TRUE	TRUE	FGCSGPAWDLLK	Faecalibacterium prausnitzii	Bacteria	Firmicutes	Clostridia	Clostridiales	Ruminococcaceae	Faecalibacterium	Faecalibacterium prausnitzii
TRUE	FALSE	FTMAVSPLDCMGCTNCVK	Collinsella aerofaciens	Bacteria	Actinobacteria	Coriobacteriia	Coriobacteriales	Coriobacteriaceae	Collinsella	Collinsella aerofaciens
TRUE	FALSE	GAEAFQALYGEDMVK	Oscillibacter	Bacteria	Firmicutes	Clostridia	Clostridiales	Oscillospiraceae	Oscillibacter
TRUE	FALSE	GEAYTVYTNTPVGGAMR	Clostridiales	Bacteria	Firmicutes	Clostridia	Clostridiales
TRUE	TRUE	GTYLDNYK	root
TRUE	FALSE	GVGMSLFSYK	Clostridiales	Bacteria	Firmicutes	Clostridia	Clostridiales
TRUE	TRUE	LAMENVETPTALLFSR	Prevotellaceae	Bacteria	Bacteroidetes	Bacteroidia	Bacteroidales	Prevotellaceae
TRUE	TRUE	LGNAGSTTDASALDAFYK	root
TRUE	TRUE	LLDEGLLDTK	Bifidobacterium	Bacteria	Actinobacteria	Actinobacteria	Bifidobacteriales	Bifidobacteriaceae	Bifidobacterium
TRUE	FALSE	LLGHFSLSSSEEK	Clostridiales	Bacteria	Firmicutes	Clostridia	Clostridiales
TRUE	TRUE	LLLGEVTVVDESEPFAHEK	root
TRUE	FALSE	LQVTSPDALSHQVK	Faecalibacterium prausnitzii	Bacteria	Firmicutes	Clostridia	Clostridiales	Ruminococcaceae	Faecalibacterium	Faecalibacterium prausnitzii
TRUE	TRUE	LYAYLSDGAVEEELSQGVGR	Prevotella copri	Bacteria	Bacteroidetes	Bacteroidia	Bacteroidales	Prevotellaceae	Prevotella	Prevotella copri
TRUE	TRUE	LYFEPLTTEDVLNLLDK	Selenomonadaceae	Bacteria	Firmicutes	Negativicutes	Selenomonadales	Selenomonadaceae
TRUE	TRUE	MAVAESGMGLVEDK	root
TRUE	TRUE	MTHLSTGGGASLEYLEGK	Bacteria	Bacteria
TRUE	TRUE	NEYYGLNALYETWYNK	root
TRUE	TRUE	NMFALLNKPGYEAESK	Bacteria	Bacteria
TRUE	FALSE	NPEGVEFPLFDDGTVLK	Bilophila wadsworthia	Bacteria	Proteobacteria	Deltaproteobacteria	Desulfovibrionales	Desulfovibrionaceae	Bilophila	Bilophila wadsworthia
TRUE	TRUE	NWGFELPEDATK	Oscillibacter	Bacteria	Firmicutes	Clostridia	Clostridiales	Oscillospiraceae	Oscillibacter
TRUE	FALSE	QLVAGAADMEK	Bacteroidales	Bacteria	Bacteroidetes	Bacteroidia	Bacteroidales
TRUE	TRUE	QWGSVTPGHPELDLQR	Prevotella copri	Bacteria	Bacteroidetes	Bacteroidia	Bacteroidales	Prevotellaceae	Prevotella	Prevotella copri
TRUE	FALSE	QYNPGTQPFLK	Clostridiales	Bacteria	Firmicutes	Clostridia	Clostridiales
TRUE	FALSE	SNYFLGNVEEGLK	Clostridiales	Bacteria	Firmicutes	Clostridia	Clostridiales
TRUE	FALSE	TALLNAASVASLLLTTECALSEKPEPK	Desulfovibrio piger	Bacteria	Proteobacteria	Deltaproteobacteria	Desulfovibrionales	Desulfovibrionaceae	Desulfovibrio	Desulfovibrio piger
TRUE	FALSE	TELDSYECR	Bacteria	Bacteria
TRUE	TRUE	TVVFADDDNVVGENAK	Faecalibacterium prausnitzii	Bacteria	Firmicutes	Clostridia	Clostridiales	Ruminococcaceae	Faecalibacterium	Faecalibacterium prausnitzii
TRUE	FALSE	VLFNDSLNTTLAR	Bacteroides	Bacteria	Bacteroidetes	Bacteroidia	Bacteroidales	Bacteroidaceae	Bacteroides
TRUE	FALSE	VNQLGSLTETLDALQMANR	Firmicutes	Bacteria	Firmicutes
TRUE	FALSE	YNFDALLNYSK	Bacteroidales	Bacteria	Bacteroidetes	Bacteroidia	Bacteroidales
TRUE	TRUE	YPLADYALTPDMALVDANLVMDMPK	root
TRUE	TRUE	ADHPFLFCLK	root
TRUE	FALSE	ADLAEENLDALAK	Clostridiales	Bacteria	Firmicutes	Clostridia	Clostridiales
TRUE	FALSE	ADLATADLNR	Bacteria	Bacteria
TRUE	FALSE	ADLDYALAEALTK	Bacteria	Bacteria
TRUE	TRUE	ADLFAAGDHLDATALSK	Blautia	Bacteria	Firmicutes	Clostridia	Clostridiales	Lachnospiraceae	Blautia
TRUE	FALSE	ADLGDFLGVEGEVMR	Bacteria	Bacteria
TRUE	TRUE	ADLLMLLLNDELQAK	Firmicutes	Bacteria	Firmicutes
TRUE	TRUE	ADLLVLSGAEGGTGASPASSMR	Bacteroidales	Bacteria	Bacteroidetes	Bacteroidia	Bacteroidales
TRUE	FALSE	ADLSSTLGGELYNPFK	Bacteroides coprophilus	Bacteria	Bacteroidetes	Bacteroidia	Bacteroidales	Bacteroidaceae	Bacteroides	Bacteroides coprophilus
TRUE	TRUE	ADLVQDLADLKPGLFR	Prevotella copri	Bacteria	Bacteroidetes	Bacteroidia	Bacteroidales	Prevotellaceae	Prevotella	Prevotella copri
TRUE	FALSE	ADNCPDDLELHRPYLDAVTLK	Lachnospiraceae	Bacteria	Firmicutes	Clostridia	Clostridiales	Lachnospiraceae
TRUE	TRUE	ADNLAVWLLK	Bacteria	Bacteria
TRUE	TRUE	ADNLGVWLLHEFLTDLK	Clostridiales	Bacteria	Firmicutes	Clostridia	Clostridiales
TRUE	FALSE	ADPYFVNDETHVK	Bacteria	Bacteria
TRUE	TRUE	ADQLNVGVFSDAASMLQGK	Bacteroides plebeius	Bacteria	Bacteroidetes	Bacteroidia	Bacteroidales	Bacteroidaceae	Bacteroides	Bacteroides plebeius
TRUE	TRUE	ADQPFLMPVEDVFTLTGR	Clostridiales	Bacteria	Firmicutes	Clostridia	Clostridiales
TRUE	TRUE	ADQVDDPELLELVEMDVR	Ruminococcus callidus	Bacteria	Firmicutes	Clostridia	Clostridiales	Ruminococcaceae	Ruminococcus	Ruminococcus callidus
TRUE	FALSE	ADSVANYLVAK	Pasteurellaceae	Bacteria	Proteobacteria	Gammaproteobacteria	Pasteurellales	Pasteurellaceae
TRUE	TRUE	ADTEALTKPLYELSAELYK	Phascolarctobacterium succinatutens	Bacteria	Firmicutes	Negativicutes	Acidaminococcales	Acidaminococcaceae	Phascolarctobacterium	Phascolarctobacterium succinatutens
TRUE	FALSE	ADTFGDDGLK	Bacteroides	Bacteria	Bacteroidetes	Bacteroidia	Bacteroidales	Bacteroidaceae	Bacteroides
TRUE	FALSE	ADTGVWSAFVPGLAEGDLYK	Faecalibacterium prausnitzii	Bacteria	Firmicutes	Clostridia	Clostridiales	Ruminococcaceae	Faecalibacterium	Faecalibacterium prausnitzii
TRUE	FALSE	ADTYLYGVSTWDGR	Bacteroides massiliensis	Bacteria	Bacteroidetes	Bacteroidia	Bacteroidales	Bacteroidaceae	Bacteroides	Bacteroides massiliensis
TRUE	FALSE	ADVALVDADGKPVADAK	Bacteroides vulgatus	Bacteria	Bacteroidetes	Bacteroidia	Bacteroidales	Bacteroidaceae	Bacteroides	Bacteroides vulgatus
TRUE	TRUE	ADVAPSNLALVGR	Proteobacteria	Bacteria	Proteobacteria
TRUE	FALSE	ADVGPVDLLVNNAGLMK	Faecalibacterium prausnitzii	Bacteria	Firmicutes	Clostridia	Clostridiales	Ruminococcaceae	Faecalibacterium	Faecalibacterium prausnitzii
TRUE	TRUE	ADVLGFVDRPSSALLGR	Bifidobacterium pseudocatenulatum	Bacteria	Actinobacteria	Actinobacteria	Bifidobacteriales	Bifidobacteriaceae	Bifidobacterium	Bifidobacterium pseudocatenulatum
TRUE	FALSE	ADVLGLDVVAGSVDGYEK	Roseburia inulinivorans	Bacteria	Firmicutes	Clostridia	Clostridiales	Lachnospiraceae	Roseburia	Roseburia inulinivorans
TRUE	FALSE	ADVTLACMPVPLEEASR	Clostridiales	Bacteria	Firmicutes	Clostridia	Clostridiales
TRUE	FALSE	ADVTVVCTTCDNPSELER	Clostridiales	Bacteria	Firmicutes	Clostridia	Clostridiales
TRUE	FALSE	ADWLYELPQWK	Clostridiales	Bacteria	Firmicutes	Clostridia	Clostridiales
TRUE	FALSE	ADWLYGLPQWDK	Clostridiales	Bacteria	Firmicutes	Clostridia	Clostridiales
TRUE	TRUE	ADWLYNLPQWDK	Clostridiales	Bacteria	Firmicutes	Clostridia	Clostridiales
TRUE	FALSE	AEAAAMLPVLEALTADQLHY	Faecalibacterium prausnitzii	Bacteria	Firmicutes	Clostridia	Clostridiales	Ruminococcaceae	Faecalibacterium	Faecalibacterium prausnitzii
TRUE	TRUE	AEAAPAATGGGLPGMLPWPK	Bacteria	Bacteria
TRUE	FALSE	AEALAASLGDNTNWR	Bifidobacterium	Bacteria	Actinobacteria	Actinobacteria	Bifidobacteriales	Bifidobacteriaceae	Bifidobacterium
TRUE	FALSE	AEATDVANALFQGTSATMLSGETAAGK	Clostridiales	Bacteria	Firmicutes	Clostridia	Clostridiales
TRUE	FALSE	AEAYGPVTQGLGAPVNDLSR	Lachnospira	Bacteria	Firmicutes	Clostridia	Clostridiales	Lachnospiraceae	Lachnospira
TRUE	FALSE	AECPTGWSDWNATLELVAAAGK	Lachnospiraceae	Bacteria	Firmicutes	Clostridia	Clostridiales	Lachnospiraceae
TRUE	FALSE	AEDDTMMDAFK	Firmicutes	Bacteria	Firmicutes
TRUE	FALSE	AEDLNSFDK	Collinsella aerofaciens	Bacteria	Actinobacteria	Coriobacteriia	Coriobacteriales	Coriobacteriaceae	Collinsella	Collinsella aerofaciens
TRUE	TRUE	AEDMDALMAWFK	Phascolarctobacterium succinatutens	Bacteria	Firmicutes	Negativicutes	Acidaminococcales	Acidaminococcaceae	Phascolarctobacterium	Phascolarctobacterium succinatutens
TRUE	FALSE	AEDPNAEYGGYR	Bacteroides stercoris	Bacteria	Bacteroidetes	Bacteroidia	Bacteroidales	Bacteroidaceae	Bacteroides	Bacteroides stercoris
TRUE	TRUE	AEEAAEMALSSPLLEDLDLSGAR	root
TRUE	FALSE	AEELLGAVENK	Clostridiales	Bacteria	Firmicutes	Clostridia	Clostridiales
TRUE	FALSE	AEELSRPLEELGGASLADALLAPTR	Collinsella aerofaciens	Bacteria	Actinobacteria	Coriobacteriia	Coriobacteriales	Coriobacteriaceae	Collinsella	Collinsella aerofaciens
TRUE	FALSE	AEEQGFEVYTAAEAAK	Clostridiales	Bacteria	Firmicutes	Clostridia	Clostridiales
TRUE	FALSE	AEGEALDLAHGMTFAEPMK	Collinsella aerofaciens	Bacteria	Actinobacteria	Coriobacteriia	Coriobacteriales	Coriobacteriaceae	Collinsella	Collinsella aerofaciens
TRUE	FALSE	AEGGLATVALVGENMK	Bacteroides	Bacteria	Bacteroidetes	Bacteroidia	Bacteroidales	Bacteroidaceae	Bacteroides
TRUE	FALSE	AEGVNSWHTNEEDHNGYTGTNSR	[Clostridium] clostridioforme	Bacteria	Firmicutes	Clostridia	Clostridiales	Lachnospiraceae	Lachnoclostridium	[Clostridium] clostridioforme
TRUE	TRUE	AEHHSVLLPFQELAVR	Bifidobacterium pseudocatenulatum	Bacteria	Actinobacteria	Actinobacteria	Bifidobacteriales	Bifidobacteriaceae	Bifidobacterium	Bifidobacterium pseudocatenulatum
TRUE	FALSE	AELDGEMGDSHVGLQAR	Bacteria	Bacteria
TRUE	FALSE	AELEGEMGDSHVGLQAR	root
TRUE	FALSE	AELGDHDENLSFEQSVDHLEK	Clostridiales	Bacteria	Firmicutes	Clostridia	Clostridiales
TRUE	TRUE	ANCGDGNMYDDVLR	Clostridium	Bacteria	Firmicutes	Clostridia	Clostridiales	Clostridiaceae	Clostridium
TRUE	TRUE	AVAAALEQMPR	Bacteria	Bacteria
TRUE	FALSE	DLEQLVGLQTDEPLK	Firmicutes	Bacteria	Firmicutes
TRUE	TRUE	DVDDSDLGLK	Clostridiales	Bacteria	Firmicutes	Clostridia	Clostridiales
TRUE	FALSE	EAMAMGADDALLVTDR	Clostridiales	Bacteria	Firmicutes	Clostridia	Clostridiales
TRUE	TRUE	ENLVMSLTEYLGR	Prevotella	Bacteria	Bacteroidetes	Bacteroidia	Bacteroidales	Prevotellaceae	Prevotella
TRUE	TRUE	ETTNVFSQQAVAMAK	Collinsella aerofaciens	Bacteria	Actinobacteria	Coriobacteriia	Coriobacteriales	Coriobacteriaceae	Collinsella	Collinsella aerofaciens
TRUE	FALSE	EYQWSNADVEGAK	Lachnospiraceae	Bacteria	Firmicutes	Clostridia	Clostridiales	Lachnospiraceae
TRUE	FALSE	FAVKPGDELVVSK	Bifidobacterium	Bacteria	Actinobacteria	Actinobacteria	Bifidobacteriales	Bifidobacteriaceae	Bifidobacterium
TRUE	FALSE	GGLEPLNFQTAADQAR	root
TRUE	TRUE	HLATNAVLFFGR	root
TRUE	TRUE	LALYGLDQLLAWK	Clostridium	Bacteria	Firmicutes	Clostridia	Clostridiales	Clostridiaceae	Clostridium
TRUE	FALSE	LEGETNDYFAK	Prevotella	Bacteria	Bacteroidetes	Bacteroidia	Bacteroidales	Prevotellaceae	Prevotella
TRUE	FALSE	LMDWMVDEFK	Negativicutes	Bacteria	Firmicutes	Negativicutes
TRUE	TRUE	LTEAQAQELLDHFTMK	Clostridium	Bacteria	Firmicutes	Clostridia	Clostridiales	Clostridiaceae	Clostridium
TRUE	TRUE	LTEWTSSNVMEER	root
TRUE	FALSE	LVFQPDEEGFTGAK	Firmicutes	Bacteria	Firmicutes
TRUE	FALSE	MSELLDVGVK	Clostridiales	Bacteria	Firmicutes	Clostridia	Clostridiales
TRUE	FALSE	NENPDLTNALAHATCLTALDLK	Clostridiales	Bacteria	Firmicutes	Clostridia	Clostridiales
TRUE	TRUE	NKPHVNLGTLGHVDHGK	root
TRUE	FALSE	QALDGDTAQVGPQLAEHLGLPVLSYAADLK	Roseburia	Bacteria	Firmicutes	Clostridia	Clostridiales	Lachnospiraceae	Roseburia
TRUE	TRUE	QLGLGNEQWGPMYPER	Prevotella copri	Bacteria	Bacteroidetes	Bacteroidia	Bacteroidales	Prevotellaceae	Prevotella	Prevotella copri
TRUE	FALSE	TDLQLAQEAEMK	Clostridiales	Bacteria	Firmicutes	Clostridia	Clostridiales
TRUE	TRUE	TLDYAEAGDNVGVLLR	Firmicutes	Bacteria	Firmicutes
TRUE	FALSE	TNTVCVFLNQLR	Faecalibacterium prausnitzii	Bacteria	Firmicutes	Clostridia	Clostridiales	Ruminococcaceae	Faecalibacterium	Faecalibacterium prausnitzii
TRUE	TRUE	VLNLEGDADFVDYANLDK	Bacteria	Bacteria
TRUE	TRUE	VNLDPAESVAYLLGK	Roseburia	Bacteria	Firmicutes	Clostridia	Clostridiales	Lachnospiraceae	Roseburia
TRUE	TRUE	YVLSADLWPLLAK	Proteobacteria	Bacteria	Proteobacteria
TRUE	TRUE	ADALVAALTPGLK	Faecalibacterium prausnitzii	Bacteria	Firmicutes	Clostridia	Clostridiales	Ruminococcaceae	Faecalibacterium	Faecalibacterium prausnitzii
TRUE	TRUE	AEKPALEVFEEAMNNLMPVLEVK	Clostridiales	Bacteria	Firmicutes	Clostridia	Clostridiales
TRUE	TRUE	AELDFVEAK	Clostridiales	Bacteria	Firmicutes	Clostridia	Clostridiales
TRUE	FALSE	AELEAMPDSCTVAEASK	Ruminococcaceae	Bacteria	Firmicutes	Clostridia	Clostridiales	Ruminococcaceae
TRUE	TRUE	AELEDLLEETHEEEER	Prevotella copri	Bacteria	Bacteroidetes	Bacteroidia	Bacteroidales	Prevotellaceae	Prevotella	Prevotella copri
TRUE	FALSE	AELEDVLTATEK	Firmicutes	Bacteria	Firmicutes
TRUE	TRUE	AELENTDDVQAAAK	Clostridiales	Bacteria	Firmicutes	Clostridia	Clostridiales
TRUE	FALSE	AELESQTELFDK	Akkermansia muciniphila	Bacteria	Verrucomicrobia	Verrucomicrobiae	Verrucomicrobiales	Akkermansiaceae	Akkermansia	Akkermansia muciniphila
TRUE	FALSE	AELGDHDENLSYEQSVEYLEK	Clostridiales	Bacteria	Firmicutes	Clostridia	Clostridiales
TRUE	FALSE	AELLGLGQSLLYSLQNSK	Bacteria	Bacteria
TRUE	TRUE	AELLGLGQSLLYSLQSSK	Bacteria	Bacteria
TRUE	FALSE	AELLTALQPALAK	Firmicutes	Bacteria	Firmicutes
TRUE	TRUE	AELLTTHPQSSYELVK	Bacteroides plebeius	Bacteria	Bacteroidetes	Bacteroidia	Bacteroidales	Bacteroidaceae	Bacteroides	Bacteroides plebeius
TRUE	TRUE	AELNAENLEALEK	Blautia	Bacteria	Firmicutes	Clostridia	Clostridiales	Lachnospiraceae	Blautia
TRUE	TRUE	AELNTLTDADLDR	Bacteroides massiliensis	Bacteria	Bacteroidetes	Bacteroidia	Bacteroidales	Bacteroidaceae	Bacteroides	Bacteroides massiliensis
TRUE	FALSE	AELPALDLGSTLALVK	Clostridiales	Bacteria	Firmicutes	Clostridia	Clostridiales
TRUE	FALSE	AELPLFAEATQADAK	Dialister	Bacteria	Firmicutes	Negativicutes	Veillonellales	Veillonellaceae	Dialister
TRUE	FALSE	AELPLFAEATQSDAK	Bacteria	Bacteria
TRUE	FALSE	AELTPANADTVTR	Proteobacteria	Bacteria	Proteobacteria
TRUE	FALSE	AELVDLLEEVASCSDK	Bacteroides	Bacteria	Bacteroidetes	Bacteroidia	Bacteroidales	Bacteroidaceae	Bacteroides
TRUE	FALSE	AELVFTAEDGTETR	Bacteria	Bacteria
TRUE	FALSE	AELVSYDDLVASGSVAAAR	Megamonas funiformis	Bacteria	Firmicutes	Negativicutes	Selenomonadales	Selenomonadaceae	Megamonas	Megamonas funiformis
TRUE	FALSE	AELYPEVAPNTVNNFVSLVK	Clostridiales	Bacteria	Firmicutes	Clostridia	Clostridiales
TRUE	FALSE	AEPTMSTAEVLLSLLRPDR	Clostridiales	Bacteria	Firmicutes	Clostridia	Clostridiales
TRUE	FALSE	AEQALLEACEEK	Bacteroidia	Bacteria	Bacteroidetes	Bacteroidia
TRUE	FALSE	AESHTYTNPDEVEEFVTK	Fusobacterium mortiferum	Bacteria	Fusobacteria	Fusobacteriia	Fusobacteriales	Fusobacteriaceae	Fusobacterium	Fusobacterium mortiferum
TRUE	FALSE	AETHNFPTTVEPFNGASTGTGGELR	Bacteria	Bacteria
TRUE	TRUE	AETYDAAAAAVSPELLTHAGEALAALR	Bifidobacterium	Bacteria	Actinobacteria	Actinobacteria	Bifidobacteriales	Bifidobacteriaceae	Bifidobacterium
TRUE	TRUE	AEVGGEDVQTSTPSK	Bacteroides massiliensis	Bacteria	Bacteroidetes	Bacteroidia	Bacteroidales	Bacteroidaceae	Bacteroides	Bacteroides massiliensis
TRUE	FALSE	AEVGPVDLLVNNAGLMK	Clostridiales	Bacteria	Firmicutes	Clostridia	Clostridiales
TRUE	TRUE	AEVMELLNNVLFR	Firmicutes	Bacteria	Firmicutes
TRUE	FALSE	AEVVDQDLYNALDLVLDK	Firmicutes	Bacteria	Firmicutes
TRUE	FALSE	AEWMVVLSEVTGK	Bacteria	Bacteria
TRUE	TRUE	AEYLLPLYLDELLHADK	Ruminococcaceae	Bacteria	Firmicutes	Clostridia	Clostridiales	Ruminococcaceae
TRUE	TRUE	AFAEGLNLPLALVDK	Eubacterium	Bacteria	Firmicutes	Clostridia	Clostridiales	Eubacteriaceae	Eubacterium
TRUE	TRUE	AFAEQLVNLTVK	Bacteria	Bacteria
TRUE	TRUE	AFAGADTCATSSTLAAALEK	Firmicutes	Bacteria	Firmicutes
TRUE	FALSE	AFAGLLAR	Bacteria	Bacteria
TRUE	TRUE	AFAQVEGNTVALCDLK	Faecalibacterium prausnitzii	Bacteria	Firmicutes	Clostridia	Clostridiales	Ruminococcaceae	Faecalibacterium	Faecalibacterium prausnitzii
TRUE	FALSE	AFASTSEANVDGFLSK	Bacteroides	Bacteria	Bacteroidetes	Bacteroidia	Bacteroidales	Bacteroidaceae	Bacteroides
TRUE	FALSE	AFCAGGDLPFLETLADTAVK	Phascolarctobacterium	Bacteria	Firmicutes	Negativicutes	Acidaminococcales	Acidaminococcaceae	Phascolarctobacterium
TRUE	FALSE	AFELAPGQELVAQK	Roseburia faecis	Bacteria	Firmicutes	Clostridia	Clostridiales	Lachnospiraceae	Roseburia	Roseburia faecis
TRUE	FALSE	AFELSPDPMLAELQALVAPLEVK	Faecalibacterium prausnitzii	Bacteria	Firmicutes	Clostridia	Clostridiales	Ruminococcaceae	Faecalibacterium	Faecalibacterium prausnitzii
TRUE	TRUE	AFEPDWLVAMGGGSPLDAAK	Clostridiales	Bacteria	Firmicutes	Clostridia	Clostridiales
TRUE	FALSE	AFEPVAQSAGGAASTTGWYDGER	Bifidobacterium	Bacteria	Actinobacteria	Actinobacteria	Bifidobacteriales	Bifidobacteriaceae	Bifidobacterium
TRUE	FALSE	AFESLYETNPVTGEK	Prevotella copri	Bacteria	Bacteroidetes	Bacteroidia	Bacteroidales	Prevotellaceae	Prevotella	Prevotella copri
TRUE	FALSE	AFETLGEETCLSHLLNSPGNFTASK	Bacteria	Bacteria
TRUE	FALSE	AFEYGLTPLLCCGETLTQR	Lachnospira	Bacteria	Firmicutes	Clostridia	Clostridiales	Lachnospiraceae	Lachnospira
TRUE	TRUE	AFFSGSWSAADLK	Bifidobacterium	Bacteria	Actinobacteria	Actinobacteria	Bifidobacteriales	Bifidobacteriaceae	Bifidobacterium
TRUE	TRUE	AFFYLDDDPEYVSGAK	Bifidobacterium	Bacteria	Actinobacteria	Actinobacteria	Bifidobacteriales	Bifidobacteriaceae	Bifidobacterium
TRUE	FALSE	AFGCDLTYDYVK	Flavonifractor	Bacteria	Firmicutes	Clostridia	Clostridiales		Flavonifractor
TRUE	FALSE	AFGDLSENSEYDAAK	Collinsella aerofaciens	Bacteria	Actinobacteria	Coriobacteriia	Coriobacteriales	Coriobacteriaceae	Collinsella	Collinsella aerofaciens
TRUE	FALSE	AFGFDALSASLEQLDR	Bilophila wadsworthia	Bacteria	Proteobacteria	Deltaproteobacteria	Desulfovibrionales	Desulfovibrionaceae	Bilophila	Bilophila wadsworthia
TRUE	FALSE	AFGFQTLEVEDGNDLEALGK	Firmicutes	Bacteria	Firmicutes
TRUE	FALSE	AFGGSDTYATSYLLSQALK	Clostridiales	Bacteria	Firmicutes	Clostridia	Clostridiales
TRUE	FALSE	AFGMTVVAYDPFLKPEDFEK	Clostridiales	Bacteria	Firmicutes	Clostridia	Clostridiales
TRUE	TRUE	AFGNTYLEYQPDLGLGENFSLK	Bacteroides	Bacteria	Bacteroidetes	Bacteroidia	Bacteroidales	Bacteroidaceae	Bacteroides
TRUE	TRUE	AFHPEDSLLDVSGVK	Firmicutes	Bacteria	Firmicutes
TRUE	TRUE	AFLDNEPFAVLLGDDLVYNPEMPALK	Megamonas funiformis	Bacteria	Firmicutes	Negativicutes	Selenomonadales	Selenomonadaceae	Megamonas	Megamonas funiformis
TRUE	TRUE	AFLDVVGDELSK	[Eubacterium] hallii	Bacteria	Firmicutes	Clostridia	Clostridiales	Eubacteriaceae	Eubacterium	[Eubacterium] hallii
TRUE	FALSE	AFLDVVTDELK	Clostridiales	Bacteria	Firmicutes	Clostridia	Clostridiales
TRUE	FALSE	ALPTASDVVATLPMLDR	Bacteroides massiliensis	Bacteria	Bacteroidetes	Bacteroidia	Bacteroidales	Bacteroidaceae	Bacteroides	Bacteroides massiliensis
TRUE	TRUE	DFGLNEEEFK	Clostridiales	Bacteria	Firmicutes	Clostridia	Clostridiales
TRUE	FALSE	DMVDSAPSALK	Bacteroidales	Bacteria	Bacteroidetes	Bacteroidia	Bacteroidales
TRUE	TRUE	EHTGEGCYVYQSMQNAVLNLCR	Bifidobacterium pseudocatenulatum	Bacteria	Actinobacteria	Actinobacteria	Bifidobacteriales	Bifidobacteriaceae	Bifidobacterium	Bifidobacterium pseudocatenulatum
TRUE	TRUE	FQLEYMGSDNQK	Bacteroides	Bacteria	Bacteroidetes	Bacteroidia	Bacteroidales	Bacteroidaceae	Bacteroides
TRUE	TRUE	GDQAEQTNQLQNFLTQK	Clostridiales	Bacteria	Firmicutes	Clostridia	Clostridiales
TRUE	TRUE	GLADELGEYGADK	Clostridium	Bacteria	Firmicutes	Clostridia	Clostridiales	Clostridiaceae	Clostridium
TRUE	TRUE	LAGAWVPGQADSLLR	Firmicutes	Bacteria	Firmicutes
TRUE	FALSE	LGFGWNDVHALNPR	Bifidobacterium pseudocatenulatum	Bacteria	Actinobacteria	Actinobacteria	Bifidobacteriales	Bifidobacteriaceae	Bifidobacterium	Bifidobacterium pseudocatenulatum
TRUE	FALSE	LLEEAGWK	Bacteria	Bacteria
TRUE	TRUE	LPCVVALNAFPTDTK	Bacteria	Bacteria
TRUE	FALSE	LPLGDQTLSAK	Bacteroidales	Bacteria	Bacteroidetes	Bacteroidia	Bacteroidales
TRUE	FALSE	LVATGTDLVK	Ruminococcaceae	Bacteria	Firmicutes	Clostridia	Clostridiales	Ruminococcaceae
TRUE	FALSE	NNLLPAAWMQEAVNR	[Eubacterium] hallii	Bacteria	Firmicutes	Clostridia	Clostridiales	Eubacteriaceae	Eubacterium	[Eubacterium] hallii
TRUE	TRUE	NVDYNVLDGLGTR	Dialister succinatiphilus	Bacteria	Firmicutes	Negativicutes	Veillonellales	Veillonellaceae	Dialister	Dialister succinatiphilus
TRUE	TRUE	QEWAENGLAK	Faecalibacterium prausnitzii	Bacteria	Firmicutes	Clostridia	Clostridiales	Ruminococcaceae	Faecalibacterium	Faecalibacterium prausnitzii
TRUE	FALSE	QSGTYQGEELLETANK	Clostridium	Bacteria	Firmicutes	Clostridia	Clostridiales	Clostridiaceae	Clostridium
TRUE	FALSE	SFVEPAPYGMVK	Prevotella copri	Bacteria	Bacteroidetes	Bacteroidia	Bacteroidales	Prevotellaceae	Prevotella	Prevotella copri
TRUE	TRUE	SLAEHLASDLGLALGK	Eubacterium	Bacteria	Firmicutes	Clostridia	Clostridiales	Eubacteriaceae	Eubacterium
TRUE	TRUE	STSFTNPYWWAEHNEYLQHTNR	Bacteroides	Bacteria	Bacteroidetes	Bacteroidia	Bacteroidales	Bacteroidaceae	Bacteroides
TRUE	TRUE	TALGLGLDAFAR	Bifidobacterium	Bacteria	Actinobacteria	Actinobacteria	Bifidobacteriales	Bifidobacteriaceae	Bifidobacterium
TRUE	FALSE	TELVAALAEQTELSK	Ruminococcus	Bacteria	Firmicutes	Clostridia	Clostridiales	Ruminococcaceae	Ruminococcus
TRUE	FALSE	VADFVSLHVPLTPETK	Clostridium	Bacteria	Firmicutes	Clostridia	Clostridiales	Clostridiaceae	Clostridium
TRUE	TRUE	VSYLMLQGDPENVDAQYR	Clostridiales	Bacteria	Firmicutes	Clostridia	Clostridiales
TRUE	FALSE	VYAGLAEELSK	Clostridium	Bacteria	Firmicutes	Clostridia	Clostridiales	Clostridiaceae	Clostridium
TRUE	FALSE	YDYQEVMCPPLGNK	Bacteria	Bacteria
TRUE	FALSE	YFLVSENVEAK	Firmicutes	Bacteria	Firmicutes
TRUE	TRUE	YLDMLPAYDPEFFR	Firmicutes	Bacteria	Firmicutes
TRUE	FALSE	AFLANEGFLELETPMLTK	Firmicutes	Bacteria	Firmicutes
TRUE	FALSE	AFLDDYVLGQDQAK	Bacteria	Bacteria
[truncated: 95,201 more rows]
