# Supplementary material for: Metaproteomics characterizes human gut microbiome function in colorectal cancer
Source: NPJ Biofilms Microbiomes. 2020 Mar 24;6:14. doi: 10.1038/s41522-020-0123-4 (PMC7093434; doi:10.1038/s41522-020-0123-4)
Supplement: Supplementary file 4 — Supplementary Data 3 [file 41522_2020_123_MOESM4_ESM.xlsx]

## Sheet: ProteinGroups
ProteinGroup	H1 Quantity	H2 Quantity	H3 Quantity	H4 Quantity	H5 Quantity	H6 Quantity	H7 Quantity	H8 Quantity	H9 Quantity	H10 Quantity	H11 Quantity	H12 Quantity	H13 Quantity	H14 Quantity	P1 Quantity	P2 Quantity	P3 Quantity	P4 Quantity	P5 Quantity	P6 Quantity	P7 Quantity	P8 Quantity	P9 Quantity	P10 Quantity	P11 Quantity	P12 Quantity	P13 Quantity	P14 Quantity
AAB40143.1;SRS015065.6689-T1-C;WP_049702145.1	Filtered	1.859e+06	37846.4	1.30545e+06	106155	522061	Filtered	83030.1	158136	12607145	31238	35776.3	1.78955e+06	707617	1.5087e+06	Filtered	185796	578190	Filtered	2.06963e+06	3412602	39630.9	1.18823e+06	Filtered	2.91997e+06	334616	Filtered	48325.8
AAK21274.1;EUL45907.1;WP_015365628.1;WP_032723145.1;WP_047041619.1;WP_063423483.1	Filtered	Filtered	Filtered	Filtered	Filtered	Filtered	270436	565160	Filtered	Filtered	Filtered	Filtered	Filtered	Filtered	Filtered	273164	Filtered	Filtered	Filtered	Filtered	Filtered	Filtered	Filtered	Filtered	Filtered	Filtered	Filtered	Filtered
AAN79846.1;ADD55957.1;OCY93812.1;SRS017191.157261-T1-C;WP_001298479.1;WP_001366222.1;WP_001639409.1;WP_001651825.1;WP_004984573.1;WP_021522693.1;WP_024242623.1;WP_032225411.1;WP_033800836.1;WP_042005269.1;WP_044698318.1;WP_044700452.1;WP_044706969.1;WP_052967607.1;WP_053003436.1;WP_053265037.1;WP_053295032.1;WP_054194259.1;WP_065106202.1;WP_065220869.1;WP_069199403.1;WP_077531864.1	Filtered	Filtered	Filtered	Filtered	Filtered	Filtered	Filtered	Filtered	Filtered	Filtered	Filtered	96951.5	Filtered	Filtered	Filtered	Filtered	Filtered	Filtered	Filtered	Filtered	Filtered	Filtered	Filtered	Filtered	Filtered	172833	Filtered	Filtered
AAN83233.1;SRS012902.31848-T1-C;WP_001295263.1;WP_001355341.1;WP_001569306.1;WP_027662019.1;WP_032183054.1;WP_032254359.1;WP_040084459.1;WP_047081888.1;WP_058668362.1;WP_061351085.1;WP_062881806.1;WP_063073452.1;WP_069067599.1;WP_074507286.1	Filtered	Filtered	Filtered	Filtered	Filtered	Filtered	Filtered	46530.3	Filtered	Filtered	Filtered	269834	Filtered	Filtered	Filtered	Filtered	Filtered	Filtered	Filtered	Filtered	Filtered	Filtered	Filtered	Filtered	Filtered	125296	23104.4	8896.57
AAQ04132.1;ACS14514.1;ACS14517.1;ACS14518.1;ACS14521.1;APH80881.1	160183	232173	223007	117272	333852	139064	130961	97354.7	90042.8	225068	66704.5	256630	107191	138012	125681	Filtered	148668	71625.5	Filtered	305234	337929	146633	174822	207899	274939	543210	115682	47788.9
AAV60144.1;EJO16481.1;ETE42323.1;WP_002885547.1;WP_002886690.1;WP_002949856.1;WP_003095495.1;WP_011680803.1;WP_037597452.1;WP_060972071.1	Filtered	84674.9	32569.7	Filtered	29857.8	Filtered	Filtered	211606	Filtered	28344.3	Filtered	Filtered	10944	11874.7	Filtered	Filtered	Filtered	Filtered	Filtered	Filtered	Filtered	11363.1	96523.4	Filtered	13501.5	Filtered	117129	Filtered
AAY78538.1;CAP78895.1;CAP78896.1;CAP78900.1;EFA97322.1;EFB92433.1;EFL46214.1;EGC87237.1;EKY12923.1;ERK02219.1;ETK09454.1;ETT02923.1;SRS048870.175597-T1-C;WP_008617283.1;WP_009123687.1;WP_036906175.1;WP_042519990.1;WP_044072649.1;WP_051412281.1;WP_052045021.1;WP_057259305.1;WP_063843237.1;WP_075565285.1;WP_075565287.1	Filtered	101820	283860	118386	245170	118211	135959	334887	207698	568008	431151	677206	54289.8	78159.7	34386.4	999315	50561.8	2.06742e+06	977577	6621.45	42827.1	12054.3	Filtered	94017.4	19260	178359	91071.4	607765
ABP89061.1;EFX97000.1;WP_003348587.1;WP_003351408.1;WP_008339756.1;WP_011166895.1;WP_014034911.1;WP_025363513.1;WP_053946574.1;WP_057240831.1;WP_057776554.1;WP_058005981.1;WP_062305159.1;WP_063387177.1;WP_066102932.1;WP_066226705.1;WP_066366395.1;WP_066399806.1;WP_067103705.1;WP_067193181.1;WP_067846470.1;WP_067928244.1;WP_067934954.1;WP_069117029.1;WP_070875221.1;WP_071458966.1;WP_074950903.1;WP…	Filtered	136295	Filtered	Filtered	Filtered	Filtered	Filtered	297389	Filtered	Filtered	Filtered	Filtered	Filtered	Filtered	Filtered	Filtered	Filtered	Filtered	Filtered	Filtered	Filtered	Filtered	Filtered	Filtered	Filtered	Filtered	Filtered	Filtered
ABR41511.1;EEZ22087.1;SRS015190.6469-T1-C;SRS042284.7367-T1-C;WP_005841464.1;WP_007832517.1	3328.68	Filtered	6927.85	1070.76	28706.8	10149.3	Filtered	3023.49	3376.21	Filtered	8410.32	1860.04	47693.6	Filtered	6206.68	31667.8	34287	26825.6	Filtered	Filtered	Filtered	13622.4	Filtered	116152	6736.12	19069.2	Filtered	80374.1
ABR42196.1;CUN25274.1;EFK61478.1;EKN24203.1;EKN27841.1;KDS35678.1;KDS63462.1;KMW40931.1;SRS015190.12542-T1-C;WP_008771644.1;WP_034530573.1;WP_036616516.1;WP_036631141.1;WP_048927850.1	Filtered	Filtered	Filtered	Filtered	5640.83	Filtered	Filtered	Filtered	75448.1	Filtered	Filtered	20093.7	5618.77	14556.5	Filtered	Filtered	128173	Filtered	115777	Filtered	Filtered	Filtered	Filtered	Filtered	Filtered	Filtered	Filtered	Filtered
ABR42270.1;CUO94330.1;EKN23856.1;KEJ87680.1;WP_009017729.1;WP_080504959.1;WP_081033164.1	Filtered	Filtered	143030	Filtered	Filtered	Filtered	Filtered	252074	Filtered	Filtered	38650.1	222481	Filtered	Filtered	49213.4	Filtered	Filtered	Filtered	Filtered	17212.8	Filtered	Filtered	32605.7	Filtered	Filtered	Filtered	Filtered	Filtered
ABY84979.1	Filtered	Filtered	Filtered	Filtered	Filtered	56537	Filtered	Filtered	Filtered	Filtered	Filtered	94129.4	Filtered	153116	Filtered	Filtered	Filtered	164821	Filtered	76205.4	Filtered	Filtered	Filtered	Filtered	Filtered	Filtered	Filtered	Filtered
ACD98430.1;CBK70924.1;KSA08023.1;SRS017103.133905-T1-C;WP_007051338.1;WP_077321688.1;WP_077382342.1;WP_080557947.1	Filtered	Filtered	Filtered	Filtered	Filtered	Filtered	Filtered	Filtered	103254	Filtered	Filtered	Filtered	Filtered	Filtered	Filtered	Filtered	Filtered	Filtered	Filtered	Filtered	174373	Filtered	Filtered	Filtered	17766.8	Filtered	Filtered	137921
ACJ53498.1;WP_077323909.1	31566.9	13061.6	117674	38059.9	Filtered	Filtered	Filtered	140888	3.83874e+06	410048	93020.5	27112.1	23235.7	189514	28772.4	35863	42355.5	73269.7	58800	16947	1.81528e+06	26346.5	Filtered	Filtered	165598	123911	501728	1.58357e+06
ACJ53527.1;SRS017103.248297-T1-C;WP_080651362.1;WP_080714657.1;WP_080785717.1;WP_080826117.1;WP_081292345.1	Filtered	Filtered	Filtered	Filtered	Filtered	Filtered	Filtered	Filtered	Filtered	Filtered	Filtered	Filtered	Filtered	Filtered	Filtered	Filtered	Filtered	Filtered	Filtered	Filtered	Filtered	Filtered	Filtered	Filtered	Filtered	Filtered	Filtered	75038.7
ACJ65220.1;ACN56573.1;ADX01889.1;ADX92851.1;EFU32306.1;EIH15750.1;OOM88477.1;SRS020233.227792-T1-C;WP_003970071.1;WP_011176578.1;WP_011270145.1;WP_013512945.1;WP_080229818.1	Filtered	Filtered	4782.72	Filtered	Filtered	Filtered	Filtered	Filtered	Filtered	Filtered	Filtered	119710	Filtered	Filtered	Filtered	Filtered	5411.22	Filtered	Filtered	Filtered	Filtered	Filtered	Filtered	Filtered	Filtered	Filtered	Filtered	Filtered
ACN44421.1;AET52681.1;EHC62723.1	Filtered	Filtered	Filtered	Filtered	Filtered	Filtered	Filtered	Filtered	Filtered	Filtered	Filtered	35689.5	Filtered	Filtered	Filtered	Filtered	Filtered	Filtered	Filtered	Filtered	Filtered	Filtered	Filtered	Filtered	Filtered	Filtered	Filtered	Filtered
ACN45535.1;CAQ88411.1;EHC36012.1;EHC47811.1;EHC62230.1;EHC65201.1;EHC89841.1;EIQ19781.1;EJA64966.1;SRS017191.54797-T1-C;WP_000426114.1;WP_000426116.1;WP_000426117.1;WP_000426130.1;WP_000426132.1;WP_000426135.1;WP_000426137.1;WP_010433320.1;WP_014071114.1;WP_014832766.1;WP_023196166.1;WP_079804086.1;WP_079822245.1;WP_079957159.1;WP_079962649.1;WP_080249431.1	Filtered	Filtered	Filtered	Filtered	Filtered	Filtered	Filtered	Filtered	Filtered	Filtered	Filtered	31319.8	Filtered	Filtered	Filtered	Filtered	Filtered	Filtered	Filtered	Filtered	Filtered	Filtered	Filtered	Filtered	Filtered	Filtered	Filtered	Filtered
ACR71354.1;SRS011586.60053-T1-C;SRS063040.14555-T1-C;WP_041687892.1	Filtered	Filtered	20963.4	Filtered	Filtered	Filtered	Filtered	Filtered	Filtered	Filtered	Filtered	Filtered	Filtered	Filtered	Filtered	Filtered	13722.3	13353.9	Filtered	Filtered	Filtered	21528.3	Filtered	Filtered	Filtered	Filtered	Filtered	Filtered
ACR72133.1;SRS056259.120207-T1-C;WP_041688110.1;WP_055215079.1;WP_055285695.1	Filtered	Filtered	27833.5	Filtered	27662.6	72619.4	Filtered	106849	Filtered	Filtered	Filtered	26077.3	13134.7	Filtered	47181.2	Filtered	89653.4	Filtered	Filtered	Filtered	Filtered	88454.9	30911.1	Filtered	Filtered	Filtered	51981.6	Filtered
ACR72295.1;CDA38787.1;OLA20684.1;SRS016203.74503-T1-C;SRS017307.34732-T1-C;WP_049777926.1;WP_055215645.1	Filtered	Filtered	Filtered	Filtered	Filtered	26114.5	Filtered	Filtered	Filtered	Filtered	Filtered	Filtered	Filtered	Filtered	18484.1	Filtered	Filtered	Filtered	Filtered	Filtered	Filtered	29186.5	Filtered	Filtered	Filtered	Filtered	Filtered	Filtered
ACR74194.1;CBK89306.1;OLA16226.1;WP_041253819.1;WP_055224790.1;WP_055238513.1	29287.4	Filtered	Filtered	Filtered	83576.2	Filtered	Filtered	Filtered	Filtered	Filtered	177943	Filtered	67920.3	Filtered	56592	Filtered	Filtered	Filtered	Filtered	81359.7	Filtered	22434.6	Filtered	58287.2	Filtered	Filtered	Filtered	Filtered
ACR75423.1;CBK94488.1;SRS015217.38407-T1-C;SRS019968.20392-T1-C;WP_015516328.1;WP_041254031.1	17758.6	Filtered	Filtered	Filtered	93542.7	Filtered	Filtered	64572.8	Filtered	Filtered	197088	Filtered	80018.7	Filtered	33232	Filtered	Filtered	Filtered	Filtered	67135.7	Filtered	46943	Filtered	68941.9	Filtered	Filtered	Filtered	12306.4
ACR76131.1;CBK91687.1;WP_015568161.1;WP_055061997.1;WP_055160321.1;WP_055223793.1	77357.8	13950.7	8723.52	9642.74	81609.1	5449.7	Filtered	42131.4	Filtered	33791.5	92745.5	32015.9	45569.2	Filtered	47682.6	Filtered	15046.8	12172.5	Filtered	63739.3	Filtered	18283.8	Filtered	38279.4	53400.3	Filtered	22650.7	10149.6
ACR76611.1;OLA19235.1;SRS042284.90099-T1-C;WP_041254216.1	Filtered	Filtered	Filtered	7189.3	Filtered	Filtered	Filtered	Filtered	Filtered	Filtered	Filtered	Filtered	Filtered	58307.6	Filtered	Filtered	Filtered	Filtered	Filtered	37883.2	Filtered	83712.7	15738.2	25803.4	Filtered	Filtered	Filtered	Filtered
ACR76655.1;WP_041254224.1	88806.4	Filtered	76023.4	34278.3	159290	Filtered	Filtered	166083	45574.6	Filtered	299377	Filtered	57795.3	Filtered	81052.3	Filtered	Filtered	50271.6	Filtered	173878	Filtered	38571.8	Filtered	167043	99852.4	Filtered	Filtered	58311.7
ADB23826.1	163141	Filtered	173423	4172.33	190727	19299	22483.1	713587	120839	66361.8	124243	37078.6	58816.9	40332.3	27303.5	Filtered	358308	421128	442703	91739.2	Filtered	Filtered	52701	Filtered	Filtered	1.10668e+06	78831	91852.6
ADB23922.1	Filtered	Filtered	Filtered	Filtered	Filtered	Filtered	Filtered	3436.08	Filtered	Filtered	Filtered	Filtered	Filtered	Filtered	Filtered	Filtered	Filtered	Filtered	Filtered	Filtered	Filtered	Filtered	Filtered	Filtered	Filtered	Filtered	Filtered	Filtered
ADG99842.1;EEQ54361.1;SRS052697.206705-T1-C;WP_007054806.1;WP_010081161.1;WP_014483466.1;WP_032735718.1;WP_032744621.1;WP_065436450.1;WP_077387476.1;WP_080785405.1	Filtered	Filtered	Filtered	17274.4	Filtered	Filtered	Filtered	Filtered	381571	167884	52169.2	Filtered	Filtered	68275.8	Filtered	126929	206199	Filtered	Filtered	Filtered	487595	Filtered	145911	Filtered	322933	Filtered	241841	899636
ADJ79400.1;WP_003701372.1;WP_003703196.1	Filtered	Filtered	Filtered	Filtered	Filtered	Filtered	Filtered	Filtered	Filtered	Filtered	Filtered	Filtered	Filtered	Filtered	Filtered	Filtered	Filtered	45459	Filtered	Filtered	Filtered	Filtered	Filtered	Filtered	Filtered	Filtered	Filtered	Filtered
ADQ02751.1;AFL04099.1;AHJ19652.1;BAJ66970.1;EFR49896.1;EIJ32739.1;OQM60848.1;WP_003830409.1;WP_012577199.1;WP_080515187.1;WP_080544034.1;WP_080556049.1;WP_080574824.1;WP_080580168.1;WP_080588856.1;WP_080651429.1;WP_080665121.1;WP_080715997.1;WP_080746370.1;WP_080770969.1;WP_080784458.1;WP_080821301.1;WP_080959377.1;WP_080999918.1;WP_081040162.1;WP_081092735.1;WP_081111208.1;WP_081356189.1	Filtered	Filtered	Filtered	Filtered	Filtered	Filtered	Filtered	Filtered	92813.9	Filtered	Filtered	Filtered	Filtered	1014.23	Filtered	Filtered	Filtered	Filtered	Filtered	Filtered	441147	Filtered	Filtered	Filtered	13715.3	Filtered	Filtered	345491
AEJ53672.1;EIC81741.1;EQC74006.1;WP_002884013.1;WP_002890650.1;WP_004182737.1;WP_008534265.1;WP_013990795.1;WP_014634244.1;WP_021144379.1;WP_022496822.1;WP_037600908.1;WP_038675726.1;WP_045771814.1;WP_049528735.1;WP_049545962.1;WP_059749120.1;WP_060934201.1;WP_060972752.1;WP_064524722.1;WP_070438916.1;WP_070839961.1;WP_073685348.1;WP_073688777.1;WP_073689706.1;WP_073950587.1;WP_081370505.1	Filtered	36400.4	Filtered	Filtered	Filtered	Filtered	Filtered	42242.6	Filtered	Filtered	Filtered	Filtered	Filtered	Filtered	Filtered	Filtered	Filtered	Filtered	Filtered	Filtered	Filtered	Filtered	Filtered	Filtered	Filtered	Filtered	Filtered	Filtered
AEJ54260.1;WP_002886408.1;WP_002889721.1;WP_013989955.1;WP_037598880.1;WP_049545133.1;WP_060972340.1;WP_070576264.1	Filtered	78724.1	Filtered	12405.6	Filtered	Filtered	Filtered	89418	Filtered	28076.8	Filtered	Filtered	Filtered	Filtered	Filtered	Filtered	Filtered	Filtered	Filtered	Filtered	138191	Filtered	Filtered	Filtered	Filtered	Filtered	101518	Filtered
AFJ07928.1;WP_024998957.1;WP_025001635.1;WP_028905451.1;WP_045167165.1;WP_061869263.1	Filtered	Filtered	Filtered	Filtered	Filtered	Filtered	Filtered	Filtered	Filtered	Filtered	Filtered	Filtered	Filtered	Filtered	Filtered	29662.4	Filtered	Filtered	Filtered	Filtered	Filtered	Filtered	Filtered	56895.3	Filtered	Filtered	Filtered	40278.9
AFJ08159.1;APW31693.1;BAU18303.1;KJJ86376.1;WP_036860802.1;WP_044048048.1;WP_045168101.1;WP_061868652.1	Filtered	Filtered	Filtered	Filtered	Filtered	Filtered	Filtered	Filtered	Filtered	Filtered	Filtered	Filtered	Filtered	Filtered	Filtered	65698	46492.4	Filtered	Filtered	Filtered	Filtered	Filtered	79387.3	459558	Filtered	Filtered	Filtered	224248
AFJ25971.1	Filtered	127301	Filtered	Filtered	Filtered	Filtered	Filtered	31712.8	Filtered	Filtered	Filtered	Filtered	Filtered	Filtered	Filtered	Filtered	Filtered	Filtered	Filtered	Filtered	Filtered	Filtered	Filtered	Filtered	Filtered	Filtered	Filtered	Filtered
AFJ26127.1	Filtered	312111	Filtered	Filtered	23599.7	27203.5	Filtered	108710	11359.6	36155.3	Filtered	Filtered	Filtered	Filtered	Filtered	24838.6	24148.3	Filtered	Filtered	Filtered	94006.2	Filtered	Filtered	Filtered	36402.9	Filtered	154511	Filtered
AFJ26583.1;WP_003008422.1;WP_006154515.1;WP_049472054.1;WP_049486117.1;WP_070466421.1;WP_070675122.1;WP_070889227.1	Filtered	236279	Filtered	Filtered	Filtered	Filtered	Filtered	58408.5	Filtered	Filtered	Filtered	Filtered	Filtered	Filtered	Filtered	21567.5	50270.9	Filtered	Filtered	Filtered	Filtered	Filtered	Filtered	Filtered	Filtered	84106.2	Filtered	Filtered
AFJ26842.1;WP_006154814.1;WP_016466447.1;WP_045505322.1	66825.2	1.4853e+06	187878	38099.4	162285	51556.1	87077.3	1271438	119838	253766	62281	352855	61930.9	50174.1	99303.3	466887	352335	78994.2	12900.1	74932.1	851347	120065	48469.6	76485.6	137049	718639	1.24179e+06	65433
AFL78253.1;CBK62789.1;CCZ96392.1;CDD26385.1;CUN72681.1;CUQ89031.1;SRS016018.22939-T1-C;SRS023526.35199-T1-C;WP_081488097.1	Filtered	Filtered	28572.2	Filtered	Filtered	Filtered	Filtered	Filtered	Filtered	Filtered	Filtered	Filtered	Filtered	Filtered	Filtered	Filtered	44088.5	188618	170009	Filtered	Filtered	Filtered	27808.1	29254.5	503669	Filtered	Filtered	Filtered
AGB27416.1;WP_005845566.1;WP_027953022.1	Filtered	52966.3	Filtered	Filtered	Filtered	140172	Filtered	Filtered	Filtered	Filtered	Filtered	Filtered	Filtered	210639	Filtered	Filtered	Filtered	161777	Filtered	Filtered	Filtered	Filtered	338774	Filtered	Filtered	Filtered	Filtered	Filtered
AHJ01125.1;CAV27745.1;EWM38979.1;WP_004736926.1;WP_004738218.1;WP_004746310.1;WP_005469102.1;WP_005497621.1;WP_008074119.1;WP_008989462.1;WP_010453692.1	Filtered	Filtered	Filtered	Filtered	Filtered	Filtered	Filtered	Filtered	Filtered	Filtered	Filtered	Filtered	Filtered	Filtered	Filtered	Filtered	Filtered	Filtered	Filtered	Filtered	1.60642e+06	Filtered	Filtered	Filtered	Filtered	Filtered	Filtered	Filtered
AHJ25600.1;ALE10402.1;CUN95723.1;KLN76139.1;KLN83705.1;KLN87478.1;KXS25583.1;SRS015578.245686-T1-C;SRS052697.282309-T1-C;WP_003827787.1;WP_008783028.1;WP_014760783.1;WP_015713935.1;WP_025332533.1;WP_053496208.1;WP_055055057.1;WP_065454021.1;WP_065472978.1;WP_065505628.1;WP_071474692.1;WP_071477496.1;WP_080785713.1;WP_080863323.1	Filtered	Filtered	Filtered	Filtered	Filtered	Filtered	Filtered	Filtered	Filtered	Filtered	Filtered	Filtered	Filtered	Filtered	Filtered	Filtered	Filtered	Filtered	Filtered	Filtered	Filtered	Filtered	Filtered	Filtered	Filtered	Filtered	Filtered	123465
AII65556.1;SRS043701.40040-T1-C;WP_007843618.1;WP_007846863.1	Filtered	Filtered	530275	Filtered	Filtered	Filtered	Filtered	Filtered	Filtered	Filtered	Filtered	Filtered	Filtered	Filtered	Filtered	Filtered	345891	Filtered	Filtered	Filtered	Filtered	Filtered	Filtered	Filtered	Filtered	Filtered	Filtered	55438.5
AII67024.1;EEB25285.1;SRS014235.54325-T1-C;WP_005838910.1;WP_007847217.1;WP_008781266.1	Filtered	Filtered	73507	Filtered	578205	41793.6	32298.1	Filtered	Filtered	Filtered	125121	Filtered	Filtered	Filtered	Filtered	94012.5	100565	396789	603006	Filtered	59227.1	Filtered	Filtered	149948	Filtered	314166	Filtered	161066
AII67148.1;ALA76023.1;EEB25477.1;EEO47393.2;EEO62487.2;EEZ21273.1;EIY24823.1;EIY37590.1;SRS017191.16203-T1-C;WP_008674511.1;WP_032936060.1;WP_032940815.1;WP_032943006.1;WP_032951066.1	19190.8	Filtered	31476	Filtered	Filtered	Filtered	Filtered	149232	Filtered	Filtered	Filtered	Filtered	Filtered	Filtered	Filtered	Filtered	19998.2	Filtered	Filtered	Filtered	Filtered	Filtered	Filtered	40631.4	Filtered	289519	Filtered	47950.7
AJC97361.1	Filtered	281931	45472.9	197635	45292.7	198125	499849	Filtered	Filtered	81610.7	Filtered	Filtered	103590	Filtered	Filtered	Filtered	88323.5	39159.6	Filtered	Filtered	Filtered	141469	121111	Filtered	Filtered	35325.9	932072	718038
ALB75783.1;SRS015663.95746-T1-C	Filtered	Filtered	17930.4	5522.91	Filtered	Filtered	43275.8	Filtered	Filtered	19155.8	35040.5	Filtered	Filtered	Filtered	7787.74	Filtered	Filtered	Filtered	Filtered	Filtered	Filtered	44918.1	19029.2	Filtered	Filtered	Filtered	Filtered	Filtered
ALE10687.1;WP_013363031.1;WP_017143207.1;WP_047285162.1;WP_047298626.1;WP_061086159.1	Filtered	Filtered	Filtered	Filtered	Filtered	Filtered	Filtered	Filtered	Filtered	Filtered	Filtered	Filtered	Filtered	Filtered	Filtered	Filtered	Filtered	Filtered	Filtered	Filtered	Filtered	Filtered	Filtered	Filtered	67394.5	Filtered	Filtered	508932
ALK82854.1;KDS45481.1;SRS013800.4645-T1-C;WP_005842761.1;WP_005849170.1;WP_007836458.1;WP_008674400.1;WP_080704525.1	Filtered	Filtered	69034.6	Filtered	Filtered	27346.4	Filtered	79364.4	11477.6	Filtered	34552.2	45682	Filtered	Filtered	Filtered	Filtered	55211.1	59044.3	Filtered	Filtered	Filtered	10260.5	Filtered	18925.6	Filtered	Filtered	Filtered	66007.7
ALK82991.1;SRS015217.91223-T1-C;WP_005840300.1	27426.2	Filtered	16917.9	Filtered	62668.4	24847.4	Filtered	52346	47208.9	Filtered	25458.3	18127.1	Filtered	8648.77	25697.1	Filtered	64467.9	Filtered	181724	17298.6	32068.6	21105.4	Filtered	61466.8	11089.7	Filtered	Filtered	Filtered
ALK82994.1;EFV65295.1;SRS011529.14402-T1-C;SRS019601.76540-T1-C;WP_005853568.1;WP_008667901.1;WP_032952607.1	178750	Filtered	Filtered	11746.3	215717	78641.3	228039	153134	259125	Filtered	Filtered	98408.6	Filtered	Filtered	74268.2	Filtered	Filtered	73435.7	588287	118366	164774	40582.4	Filtered	120519	182560	746245	Filtered	Filtered
ALK83030.1;SRS018351.31629-T1-C;SRS052027.12694-T1-C;SRS052697.71164-T1-C;SRS053398.50723-T1-C;WP_005839240.1;WP_074783797.1	Filtered	Filtered	Filtered	Filtered	57545.3	Filtered	Filtered	Filtered	Filtered	Filtered	Filtered	Filtered	Filtered	Filtered	Filtered	184414	Filtered	41844.6	Filtered	Filtered	Filtered	Filtered	Filtered	Filtered	Filtered	Filtered	Filtered	Filtered
ALK83369.1;SRS014235.89466-T1-C;SRS016095.8825-T1-C;WP_005844296.1	Filtered	Filtered	5479.75	Filtered	183788	Filtered	Filtered	69912.2	Filtered	64550.7	Filtered	Filtered	Filtered	Filtered	Filtered	Filtered	Filtered	59525.1	Filtered	Filtered	Filtered	Filtered	Filtered	58949.1	Filtered	Filtered	Filtered	Filtered
ALK83773.1;WP_008669329.1;WP_011965383.1;WP_016270911.1;WP_032952320.1	Filtered	Filtered	Filtered	Filtered	Filtered	Filtered	Filtered	Filtered	94927	Filtered	Filtered	Filtered	Filtered	Filtered	Filtered	Filtered	Filtered	Filtered	Filtered	Filtered	Filtered	Filtered	Filtered	Filtered	Filtered	Filtered	Filtered	Filtered
ALK84366.1;SRS016095.23538-T1-C;WP_005846053.1;WP_005848693.1;WP_008668428.1;WP_011965532.1;WP_016270030.1	Filtered	Filtered	12370.1	Filtered	25603.9	16384	Filtered	83544.2	Filtered	Filtered	Filtered	54306.2	Filtered	Filtered	15300.2	Filtered	71857.6	80367.6	Filtered	Filtered	Filtered	8237.67	Filtered	126968	Filtered	Filtered	Filtered	133918
ALK85893.1;SRS016989.10481-T1-C;SRS052027.14118-T1-C;WP_005841589.1;WP_032945710.1;WP_057280643.1	103739	158008	145868	47419.6	292410	138827	Filtered	122907	343445	Filtered	111058	80390.6	Filtered	Filtered	81373.5	33662.4	162543	260353	178190	61506	158718	62393.8	Filtered	316821	Filtered	131329	Filtered	419583
ALK86021.1;SRS016095.47856-T1-C;WP_005843162.1;WP_016270650.1;WP_032952445.1	Filtered	Filtered	31662.3	Filtered	64109.6	11415.9	3838.01	24967.4	Filtered	Filtered	41494	19307	Filtered	Filtered	10229.3	146292	45778.4	36429.2	Filtered	Filtered	Filtered	41927.2	Filtered	68871.1	Filtered	Filtered	Filtered	54435.2
ALK86633.1;SRS015217.90173-T1-C;WP_005840651.1;WP_008670733.1;WP_016278309.1;WP_057279320.1;WP_074783497.1	11731	Filtered	9054.42	Filtered	61117.6	41356.8	Filtered	Filtered	20269.7	Filtered	22609.3	27026.1	Filtered	Filtered	28365.6	Filtered	Filtered	38287.4	30333.5	Filtered	22046.2	28526.8	Filtered	80710.3	Filtered	44042	Filtered	69996.8
ALK86663.1;WP_005842343.1;WP_005852923.1;WP_016271361.1;WP_032946049.1	26103.9	Filtered	78917.6	Filtered	92138.5	28635.5	Filtered	47837.9	Filtered	Filtered	73055	43484.1	Filtered	Filtered	25997.8	155384	88941.2	97417.4	Filtered	Filtered	43871.9	95580.4	Filtered	86188.5	Filtered	Filtered	Filtered	82608.4
ALK86777.1;KDS53016.1;SRS011405.13216-T1-C;SRS013521.20430-T1-C;SRS015133.33035-T1-C;SRS015217.45308-T1-C;SRS015960.38010-T1-C;SRS023176.22728-T1-C;SRS050422.65733-T1-C;SRS050925.141808-T1-C;WP_005850901.1;WP_007833107.1;WP_007840815.1;WP_007848535.1;WP_007856360.1;WP_008655843.1;WP_008667409.1;WP_032953021.1;WP_074783453.1	Filtered	Filtered	Filtered	Filtered	Filtered	Filtered	Filtered	Filtered	6806	Filtered	Filtered	12632.8	Filtered	Filtered	Filtered	Filtered	Filtered	Filtered	Filtered	22504.2	Filtered	Filtered	Filtered	Filtered	Filtered	39121.1	Filtered	Filtered
ALK86851.1;WP_005850800.1;WP_057099514.1	22865.4	Filtered	Filtered	Filtered	277741	Filtered	96844.6	Filtered	161352	Filtered	Filtered	Filtered	Filtered	Filtered	16221.3	Filtered	Filtered	35761.4	162241	Filtered	91789.4	12990.9	Filtered	Filtered	Filtered	Filtered	Filtered	Filtered
ALK86863.1;WP_005850798.1;WP_008667519.1;WP_016271798.1;WP_032953095.1;WP_057250294.1;WP_074783280.1	31061	Filtered	Filtered	Filtered	228162	Filtered	95833.1	Filtered	132266	Filtered	Filtered	Filtered	Filtered	Filtered	6017.53	Filtered	Filtered	31498	66978.8	6184.02	93317.3	16019.4	Filtered	Filtered	Filtered	Filtered	Filtered	Filtered
ALP94611.1;EHO32810.1;SCI88180.1;SRS019601.9268-T1-C;WP_006573979.1;WP_007495841.1;WP_075704222.1	Filtered	Filtered	Filtered	Filtered	Filtered	Filtered	Filtered	34548.5	Filtered	Filtered	64469.2	20458.7	Filtered	Filtered	Filtered	331478	33874.4	Filtered	69061.1	Filtered	Filtered	Filtered	Filtered	37353.6	Filtered	Filtered	72929.4	32367.8
AMJ34334.1;AMJ35672.1;APO33022.1;APO35001.1;SRS017191.59957-T1-C;WP_001373814.1;WP_014640751.1;WP_049039060.1;WP_053918544.1;WP_059321483.1;WP_059337770.1;WP_062883624.1;WP_069371560.1;WP_072651450.1;WP_072834414.1;WP_073553817.1;WP_077392526.1	173851	Filtered	27960	Filtered	16215.9	23718.7	1.36738e+06	166638	753834	Filtered	26497.7	1.70981e+06	Filtered	Filtered	Filtered	1.00627e+06	Filtered	39196.2	85007.6	Filtered	305538	Filtered	Filtered	Filtered	Filtered	2.81221e+06	340291	168190
AMO50495.1;KFH89673.1;SIR29626.1;SRS017191.61010-T1-C;WP_000622416.1;WP_001717688.1;WP_021538368.1;WP_021567973.1;WP_024219072.1;WP_032206577.1;WP_032260747.1;WP_032301988.1;WP_033749583.1;WP_033801344.1;WP_040085066.1;WP_042004946.1;WP_042024411.1;WP_052980880.1;WP_059257865.1;WP_061497569.1;WP_063268490.1;WP_064771618.1;WP_072570719.1;WP_077879600.1;WP_081138425.1;WP_081248310.1	Filtered	Filtered	Filtered	Filtered	Filtered	Filtered	Filtered	Filtered	Filtered	Filtered	Filtered	143869	Filtered	Filtered	Filtered	Filtered	Filtered	Filtered	Filtered	Filtered	Filtered	Filtered	Filtered	Filtered	Filtered	Filtered	Filtered	Filtered
AMP53257.1	Filtered	685006	26914.1	787570	Filtered	82010	Filtered	Filtered	Filtered	5.09993e+06	Filtered	Filtered	308345	Filtered	109701	Filtered	Filtered	765871	181588	Filtered	Filtered	Filtered	104122	Filtered	131045	Filtered	Filtered	Filtered
AMP54604.1;SCH73361.1;SCJ63004.1;SFE76530.1;SRS015369.18727-T1-C;SRS017821.4142-T1-C;SRS019968.6166-T1-C;SRS024435.12231-T1-C;SRS049959.46110-T1-C;WP_008119059.1;WP_055145507.1;WP_055172550.1;WP_055176491.1;WP_055287867.1	20787	17769.5	Filtered	Filtered	11274.9	Filtered	Filtered	Filtered	Filtered	Filtered	11026.4	19301.4	14240	15518.1	Filtered	Filtered	Filtered	Filtered	Filtered	Filtered	Filtered	12621.8	7687.37	Filtered	Filtered	Filtered	Filtered	Filtered
AMS10029.1;WP_006500394.1;WP_006916967.1;WP_019206078.1	Filtered	Filtered	Filtered	Filtered	Filtered	Filtered	Filtered	278284	Filtered	Filtered	Filtered	Filtered	Filtered	Filtered	Filtered	118027	Filtered	Filtered	Filtered	Filtered	Filtered	Filtered	Filtered	Filtered	Filtered	Filtered	18088.5	644697
AND21740.1;EEB26307.1;OKZ33202.1;SRS023583.39798-T1-C;WP_005845769.1	Filtered	Filtered	15725.5	7593.53	Filtered	Filtered	Filtered	Filtered	47836.5	Filtered	32933.7	Filtered	Filtered	Filtered	Filtered	173287	64354.9	Filtered	Filtered	Filtered	Filtered	Filtered	Filtered	48641.1	56466	431332	Filtered	235902
ANQ60187.1;CAH07503.1;CUA18244.1;EXY95927.1;EXZ10278.1;EYA00833.1;EYA05128.1;OCR40315.1;WP_005786649.1;WP_008768322.1;WP_080592566.1;WP_080693044.1;WP_081002469.1;WP_081293118.1;WP_081309431.1	Filtered	Filtered	Filtered	Filtered	208163	Filtered	Filtered	44207.1	Filtered	10192.9	85977.4	Filtered	Filtered	Filtered	Filtered	302125	Filtered	Filtered	1.62103e+06	Filtered	Filtered	9889.51	Filtered	Filtered	Filtered	407810	Filtered	Filtered
APC97487.1;ETW96343.1;ETW99418.1;KPK28849.1;OGG54645.1;OGR01603.1;OGR05135.1;OIP49293.1;WP_007290886.1;WP_013163332.1;WP_013923608.1;WP_071663431.1;WP_072713132.1	Filtered	Filtered	Filtered	Filtered	Filtered	103158	Filtered	Filtered	Filtered	Filtered	8176.63	Filtered	Filtered	Filtered	22850.1	Filtered	Filtered	Filtered	Filtered	Filtered	Filtered	Filtered	Filtered	Filtered	29756.9	Filtered	Filtered	Filtered
APO28226.1;APO29805.1;SRS015065.146468-T1-C;WP_005029635.1;WP_009380968.1	Filtered	Filtered	17022.3	Filtered	6851.39	Filtered	Filtered	58540	19806	Filtered	39867.4	14110	Filtered	11995.4	Filtered	Filtered	Filtered	Filtered	Filtered	Filtered	Filtered	Filtered	8359.61	10626.6	Filtered	Filtered	118973	58817.6
APO32004.1;WP_012420455.1;WP_035196535.1	Filtered	Filtered	49714.3	3096.33	Filtered	Filtered	Filtered	199029	Filtered	Filtered	Filtered	Filtered	Filtered	Filtered	Filtered	Filtered	Filtered	Filtered	Filtered	14260.1	Filtered	95517.6	Filtered	Filtered	Filtered	Filtered	Filtered	Filtered
APO33992.1;WP_033501633.1;WP_034879504.1	Filtered	Filtered	Filtered	Filtered	Filtered	Filtered	Filtered	Filtered	Filtered	Filtered	Filtered	Filtered	Filtered	Filtered	Filtered	Filtered	Filtered	Filtered	Filtered	Filtered	586385	Filtered	Filtered	Filtered	Filtered	Filtered	Filtered	135878
APO34191.1;APO35606.1;SRS024132.332097-T1-C;WP_006847783.1	Filtered	956040	915678	924615	421261	381698	Filtered	507724	Filtered	51684.4	153401	193527	530272	195884	270625	Filtered	508012	714112	Filtered	270435	1.04532e+06	470841	302273	592889	Filtered	Filtered	Filtered	484365
APO35474.1	Filtered	Filtered	Filtered	Filtered	Filtered	Filtered	Filtered	Filtered	Filtered	Filtered	Filtered	Filtered	Filtered	Filtered	Filtered	Filtered	Filtered	Filtered	Filtered	Filtered	311167	Filtered	Filtered	Filtered	Filtered	Filtered	Filtered	Filtered
APW32779.1;WP_080651527.1	Filtered	Filtered	Filtered	Filtered	Filtered	Filtered	Filtered	Filtered	Filtered	Filtered	Filtered	Filtered	Filtered	Filtered	Filtered	Filtered	4736.69	Filtered	Filtered	Filtered	Filtered	Filtered	Filtered	23095.6	Filtered	Filtered	Filtered	50431.9
AQA99636.1	Filtered	Filtered	Filtered	24522	Filtered	Filtered	Filtered	Filtered	115188	210543	14553.6	66896.7	9198.37	35485.3	Filtered	26721.9	Filtered	19428.4	119064	Filtered	2.68093e+06	73819.9	21522.9	16412.7	106141	Filtered	141645	2.97045e+06
AQT99445.1;WP_001574431.1;WP_042774793.1;WP_072117193.1;WP_072124007.1;WP_073961336.1;WP_074494616.1;WP_077166776.1;WP_077793573.1;WP_079800377.1;WP_079838186.1;WP_079901114.1	29640.2	Filtered	Filtered	Filtered	Filtered	Filtered	Filtered	46870.4	20049.2	Filtered	Filtered	408595	Filtered	Filtered	Filtered	Filtered	Filtered	Filtered	Filtered	Filtered	Filtered	Filtered	Filtered	Filtered	Filtered	177736	21872.6	30393.6
BAB55561.1	Filtered	Filtered	214265	93650.2	Filtered	Filtered	Filtered	503173	Filtered	Filtered	Filtered	99073.9	165222	238323	Filtered	Filtered	Filtered	Filtered	Filtered	72916.9	Filtered	61935.2	Filtered	116639	Filtered	Filtered	Filtered	509932
BAJ67663.1;WP_012576522.1;WP_077424946.1;WP_080770974.1	Filtered	Filtered	Filtered	Filtered	Filtered	Filtered	Filtered	Filtered	2964056	72977.6	Filtered	22456.4	Filtered	61795.6	Filtered	36874.8	Filtered	Filtered	21721.8	Filtered	2.66897e+06	Filtered	Filtered	Filtered	60828.6	Filtered	181063	1.06851e+06
BAJ71445.1;EFE89731.1;EIJ32115.1;EWH40470.1;WP_025221766.1;WP_025263019.1;WP_025299864.1;WP_025332307.1;WP_077389009.1;WP_077425578.1;WP_080504080.1;WP_080515184.1;WP_080557917.1;WP_080558476.1;WP_080651245.1;WP_080715066.1;WP_080997261.1;WP_081040273.1;WP_081291479.1;WP_081292089.1;WP_081292261.1;WP_081292528.1;WP_081356190.1;WP_081356646.1	Filtered	Filtered	Filtered	Filtered	Filtered	Filtered	Filtered	Filtered	72664	9499.69	Filtered	Filtered	Filtered	Filtered	Filtered	Filtered	Filtered	Filtered	Filtered	Filtered	51628.2	Filtered	Filtered	Filtered	23535.3	Filtered	Filtered	213356
BAM24040.1;EFU22385.1;EFX40213.1;EFX52706.1;EGD28593.1;EGD37413.1;EGV01015.1;ETI96743.1;EUB24481.1;WP_001018251.1;WP_003026255.1;WP_003080647.1;WP_050304290.1;WP_054392674.1;WP_057486271.1;WP_061765151.1;WP_074196533.1	Filtered	165670	Filtered	Filtered	Filtered	Filtered	Filtered	188798	11282	Filtered	Filtered	Filtered	Filtered	Filtered	Filtered	24561	23016.6	Filtered	Filtered	Filtered	143694	Filtered	Filtered	Filtered	15428.6	24860.9	107624	Filtered
BAQ28576.1;BAR01357.1;WP_003835620.1;WP_022245398.1	Filtered	32527.2	Filtered	17477.9	Filtered	Filtered	Filtered	Filtered	Filtered	14854.5	Filtered	Filtered	Filtered	Filtered	Filtered	Filtered	Filtered	Filtered	Filtered	Filtered	793079	Filtered	Filtered	Filtered	Filtered	Filtered	51904	88862.5
BAR03194.1;WP_003836340.1;WP_004219675.1	Filtered	Filtered	Filtered	Filtered	Filtered	Filtered	Filtered	Filtered	Filtered	Filtered	Filtered	Filtered	Filtered	Filtered	Filtered	Filtered	Filtered	Filtered	Filtered	Filtered	1.53019e+06	Filtered	Filtered	Filtered	Filtered	Filtered	Filtered	128567
BAR03298.1;WP_004223639.1	Filtered	Filtered	2625.35	Filtered	Filtered	Filtered	Filtered	Filtered	45937	113055	Filtered	19980.8	Filtered	15908	Filtered	Filtered	Filtered	Filtered	354071	Filtered	11293145	54883.6	Filtered	1.70832e+06	20367.7	Filtered	15025.4	1.41193e+06
BAR03474.1;EEG70507.1;WP_033524008.1;WP_065434710.1;WP_065441713.1;WP_072043386.1	Filtered	Filtered	Filtered	Filtered	Filtered	Filtered	Filtered	Filtered	Filtered	Filtered	Filtered	Filtered	Filtered	Filtered	Filtered	Filtered	Filtered	Filtered	Filtered	Filtered	578986	Filtered	Filtered	Filtered	Filtered	Filtered	Filtered	Filtered
BAR03529.1;EEG70574.1;WP_022245178.1;WP_033524014.1;WP_065441742.1	Filtered	Filtered	Filtered	Filtered	Filtered	Filtered	Filtered	Filtered	38255.3	Filtered	Filtered	Filtered	Filtered	22256.9	Filtered	Filtered	Filtered	Filtered	Filtered	Filtered	1.54881e+06	20257.1	Filtered	Filtered	Filtered	Filtered	Filtered	340384
BAR03544.1;CDC14480.1;WP_004221891.1	Filtered	Filtered	Filtered	Filtered	Filtered	Filtered	Filtered	Filtered	Filtered	10626.4	Filtered	Filtered	Filtered	Filtered	Filtered	Filtered	Filtered	Filtered	Filtered	Filtered	349358	2534.67	Filtered	Filtered	Filtered	Filtered	Filtered	19515.6
BAR03660.1;WP_004222211.1	Filtered	Filtered	Filtered	Filtered	Filtered	Filtered	Filtered	Filtered	Filtered	20315.6	Filtered	Filtered	Filtered	Filtered	Filtered	Filtered	Filtered	Filtered	Filtered	Filtered	1572983	17525.5	Filtered	Filtered	Filtered	Filtered	Filtered	181167
BAR04134.1;SRS015133.76833-T1-C;SRS017103.244458-T1-C;SRS020869.183390-T1-C;SRS050422.104185-T1-C;WP_003839003.1;WP_004221334.1;WP_073117598.1;WP_081291205.1	Filtered	Filtered	Filtered	Filtered	Filtered	Filtered	Filtered	Filtered	30262	Filtered	Filtered	Filtered	Filtered	8853.9	Filtered	Filtered	Filtered	Filtered	Filtered	Filtered	364955	Filtered	Filtered	Filtered	Filtered	Filtered	Filtered	92993.9
BAR96003.1;WP_014709931.1;WP_028905748.1;WP_045167067.1	Filtered	Filtered	Filtered	Filtered	Filtered	Filtered	Filtered	Filtered	Filtered	Filtered	Filtered	Filtered	Filtered	Filtered	Filtered	Filtered	16245.5	Filtered	Filtered	Filtered	Filtered	Filtered	Filtered	74080.8	Filtered	Filtered	Filtered	185698
CAA23597.1;CQB64524.1;EFU44955.1;EGE31943.1;SRS012273.100081-T1-C;WP_000896503.1;WP_000896504.1;WP_000896505.1;WP_004093911.1;WP_004144996.1;WP_004171410.1;WP_005161172.1;WP_013577683.1;WP_024216259.1;WP_032431372.1;WP_048781250.1	Filtered	Filtered	Filtered	Filtered	Filtered	Filtered	Filtered	Filtered	Filtered	Filtered	Filtered	178198	Filtered	Filtered	Filtered	Filtered	Filtered	Filtered	Filtered	Filtered	Filtered	Filtered	Filtered	Filtered	Filtered	Filtered	Filtered	Filtered
CAH06346.1;WP_005796346.1;WP_005801480.1;WP_011202099.1;WP_080559907.1;WP_080695640.1	Filtered	Filtered	Filtered	13207.4	117680	Filtered	Filtered	21565.4	Filtered	59973.1	Filtered	Filtered	Filtered	Filtered	Filtered	Filtered	24095.2	20070.4	Filtered	Filtered	Filtered	Filtered	340250	Filtered	Filtered	Filtered	Filtered	Filtered
CAH07419.1;EYA27813.1;KXU45466.1;SRS024388.121036-T1-C;WP_005786643.1;WP_005795011.1;WP_008659450.1;WP_009292015.1;WP_032564648.1;WP_032570272.1;WP_049130378.1;WP_065344811.1	Filtered	Filtered	Filtered	Filtered	Filtered	Filtered	Filtered	Filtered	Filtered	Filtered	Filtered	Filtered	Filtered	Filtered	Filtered	Filtered	Filtered	Filtered	154188	Filtered	Filtered	Filtered	Filtered	Filtered	Filtered	371110	Filtered	Filtered
CAH07655.1;EFR52543.1;EXY22412.1;EXY46731.1;EXY74535.1;EXY90907.1;OCR40371.1;SRS063985.67762-T1-C;WP_011202633.1;WP_080546230.1;WP_080941916.1;WP_081309438.1	Filtered	Filtered	15519	Filtered	18965.4	Filtered	Filtered	Filtered	Filtered	39418.1	Filtered	Filtered	Filtered	Filtered	Filtered	Filtered	23732.1	Filtered	146421	Filtered	Filtered	Filtered	Filtered	Filtered	Filtered	243826	Filtered	Filtered
CAM12491.1	86203.7	Filtered	Filtered	17928.5	110715	Filtered	Filtered	Filtered	187153	Filtered	82771.1	Filtered	Filtered	Filtered	21457	Filtered	Filtered	Filtered	Filtered	Filtered	Filtered	Filtered	Filtered	Filtered	Filtered	Filtered	Filtered	Filtered
CBK65046.1;CUO58411.1;OKY88268.1;SRS015190.34676-T1-C	Filtered	Filtered	89701.6	Filtered	Filtered	Filtered	Filtered	Filtered	Filtered	Filtered	Filtered	Filtered	Filtered	Filtered	Filtered	Filtered	Filtered	Filtered	Filtered	Filtered	Filtered	10731.4	Filtered	Filtered	Filtered	Filtered	Filtered	Filtered
CBK70681.1	Filtered	Filtered	Filtered	Filtered	Filtered	Filtered	Filtered	Filtered	133934	72829.2	11560.4	Filtered	Filtered	20223.4	Filtered	13055.5	Filtered	Filtered	Filtered	Filtered	412366	9246.86	Filtered	Filtered	40144.3	Filtered	Filtered	220504
CBK79482.1;SRS017433.91639-T1-C;SRS064276.155026-T1-C	Filtered	Filtered	Filtered	Filtered	Filtered	Filtered	Filtered	56743.8	Filtered	Filtered	Filtered	Filtered	Filtered	Filtered	Filtered	Filtered	Filtered	Filtered	Filtered	Filtered	Filtered	Filtered	Filtered	Filtered	Filtered	Filtered	Filtered	Filtered
CBK80122.1;SRS020233.233687-T1-C	Filtered	Filtered	9558.58	Filtered	Filtered	Filtered	Filtered	Filtered	Filtered	Filtered	Filtered	Filtered	Filtered	Filtered	Filtered	Filtered	Filtered	Filtered	Filtered	Filtered	Filtered	Filtered	Filtered	Filtered	Filtered	Filtered	Filtered	Filtered
CBK80243.1	18742.4	36417.7	82993.6	35962.2	83669	63782.5	79361.6	43659	106619	23409.7	98435.9	54863.7	57094.6	45028	71659.2	Filtered	38140.5	52622.3	102446	62282.8	Filtered	72502.9	65443	42947.5	64415.8	Filtered	254659	105302
CBK80400.1	94481.4	74575.6	390736	74633.1	Filtered	125834	Filtered	131663	Filtered	Filtered	Filtered	Filtered	74789.9	88606.2	35235.9	Filtered	92698.8	Filtered	Filtered	271954	Filtered	115439	190115	409078	160949	Filtered	Filtered	192811
CBK81863.1	Filtered	Filtered	22416.5	Filtered	Filtered	18978	Filtered	Filtered	Filtered	Filtered	Filtered	Filtered	11090.8	36184.4	Filtered	Filtered	Filtered	Filtered	Filtered	80489.7	Filtered	Filtered	23634.6	Filtered	32954	Filtered	Filtered	Filtered
CBK91150.1;WP_012741990.1	34696.3	Filtered	Filtered	Filtered	39027.3	Filtered	Filtered	24695.1	Filtered	Filtered	54215.5	Filtered	20086.2	Filtered	29980.8	Filtered	Filtered	Filtered	Filtered	38014.3	Filtered	7156.85	Filtered	37264.1	Filtered	Filtered	Filtered	Filtered
CBK91443.1	57273.1	Filtered	Filtered	Filtered	Filtered	Filtered	Filtered	Filtered	Filtered	Filtered	135650	Filtered	Filtered	Filtered	Filtered	Filtered	Filtered	Filtered	Filtered	Filtered	Filtered	Filtered	Filtered	Filtered	Filtered	Filtered	Filtered	32108.3
CBK91806.1;CBK92315.1;CDC75162.1;WP_012740948.1;WP_055224524.1;WP_055274161.1	Filtered	Filtered	Filtered	Filtered	26092.8	11050.5	Filtered	Filtered	Filtered	Filtered	100992	Filtered	72004	Filtered	54437.3	Filtered	Filtered	Filtered	Filtered	145855	Filtered	Filtered	Filtered	41092.7	Filtered	Filtered	Filtered	Filtered
CBK92087.1;OLA18884.1;SRS045004.56921-T1-C;WP_012741208.1;WP_055224140.1;WP_055238716.1	5591.82	Filtered	Filtered	Filtered	Filtered	Filtered	Filtered	Filtered	Filtered	Filtered	28631.5	Filtered	Filtered	Filtered	7167.71	Filtered	Filtered	Filtered	Filtered	Filtered	Filtered	Filtered	Filtered	Filtered	Filtered	Filtered	Filtered	Filtered
CBK92314.1;OLA18847.1;SRS019601.41426-T1-C;WP_012740947.1;WP_055062704.1;WP_055224527.1	15209.4	Filtered	Filtered	Filtered	Filtered	Filtered	Filtered	Filtered	Filtered	Filtered	52845.1	Filtered	Filtered	Filtered	90673.2	Filtered	Filtered	Filtered	Filtered	108850	Filtered	Filtered	Filtered	Filtered	Filtered	Filtered	Filtered	Filtered
CBK92498.1;CDC73016.1;SRS014923.41558-T1-C;WP_012741114.1;WP_055060841.1;WP_055273610.1	15600.3	Filtered	Filtered	Filtered	37916.7	Filtered	Filtered	Filtered	Filtered	Filtered	18221.1	Filtered	Filtered	Filtered	27024.3	Filtered	Filtered	Filtered	Filtered	17894.9	Filtered	Filtered	Filtered	Filtered	Filtered	Filtered	Filtered	Filtered
CBK92635.1;SRS015217.13624-T1-C;WP_012742402.1;WP_015516788.1;WP_022293701.1;WP_055238750.1	19280	Filtered	Filtered	Filtered	28585.6	Filtered	Filtered	Filtered	Filtered	Filtered	49837.6	Filtered	9682.53	Filtered	15622.9	Filtered	Filtered	Filtered	Filtered	27737.8	Filtered	Filtered	Filtered	Filtered	Filtered	Filtered	Filtered	Filtered
CBK92655.1;CDC75273.1;CUN30659.1;OLA18490.1;SRS015190.66420-T1-C;WP_012742426.1;WP_055224897.1;WP_055237396.1	Filtered	Filtered	Filtered	Filtered	Filtered	Filtered	Filtered	Filtered	Filtered	Filtered	105704	Filtered	Filtered	Filtered	Filtered	Filtered	Filtered	Filtered	Filtered	110939	Filtered	24602.3	Filtered	47328.7	Filtered	Filtered	Filtered	Filtered
CBK92971.1;SRS022137.1308-T1-C;WP_012743547.1;WP_055223094.1	103177	73046.9	66211.7	61519.1	130710	68968.6	Filtered	123181	Filtered	35156.5	64521.3	72613.4	94976.7	67905.5	88941.5	50890.3	77675.3	44661.1	56776.1	126865	Filtered	77783.4	63024	66309.6	156885	Filtered	Filtered	67827.7
CBK93240.1;CDC72334.1;CRL40421.1;CUN23286.1;CUP06367.1;SRS011586.224556-T1-C;SRS014287.5369-T1-C;SRS017191.63964-T1-C;SRS017307.211439-T1-C;SRS019601.48245-T1-C;SRS049959.342544-T1-C;SRS053335.10211-T1-C	Filtered	Filtered	Filtered	Filtered	26998	Filtered	Filtered	Filtered	Filtered	Filtered	Filtered	Filtered	Filtered	Filtered	16583.1	Filtered	Filtered	Filtered	Filtered	63050.6	Filtered	Filtered	Filtered	Filtered	Filtered	Filtered	Filtered	Filtered
CBK94329.1;CDC70453.1	138076	Filtered	Filtered	Filtered	80337.6	Filtered	Filtered	78441.1	Filtered	Filtered	171887	Filtered	32264.2	Filtered	39575.3	Filtered	Filtered	Filtered	Filtered	51615.4	Filtered	Filtered	Filtered	Filtered	Filtered	Filtered	Filtered	Filtered
CBK94521.1;OLA18555.1;SRS011586.221120-T1-C;WP_012742483.1;WP_055061544.1	150152	Filtered	45274.4	12605.8	211381	39033.9	Filtered	59857.1	31936.6	Filtered	128189	6399.84	89289.3	66955.3	71347.6	Filtered	69651.8	Filtered	133102	106504	Filtered	25388.4	Filtered	51200.7	38084.3	Filtered	65202.7	39002
CBK94864.1;CUN03876.1;SRS018656.88383-T1-C;SRS022137.32350-T1-C;WP_012743073.1;WP_015516702.1;WP_055061889.1	68644	Filtered	Filtered	Filtered	59877	Filtered	Filtered	Filtered	Filtered	Filtered	69409.7	Filtered	Filtered	Filtered	32921.3	Filtered	Filtered	Filtered	Filtered	145579	Filtered	Filtered	Filtered	42529.6	Filtered	Filtered	Filtered	Filtered
CBK97867.1;OLA32705.1	Filtered	129328	43627	117976	60566.2	41561.2	Filtered	Filtered	93186.3	40122.9	93029.9	31019.2	85764.1	41428.7	115146	Filtered	103633	48752.8	Filtered	Filtered	Filtered	57059.1	57969.9	Filtered	63177	Filtered	Filtered	11092.7
CBK97893.1	19229	107238	44313	64384.1	77268.8	115390	22628.9	50351.2	228169	122950	100678	31876.8	97209.3	105077	182783	120605	117359	71700.8	Filtered	50913.9	Filtered	72362.9	150969	36050.3	148167	Filtered	Filtered	80466.9
CBK97894.1;OLA34977.1;SRS017433.44971-T1-C;SRS049959.44995-T1-C;SRS053398.94207-T1-C;SRS055982.32225-T1-C	Filtered	83439.7	83556.2	Filtered	Filtered	Filtered	Filtered	Filtered	Filtered	57734.8	92827.8	Filtered	Filtered	Filtered	59857.1	Filtered	Filtered	53060.4	Filtered	Filtered	Filtered	Filtered	Filtered	Filtered	Filtered	Filtered	Filtered	Filtered
CBK97914.1	Filtered	174075	52881.3	124951	104418	167719	29199.7	58626.2	518696	127177	248814	47540.5	153892	140553	217096	97633.2	217206	100635	Filtered	71384.7	Filtered	107502	177548	70759.1	213071	Filtered	Filtered	57503.1
CBK97927.1	464917	387627	116422	538316	551860	494050	90204.4	325664	489666	377589	768085	381248	570457	409901	776345	239042	733200	449993	Filtered	232183	Filtered	253892	597324	162804	717008	27257.3	Filtered	230688
CBK97928.1	Filtered	223950	71267.4	80188	102579	100311	Filtered	28978.6	61053.6	57050.5	97870.3	97825.1	111056	77090.4	199021	Filtered	183032	83699.5	Filtered	92596.4	Filtered	110341	238403	74237.7	131156	Filtered	Filtered	39342
CBK97935.1;OLA31870.1	91881.4	698591	116334	545827	609222	709718	116511	149360	3.21242e+06	566860	1.19737e+06	114152	508717	325494	1.05003e+06	413315	543969	513220	Filtered	219306	Filtered	492860	672783	379685	1.15344e+06	Filtered	78697.1	308101
CBK98150.1;OLA32510.1;SRS045645.173493-T1-C;SRS055982.143350-T1-C	Filtered	Filtered	29011.9	Filtered	Filtered	Filtered	Filtered	Filtered	Filtered	Filtered	Filtered	Filtered	Filtered	Filtered	Filtered	Filtered	Filtered	Filtered	Filtered	Filtered	Filtered	Filtered	Filtered	Filtered	Filtered	Filtered	Filtered	Filtered
CBK98175.1	91031.4	105076	138787	116413	235798	199624	Filtered	92852.2	120414	93659.5	173901	20951.5	112866	100803	265699	53958.4	140565	83365.2	Filtered	38751.9	Filtered	122983	304075	79888.8	99697.7	Filtered	132032	64186.9
CBK98337.1;SRS055982.144728-T1-C	Filtered	Filtered	Filtered	Filtered	Filtered	Filtered	Filtered	Filtered	124613	Filtered	Filtered	Filtered	Filtered	Filtered	Filtered	125036	Filtered	Filtered	Filtered	Filtered	Filtered	Filtered	Filtered	Filtered	Filtered	Filtered	Filtered	Filtered
CBK98348.1;SRS055982.19470-T1-C	24906.3	213404	277701	143100	107448	54040.9	Filtered	Filtered	Filtered	33404.3	423056	182526	41872.7	87461.2	318555	Filtered	171454	180867	Filtered	Filtered	Filtered	150557	35812	58054.6	57762.8	Filtered	Filtered	63037.9
CBK98365.1;SRS055982.56620-T1-C	Filtered	Filtered	65581.2	Filtered	Filtered	Filtered	Filtered	Filtered	Filtered	Filtered	160293	26218.3	Filtered	Filtered	Filtered	Filtered	Filtered	Filtered	Filtered	Filtered	Filtered	Filtered	Filtered	Filtered	Filtered	Filtered	Filtered	Filtered
CBK98452.1;WP_005934832.1	Filtered	175826	33254.8	146997	161022	178265	Filtered	Filtered	34727.5	71928.2	26708.7	Filtered	84553.2	3754.3	184392	Filtered	22089.3	113015	Filtered	57128.5	Filtered	92010.7	195444	51049.7	81964.6	Filtered	Filtered	Filtered
CBK98459.1;SCH62094.1	Filtered	Filtered	Filtered	Filtered	Filtered	Filtered	Filtered	Filtered	Filtered	Filtered	Filtered	Filtered	Filtered	Filtered	22651	Filtered	Filtered	Filtered	Filtered	Filtered	Filtered	Filtered	Filtered	Filtered	Filtered	Filtered	Filtered	Filtered
CBK98524.1;SRS063985.32172-T1-C	Filtered	28398.4	15675.5	40292.3	17646.8	Filtered	24437.4	Filtered	107744	Filtered	39754.2	10711.4	Filtered	Filtered	44109.5	Filtered	Filtered	8979.13	Filtered	Filtered	Filtered	12650.5	Filtered	Filtered	Filtered	Filtered	Filtered	Filtered
CBK98537.1;SRS014235.54832-T1-C;SRS050422.43467-T1-C	Filtered	Filtered	14903.9	Filtered	Filtered	Filtered	Filtered	Filtered	Filtered	Filtered	11470.2	Filtered	Filtered	Filtered	11675.5	Filtered	Filtered	Filtered	Filtered	Filtered	Filtered	Filtered	Filtered	Filtered	Filtered	Filtered	Filtered	Filtered
CBK98601.1;SRS014235.94038-T1-C;SRS023914.80481-T1-C	Filtered	Filtered	Filtered	Filtered	Filtered	Filtered	Filtered	Filtered	Filtered	Filtered	92639.9	Filtered	Filtered	14333.8	24722.5	236071	Filtered	Filtered	Filtered	Filtered	Filtered	Filtered	Filtered	Filtered	Filtered	Filtered	Filtered	Filtered
CBK98756.1;OLA28456.1;SRS018575.48294-T1-C	Filtered	Filtered	Filtered	51168.9	Filtered	60550.6	Filtered	Filtered	295627	Filtered	544742	Filtered	Filtered	67443.5	135259	Filtered	Filtered	85006.4	Filtered	46519.7	Filtered	83451.4	43084.7	Filtered	86476.7	Filtered	Filtered	109343
CBK98932.1;SRS055982.40824-T1-C	Filtered	33210.1	30341.2	11205.2	19833.4	62854.6	Filtered	Filtered	34732.5	29863.7	76191.3	34610.1	70353.4	Filtered	40261.9	81219.2	9593.31	12883.1	Filtered	Filtered	Filtered	9437.02	263469	Filtered	34876.8	Filtered	Filtered	Filtered
CBK98960.1	71441.4	734004	246514	516671	216411	519854	86237.8	168967	568454	143079	652025	353155	662032	478179	810756	98409.6	819434	677372	Filtered	177128	Filtered	466590	756707	281934	414861	Filtered	Filtered	204295
CBK98974.1	Filtered	37962	98881.1	30621.2	20470.3	19795.7	Filtered	Filtered	93245	Filtered	124079	145568	9514.87	45347.5	55417.5	10369	70256.1	62009.9	Filtered	20428.3	Filtered	38556.8	9981.71	9771.74	74971.3	Filtered	Filtered	Filtered
CBK98979.1;OLA34270.1;SRS055982.17203-T1-C	Filtered	Filtered	Filtered	Filtered	Filtered	Filtered	Filtered	Filtered	Filtered	Filtered	16756.4	Filtered	Filtered	Filtered	21600.2	Filtered	Filtered	Filtered	Filtered	Filtered	Filtered	Filtered	Filtered	Filtered	Filtered	Filtered	Filtered	Filtered
CBK98983.1	110192	366207	303545	568504	181433	1.02657e+06	89772	113796	28899.7	464998	779187	381936	868920	677510	1280976	131025	238187	260254	164463	41809.4	Filtered	460706	1.77282e+06	279866	96615.2	Filtered	Filtered	88870
CBK99022.1;SCI06532.1;WP_005944207.1;WP_055190844.1	Filtered	47204.7	15215.8	41159.5	52463.8	91547.2	Filtered	Filtered	33421.9	63252.4	65114.8	Filtered	65994.9	51483.4	130683	Filtered	31226.3	17462.9	Filtered	Filtered	Filtered	38099.2	176895	Filtered	114065	Filtered	Filtered	Filtered
CBK99038.1	Filtered	140518	84389.1	116406	33341.4	42908.2	99333.2	Filtered	268707	67588.1	142571	33710	Filtered	55903.3	156078	Filtered	32225.9	73238.8	Filtered	Filtered	Filtered	49148.6	23339.1	Filtered	74541.1	Filtered	Filtered	33340.7
CBK99051.1;SRS019787.53229-T1-C	Filtered	83429	16633.4	85187.5	90459.3	88774.4	Filtered	20293.6	414533	138059	105017	18030	110414	70829.4	90870.4	62523.2	143438	62479	Filtered	41023.1	Filtered	49922.7	97102.5	36846.8	197622	Filtered	Filtered	25746.3
CBK99267.1;OKZ72578.1;SCI00742.1	91228.6	Filtered	Filtered	45153.2	46222.5	Filtered	Filtered	Filtered	324669	73289.8	106230	Filtered	Filtered	Filtered	91672.2	71511.6	31761	Filtered	Filtered	11906.8	Filtered	39815.8	Filtered	Filtered	92746.8	Filtered	Filtered	Filtered
CBK99280.1	36921.4	11566.5	52534.1	Filtered	138155	Filtered	Filtered	Filtered	Filtered	83360.8	131323	Filtered	4179.61	Filtered	65259.9	Filtered	14797.5	31111.8	Filtered	Filtered	Filtered	24101.1	Filtered	Filtered	51357.4	Filtered	Filtered	Filtered
CBK99298.1	Filtered	189683	80315	49229	21946.4	92384.2	Filtered	Filtered	412675	104304	200362	95139.7	101925	113539	137793	120418	76517.4	84839.2	Filtered	81004	39680.1	62832	163341	30587.4	128309	Filtered	Filtered	75428
CBK99413.1	Filtered	32275.7	93394.7	Filtered	Filtered	13898.8	Filtered	Filtered	Filtered	Filtered	71564.4	Filtered	Filtered	17272.7	29223	Filtered	Filtered	Filtered	Filtered	14926	Filtered	Filtered	21470.2	Filtered	Filtered	Filtered	Filtered	Filtered
CBK99634.1	Filtered	41035.3	12333.9	62056.2	31328.1	58283.7	Filtered	Filtered	71724.2	Filtered	86802.5	Filtered	47421.2	50983.2	103858	11757	59493.2	21868.1	Filtered	6733.09	Filtered	17989.4	82709.8	Filtered	18706.8	Filtered	Filtered	9330.64
CBK99644.1	44396.3	Filtered	132656	22856	86563.7	Filtered	64004.3	Filtered	164577	101738	265144	71914.1	Filtered	Filtered	57053.3	218451	Filtered	62169.9	Filtered	Filtered	Filtered	97348.7	Filtered	Filtered	Filtered	Filtered	Filtered	Filtered
CBK99677.1;OLA28836.1	7392.37	25846.1	29472.1	65108.2	37056.2	111481	Filtered	Filtered	70608.6	72353.4	152101	21305.4	78276	49536.7	82590.3	176416	Filtered	13756.1	Filtered	Filtered	Filtered	41958.3	143688	24824.3	Filtered	Filtered	Filtered	19063.7
CBK99744.1;OLA22455.1;OLA32364.1;SRS055982.15964-T1-C	Filtered	85656.6	187372	84844.2	Filtered	127975	Filtered	Filtered	609426	134700	231437	161764	70337.7	79774.3	130412	88175.9	Filtered	Filtered	Filtered	Filtered	Filtered	101312	235388	Filtered	84675.9	Filtered	Filtered	Filtered
CBK99782.1	Filtered	Filtered	Filtered	Filtered	Filtered	Filtered	Filtered	Filtered	Filtered	Filtered	Filtered	12006.1	Filtered	Filtered	Filtered	Filtered	Filtered	Filtered	Filtered	Filtered	Filtered	Filtered	Filtered	Filtered	Filtered	Filtered	Filtered	Filtered
CBK99843.1	Filtered	Filtered	11688.3	Filtered	Filtered	Filtered	Filtered	Filtered	Filtered	Filtered	13118.5	8798.8	Filtered	Filtered	Filtered	Filtered	Filtered	Filtered	Filtered	Filtered	Filtered	Filtered	Filtered	Filtered	Filtered	Filtered	Filtered	Filtered
CBK99856.1	Filtered	27695.9	13336.8	Filtered	184648	Filtered	Filtered	203067	151855	335271	1.6886e+06	Filtered	Filtered	23852.2	34195.4	748830	Filtered	143026	Filtered	44544	Filtered	31329	Filtered	Filtered	126085	Filtered	Filtered	Filtered
CBK99886.1	Filtered	Filtered	Filtered	5193.06	Filtered	13648.8	Filtered	Filtered	Filtered	Filtered	Filtered	Filtered	60282.5	Filtered	22269	Filtered	Filtered	4191.94	Filtered	Filtered	Filtered	17506.6	36306	4404.99	Filtered	Filtered	Filtered	Filtered
CBK99966.1;SRS017521.106846-T1-C	Filtered	24028.6	11370.7	17733.4	Filtered	16350.5	Filtered	Filtered	Filtered	Filtered	Filtered	Filtered	Filtered	15526.7	21311.5	Filtered	Filtered	Filtered	Filtered	Filtered	Filtered	10953.1	30492.2	Filtered	Filtered	Filtered	Filtered	Filtered
CBK99994.1	Filtered	9598.46	17169.3	2845.44	9111.52	4039.65	16265.2	Filtered	23323	17334.9	46024.9	16878	Filtered	3672.29	11631	41106	5604.34	8784.66	Filtered	6752.74	Filtered	6293.51	2178.89	Filtered	13905.9	393778	Filtered	50520.9
CBL00272.1;SRS014235.93820-T1-C	Filtered	Filtered	Filtered	Filtered	Filtered	143860	Filtered	Filtered	Filtered	Filtered	Filtered	1.10502e+06	Filtered	92501.2	Filtered	Filtered	Filtered	122372	Filtered	Filtered	Filtered	Filtered	Filtered	Filtered	Filtered	Filtered	Filtered	712093
CBL00279.1;EDP22502.1;EEU96434.1;OLA29893.1;OLA32209.1;OLA34833.1;SRS015065.102585-T1-C;SRS015264.24309-T1-C;SRS016095.118957-T1-C;SRS017433.122467-T1-C;SRS019030.52251-T1-C;WP_005945412.1;WP_015538188.1;WP_035394165.1;WP_055185376.1;WP_055189871.1	Filtered	16207.9	Filtered	21182.8	Filtered	58021.6	Filtered	Filtered	Filtered	Filtered	Filtered	10164.3	24640.6	41760.2	55605.8	Filtered	43810.8	Filtered	Filtered	Filtered	Filtered	36022	55020.7	Filtered	Filtered	Filtered	Filtered	Filtered
CBL00337.1;OLA32349.1;SRS024132.56547-T1-C	Filtered	146967	76454.5	38804.3	137537	48422.6	Filtered	Filtered	61255.1	69928.6	344262	48024.4	Filtered	8825.65	169375	373949	40400.9	27141.6	Filtered	Filtered	Filtered	78827.6	Filtered	Filtered	88367.6	Filtered	Filtered	42845.3
CBL00455.1;SRS017307.175514-T1-C;SRS024132.16101-T1-C	Filtered	80393.3	Filtered	35283.4	Filtered	Filtered	Filtered	Filtered	Filtered	Filtered	111189	204230	Filtered	53567.4	67365.5	Filtered	116155	Filtered	Filtered	Filtered	Filtered	77733.3	Filtered	Filtered	Filtered	Filtered	Filtered	Filtered
CBL00783.1;SRS015217.11024-T1-C;SRS015264.193724-T1-C;SRS017521.102607-T1-C;SRS019397.11928-T1-C;SRS050422.138337-T1-C;WP_005928190.1;WP_055185852.1	Filtered	69680.4	Filtered	76530.3	Filtered	Filtered	Filtered	Filtered	Filtered	Filtered	Filtered	Filtered	61261.3	Filtered	Filtered	Filtered	140111	51691.1	Filtered	Filtered	Filtered	32809	Filtered	Filtered	Filtered	Filtered	Filtered	Filtered
CBL00945.1;EDP21285.1;OLA32106.1;SCH77431.1;SRS015578.14484-T1-C;SRS015663.18448-T1-C;SRS015854.21309-T1-C;SRS049995.25014-T1-C;SRS050925.80573-T1-C;SRS051031.79889-T1-C;SRS062427.24215-T1-C;SRS063985.69763-T1-C;SRS064276.45800-T1-C;WP_005946481.1;WP_044960477.1;WP_055186160.1	Filtered	26008.8	Filtered	Filtered	Filtered	Filtered	Filtered	Filtered	Filtered	Filtered	Filtered	Filtered	Filtered	Filtered	Filtered	Filtered	Filtered	Filtered	Filtered	Filtered	Filtered	Filtered	Filtered	Filtered	Filtered	Filtered	Filtered	Filtered
CBL01028.1;SRS015217.225510-T1-C;SRS017433.130301-T1-C;WP_005920288.1;WP_005944288.1	Filtered	Filtered	Filtered	22624.2	Filtered	Filtered	Filtered	Filtered	Filtered	Filtered	Filtered	Filtered	Filtered	Filtered	27830.1	Filtered	40435.6	Filtered	Filtered	Filtered	Filtered	Filtered	Filtered	Filtered	Filtered	Filtered	Filtered	Filtered
CBL01248.1;WP_055186395.1	Filtered	222058	110074	192932	74799.2	198668	Filtered	Filtered	291583	81837.5	147801	131910	200364	104900	246885	Filtered	359102	150216	Filtered	49787.9	Filtered	134533	139334	108434	110875	Filtered	Filtered	74803
CBL01282.1;SRS053398.18123-T1-C;SRS077730.31882-T1-C;WP_006735245.1	Filtered	Filtered	Filtered	14170.9	Filtered	Filtered	Filtered	Filtered	Filtered	Filtered	Filtered	Filtered	12289.3	8945.74	17948.3	Filtered	53043.8	14254.7	Filtered	Filtered	Filtered	12502.3	Filtered	15808.1	Filtered	Filtered	Filtered	Filtered
CBL01459.1;CUN00523.1;SRS018427.189644-T1-C;WP_005921914.1;WP_081028441.1	Filtered	Filtered	Filtered	Filtered	Filtered	Filtered	Filtered	Filtered	Filtered	Filtered	Filtered	Filtered	Filtered	Filtered	Filtered	Filtered	26155.8	Filtered	Filtered	Filtered	Filtered	Filtered	Filtered	Filtered	Filtered	Filtered	Filtered	Filtered
CBL01646.1;WP_005921532.1	Filtered	143799	56356.4	82799.7	87043	112155	62559.2	Filtered	280898	107147	106345	33644.1	81060	93545.8	159495	129815	151945	83774.7	Filtered	37446.2	Filtered	100279	124596	48797.4	138827	Filtered	15490.6	51170.1
CBL01758.1;SCH03843.1;SRS014287.45877-T1-C;SRS015217.48622-T1-C;SRS064276.32476-T1-C;WP_005921031.1;WP_055185489.1	Filtered	47787.2	6777.09	34504.7	14388.7	34975.3	Filtered	Filtered	251291	11728.6	18605.5	11053.3	41714.2	40266.3	48131	17609.3	41792.4	19951.3	Filtered	Filtered	Filtered	20908.1	52032.1	5019.75	72058	Filtered	Filtered	Filtered
CBL02036.1;SRS054956.27719-T1-C;WP_005925256.1;WP_055186578.1	75138.8	59192.5	33927.6	92922.3	75812.2	80232.9	Filtered	Filtered	116917	Filtered	55531.8	Filtered	130670	77428.2	107602	Filtered	122747	50761.2	Filtered	58080.5	Filtered	61029.3	92219.5	44462.8	114795	Filtered	Filtered	Filtered
CBL02931.1	Filtered	288681	Filtered	81482.1	262765	104255	Filtered	Filtered	1649379	138248	53285.6	35088.2	152787	137969	307163	Filtered	194220	102241	Filtered	163399	Filtered	152444	184109	18768.2	77161.1	Filtered	Filtered	Filtered
CBL02995.1	Filtered	Filtered	Filtered	37906.3	63156	Filtered	Filtered	Filtered	Filtered	Filtered	Filtered	Filtered	27676.4	Filtered	Filtered	Filtered	125589	30998	Filtered	Filtered	Filtered	21493.9	Filtered	Filtered	Filtered	Filtered	Filtered	Filtered
CBL05778.1;SRS017433.114074-T1-C;WP_008539985.1	52629.1	Filtered	Filtered	504347	Filtered	Filtered	195021	Filtered	Filtered	Filtered	Filtered	Filtered	Filtered	263436	Filtered	Filtered	Filtered	109007	Filtered	384965	Filtered	Filtered	222501	Filtered	Filtered	Filtered	Filtered	Filtered
CBL05850.1;SRS012902.37967-T1-C;WP_008539897.1	13722.7	Filtered	Filtered	265490	Filtered	Filtered	10049.2	Filtered	Filtered	Filtered	Filtered	Filtered	Filtered	217843	Filtered	Filtered	Filtered	46704.3	Filtered	50003.1	Filtered	Filtered	153335	Filtered	Filtered	Filtered	Filtered	Filtered
CBL06397.1;CDB93374.1;WP_008538448.1;WP_018999247.1	Filtered	Filtered	Filtered	110582	Filtered	Filtered	Filtered	Filtered	Filtered	Filtered	Filtered	Filtered	Filtered	95729.9	Filtered	Filtered	Filtered	Filtered	Filtered	1896.1	Filtered	Filtered	5268.28	Filtered	Filtered	Filtered	Filtered	Filtered
CBL06494.1;WP_008538557.1	475510	128820	290104	6237034	112783	17227.7	1.4357e+06	Filtered	68151.8	Filtered	147777	183627	72330.1	3.40189e+06	201505	Filtered	20459.4	929696	Filtered	5.60765e+06	55472	156668	2.44289e+06	66348.9	Filtered	Filtered	418752	Filtered
CBL06508.1;WP_008538577.1	8719.01	Filtered	Filtered	143345	Filtered	Filtered	31269.8	Filtered	Filtered	Filtered	Filtered	Filtered	Filtered	67693.1	Filtered	Filtered	Filtered	25365.3	Filtered	64382.3	Filtered	Filtered	65888.3	Filtered	Filtered	Filtered	Filtered	Filtered
CBL06721.1;SRS012902.43134-T1-C;WP_008538856.1;WP_027889368.1	703102	1.30656e+06	1.05173e+06	1.30592e+06	1065945	984337	96530.1	1.49778e+06	Filtered	95694.2	767512	1.95001e+06	2.07746e+06	677600	1.26254e+06	Filtered	1.27976e+06	168539	776958	566217	206393	1.45733e+06	274683	1.12381e+06	295706	Filtered	2.33373e+06	468058
CBL06956.1;SRS012902.41035-T1-C;WP_008537214.1;WP_027889211.1	18558.4	Filtered	Filtered	82132.4	Filtered	Filtered	Filtered	Filtered	Filtered	Filtered	Filtered	Filtered	Filtered	19802.3	Filtered	Filtered	Filtered	Filtered	Filtered	31575	Filtered	Filtered	20094	Filtered	Filtered	Filtered	Filtered	Filtered
CBL07094.1;SRS012902.39951-T1-C;WP_008537364.1	Filtered	Filtered	Filtered	70768.4	Filtered	Filtered	Filtered	Filtered	Filtered	Filtered	Filtered	Filtered	Filtered	48137.5	Filtered	Filtered	Filtered	Filtered	Filtered	96817.1	Filtered	Filtered	35663.5	Filtered	Filtered	Filtered	Filtered	Filtered
CBL07299.1	63219.5	Filtered	Filtered	325321	Filtered	Filtered	146891	Filtered	Filtered	Filtered	Filtered	Filtered	Filtered	236907	Filtered	Filtered	Filtered	51054.4	Filtered	258710	Filtered	Filtered	232333	Filtered	Filtered	Filtered	Filtered	Filtered
CBL07355.1;WP_008540115.1	Filtered	Filtered	Filtered	163603	Filtered	Filtered	35101.6	Filtered	Filtered	Filtered	Filtered	Filtered	Filtered	82504.7	Filtered	Filtered	Filtered	113900	Filtered	513948	Filtered	Filtered	64033.1	Filtered	Filtered	Filtered	Filtered	Filtered
CBL07920.1;CDA55945.1;OLA54279.1	18133.6	Filtered	Filtered	Filtered	29173	Filtered	Filtered	Filtered	Filtered	Filtered	Filtered	Filtered	Filtered	Filtered	14055.6	Filtered	Filtered	Filtered	Filtered	Filtered	Filtered	Filtered	Filtered	Filtered	Filtered	Filtered	Filtered	Filtered
CBL08791.1;CBL14059.1;OLA53173.1;SRS015578.16389-T1-C;WP_006856421.1;WP_055195958.1	125710	Filtered	35697.5	24320.9	109141	Filtered	Filtered	Filtered	26364.2	Filtered	Filtered	Filtered	45693.3	72590.3	45617.9	Filtered	Filtered	Filtered	Filtered	39020.8	Filtered	20602.6	97935.8	Filtered	90673.6	Filtered	Filtered	Filtered
CBL10109.1;CDA56097.1;OLA56538.1;SRS015578.69203-T1-C;WP_006857791.1	19473.5	Filtered	Filtered	Filtered	58141.5	Filtered	Filtered	Filtered	Filtered	Filtered	Filtered	Filtered	35472.5	Filtered	53037.4	Filtered	Filtered	Filtered	Filtered	Filtered	Filtered	Filtered	Filtered	Filtered	Filtered	Filtered	Filtered	Filtered
CBL10425.1;SRS063040.116717-T1-C	Filtered	Filtered	Filtered	Filtered	144174	Filtered	Filtered	Filtered	Filtered	Filtered	Filtered	Filtered	28880.9	Filtered	29094.6	Filtered	Filtered	Filtered	Filtered	21740.4	Filtered	Filtered	Filtered	Filtered	Filtered	Filtered	20857.5	Filtered
CBL11953.1;SRS043701.69739-T1-C;WP_006858762.1;WP_015560606.1	163285	Filtered	Filtered	Filtered	133122	Filtered	Filtered	Filtered	Filtered	Filtered	Filtered	Filtered	70876.9	Filtered	Filtered	Filtered	Filtered	Filtered	Filtered	Filtered	Filtered	Filtered	Filtered	Filtered	Filtered	Filtered	Filtered	Filtered
CBL13508.1;CDA55180.1;CUM85407.1;OLA54137.1;SRS019685.181246-T1-C;SRS024549.15653-T1-C;WP_006855399.1	Filtered	Filtered	Filtered	Filtered	23026.4	Filtered	Filtered	Filtered	Filtered	Filtered	Filtered	Filtered	Filtered	Filtered	Filtered	Filtered	Filtered	Filtered	Filtered	Filtered	Filtered	Filtered	Filtered	Filtered	Filtered	Filtered	Filtered	Filtered
CBL18935.1;CCY97752.1;CDE29254.1;SCH95325.1;SCI19938.1;SRS013687.72789-T1-C;SRS014235.246584-T1-C;SRS015065.265239-T1-C;SRS015264.119337-T1-C;SRS015578.198685-T1-C;SRS015782.160279-T1-C;SRS017521.89626-T1-C;SRS018351.165790-T1-C;SRS018351.166400-T1-C;SRS018427.164277-T1-C;SRS019161.164687-T1-C;SRS023176.90425-T1-C;SRS049959.309361-T1-C;SRS050422.120117-T1-C;WP_021650563.1	17419	Filtered	22877	20674.5	33369.6	14647.2	Filtered	92624.4	Filtered	Filtered	Filtered	75186.5	22119.1	27209.6	Filtered	Filtered	Filtered	Filtered	Filtered	Filtered	Filtered	Filtered	18121	55871.6	31367.9	Filtered	Filtered	Filtered
CBL19862.1;SCH82053.1;SRS050422.65000-T1-C;WP_021651113.1;WP_059086306.1	23187.4	Filtered	10698.1	Filtered	Filtered	1585.97	Filtered	Filtered	Filtered	Filtered	49523.8	Filtered	Filtered	Filtered	Filtered	Filtered	Filtered	Filtered	Filtered	Filtered	Filtered	7508.77	Filtered	Filtered	29244.8	Filtered	Filtered	Filtered
CBL20446.1;SCH25654.1;WP_021652198.1	89524.9	16508.3	29226.8	28517.2	49194.9	30446.5	Filtered	95413	Filtered	Filtered	25352.4	66456.3	14034.4	11674.9	12599.9	Filtered	17485.6	Filtered	203199	21608.5	Filtered	36978.9	6664.67	17886.9	70017.4	Filtered	38037.5	Filtered
CBL21237.1;SRS018351.162932-T1-C	Filtered	Filtered	Filtered	Filtered	19144	3463.29	Filtered	Filtered	Filtered	Filtered	18476.3	Filtered	Filtered	Filtered	Filtered	Filtered	Filtered	Filtered	128006	7938.54	Filtered	Filtered	Filtered	Filtered	6835.72	Filtered	Filtered	Filtered
CBL23072.1;WP_072522091.1	44015.9	Filtered	Filtered	Filtered	Filtered	17190.9	14815.7	12326.3	827219	Filtered	25353.5	32138	66167.3	75452.4	Filtered	Filtered	Filtered	Filtered	50908.4	Filtered	Filtered	Filtered	Filtered	Filtered	12386.7	Filtered	57789.4	Filtered
CBL24842.1	Filtered	Filtered	Filtered	Filtered	Filtered	Filtered	Filtered	Filtered	126725	Filtered	Filtered	Filtered	Filtered	Filtered	Filtered	Filtered	Filtered	Filtered	Filtered	Filtered	Filtered	Filtered	Filtered	Filtered	Filtered	Filtered	Filtered	Filtered
CBL24953.1;WP_020436761.1;WP_054753687.1;WP_055145072.1;WP_055171237.1	105223	4545.55	129448	53635.2	81542.9	64700.8	Filtered	Filtered	217243	Filtered	50722.6	128496	48854.6	54399	101030	Filtered	83645.2	Filtered	177412	81962.8	Filtered	49982	67958.9	60080.3	114901	42487.5	Filtered	Filtered
CBL25325.1;SRS018351.145548-T1-C;SRS056519.108492-T1-C;WP_055147815.1;WP_055173049.1	65027	23614.5	Filtered	Filtered	Filtered	Filtered	Filtered	Filtered	192581	Filtered	Filtered	Filtered	41537.4	17887.9	Filtered	Filtered	Filtered	Filtered	Filtered	16089.3	Filtered	Filtered	17077.2	32843.6	Filtered	Filtered	Filtered	Filtered
CBL25442.1;SRS018351.160306-T1-C;WP_020436052.1;WP_055146702.1;WP_055173244.1	32443.7	Filtered	Filtered	Filtered	Filtered	4155.75	Filtered	Filtered	Filtered	Filtered	80205.5	Filtered	72330.2	150486	Filtered	Filtered	Filtered	Filtered	59535.2	22947.3	Filtered	36877.3	Filtered	13945.5	Filtered	Filtered	Filtered	Filtered
CBL25701.1;CDC16058.1;CUM83825.1;SRS015217.64825-T1-C;WP_054751517.1;WP_055157611.1;WP_055172238.1	Filtered	Filtered	Filtered	Filtered	Filtered	Filtered	Filtered	Filtered	640881	Filtered	Filtered	Filtered	4975.36	Filtered	Filtered	16629.3	Filtered	Filtered	Filtered	Filtered	Filtered	Filtered	Filtered	Filtered	Filtered	Filtered	Filtered	Filtered
CBL26260.1;SRS015217.63909-T1-C;SRS042628.162582-T1-C;WP_020435755.1;WP_054752963.1	11268.5	Filtered	Filtered	Filtered	Filtered	Filtered	Filtered	Filtered	125943	Filtered	Filtered	Filtered	Filtered	Filtered	Filtered	Filtered	Filtered	Filtered	Filtered	Filtered	Filtered	Filtered	Filtered	Filtered	Filtered	Filtered	Filtered	Filtered
CBL27435.1;WP_020436567.1;WP_055146985.1	215547	67457.8	149674	94831.5	117911	72966.6	104624	133081	321574	81625.2	65683.9	214175	57299.2	91620	106839	28416.2	86874.8	36445.4	376182	72425.7	Filtered	110720	132131	161775	271306	407341	156514	67622.6
CBL36238.1;CCY00005.1;CDC45062.1;CDD37902.1;SRS012902.42947-T1-C;SRS014459.129121-T1-C;SRS014459.220110-T1-C;SRS019397.64878-T1-C;SRS024549.57693-T1-C;WP_002568910.1;WP_002572923.1;WP_002576725.1;WP_003497006.1;WP_006778445.1;WP_007719187.1;WP_008397295.1;WP_022200455.1;WP_027641507.1	Filtered	Filtered	Filtered	Filtered	Filtered	Filtered	Filtered	Filtered	Filtered	Filtered	Filtered	23876.7	Filtered	Filtered	Filtered	Filtered	89364.2	Filtered	Filtered	Filtered	Filtered	Filtered	Filtered	Filtered	Filtered	Filtered	Filtered	35219.4
CBL42886.1;OKZ57914.1;SCH23669.1;SRS015264.139743-T1-C	Filtered	Filtered	Filtered	Filtered	44745.2	Filtered	Filtered	57279.6	Filtered	35865.3	16989.9	Filtered	Filtered	Filtered	Filtered	Filtered	Filtered	Filtered	Filtered	Filtered	Filtered	50613.7	9013.62	Filtered	10493.3	Filtered	Filtered	Filtered
CCC73703.1;CDF04985.1;SFI29642.1;WP_027894777.1;WP_041647529.1;WP_054337023.1;WP_072983608.1	Filtered	Filtered	Filtered	Filtered	Filtered	Filtered	Filtered	Filtered	134767	14786.3	Filtered	Filtered	Filtered	Filtered	Filtered	Filtered	Filtered	Filtered	Filtered	Filtered	210114	Filtered	Filtered	Filtered	Filtered	Filtered	Filtered	Filtered
CCG46327.1;WP_041601695.1	Filtered	Filtered	Filtered	81477.3	Filtered	Filtered	Filtered	Filtered	Filtered	Filtered	Filtered	Filtered	Filtered	Filtered	Filtered	Filtered	Filtered	Filtered	Filtered	Filtered	Filtered	Filtered	Filtered	Filtered	Filtered	Filtered	Filtered	Filtered
CCG47779.1;OKY93191.1;WP_004220042.1;WP_022245312.1;WP_034879940.1;WP_065437723.1;WP_070122255.1	Filtered	Filtered	Filtered	Filtered	Filtered	Filtered	Filtered	Filtered	Filtered	27591.1	Filtered	Filtered	Filtered	Filtered	Filtered	Filtered	Filtered	Filtered	Filtered	Filtered	651133	Filtered	Filtered	Filtered	Filtered	Filtered	Filtered	Filtered
CCK35395.1;CCY96338.1;KXS29272.1;SRS017103.202745-T1-C;WP_007053980.1;WP_023658502.1;WP_029679640.1;WP_032746390.1;WP_047379827.1;WP_049135572.1;WP_053495417.1;WP_065443493.1;WP_065454857.1;WP_069483885.1;WP_075661940.1	Filtered	Filtered	Filtered	Filtered	Filtered	Filtered	Filtered	Filtered	251963	26925.2	Filtered	Filtered	Filtered	24253.6	Filtered	31779.1	Filtered	Filtered	Filtered	Filtered	168768	Filtered	Filtered	Filtered	61143.8	Filtered	32640.2	359998
CCX39191.1	149063	164416	116823	279957	114434	280622	Filtered	Filtered	Filtered	Filtered	483902	93855.2	103901	135280	205128	157503	639367	24374.9	Filtered	134050	62423.1	233035	Filtered	319693	Filtered	Filtered	Filtered	964141
CCX39462.1	64915.6	433873	19006.6	395857	14051.6	61221.4	Filtered	Filtered	3818659	Filtered	142766	Filtered	33819	320722	306817	264652	95634.2	609105	Filtered	20827.7	Filtered	304347	Filtered	52544.2	732880	Filtered	Filtered	280917
CCX39639.1	34303.5	Filtered	5547.83	Filtered	Filtered	15439.4	Filtered	Filtered	Filtered	Filtered	39065.1	Filtered	6977.88	Filtered	11200.7	Filtered	64656.1	Filtered	Filtered	Filtered	Filtered	10727.7	Filtered	48243.6	Filtered	Filtered	Filtered	134797
CCX39843.1	Filtered	24920.5	Filtered	26541.2	Filtered	39249.7	Filtered	Filtered	Filtered	Filtered	81262.2	Filtered	Filtered	Filtered	24635.9	Filtered	80523.3	Filtered	Filtered	Filtered	Filtered	24171.5	27044.2	62228.8	Filtered	Filtered	Filtered	133052
CCX40340.1	64189.1	60538	58125.7	16762.4	16486.6	99256.9	Filtered	136069	Filtered	Filtered	158999	Filtered	47346.1	16450.6	62445.2	Filtered	182042	16071.9	Filtered	Filtered	Filtered	68215.2	21019.9	122241	Filtered	Filtered	Filtered	309117
CCX40478.1;SRS015217.38830-T1-C;SRS019161.19560-T1-C;SRS024132.271390-T1-C;SRS050422.74698-T1-C	30244	Filtered	Filtered	Filtered	35069.3	12940.8	Filtered	Filtered	Filtered	Filtered	53845.8	Filtered	Filtered	Filtered	Filtered	Filtered	Filtered	Filtered	Filtered	Filtered	Filtered	20561.8	Filtered	Filtered	Filtered	Filtered	Filtered	37079.4
CCX45481.1	Filtered	11057.3	25457.3	55372.8	Filtered	Filtered	Filtered	Filtered	Filtered	Filtered	Filtered	Filtered	8192.13	10756.6	Filtered	Filtered	Filtered	Filtered	Filtered	Filtered	Filtered	28464.9	20064.5	Filtered	Filtered	Filtered	Filtered	Filtered
CCX45746.1;SRS014613.87902-T1-C	Filtered	Filtered	51969.5	11728.7	Filtered	Filtered	Filtered	Filtered	Filtered	Filtered	Filtered	Filtered	62269	36834	Filtered	Filtered	Filtered	Filtered	Filtered	Filtered	Filtered	51357.8	Filtered	Filtered	Filtered	Filtered	Filtered	Filtered
CCX45867.1	Filtered	56375.3	308910	67247.8	Filtered	Filtered	Filtered	Filtered	Filtered	Filtered	Filtered	42922.1	29837.1	49951.3	97089.2	Filtered	Filtered	11947.4	Filtered	Filtered	Filtered	107397	49496	Filtered	Filtered	Filtered	Filtered	Filtered
CCX46307.1	Filtered	Filtered	126591	17005.3	Filtered	Filtered	Filtered	Filtered	Filtered	Filtered	Filtered	Filtered	Filtered	Filtered	Filtered	Filtered	Filtered	Filtered	Filtered	Filtered	Filtered	67072.2	Filtered	Filtered	Filtered	Filtered	Filtered	Filtered
CCX46314.1;SRS014923.9384-T1-C;SRS024435.267851-T1-C	Filtered	Filtered	119979	20298	Filtered	Filtered	Filtered	Filtered	Filtered	Filtered	Filtered	Filtered	Filtered	Filtered	Filtered	Filtered	Filtered	Filtered	Filtered	Filtered	Filtered	65024.6	Filtered	Filtered	Filtered	Filtered	Filtered	Filtered
CCX46479.1;SRS019601.105458-T1-C	Filtered	Filtered	169726	80371.8	Filtered	Filtered	Filtered	Filtered	Filtered	Filtered	Filtered	7628.37	46605.8	60762.3	Filtered	Filtered	Filtered	Filtered	Filtered	Filtered	Filtered	140696	51390.2	Filtered	Filtered	Filtered	Filtered	Filtered
CCX62378.1;SRS016056.7444-T1-C;SRS016585.24162-T1-C;SRS064276.46188-T1-C;WP_075318710.1	Filtered	Filtered	13948.5	Filtered	38663	83687	Filtered	Filtered	Filtered	Filtered	15993.1	Filtered	Filtered	Filtered	Filtered	Filtered	Filtered	Filtered	Filtered	Filtered	Filtered	29479.3	Filtered	36834.4	Filtered	Filtered	Filtered	33431.4
CCX64172.1	Filtered	Filtered	Filtered	Filtered	Filtered	Filtered	Filtered	23046.2	Filtered	Filtered	Filtered	Filtered	Filtered	Filtered	Filtered	Filtered	Filtered	Filtered	Filtered	Filtered	Filtered	Filtered	Filtered	Filtered	Filtered	Filtered	Filtered	Filtered
CCX64640.1;SRS015663.49436-T1-C;WP_021855165.1	Filtered	206309	Filtered	16668.5	Filtered	87750	Filtered	Filtered	Filtered	Filtered	Filtered	Filtered	Filtered	30808.7	Filtered	Filtered	Filtered	188453	Filtered	Filtered	Filtered	Filtered	Filtered	Filtered	Filtered	Filtered	Filtered	Filtered
CCX72565.1;CDB27173.1;OKZ55678.1;OLA49062.1;SRS014683.78728-T1-C;SRS014923.64428-T1-C;SRS022137.56294-T1-C	Filtered	Filtered	49834.4	2873.34	Filtered	Filtered	Filtered	Filtered	Filtered	Filtered	Filtered	125940	Filtered	30105.2	49445.8	Filtered	18549.2	9536.4	Filtered	Filtered	Filtered	30587.9	22383.9	45985.9	Filtered	Filtered	Filtered	30289
CCX82538.1;SRS011239.54596-T1-C;SRS015663.3349-T1-C;SRS016335.266735-T1-C	Filtered	Filtered	95429.5	Filtered	Filtered	Filtered	Filtered	Filtered	Filtered	Filtered	Filtered	Filtered	Filtered	34640.2	Filtered	Filtered	Filtered	Filtered	Filtered	Filtered	Filtered	Filtered	Filtered	Filtered	Filtered	Filtered	Filtered	Filtered
CCX82785.1;OKZ92579.1;SRS015578.102786-T1-C	Filtered	Filtered	20473.3	Filtered	Filtered	Filtered	Filtered	Filtered	Filtered	Filtered	Filtered	Filtered	Filtered	Filtered	89822.1	Filtered	91310.4	Filtered	Filtered	Filtered	Filtered	Filtered	Filtered	Filtered	Filtered	Filtered	Filtered	Filtered
CCX83447.1;SCJ45264.1;SRS015190.3898-T1-C	Filtered	Filtered	126979	Filtered	Filtered	Filtered	Filtered	Filtered	Filtered	Filtered	64988.1	Filtered	Filtered	93417.3	18977.7	Filtered	67038.2	22436.4	Filtered	Filtered	Filtered	32340.4	Filtered	Filtered	Filtered	Filtered	Filtered	Filtered
CCX83732.1;CDE37201.1;OKZ89987.1;SRS011529.223752-T1-C;SRS017191.41597-T1-C;SRS052027.56635-T1-C	26015.2	Filtered	Filtered	6927.92	7651.33	Filtered	Filtered	Filtered	Filtered	Filtered	Filtered	Filtered	Filtered	Filtered	Filtered	Filtered	37582.5	Filtered	Filtered	Filtered	Filtered	17198.9	12105.1	Filtered	42037.3	Filtered	Filtered	Filtered
CCX83922.1;SRS022609.14944-T1-C	Filtered	Filtered	18259.2	Filtered	Filtered	19171.9	Filtered	Filtered	Filtered	Filtered	Filtered	Filtered	Filtered	Filtered	32985.1	Filtered	133150	Filtered	Filtered	Filtered	Filtered	14988	Filtered	Filtered	Filtered	Filtered	Filtered	Filtered
CCX84916.1;SRS014287.54156-T1-C	Filtered	Filtered	45995.3	35815.1	Filtered	56505.2	Filtered	Filtered	Filtered	Filtered	Filtered	Filtered	Filtered	Filtered	63362.1	Filtered	161814	Filtered	Filtered	Filtered	Filtered	29832.9	Filtered	Filtered	Filtered	Filtered	Filtered	Filtered
CCX87628.1;CDA44596.1;EGG55197.1;WP_008811289.1	15284.8	Filtered	Filtered	Filtered	58208.1	112866	Filtered	Filtered	64469.3	Filtered	103595	Filtered	Filtered	56687.1	Filtered	Filtered	Filtered	3765.32	Filtered	Filtered	Filtered	Filtered	190336	Filtered	Filtered	Filtered	Filtered	813973
CCX90810.1;SRS014613.89601-T1-C	Filtered	Filtered	Filtered	Filtered	Filtered	139032	Filtered	Filtered	Filtered	Filtered	Filtered	Filtered	17670.7	19011.8	Filtered	Filtered	Filtered	Filtered	Filtered	Filtered	Filtered	7556.98	Filtered	Filtered	Filtered	Filtered	Filtered	Filtered
CCX96821.1;EDP16205.1;WP_002565128.1;WP_002584245.1	Filtered	Filtered	22924.3	Filtered	5724.59	41369	Filtered	83723	Filtered	Filtered	30087.9	Filtered	Filtered	18544.1	Filtered	Filtered	181306	70876.2	Filtered	31854.5	Filtered	11050.4	Filtered	Filtered	Filtered	239586	Filtered	Filtered
CCX97140.1;WP_002567502.1;WP_002574512.1;WP_024725596.1;WP_027643970.1	Filtered	Filtered	Filtered	Filtered	Filtered	Filtered	Filtered	19271.2	Filtered	Filtered	Filtered	Filtered	Filtered	Filtered	Filtered	Filtered	55988.3	Filtered	Filtered	Filtered	Filtered	Filtered	Filtered	Filtered	Filtered	Filtered	Filtered	Filtered
CCY00391.1;WP_002569894.1;WP_002578220.1	Filtered	75317.3	54206.7	Filtered	Filtered	Filtered	Filtered	92932.9	Filtered	Filtered	Filtered	Filtered	Filtered	Filtered	Filtered	Filtered	199015	39951.5	Filtered	Filtered	Filtered	Filtered	Filtered	Filtered	Filtered	16132.6	Filtered	Filtered
CCY01508.1;CDA95264.1;SRS011529.12136-T1-C;SRS024132.62731-T1-C;WP_006846851.1;WP_028909977.1	Filtered	2.19863e+06	Filtered	1675389	64219	379289	Filtered	Filtered	Filtered	14023104	189059	35249.8	1.14264e+06	387354	656554	132124	670749	1.03226e+06	Filtered	587625	1.77379e+06	Filtered	911650	Filtered	3.58612e+06	135684	Filtered	Filtered
CCY03265.1	Filtered	244473	Filtered	153221	Filtered	99901.6	Filtered	Filtered	Filtered	581553	Filtered	Filtered	99364.5	15108.6	155503	Filtered	Filtered	179911	Filtered	174482	250557	Filtered	133000	Filtered	393880	Filtered	Filtered	Filtered
CCY10662.1;SCI48261.1;SRS013687.103256-T1-C	Filtered	49056.2	Filtered	28830.8	31058.2	19324.2	Filtered	80230.2	88766.8	Filtered	65734.8	Filtered	Filtered	Filtered	Filtered	Filtered	Filtered	28079.4	Filtered	Filtered	Filtered	25021.2	31591.8	Filtered	Filtered	Filtered	Filtered	51364.2
CCY11920.1	Filtered	34813.3	Filtered	40019.8	Filtered	Filtered	Filtered	30325.1	Filtered	Filtered	41183.9	Filtered	Filtered	17709.2	Filtered	Filtered	Filtered	Filtered	Filtered	Filtered	Filtered	38895.8	Filtered	Filtered	Filtered	Filtered	Filtered	52541.9
CCY12894.1;SCJ86321.1;WP_005350958.1;WP_022170587.1;WP_055298109.1	Filtered	Filtered	Filtered	Filtered	Filtered	10251	Filtered	Filtered	Filtered	Filtered	Filtered	Filtered	3380.87	8139.56	Filtered	Filtered	Filtered	Filtered	Filtered	Filtered	Filtered	5198.66	Filtered	Filtered	Filtered	Filtered	Filtered	7904.11
CCY13056.1;OLA04757.1	Filtered	Filtered	Filtered	Filtered	Filtered	Filtered	Filtered	Filtered	Filtered	Filtered	Filtered	Filtered	Filtered	Filtered	Filtered	Filtered	Filtered	Filtered	Filtered	Filtered	Filtered	Filtered	Filtered	Filtered	Filtered	Filtered	50493.4	35120.2
CCY13835.1;SRS017521.48186-T1-C;SRS049712.165182-T1-C	Filtered	Filtered	Filtered	Filtered	Filtered	Filtered	Filtered	Filtered	Filtered	Filtered	Filtered	2005.83	Filtered	Filtered	Filtered	Filtered	Filtered	Filtered	Filtered	Filtered	Filtered	Filtered	Filtered	Filtered	Filtered	Filtered	Filtered	Filtered
CCY13910.1	Filtered	Filtered	Filtered	Filtered	Filtered	Filtered	Filtered	Filtered	Filtered	Filtered	Filtered	Filtered	Filtered	Filtered	Filtered	Filtered	Filtered	Filtered	Filtered	Filtered	Filtered	Filtered	Filtered	Filtered	Filtered	Filtered	Filtered	21457.9
CCY13957.1	Filtered	5712.07	Filtered	Filtered	Filtered	Filtered	Filtered	Filtered	Filtered	Filtered	Filtered	Filtered	Filtered	Filtered	Filtered	Filtered	Filtered	Filtered	Filtered	Filtered	Filtered	13558.8	Filtered	Filtered	Filtered	Filtered	Filtered	Filtered
CCY14854.1	2.02059e+06	140907	366054	189852	1.12003e+06	202091	329359	397715	1.87932e+06	295933	672516	344556	644491	395317	291064	Filtered	122069	241508	249251	694675	Filtered	136566	246693	756122	352368	366811	292370	52277.5
CCY20563.1;KFI97224.1;WP_033499915.1;WP_052252705.1;WP_065440028.1;WP_065447165.1	Filtered	Filtered	Filtered	Filtered	Filtered	Filtered	Filtered	Filtered	Filtered	Filtered	Filtered	Filtered	Filtered	Filtered	Filtered	Filtered	Filtered	Filtered	Filtered	Filtered	1.4798e+06	Filtered	Filtered	Filtered	Filtered	Filtered	Filtered	36516.7
CCY26414.1	223672	138960	139213	111558	Filtered	117884	69193.3	163965	Filtered	Filtered	221623	173392	167344	159686	99679.3	Filtered	265584	152030	Filtered	69301.1	Filtered	197700	360520	214300	Filtered	Filtered	Filtered	650026
CCY26701.1	Filtered	Filtered	43547.3	Filtered	Filtered	14577.3	63313.4	Filtered	Filtered	Filtered	569347	311287	Filtered	Filtered	Filtered	Filtered	35577.2	324785	Filtered	92323	Filtered	Filtered	800184	Filtered	Filtered	Filtered	Filtered	758196
CCY26875.1	Filtered	Filtered	Filtered	Filtered	Filtered	Filtered	Filtered	Filtered	Filtered	Filtered	Filtered	Filtered	Filtered	Filtered	Filtered	Filtered	Filtered	Filtered	Filtered	Filtered	Filtered	Filtered	Filtered	Filtered	Filtered	Filtered	Filtered	40743.5
CCY26889.1	80746.7	Filtered	57578.8	Filtered	Filtered	93481.5	Filtered	Filtered	Filtered	Filtered	96425	26390.6	Filtered	68281.1	Filtered	Filtered	56974.8	31664.4	Filtered	Filtered	Filtered	25604.1	67809.2	Filtered	Filtered	Filtered	Filtered	169514
CCY27029.1	237002	121625	143339	91917.2	Filtered	144540	108403	191679	Filtered	Filtered	464759	238550	216039	149933	223290	301765	538073	192535	Filtered	93704.3	Filtered	180892	434916	545348	Filtered	Filtered	Filtered	831912
CCY28054.1	59264.5	Filtered	Filtered	Filtered	Filtered	Filtered	Filtered	Filtered	Filtered	Filtered	25454	Filtered	Filtered	22477	Filtered	Filtered	Filtered	Filtered	Filtered	Filtered	Filtered	25934.5	Filtered	Filtered	Filtered	Filtered	Filtered	Filtered
CCY28347.1;SRS015217.200657-T1-C	479274	49311.4	218585	57489.6	Filtered	255842	112205	97414.3	Filtered	Filtered	486319	279244	153648	255368	76599.5	Filtered	550360	252204	Filtered	19895.8	Filtered	282033	511204	249178	Filtered	Filtered	Filtered	1.0523e+06
CCY28543.1	156968	Filtered	273942	Filtered	Filtered	66671.6	Filtered	Filtered	Filtered	Filtered	Filtered	Filtered	Filtered	39821.1	Filtered	Filtered	342900	Filtered	Filtered	Filtered	Filtered	Filtered	9091.79	Filtered	Filtered	Filtered	Filtered	111280
CCY29054.1;SRS017433.19146-T1-C;WP_007885317.1;WP_055170005.1;WP_055301460.1	33897.3	Filtered	22523.3	9330.9	Filtered	Filtered	Filtered	Filtered	Filtered	Filtered	Filtered	Filtered	Filtered	Filtered	Filtered	Filtered	Filtered	Filtered	21086	27625.9	Filtered	Filtered	10781.5	Filtered	Filtered	Filtered	Filtered	Filtered
CCY29555.1;OLA63648.1;SRS048870.172102-T1-C;WP_007882482.1;WP_055040145.1;WP_055301556.1	51067.3	Filtered	Filtered	9393.73	Filtered	8789.49	Filtered	Filtered	Filtered	Filtered	Filtered	Filtered	Filtered	Filtered	Filtered	Filtered	Filtered	Filtered	Filtered	21019.8	Filtered	Filtered	14151.7	Filtered	Filtered	Filtered	Filtered	Filtered
CCY33983.1;SCG98478.1	1021107	502404	597518	416666	1.69708e+06	350360	536560	4878379	240874	2.10549e+06	342367	1.64065e+06	228352	696475	484504	Filtered	347986	204072	3.71e+06	498380	Filtered	452001	803821	405974	993933	Filtered	902260	545682
CCY34006.1;CUQ63125.1;SCI03708.1;SCJ66521.1	89281.9	Filtered	Filtered	Filtered	Filtered	Filtered	Filtered	Filtered	Filtered	Filtered	Filtered	Filtered	Filtered	Filtered	Filtered	Filtered	Filtered	Filtered	Filtered	Filtered	Filtered	45880.5	Filtered	Filtered	Filtered	Filtered	Filtered	Filtered
CCY39968.1;SRS012273.65099-T1-C	Filtered	Filtered	Filtered	5138.98	Filtered	Filtered	Filtered	Filtered	Filtered	Filtered	Filtered	Filtered	5107.49	15582.6	16756.2	Filtered	Filtered	Filtered	Filtered	Filtered	Filtered	3459.24	Filtered	33691.2	Filtered	Filtered	Filtered	27684.9
CCY40368.1	Filtered	11983.6	Filtered	11973.4	Filtered	Filtered	Filtered	76691.3	Filtered	Filtered	Filtered	Filtered	115711	475896	188060	63952.1	Filtered	Filtered	Filtered	Filtered	Filtered	87602.5	18495.9	Filtered	Filtered	Filtered	Filtered	Filtered
CCY40930.1;SCJ00987.1;SRS019397.95089-T1-C	Filtered	34231.6	24069.2	Filtered	Filtered	33154.7	49994.4	Filtered	204180	Filtered	38296.6	Filtered	10783.5	38706.5	62870.1	Filtered	Filtered	Filtered	Filtered	59213.2	Filtered	12710.3	52338.4	Filtered	83804.4	Filtered	Filtered	28807.5
CCY42037.1	Filtered	Filtered	Filtered	Filtered	Filtered	Filtered	Filtered	Filtered	Filtered	Filtered	Filtered	Filtered	Filtered	40406.3	Filtered	Filtered	Filtered	Filtered	Filtered	Filtered	Filtered	Filtered	Filtered	Filtered	Filtered	Filtered	Filtered	Filtered
CCY42873.1;SRS052027.150881-T1-C	Filtered	1535.61	7104.82	9955.54	Filtered	10128	Filtered	Filtered	240687	50001.9	12002	19233.7	2740.14	9632.12	11149.2	Filtered	Filtered	Filtered	Filtered	6472.24	Filtered	3498.7	35312	8481.9	5543.1	Filtered	Filtered	Filtered
CCY42880.1	Filtered	21625.1	21508	19917.5	Filtered	5397.99	64874	Filtered	80638.7	Filtered	86030.9	Filtered	24272.8	Filtered	21587.9	Filtered	27569.7	45972.5	Filtered	45712.8	Filtered	10215.7	Filtered	Filtered	60310.2	Filtered	Filtered	22815.4
CCY44673.1;SRS019397.90154-T1-C	Filtered	Filtered	21045.9	13673.4	Filtered	Filtered	53013.1	Filtered	21344.9	Filtered	12606.1	Filtered	9850.89	19045.7	18121.9	Filtered	Filtered	Filtered	Filtered	33748.3	Filtered	12095	5139.92	Filtered	35011.3	Filtered	Filtered	Filtered
CCY53733.1;EDO57118.1;SRS015065.31562-T1-C;SRS019582.29753-T1-C;WP_044946097.1	Filtered	Filtered	Filtered	20491.2	Filtered	Filtered	Filtered	Filtered	Filtered	Filtered	Filtered	Filtered	34942.5	33555.7	Filtered	Filtered	Filtered	Filtered	Filtered	Filtered	Filtered	Filtered	11160.6	Filtered	Filtered	Filtered	Filtered	Filtered
CCY54154.1;SRS014459.170914-T1-C	Filtered	Filtered	Filtered	Filtered	Filtered	Filtered	Filtered	Filtered	Filtered	Filtered	Filtered	Filtered	40146.5	Filtered	220135	Filtered	Filtered	Filtered	Filtered	Filtered	Filtered	Filtered	Filtered	Filtered	Filtered	Filtered	Filtered	Filtered
CCY56780.1;SRS024009.31237-T1-C;WP_004290209.1;WP_004292516.1	31381.8	Filtered	20803.6	Filtered	Filtered	Filtered	Filtered	Filtered	Filtered	Filtered	56995.5	Filtered	Filtered	Filtered	Filtered	Filtered	152657	Filtered	Filtered	Filtered	Filtered	Filtered	Filtered	Filtered	Filtered	Filtered	Filtered	Filtered
CCY59378.1	Filtered	Filtered	Filtered	72631.2	Filtered	221771	Filtered	Filtered	Filtered	Filtered	Filtered	Filtered	128934	158658	Filtered	Filtered	Filtered	Filtered	Filtered	Filtered	Filtered	29477	110577	Filtered	Filtered	Filtered	Filtered	Filtered
CCY66367.1;CCY80780.1;SRS015663.49473-T1-C;WP_021853376.1	Filtered	Filtered	Filtered	Filtered	Filtered	Filtered	Filtered	Filtered	Filtered	Filtered	Filtered	Filtered	Filtered	63516.5	Filtered	Filtered	Filtered	Filtered	Filtered	Filtered	Filtered	Filtered	Filtered	Filtered	Filtered	Filtered	Filtered	Filtered
CCY90470.1;CDB99755.1;SRS014459.39183-T1-C;WP_007570763.1;WP_022354364.1	26226.3	Filtered	Filtered	Filtered	Filtered	Filtered	Filtered	Filtered	Filtered	Filtered	Filtered	Filtered	Filtered	Filtered	Filtered	Filtered	Filtered	Filtered	Filtered	Filtered	Filtered	Filtered	Filtered	Filtered	Filtered	Filtered	Filtered	Filtered
CCY91530.1;SRS015065.15326-T1-C;WP_007569643.1	Filtered	Filtered	Filtered	Filtered	Filtered	Filtered	Filtered	Filtered	Filtered	Filtered	24811.7	Filtered	Filtered	Filtered	Filtered	Filtered	Filtered	Filtered	Filtered	Filtered	Filtered	Filtered	Filtered	Filtered	Filtered	Filtered	Filtered	Filtered
CCY92467.1;SRS014459.151636-T1-C	Filtered	Filtered	103577	Filtered	Filtered	Filtered	Filtered	Filtered	Filtered	Filtered	86877	Filtered	Filtered	56911.8	Filtered	Filtered	Filtered	38763.6	Filtered	Filtered	Filtered	62053.3	4330.86	Filtered	Filtered	Filtered	Filtered	Filtered
CCY94958.1;SRS016495.33548-T1-C;WP_007052317.1;WP_007055323.1;WP_010081457.1;WP_011068753.1;WP_012578448.1;WP_013141295.1;WP_015512031.1;WP_015713852.1;WP_022527848.1;WP_032684036.1;WP_032746326.1;WP_033505940.1;WP_033889130.1;WP_058061029.1;WP_058062734.1;WP_060620110.1;WP_065436196.1;WP_065437268.1;WP_065444306.1;WP_065453113.1;WP_065474171.1;WP_069483924.1;WP_071478090.1;WP_077385581.1;WP_0773…	Filtered	Filtered	Filtered	Filtered	Filtered	Filtered	Filtered	Filtered	103701	Filtered	Filtered	Filtered	Filtered	Filtered	Filtered	Filtered	Filtered	Filtered	Filtered	Filtered	Filtered	Filtered	Filtered	Filtered	Filtered	Filtered	Filtered	Filtered
CCY96566.1;SCI07379.1	149065	47778.3	227536	206325	Filtered	223260	51644.9	82854.9	Filtered	Filtered	211349	6763.75	117263	82919.5	157799	55085.8	162611	16100.4	779464	76398.6	Filtered	312241	128014	285817	883637	Filtered	107734	Filtered
CCZ07952.1;SRS051031.18453-T1-C	Filtered	Filtered	Filtered	Filtered	Filtered	Filtered	Filtered	Filtered	Filtered	Filtered	Filtered	Filtered	65054.7	149551	Filtered	Filtered	Filtered	Filtered	Filtered	Filtered	Filtered	Filtered	Filtered	Filtered	Filtered	Filtered	Filtered	Filtered
CCZ08343.1;SRS019582.86484-T1-C	Filtered	Filtered	15024.5	25847.8	Filtered	Filtered	Filtered	Filtered	Filtered	Filtered	Filtered	Filtered	Filtered	Filtered	Filtered	Filtered	Filtered	Filtered	Filtered	Filtered	Filtered	Filtered	Filtered	Filtered	Filtered	Filtered	Filtered	Filtered
CCZ08523.1;SRS024132.329212-T1-C	Filtered	Filtered	Filtered	284362	8868.86	Filtered	Filtered	Filtered	Filtered	Filtered	Filtered	Filtered	Filtered	Filtered	Filtered	Filtered	Filtered	Filtered	Filtered	Filtered	Filtered	Filtered	Filtered	Filtered	Filtered	Filtered	Filtered	Filtered
CCZ09553.1	Filtered	59908.2	26083.4	112767	Filtered	362343	35547	Filtered	Filtered	Filtered	Filtered	Filtered	537935	235591	Filtered	Filtered	Filtered	3390.44	Filtered	Filtered	Filtered	61673.4	157253	Filtered	Filtered	Filtered	231839	Filtered
CCZ12059.1	Filtered	Filtered	Filtered	Filtered	Filtered	Filtered	Filtered	Filtered	Filtered	Filtered	Filtered	Filtered	98155.6	Filtered	Filtered	Filtered	Filtered	Filtered	Filtered	Filtered	Filtered	Filtered	Filtered	Filtered	Filtered	Filtered	Filtered	Filtered
CCZ12252.1	Filtered	38104.1	Filtered	Filtered	Filtered	Filtered	Filtered	Filtered	Filtered	Filtered	Filtered	Filtered	Filtered	7916.93	Filtered	Filtered	Filtered	116371	Filtered	Filtered	Filtered	Filtered	Filtered	Filtered	Filtered	Filtered	Filtered	Filtered
CCZ24822.1	Filtered	28353.2	119821	71311.5	29960.2	86621.4	Filtered	Filtered	71029.2	Filtered	43643.5	140212	111428	73021.5	53539.6	Filtered	Filtered	Filtered	Filtered	158224	Filtered	37648	34703.9	Filtered	105574	Filtered	Filtered	Filtered
CCZ40935.1;EIK39553.1;EXY66034.1;EXZ95035.1;EYB05619.1;SRS024132.84437-T1-C;WP_005776513.1;WP_005786645.1;WP_005792775.1;WP_005800575.1;WP_005817018.1;WP_008659446.1;WP_022347555.1;WP_032530381.1;WP_032536307.1;WP_032556513.1;WP_032558150.1;WP_032559562.1;WP_032567663.1;WP_032568232.1;WP_032571458.1;WP_032598078.1;WP_080975871.1	Filtered	Filtered	Filtered	Filtered	Filtered	Filtered	Filtered	Filtered	Filtered	Filtered	Filtered	Filtered	Filtered	Filtered	Filtered	Filtered	Filtered	Filtered	95815.7	Filtered	Filtered	Filtered	Filtered	Filtered	Filtered	257137	Filtered	Filtered
CCZ42176.1;SRS017821.190118-T1-C	Filtered	Filtered	Filtered	Filtered	Filtered	Filtered	Filtered	Filtered	Filtered	Filtered	10339.1	Filtered	Filtered	Filtered	Filtered	Filtered	Filtered	Filtered	Filtered	Filtered	Filtered	Filtered	Filtered	Filtered	47949.7	Filtered	179841	Filtered
CCZ62839.1;CUQ31475.1;WP_006771806.1;WP_081034928.1	Filtered	Filtered	Filtered	Filtered	Filtered	Filtered	Filtered	Filtered	Filtered	Filtered	Filtered	Filtered	Filtered	Filtered	Filtered	Filtered	278734	104806	Filtered	Filtered	Filtered	Filtered	Filtered	Filtered	Filtered	Filtered	Filtered	Filtered
CCZ64812.1;WP_055289072.1	644073	81996.1	300540	83430.1	203213	237397	151582	635130	824921	122562	226622	257703	209104	153223	231699	146244	153250	117134	1.72849e+06	254179	Filtered	191886	217063	240000	507339	1348410	365510	175805
CCZ67189.1;SRS012273.70691-T1-C;WP_004841212.1;WP_023924198.1;WP_055169766.1;WP_064786514.1;WP_073962556.1	58602.8	Filtered	Filtered	Filtered	52952.1	52399.3	Filtered	Filtered	5354.98	31921	41053	142673	Filtered	Filtered	Filtered	311880	63345.1	Filtered	Filtered	Filtered	Filtered	Filtered	Filtered	20634.1	Filtered	592191	Filtered	94582.1
CCZ67552.1;SRS023176.31904-T1-C;WP_004844837.1;WP_009244299.1;WP_073963242.1	57834.9	Filtered	Filtered	Filtered	26516.2	Filtered	Filtered	Filtered	Filtered	Filtered	19704.4	4055.63	Filtered	Filtered	Filtered	101919	Filtered	Filtered	37038.9	7109	Filtered	Filtered	Filtered	Filtered	Filtered	143351	Filtered	Filtered
CCZ77759.1;OLA58897.1;SRS024132.1598-T1-C;WP_055067483.1;WP_055263967.1	Filtered	95400.9	Filtered	25932.3	Filtered	29935.1	Filtered	Filtered	Filtered	110959	Filtered	59273.7	33992.3	32298.1	39995.1	Filtered	Filtered	33355.4	Filtered	Filtered	Filtered	80244.9	Filtered	76326.8	152168	Filtered	148633	Filtered
CCZ78073.1;SRS054956.60134-T1-C	1.13913e+06	403081	212707	138094	524164	104483	46218.9	96124.7	Filtered	423619	336783	361098	365151	24731.9	190420	30064.5	87571.6	104245	2.16197e+06	735798	Filtered	232920	148734	333660	290822	Filtered	839173	67841.7
CCZ78124.1	9448.88	44920.3	Filtered	11736.1	Filtered	Filtered	Filtered	Filtered	Filtered	267741	Filtered	40801.6	Filtered	Filtered	Filtered	Filtered	Filtered	16353.3	Filtered	Filtered	Filtered	Filtered	Filtered	Filtered	78469	Filtered	61537.2	Filtered
CCZ78808.1;SRS015578.40364-T1-C;WP_055067793.1;WP_055261328.1	15351	55246.5	Filtered	Filtered	Filtered	Filtered	Filtered	Filtered	Filtered	48606.5	Filtered	20378.9	Filtered	Filtered	Filtered	Filtered	Filtered	6236.52	Filtered	Filtered	Filtered	22315.4	Filtered	Filtered	Filtered	Filtered	83116.1	Filtered
CCZ83157.1	351504	601701	205354	342085	426234	424867	206256	106419	1.50099e+06	605588	514974	486549	298797	259616	254922	972243	349810	306952	1.35651e+06	210234	73972.8	480923	601696	414348	756003	1.71861e+06	864266	309565
CCZ83613.1	Filtered	391506	Filtered	Filtered	Filtered	31543.5	Filtered	Filtered	Filtered	Filtered	Filtered	Filtered	Filtered	Filtered	91911.9	Filtered	Filtered	Filtered	Filtered	Filtered	Filtered	Filtered	Filtered	Filtered	Filtered	Filtered	Filtered	160387
CCZ83689.1	Filtered	Filtered	Filtered	Filtered	Filtered	Filtered	Filtered	Filtered	Filtered	Filtered	Filtered	Filtered	Filtered	Filtered	65457.7	Filtered	Filtered	Filtered	Filtered	Filtered	Filtered	Filtered	Filtered	Filtered	Filtered	Filtered	Filtered	Filtered
CCZ83800.1;SRS019161.140072-T1-C	Filtered	15832.6	Filtered	Filtered	Filtered	Filtered	Filtered	Filtered	Filtered	Filtered	Filtered	Filtered	Filtered	Filtered	21380.1	Filtered	Filtered	Filtered	Filtered	Filtered	Filtered	Filtered	Filtered	Filtered	Filtered	Filtered	Filtered	Filtered
CCZ83985.1;SRS019161.120147-T1-C	Filtered	46084.6	Filtered	Filtered	Filtered	Filtered	Filtered	Filtered	Filtered	Filtered	Filtered	Filtered	Filtered	Filtered	86854.8	Filtered	Filtered	Filtered	Filtered	Filtered	Filtered	Filtered	Filtered	Filtered	Filtered	Filtered	Filtered	5334.19
CCZ84239.1	Filtered	119753	Filtered	Filtered	Filtered	51188.5	Filtered	Filtered	Filtered	Filtered	Filtered	Filtered	Filtered	Filtered	89073.8	Filtered	Filtered	Filtered	Filtered	Filtered	Filtered	Filtered	Filtered	Filtered	Filtered	Filtered	Filtered	100812
CCZ84523.1	Filtered	106519	37521.6	31151.8	Filtered	15087.8	Filtered	Filtered	Filtered	Filtered	Filtered	23253.7	Filtered	Filtered	84908.7	Filtered	Filtered	11159.7	Filtered	Filtered	Filtered	Filtered	84492.2	Filtered	Filtered	Filtered	Filtered	35253.8
CCZ86144.1;WP_007558479.1	Filtered	Filtered	110714	Filtered	Filtered	Filtered	Filtered	Filtered	Filtered	Filtered	Filtered	Filtered	Filtered	Filtered	Filtered	Filtered	Filtered	Filtered	Filtered	Filtered	Filtered	84651	Filtered	Filtered	Filtered	Filtered	Filtered	Filtered
CCZ86185.1;SRS015663.41892-T1-C;WP_007558316.1	Filtered	Filtered	Filtered	Filtered	Filtered	Filtered	Filtered	Filtered	Filtered	Filtered	Filtered	Filtered	Filtered	Filtered	Filtered	Filtered	Filtered	40373.6	Filtered	Filtered	Filtered	97337.4	Filtered	Filtered	Filtered	Filtered	Filtered	Filtered
CCZ86369.1;OKZ11447.1;SRS015663.39559-T1-C;WP_007562753.1	Filtered	Filtered	83885.4	Filtered	Filtered	Filtered	Filtered	Filtered	Filtered	33401.7	41259.7	Filtered	Filtered	Filtered	Filtered	Filtered	Filtered	Filtered	Filtered	Filtered	Filtered	118078	Filtered	Filtered	Filtered	Filtered	Filtered	Filtered
CCZ86576.1;SRS015663.5700-T1-C	Filtered	Filtered	65716.2	Filtered	Filtered	Filtered	Filtered	Filtered	Filtered	5246.86	Filtered	Filtered	Filtered	Filtered	Filtered	Filtered	Filtered	Filtered	Filtered	Filtered	Filtered	66364.5	Filtered	Filtered	Filtered	Filtered	Filtered	Filtered
CCZ86705.1;SRS015782.4166-T1-C	Filtered	Filtered	20671.4	Filtered	Filtered	Filtered	Filtered	Filtered	Filtered	Filtered	Filtered	Filtered	Filtered	Filtered	Filtered	Filtered	Filtered	Filtered	Filtered	Filtered	Filtered	Filtered	Filtered	Filtered	Filtered	Filtered	Filtered	Filtered
CCZ86730.1;OKZ11358.1;SRS015663.34942-T1-C	Filtered	Filtered	14837.8	Filtered	Filtered	Filtered	Filtered	Filtered	Filtered	Filtered	Filtered	Filtered	Filtered	Filtered	Filtered	Filtered	Filtered	Filtered	Filtered	Filtered	Filtered	46426.6	Filtered	Filtered	Filtered	Filtered	Filtered	Filtered
CCZ87006.1;OKZ11585.1	Filtered	Filtered	98905.3	Filtered	Filtered	Filtered	Filtered	86117.1	Filtered	40018.1	92960.1	Filtered	50486.9	Filtered	Filtered	Filtered	Filtered	47826.9	Filtered	Filtered	Filtered	85790.6	Filtered	55008	Filtered	Filtered	Filtered	Filtered
CCZ87231.1;OKZ10208.1;SRS017433.5641-T1-C;WP_007557748.1	Filtered	Filtered	22430.4	Filtered	Filtered	Filtered	22890.8	Filtered	Filtered	Filtered	Filtered	Filtered	Filtered	Filtered	Filtered	Filtered	Filtered	Filtered	Filtered	Filtered	Filtered	25638.6	Filtered	Filtered	Filtered	Filtered	Filtered	Filtered
CCZ87345.1;OKZ10689.1	Filtered	Filtered	57875.7	Filtered	Filtered	Filtered	170444	Filtered	Filtered	36364.2	Filtered	Filtered	Filtered	Filtered	Filtered	403224	Filtered	Filtered	Filtered	Filtered	Filtered	47812.4	Filtered	Filtered	Filtered	Filtered	Filtered	Filtered
CCZ87829.1;OKZ12173.1	Filtered	Filtered	Filtered	Filtered	Filtered	Filtered	69910	Filtered	Filtered	Filtered	Filtered	Filtered	Filtered	Filtered	Filtered	Filtered	Filtered	Filtered	Filtered	Filtered	Filtered	Filtered	Filtered	Filtered	Filtered	Filtered	Filtered	Filtered
CCZ88032.1;SRS011239.15684-T1-C;SRS011529.191104-T1-C;SRS013800.132572-T1-C;SRS015663.32312-T1-C;SRS017433.8806-T1-C;WP_007563195.1;WP_072543362.1	Filtered	Filtered	38982.1	Filtered	Filtered	Filtered	Filtered	Filtered	Filtered	Filtered	Filtered	Filtered	Filtered	Filtered	Filtered	Filtered	Filtered	Filtered	Filtered	Filtered	Filtered	61028.2	Filtered	Filtered	Filtered	Filtered	Filtered	Filtered
CCZ93732.1;CDB81079.1;CUM75353.1;CUN48814.1;OKZ93259.1;SRS014923.294775-T1-C;SRS015065.104535-T1-C;WP_004852946.1;WP_055144339.1;WP_055222709.1	Filtered	Filtered	Filtered	Filtered	Filtered	45479.2	Filtered	Filtered	Filtered	Filtered	Filtered	Filtered	18961.3	Filtered	Filtered	Filtered	Filtered	Filtered	Filtered	Filtered	Filtered	Filtered	Filtered	Filtered	Filtered	Filtered	Filtered	Filtered
CDA04924.1	52978.9	Filtered	3904.86	Filtered	Filtered	Filtered	13830.5	Filtered	Filtered	Filtered	14556.1	Filtered	Filtered	Filtered	Filtered	Filtered	Filtered	4745.9	68467.9	Filtered	Filtered	Filtered	Filtered	30027.9	Filtered	Filtered	Filtered	20313.4
CDA05803.1	476197	Filtered	49629.4	Filtered	Filtered	12331.5	Filtered	49967.8	Filtered	143802	Filtered	Filtered	Filtered	90335.3	Filtered	Filtered	Filtered	14824.9	1.34998e+06	Filtered	Filtered	12577.6	Filtered	40561.4	Filtered	Filtered	Filtered	Filtered
CDA06253.1	485377	135594	96711.6	162150	233124	127874	63965.4	122504	570965	128554	306911	89590.1	68792.7	200717	75395.6	30299.9	208082	47966.4	322987	775131	Filtered	75776.5	126831	40673.2	117247	233966	152458	42433.5
CDA06537.1	150631	13317.2	Filtered	Filtered	Filtered	Filtered	Filtered	Filtered	Filtered	19011.3	Filtered	Filtered	Filtered	Filtered	21245.6	Filtered	Filtered	4916.15	245369	Filtered	Filtered	Filtered	Filtered	Filtered	Filtered	Filtered	Filtered	Filtered
CDA06694.1;SRS015217.58244-T1-C	45270.1	Filtered	Filtered	Filtered	Filtered	Filtered	Filtered	Filtered	Filtered	Filtered	Filtered	Filtered	Filtered	Filtered	Filtered	Filtered	Filtered	Filtered	734062	Filtered	Filtered	Filtered	Filtered	Filtered	Filtered	Filtered	Filtered	Filtered
CDA09278.1;ETJ04350.1;WP_007285814.1;WP_055089015.1	Filtered	2931.73	22425.5	Filtered	Filtered	13706.7	Filtered	217384	126710	451226	21822.7	25029	10319	Filtered	Filtered	Filtered	Filtered	41812.3	203465	Filtered	Filtered	Filtered	79529.5	Filtered	Filtered	Filtered	257317	103037
CDA10075.1;EDQ95505.1;WP_039906445.1;WP_048926710.1;WP_055089388.1	Filtered	Filtered	Filtered	Filtered	Filtered	Filtered	Filtered	47570.7	Filtered	173271	Filtered	Filtered	Filtered	Filtered	Filtered	Filtered	23569.9	17374.7	Filtered	Filtered	Filtered	Filtered	35919.6	Filtered	Filtered	Filtered	37284.8	Filtered
CDA13306.1;SRS016495.21758-T1-C	Filtered	Filtered	Filtered	26324.6	Filtered	Filtered	Filtered	Filtered	Filtered	Filtered	Filtered	Filtered	Filtered	Filtered	Filtered	Filtered	46285.1	Filtered	Filtered	Filtered	Filtered	8059.33	Filtered	Filtered	Filtered	Filtered	Filtered	Filtered
CDA15448.1;SRS015578.105433-T1-C;WP_054752177.1;WP_055146688.1	80905.5	28363.3	3852.27	Filtered	2589.31	20815.8	10569.1	35763.9	146059	Filtered	202520	26229.1	107512	75893.4	Filtered	34687	Filtered	Filtered	132664	5530.17	Filtered	35343.5	Filtered	Filtered	Filtered	34752.7	78929.8	Filtered
CDA24508.1	Filtered	Filtered	Filtered	Filtered	Filtered	Filtered	Filtered	Filtered	Filtered	Filtered	Filtered	Filtered	Filtered	Filtered	Filtered	Filtered	104993	Filtered	Filtered	Filtered	Filtered	Filtered	Filtered	Filtered	Filtered	Filtered	Filtered	Filtered
CDA25312.1;OLA73759.1;SRS024132.30178-T1-C;WP_055068884.1;WP_055261450.1	Filtered	28605.2	Filtered	1797.64	Filtered	Filtered	Filtered	Filtered	Filtered	Filtered	33867	17345.5	35693.5	Filtered	Filtered	Filtered	Filtered	Filtered	Filtered	21464.3	Filtered	3080	Filtered	24071.4	Filtered	Filtered	Filtered	Filtered
CDA31577.1;SCI53667.1;SRS050422.125949-T1-C;WP_008392959.1;WP_009202819.1;WP_009264417.1;WP_044924207.1;WP_055072833.1;WP_055258720.1	Filtered	44594.8	51474.2	10832.5	63001.2	84498.8	Filtered	253788	58484	Filtered	58889.5	14313.8	93266.9	132830	94129.4	Filtered	Filtered	185006	Filtered	23317	Filtered	68418.4	98572.4	53311.2	151471	Filtered	89733.1	Filtered
CDA35127.1;CUN34325.1;CUN41179.1;KGI74753.1;WP_035137508.1;WP_055285201.1;WP_055309402.1	Filtered	13461.2	78645.3	27356.8	13368.2	29000	7256.03	Filtered	Filtered	115112	Filtered	50485.3	17806.5	65475.2	35295.9	Filtered	Filtered	Filtered	Filtered	67520.4	97482.3	Filtered	112544	Filtered	40608	Filtered	Filtered	Filtered
CDA35201.1;KGI75740.1;SRS014979.253860-T1-C;WP_035136481.1	Filtered	36116.1	66089	51000	Filtered	17255.9	Filtered	Filtered	Filtered	123523	Filtered	99995.1	34411.3	72363.6	47124.9	Filtered	Filtered	Filtered	Filtered	98142.6	Filtered	29007.6	111798	46781.4	44222.8	Filtered	Filtered	Filtered
CDA35284.1;WP_006235253.1;WP_035137460.1;WP_055252228.1	Filtered	Filtered	108380	44116	Filtered	57788	Filtered	40508.9	Filtered	367668	Filtered	Filtered	39080	18710.3	Filtered	Filtered	Filtered	26444.7	Filtered	37872.7	174702	Filtered	50377.8	Filtered	95894.9	Filtered	Filtered	Filtered
CDA35363.1;EBA40285.1;SRS050422.152246-T1-C;WP_055285997.1	Filtered	Filtered	Filtered	18840.2	Filtered	Filtered	Filtered	Filtered	Filtered	Filtered	Filtered	Filtered	Filtered	14182.1	Filtered	Filtered	Filtered	Filtered	Filtered	Filtered	Filtered	Filtered	Filtered	Filtered	Filtered	Filtered	Filtered	Filtered
CDA35624.1;SRS022071.208949-T1-C;SRS047014.57870-T1-C;WP_006233984.1;WP_035138194.1;WP_055286445.1;WP_055309495.1	Filtered	Filtered	9009.74	Filtered	Filtered	Filtered	Filtered	Filtered	Filtered	Filtered	Filtered	Filtered	Filtered	Filtered	Filtered	Filtered	Filtered	Filtered	Filtered	Filtered	Filtered	Filtered	2657.2	Filtered	Filtered	Filtered	Filtered	Filtered
CDA35860.1	Filtered	Filtered	Filtered	2246.24	Filtered	Filtered	Filtered	Filtered	Filtered	Filtered	Filtered	15958.5	Filtered	Filtered	Filtered	Filtered	Filtered	Filtered	Filtered	Filtered	Filtered	Filtered	21175.7	Filtered	Filtered	Filtered	Filtered	303961
CDA36028.1;CUN66313.1;KGI74293.1;SRS017521.69042-T1-C;WP_040359777.1;WP_055251255.1	Filtered	Filtered	19178.4	25861.3	Filtered	Filtered	Filtered	Filtered	Filtered	48700	Filtered	17078.3	Filtered	27080.2	Filtered	Filtered	Filtered	Filtered	Filtered	Filtered	Filtered	Filtered	61414.5	Filtered	Filtered	Filtered	Filtered	Filtered
CDA36198.1;OKY90945.1;SRS013687.111086-T1-C;WP_055309700.1	Filtered	Filtered	Filtered	1756.33	Filtered	Filtered	Filtered	Filtered	Filtered	Filtered	Filtered	Filtered	Filtered	Filtered	Filtered	Filtered	Filtered	Filtered	Filtered	Filtered	Filtered	Filtered	Filtered	1321.08	Filtered	Filtered	Filtered	Filtered
CDA36364.1;CUN41547.1;SRS014979.249999-T1-C;SRS043411.43628-T1-C;WP_006234141.1;WP_035138013.1;WP_055251624.1;WP_055286123.1	Filtered	Filtered	Filtered	46587.8	Filtered	Filtered	Filtered	Filtered	Filtered	126524	Filtered	Filtered	Filtered	44028.2	Filtered	Filtered	Filtered	Filtered	Filtered	50881.6	Filtered	Filtered	47493.5	Filtered	Filtered	Filtered	Filtered	Filtered
CDA36392.1;KGI74764.1;SRS023914.80346-T1-C;SRS050422.21129-T1-C;WP_040359007.1	Filtered	Filtered	25981.9	14923	Filtered	15781.3	Filtered	Filtered	Filtered	45740.1	Filtered	29801.5	Filtered	14085.7	10819.3	Filtered	Filtered	Filtered	Filtered	33663.7	24597.3	Filtered	98467.7	Filtered	Filtered	Filtered	Filtered	Filtered
CDA38069.1;WP_002883701.1;WP_002886455.1;WP_002889798.1;WP_002949312.1;WP_003095124.1;WP_003098102.1;WP_011225395.1;WP_013989990.1;WP_014633649.1;WP_014633826.1;WP_037610709.1;WP_038675213.1;WP_049527345.1;WP_049545127.1;WP_065972861.1;WP_071417509.1;WP_073686593.1;WP_073687439.1;WP_073690037.1;WP_080611583.1	Filtered	43877.6	Filtered	Filtered	Filtered	Filtered	Filtered	75378.7	15731.9	Filtered	Filtered	Filtered	Filtered	Filtered	Filtered	Filtered	Filtered	Filtered	Filtered	Filtered	31544.2	Filtered	Filtered	Filtered	Filtered	Filtered	51006.4	Filtered
CDA39271.1;SRS019582.151757-T1-C	Filtered	Filtered	109338	Filtered	Filtered	49953.9	Filtered	77551.7	Filtered	Filtered	Filtered	Filtered	Filtered	Filtered	38484	Filtered	Filtered	Filtered	Filtered	Filtered	Filtered	31442.6	Filtered	Filtered	Filtered	Filtered	110957	Filtered
CDA39526.1;CDB65877.1;CDB68837.1;SRS015217.48243-T1-C;SRS017191.49829-T1-C;SRS024331.79821-T1-C;WP_012739276.1;WP_055214977.1	Filtered	Filtered	10704.2	Filtered	Filtered	3875.29	Filtered	Filtered	Filtered	Filtered	Filtered	8846.2	Filtered	Filtered	Filtered	Filtered	Filtered	Filtered	Filtered	Filtered	Filtered	5780.26	Filtered	Filtered	Filtered	Filtered	Filtered	Filtered
CDA42259.1;SRS019787.93720-T1-C;WP_008810313.1	192226	Filtered	Filtered	47874.8	687646	220181	Filtered	Filtered	1.90108e+06	Filtered	444452	Filtered	Filtered	Filtered	34040.4	Filtered	Filtered	34778.1	Filtered	Filtered	Filtered	Filtered	Filtered	Filtered	34216.3	Filtered	Filtered	47634.6
CDA44424.1;SRS015190.73932-T1-C	71594.9	29922	47685.9	25017.6	95565.8	46696.7	37312.7	Filtered	86961.8	52100.3	82454.1	20251.4	28389	44256.1	20078.2	Filtered	Filtered	26845.6	Filtered	Filtered	Filtered	26724.2	16971.3	73874.2	27503.9	Filtered	Filtered	26067.3
CDA45718.1;SRS011061.141792-T1-C;SRS016267.42580-T1-C;WP_008864967.1	Filtered	Filtered	Filtered	Filtered	6390.28	Filtered	Filtered	Filtered	Filtered	Filtered	Filtered	Filtered	Filtered	Filtered	Filtered	Filtered	Filtered	Filtered	Filtered	Filtered	Filtered	Filtered	Filtered	Filtered	Filtered	Filtered	Filtered	Filtered
CDA45738.1;SRS016056.35136-T1-C	154942	Filtered	Filtered	Filtered	162419	Filtered	Filtered	Filtered	210506	Filtered	56324.2	Filtered	Filtered	Filtered	Filtered	Filtered	Filtered	19773.9	Filtered	Filtered	Filtered	Filtered	4533.01	Filtered	Filtered	Filtered	Filtered	Filtered
CDA45876.1;SRS016056.32498-T1-C;SRS024132.80285-T1-C;SRS056519.37012-T1-C;WP_008812010.1	27495.8	Filtered	Filtered	Filtered	72268.3	Filtered	Filtered	Filtered	24667.4	Filtered	56822.5	Filtered	Filtered	Filtered	Filtered	Filtered	Filtered	15935.2	Filtered	Filtered	Filtered	Filtered	Filtered	Filtered	Filtered	Filtered	Filtered	Filtered
CDA45988.1;SRS015190.26742-T1-C	27814.3	Filtered	Filtered	14301.9	122447	7584.49	Filtered	Filtered	53612	Filtered	51553.8	Filtered	Filtered	Filtered	Filtered	Filtered	Filtered	16231.1	Filtered	Filtered	Filtered	Filtered	Filtered	Filtered	Filtered	Filtered	Filtered	Filtered
CDA46770.1;SRS011529.51417-T1-C;SRS045645.4870-T1-C;WP_005655501.1;WP_016660870.1;WP_060385671.1	Filtered	Filtered	44184	Filtered	Filtered	7790.61	44315	Filtered	28286.9	12207.2	47263.4	20393.3	Filtered	17664.8	5759.26	Filtered	48842.4	Filtered	Filtered	Filtered	Filtered	67491.4	Filtered	Filtered	Filtered	Filtered	Filtered	Filtered
CDA46833.1;EFV28710.1;SRS017433.15701-T1-C;WP_029429370.1	Filtered	Filtered	14909.3	Filtered	Filtered	Filtered	155605	Filtered	Filtered	Filtered	44398.6	Filtered	Filtered	Filtered	Filtered	Filtered	Filtered	Filtered	Filtered	Filtered	Filtered	17491.1	Filtered	Filtered	Filtered	Filtered	Filtered	Filtered
CDA48925.1	Filtered	Filtered	Filtered	Filtered	Filtered	Filtered	33200.4	451553	8720.26	Filtered	104198	Filtered	Filtered	Filtered	Filtered	Filtered	27035.6	Filtered	Filtered	Filtered	Filtered	Filtered	Filtered	27283.4	Filtered	Filtered	Filtered	Filtered
CDA50917.1;SRS015133.80399-T1-C;SRS019910.109977-T1-C	Filtered	Filtered	91250.2	Filtered	Filtered	Filtered	Filtered	Filtered	Filtered	77300.3	Filtered	Filtered	Filtered	106552	Filtered	Filtered	Filtered	Filtered	Filtered	Filtered	Filtered	5129.26	Filtered	67823.8	Filtered	Filtered	Filtered	Filtered
CDA50923.1;SRS020328.1677-T1-C	Filtered	Filtered	110892	Filtered	Filtered	Filtered	Filtered	Filtered	Filtered	Filtered	Filtered	Filtered	29371.4	174034	Filtered	Filtered	Filtered	Filtered	Filtered	Filtered	Filtered	42073.9	Filtered	258518	Filtered	Filtered	Filtered	Filtered
CDA50939.1;SRS020328.1692-T1-C	Filtered	Filtered	31006.4	Filtered	Filtered	Filtered	Filtered	Filtered	Filtered	Filtered	Filtered	Filtered	Filtered	40797.4	Filtered	Filtered	Filtered	Filtered	Filtered	Filtered	Filtered	Filtered	Filtered	63666.5	Filtered	Filtered	Filtered	Filtered
CDA50952.1;SRS015782.285464-T1-C	Filtered	Filtered	87051.2	Filtered	Filtered	17709.7	Filtered	Filtered	Filtered	Filtered	Filtered	Filtered	13223.9	103923	Filtered	Filtered	Filtered	Filtered	Filtered	Filtered	Filtered	Filtered	Filtered	125290	Filtered	Filtered	15161.5	Filtered
CDA51328.1;SRS020328.6692-T1-C	Filtered	Filtered	84668.3	Filtered	Filtered	Filtered	Filtered	Filtered	Filtered	Filtered	Filtered	Filtered	Filtered	111334	Filtered	Filtered	Filtered	Filtered	Filtered	Filtered	Filtered	Filtered	Filtered	99298.8	Filtered	Filtered	Filtered	Filtered
CDA51329.1;SRS020328.6693-T1-C	210163	Filtered	100305	Filtered	Filtered	Filtered	Filtered	Filtered	Filtered	Filtered	Filtered	Filtered	Filtered	233323	Filtered	Filtered	Filtered	Filtered	Filtered	Filtered	Filtered	28875.1	Filtered	213398	Filtered	Filtered	Filtered	Filtered
CDA51363.1;SRS020328.21483-T1-C	158378	98363.7	189018	Filtered	139268	137054	Filtered	Filtered	513272	287805	285658	88534.9	Filtered	56857	Filtered	150974	72889.2	44693.9	331306	Filtered	Filtered	146697	Filtered	9575.17	105039	Filtered	294458	113899
CDA51656.1;SRS020328.41995-T1-C	Filtered	Filtered	99140.2	Filtered	Filtered	Filtered	Filtered	Filtered	Filtered	Filtered	Filtered	Filtered	Filtered	819547	46804.9	Filtered	Filtered	Filtered	Filtered	Filtered	Filtered	57442.4	Filtered	145370	Filtered	Filtered	Filtered	Filtered
CDA51938.1;SRS020328.41130-T1-C	Filtered	Filtered	14327.3	Filtered	Filtered	Filtered	Filtered	Filtered	Filtered	Filtered	Filtered	Filtered	Filtered	42486.8	Filtered	Filtered	Filtered	Filtered	Filtered	Filtered	Filtered	Filtered	Filtered	39545.5	Filtered	Filtered	Filtered	Filtered
CDA53260.1;SRS020328.79667-T1-C	Filtered	Filtered	64482.5	Filtered	Filtered	Filtered	Filtered	Filtered	Filtered	Filtered	Filtered	Filtered	Filtered	156275	Filtered	Filtered	Filtered	Filtered	Filtered	Filtered	Filtered	21032.7	240529	105529	Filtered	Filtered	Filtered	Filtered
CDA53343.1;SRS020328.21381-T1-C	Filtered	Filtered	9037.9	Filtered	Filtered	Filtered	Filtered	Filtered	Filtered	Filtered	Filtered	Filtered	Filtered	27660.2	Filtered	Filtered	Filtered	Filtered	Filtered	Filtered	Filtered	Filtered	Filtered	21656.2	Filtered	Filtered	Filtered	Filtered
CDA53916.1	Filtered	Filtered	Filtered	Filtered	Filtered	Filtered	Filtered	Filtered	Filtered	194922	Filtered	Filtered	Filtered	Filtered	Filtered	Filtered	Filtered	Filtered	Filtered	Filtered	Filtered	Filtered	Filtered	Filtered	Filtered	Filtered	Filtered	Filtered
CDA54145.1;SRS015782.92154-T1-C;SRS019910.114175-T1-C;SRS049959.97517-T1-C;SRS078176.24730-T1-C;SRS078176.61787-T1-C;WP_007898960.1	Filtered	Filtered	Filtered	Filtered	Filtered	Filtered	Filtered	Filtered	Filtered	24993.9	Filtered	Filtered	Filtered	Filtered	Filtered	Filtered	Filtered	46931.8	Filtered	Filtered	Filtered	Filtered	Filtered	Filtered	Filtered	Filtered	Filtered	Filtered
CDA54745.1;CDA66640.1;CDD20946.1;SRS024132.36715-T1-C;SRS047044.44281-T1-C;WP_006847387.1	Filtered	103438	Filtered	42245.1	Filtered	Filtered	Filtered	Filtered	Filtered	Filtered	Filtered	Filtered	Filtered	Filtered	Filtered	Filtered	Filtered	70015.8	Filtered	Filtered	Filtered	Filtered	Filtered	Filtered	Filtered	Filtered	Filtered	Filtered
CDA55034.1	57795.2	28830.3	Filtered	134832	Filtered	Filtered	185437	Filtered	Filtered	288726	77075.3	Filtered	253909	Filtered	90697.8	Filtered	27711.4	11763.8	Filtered	Filtered	Filtered	Filtered	Filtered	Filtered	Filtered	Filtered	Filtered	Filtered
CDA55616.1	Filtered	22343	Filtered	Filtered	Filtered	24547.1	Filtered	Filtered	Filtered	Filtered	Filtered	Filtered	Filtered	Filtered	Filtered	Filtered	Filtered	91874.7	Filtered	Filtered	Filtered	Filtered	Filtered	Filtered	Filtered	Filtered	Filtered	Filtered
CDA56555.1	Filtered	156096	Filtered	81738.1	Filtered	25984.6	Filtered	Filtered	Filtered	42708.9	Filtered	Filtered	64585.5	Filtered	20500.2	Filtered	Filtered	80340.7	Filtered	40422.3	Filtered	Filtered	36381.4	Filtered	30147.2	Filtered	Filtered	Filtered
CDA57735.1	96443.1	Filtered	12956.1	29939	97788.8	6109.63	Filtered	Filtered	Filtered	4770.71	Filtered	47202.3	16406.4	1293.51	37699.7	Filtered	Filtered	1901.43	5466.73	27704.5	Filtered	14074.1	2454.88	Filtered	55968.3	Filtered	80658	42835.5
CDA58117.1	Filtered	915348	Filtered	570120	Filtered	321953	Filtered	Filtered	Filtered	1.89354e+06	Filtered	Filtered	469655	Filtered	411446	Filtered	Filtered	1.10396e+06	Filtered	422968	631383	Filtered	337658	Filtered	Filtered	Filtered	Filtered	Filtered
CDA60945.1;SRS020328.221539-T1-C;SRS064276.158684-T1-C	Filtered	Filtered	Filtered	Filtered	Filtered	Filtered	Filtered	Filtered	Filtered	Filtered	Filtered	49832	Filtered	Filtered	Filtered	Filtered	Filtered	Filtered	Filtered	Filtered	Filtered	Filtered	Filtered	Filtered	Filtered	Filtered	Filtered	Filtered
CDA61456.1;SRS017521.252958-T1-C	26312.9	Filtered	14728.9	Filtered	31495.4	Filtered	Filtered	Filtered	Filtered	Filtered	172085	148796	34850.3	21147	6911.5	Filtered	Filtered	12118.4	Filtered	22739.1	Filtered	31295.6	15214.1	50682.2	Filtered	13016.8	Filtered	Filtered
CDA61853.1;SRS020328.212183-T1-C	Filtered	Filtered	Filtered	Filtered	Filtered	Filtered	Filtered	Filtered	Filtered	Filtered	Filtered	68869.4	Filtered	Filtered	Filtered	Filtered	Filtered	Filtered	Filtered	Filtered	Filtered	10071.9	Filtered	34725.5	Filtered	Filtered	Filtered	Filtered
CDA62006.1;SRS064276.84098-T1-C	Filtered	Filtered	Filtered	Filtered	Filtered	Filtered	Filtered	Filtered	Filtered	Filtered	Filtered	241720	Filtered	Filtered	Filtered	Filtered	Filtered	Filtered	Filtered	Filtered	Filtered	Filtered	Filtered	101425	Filtered	Filtered	Filtered	Filtered
CDA62023.1	34860	Filtered	Filtered	Filtered	Filtered	36311.7	Filtered	80954.4	Filtered	Filtered	Filtered	134920	8749.67	Filtered	18636.6	Filtered	22733.3	29507.9	Filtered	Filtered	Filtered	30367.2	Filtered	59513.4	Filtered	Filtered	Filtered	37860.7
CDA62365.1;SRS017521.85199-T1-C	Filtered	Filtered	Filtered	Filtered	Filtered	Filtered	Filtered	Filtered	Filtered	Filtered	Filtered	528150	Filtered	41617.5	45841	Filtered	Filtered	54226.3	Filtered	Filtered	Filtered	31792.9	Filtered	129422	Filtered	Filtered	51159.7	Filtered
CDA62810.1;SRS020328.63723-T1-C	Filtered	Filtered	Filtered	Filtered	Filtered	Filtered	Filtered	Filtered	Filtered	Filtered	Filtered	213205	Filtered	Filtered	Filtered	Filtered	Filtered	Filtered	Filtered	Filtered	Filtered	23714.6	Filtered	64460	Filtered	Filtered	Filtered	Filtered
CDA62827.1;SRS020328.242102-T1-C	Filtered	Filtered	Filtered	Filtered	Filtered	Filtered	Filtered	Filtered	Filtered	Filtered	Filtered	83493.9	Filtered	Filtered	Filtered	Filtered	Filtered	Filtered	Filtered	Filtered	Filtered	Filtered	Filtered	Filtered	Filtered	Filtered	Filtered	Filtered
CDA62894.1;SRS017521.291519-T1-C	Filtered	Filtered	Filtered	Filtered	Filtered	Filtered	58657	Filtered	Filtered	22499.4	Filtered	228826	Filtered	13385.6	Filtered	Filtered	Filtered	Filtered	Filtered	Filtered	Filtered	13990.4	Filtered	44781.7	Filtered	Filtered	25126.2	Filtered
CDA63057.1;SRS014459.151384-T1-C	Filtered	40111.1	41860.4	Filtered	Filtered	61717.7	Filtered	Filtered	Filtered	Filtered	Filtered	Filtered	Filtered	Filtered	30307.1	Filtered	Filtered	Filtered	Filtered	Filtered	Filtered	64645.4	Filtered	Filtered	Filtered	Filtered	Filtered	Filtered
CDA63241.1;SRS017521.113756-T1-C	Filtered	Filtered	Filtered	Filtered	Filtered	Filtered	Filtered	Filtered	Filtered	Filtered	Filtered	99420.2	Filtered	Filtered	Filtered	Filtered	Filtered	Filtered	Filtered	Filtered	Filtered	Filtered	Filtered	Filtered	Filtered	Filtered	Filtered	Filtered
CDA63504.1;SRS015578.105294-T1-C	6283.59	Filtered	25025.2	15309.9	Filtered	79771.5	Filtered	47039.2	Filtered	Filtered	Filtered	28371.4	20549.2	Filtered	36508.3	Filtered	22822.6	Filtered	Filtered	Filtered	Filtered	22096.8	11045.3	32674.5	Filtered	Filtered	Filtered	Filtered
CDA63604.1;SCH58292.1;SRS015578.227166-T1-C	Filtered	Filtered	Filtered	Filtered	Filtered	56267.7	Filtered	Filtered	Filtered	Filtered	Filtered	Filtered	Filtered	Filtered	Filtered	Filtered	Filtered	Filtered	Filtered	Filtered	Filtered	Filtered	Filtered	Filtered	Filtered	Filtered	Filtered	Filtered
CDA64564.1;SRS024075.119931-T1-C	Filtered	Filtered	Filtered	Filtered	Filtered	19265.9	Filtered	Filtered	Filtered	Filtered	Filtered	Filtered	Filtered	Filtered	12894.6	Filtered	Filtered	Filtered	Filtered	Filtered	Filtered	Filtered	Filtered	Filtered	Filtered	Filtered	Filtered	Filtered
CDA65116.1	Filtered	990884	Filtered	Filtered	Filtered	303738	240468	Filtered	Filtered	Filtered	Filtered	Filtered	78006	566495	838484	179670	Filtered	464957	Filtered	364662	73106.4	21101.7	687748	Filtered	Filtered	Filtered	Filtered	Filtered
CDA65129.1	96406.6	524244	118753	841881	Filtered	Filtered	Filtered	Filtered	Filtered	Filtered	Filtered	Filtered	295052	Filtered	553250	65262.6	146332	Filtered	Filtered	959573	1343700	191487	610444	Filtered	Filtered	Filtered	20411.1	Filtered
CDA65152.1;SRS024132.91878-T1-C;WP_006847029.1	Filtered	10667.5	Filtered	18772.2	Filtered	Filtered	Filtered	Filtered	Filtered	Filtered	Filtered	Filtered	Filtered	Filtered	7577.94	Filtered	Filtered	Filtered	Filtered	Filtered	Filtered	Filtered	17329.7	Filtered	7098.75	Filtered	Filtered	Filtered
CDA65275.1;CUO80621.1;SRS024132.52686-T1-C	Filtered	92941.9	Filtered	94711.6	Filtered	Filtered	Filtered	Filtered	Filtered	92701.1	Filtered	Filtered	33199.7	Filtered	51821	Filtered	Filtered	55600.6	Filtered	51889.1	100816	Filtered	76477.4	Filtered	Filtered	Filtered	Filtered	Filtered
CDA65282.1;SRS024132.87667-T1-C;SRS049995.55087-T1-C;WP_006849200.1	Filtered	115246	96893.9	69138.1	67275	Filtered	Filtered	Filtered	Filtered	68370.9	85024.7	Filtered	63905.8	Filtered	25933.5	139956	85989.4	98163.2	Filtered	9167.18	45411.5	71493.1	27441.1	116014	Filtered	Filtered	Filtered	86607.1
CDA65331.1;SRS017307.41793-T1-C	Filtered	Filtered	Filtered	Filtered	Filtered	Filtered	Filtered	Filtered	Filtered	Filtered	Filtered	Filtered	Filtered	Filtered	52831.2	Filtered	Filtered	Filtered	Filtered	75868	93303	Filtered	Filtered	Filtered	Filtered	Filtered	Filtered	Filtered
CDA65383.1;WP_006849136.1	Filtered	Filtered	Filtered	49074.9	Filtered	Filtered	Filtered	Filtered	Filtered	Filtered	54669.9	Filtered	Filtered	Filtered	20794.6	Filtered	Filtered	Filtered	Filtered	Filtered	Filtered	Filtered	Filtered	Filtered	15323	Filtered	Filtered	Filtered
CDA65399.1;SRS047044.48193-T1-C;SRS049995.47506-T1-C	Filtered	57522.9	Filtered	64619.8	Filtered	Filtered	Filtered	Filtered	Filtered	Filtered	Filtered	Filtered	38040.5	Filtered	Filtered	Filtered	Filtered	Filtered	Filtered	Filtered	Filtered	Filtered	Filtered	Filtered	Filtered	Filtered	Filtered	Filtered
CDA65406.1;SRS024132.315521-T1-C;WP_006846360.1	Filtered	503586	Filtered	311748	Filtered	37706.4	Filtered	Filtered	Filtered	322686	Filtered	Filtered	222707	Filtered	65534.5	Filtered	12112.3	264863	Filtered	113158	240218	Filtered	126922	Filtered	95759.7	Filtered	Filtered	Filtered
CDA65444.1;SRS024132.95319-T1-C;WP_006849168.1	Filtered	95144.9	Filtered	106771	Filtered	Filtered	Filtered	Filtered	Filtered	219093	Filtered	Filtered	68588.1	Filtered	Filtered	Filtered	10718.8	55035.8	Filtered	29520.5	393110	Filtered	18581.9	Filtered	Filtered	Filtered	Filtered	Filtered
CDA65497.1;SRS024132.84717-T1-C;SRS047044.37911-T1-C;SRS078176.20244-T1-C;WP_006846818.1	Filtered	Filtered	Filtered	11208.2	Filtered	Filtered	Filtered	Filtered	Filtered	Filtered	Filtered	Filtered	10468.8	Filtered	Filtered	Filtered	Filtered	10817.4	Filtered	Filtered	Filtered	Filtered	Filtered	Filtered	Filtered	Filtered	Filtered	Filtered
CDA65577.1;SRS017307.36650-T1-C;SRS022609.20281-T1-C	Filtered	41123.7	Filtered	57835.2	Filtered	48257	Filtered	Filtered	Filtered	158231	Filtered	Filtered	37681.3	124522	42670.2	Filtered	13042.3	37131	Filtered	76900.7	175608	Filtered	32068.8	Filtered	101158	Filtered	Filtered	Filtered
CDA65606.1	Filtered	257239	Filtered	226619	Filtered	78877	Filtered	Filtered	Filtered	337103	Filtered	Filtered	245416	Filtered	70521.2	Filtered	48141.6	99627	Filtered	114761	138772	Filtered	190534	Filtered	182616	Filtered	Filtered	Filtered
CDA65640.1;SRS019910.41145-T1-C;WP_006847578.1	Filtered	44633.7	Filtered	58043.3	Filtered	Filtered	Filtered	Filtered	Filtered	84867.6	Filtered	Filtered	38472.8	Filtered	24401.8	Filtered	Filtered	21908.2	Filtered	21692.9	48982.1	Filtered	36066.1	Filtered	18430.1	Filtered	Filtered	Filtered
CDA65643.1;SRS024132.11098-T1-C	Filtered	608933	Filtered	247648	Filtered	42983.7	Filtered	Filtered	Filtered	135091	Filtered	Filtered	89307.4	Filtered	61906.1	Filtered	29277.6	256221	Filtered	Filtered	142387	Filtered	81060.1	Filtered	39273.4	Filtered	Filtered	Filtered
CDA65737.1;SRS049995.29331-T1-C	Filtered	56614.4	Filtered	85367.9	Filtered	Filtered	Filtered	Filtered	Filtered	194113	Filtered	Filtered	98601.8	Filtered	21725.8	Filtered	24793.4	23805.5	Filtered	90301	149542	Filtered	Filtered	Filtered	40551	Filtered	Filtered	Filtered
CDA65770.1;SRS019582.42491-T1-C;WP_006846623.1	Filtered	32174.4	Filtered	36159	Filtered	Filtered	Filtered	Filtered	Filtered	89298.5	Filtered	Filtered	32466.4	Filtered	Filtered	Filtered	Filtered	16807.5	Filtered	53195.6	23028.8	Filtered	23283.5	Filtered	Filtered	Filtered	Filtered	Filtered
CDA65801.1;SRS024132.31540-T1-C;WP_006847242.1	Filtered	105575	Filtered	40028.5	25067.6	31198.9	Filtered	Filtered	Filtered	94360.9	Filtered	Filtered	15598.6	Filtered	27658.1	Filtered	20318	64205.9	Filtered	6491.35	72670.3	40464.3	31836.6	63023.6	39917.6	Filtered	Filtered	Filtered
CDA65847.1	Filtered	235315	Filtered	281728	Filtered	198967	Filtered	Filtered	Filtered	470992	Filtered	Filtered	131645	Filtered	129552	Filtered	66560.2	165019	Filtered	127864	333296	Filtered	238413	Filtered	208789	Filtered	Filtered	Filtered
CDA65903.1;SRS024132.97456-T1-C;WP_006848355.1	Filtered	263332	129162	125134	Filtered	30839.5	90097.2	Filtered	Filtered	116695	58974.9	Filtered	149327	Filtered	43995.7	Filtered	Filtered	78319.7	Filtered	93435.8	361793	142164	64185.5	Filtered	63041.9	Filtered	Filtered	Filtered
CDA66072.1;SRS024132.106468-T1-C	Filtered	49877.2	33925.7	33238.8	16791.6	Filtered	Filtered	Filtered	18202	126845	17539.8	Filtered	23481.8	Filtered	9867.3	28018.1	Filtered	25458.5	Filtered	11787.7	94388.1	24412.9	26075.3	Filtered	39865.3	42890.8	Filtered	Filtered
CDA66081.1;CUP55076.1;SRS024132.104719-T1-C;WP_006848150.1	Filtered	33865.9	Filtered	24098	Filtered	Filtered	Filtered	Filtered	Filtered	86994.6	Filtered	Filtered	19894.9	Filtered	Filtered	Filtered	Filtered	24909.6	Filtered	29089.2	32826.9	Filtered	Filtered	Filtered	30202.7	Filtered	Filtered	Filtered
CDA66121.1;SRS015782.42349-T1-C	Filtered	71925.4	Filtered	86680.1	Filtered	23922.5	Filtered	Filtered	Filtered	59832.8	Filtered	Filtered	41379.8	5436.85	23072.5	Filtered	9602.5	57160.2	Filtered	74796	89252.4	Filtered	32162.1	Filtered	16562.4	Filtered	Filtered	Filtered
CDA66143.1;SRS013687.1933-T1-C	Filtered	Filtered	Filtered	Filtered	Filtered	Filtered	Filtered	Filtered	Filtered	254936	Filtered	Filtered	Filtered	Filtered	35342.7	Filtered	Filtered	Filtered	Filtered	Filtered	Filtered	Filtered	36030.1	Filtered	Filtered	Filtered	Filtered	Filtered
CDA66220.1;SRS013687.17288-T1-C	Filtered	101590	Filtered	98740	Filtered	Filtered	Filtered	Filtered	Filtered	Filtered	Filtered	Filtered	71859.1	Filtered	28326	Filtered	Filtered	25659.9	Filtered	Filtered	71533.8	Filtered	Filtered	Filtered	Filtered	Filtered	Filtered	Filtered
CDA66288.1;SRS024132.95370-T1-C	Filtered	8303.33	Filtered	22771.7	Filtered	Filtered	Filtered	Filtered	Filtered	43983.9	Filtered	Filtered	21612.3	Filtered	Filtered	Filtered	Filtered	20249.7	Filtered	Filtered	Filtered	Filtered	Filtered	Filtered	Filtered	Filtered	Filtered	Filtered
CDA66308.1	Filtered	40196	Filtered	Filtered	Filtered	Filtered	Filtered	Filtered	Filtered	Filtered	Filtered	Filtered	29517.6	Filtered	Filtered	Filtered	Filtered	Filtered	Filtered	Filtered	Filtered	Filtered	Filtered	Filtered	Filtered	Filtered	Filtered	Filtered
CDA66585.1;WP_006848666.1	Filtered	15753.9	Filtered	25836.1	Filtered	Filtered	Filtered	Filtered	Filtered	44166.8	Filtered	Filtered	11107.2	Filtered	16864.6	Filtered	Filtered	Filtered	Filtered	35474.4	Filtered	Filtered	Filtered	Filtered	Filtered	Filtered	Filtered	Filtered
CDA66626.1;SRS024132.36702-T1-C;SRS078176.25580-T1-C	Filtered	70153.6	Filtered	48768.6	Filtered	Filtered	Filtered	Filtered	Filtered	Filtered	Filtered	Filtered	51783.2	Filtered	Filtered	Filtered	Filtered	31896	Filtered	25588.5	Filtered	Filtered	Filtered	Filtered	Filtered	Filtered	Filtered	Filtered
CDA66642.1;SRS024132.36717-T1-C;WP_006847385.1	Filtered	117582	Filtered	54955.1	Filtered	28972.5	Filtered	Filtered	Filtered	116052	Filtered	Filtered	24146.7	Filtered	46969.4	Filtered	Filtered	56669.3	Filtered	12946.7	Filtered	Filtered	31694.5	Filtered	38116.7	Filtered	Filtered	Filtered
CDA66695.1;CUP92548.1;EFB34778.1;SRS024132.104378-T1-C;WP_040553491.1	Filtered	32313.2	Filtered	123511	Filtered	25654	Filtered	Filtered	Filtered	89408	Filtered	Filtered	46803.3	Filtered	18326.9	Filtered	Filtered	34158.2	Filtered	52964.6	126703	Filtered	69444.2	Filtered	53776.9	Filtered	Filtered	Filtered
CDA66763.1;EFB35854.1;SRS024132.335252-T1-C;WP_040553047.1	Filtered	227868	Filtered	337495	Filtered	40159.4	Filtered	Filtered	Filtered	242225	Filtered	Filtered	252131	14554	138131	Filtered	73661.7	89257.9	Filtered	161048	701948	Filtered	176091	Filtered	108706	Filtered	Filtered	Filtered
CDA66975.1;SRS024132.81602-T1-C;WP_006847594.1	Filtered	192902	Filtered	147533	Filtered	49563.5	Filtered	Filtered	Filtered	706927	Filtered	Filtered	128614	90434.9	132628	Filtered	Filtered	53503.2	Filtered	215693	262766	Filtered	Filtered	Filtered	403345	Filtered	Filtered	Filtered
CDA67033.1;EFB35050.1;SRS024132.47963-T1-C;WP_040553370.1	Filtered	Filtered	Filtered	13366.1	Filtered	Filtered	Filtered	Filtered	Filtered	Filtered	Filtered	Filtered	41326.6	Filtered	Filtered	Filtered	Filtered	38151.6	Filtered	19394.9	Filtered	Filtered	4458.2	Filtered	Filtered	Filtered	Filtered	Filtered
CDA67057.1	Filtered	260447	Filtered	246604	Filtered	31832.5	Filtered	Filtered	Filtered	71109	Filtered	Filtered	89900.3	Filtered	20028.9	Filtered	42860.9	212716	Filtered	102006	111308	Filtered	74377.6	Filtered	35467	Filtered	Filtered	Filtered
CDA67059.1;SRS024132.71632-T1-C	Filtered	97328	Filtered	38480.6	Filtered	Filtered	Filtered	Filtered	Filtered	Filtered	Filtered	Filtered	23243.2	Filtered	32196	Filtered	15048.2	63478.1	Filtered	Filtered	54251.4	Filtered	29225.4	Filtered	Filtered	Filtered	Filtered	Filtered
CDA67283.1;CDC28903.1;SRS015794.3245-T1-C;SRS019910.87655-T1-C;SRS024132.104508-T1-C;SRS049959.16629-T1-C;SRS049959.19699-T1-C;SRS049959.75858-T1-C;SRS050752.56522-T1-C	Filtered	77580.7	Filtered	46985.5	Filtered	11609.5	Filtered	Filtered	Filtered	Filtered	Filtered	Filtered	19089.2	Filtered	Filtered	Filtered	Filtered	70467.3	Filtered	Filtered	Filtered	Filtered	Filtered	Filtered	Filtered	Filtered	Filtered	Filtered
CDA69289.1;SRS014923.2775-T1-C;SRS017307.203489-T1-C	Filtered	Filtered	Filtered	Filtered	Filtered	Filtered	Filtered	6721.05	Filtered	Filtered	Filtered	Filtered	2305.54	Filtered	Filtered	Filtered	Filtered	2105.51	Filtered	Filtered	Filtered	Filtered	Filtered	Filtered	Filtered	Filtered	Filtered	Filtered
CDA70044.1;SRS015663.113158-T1-C	150457	Filtered	Filtered	Filtered	Filtered	Filtered	277507	Filtered	Filtered	Filtered	98146	Filtered	Filtered	Filtered	Filtered	Filtered	Filtered	Filtered	Filtered	Filtered	Filtered	Filtered	Filtered	Filtered	Filtered	Filtered	Filtered	Filtered
CDA70152.1;SRS011239.17308-T1-C;SRS015663.46743-T1-C;WP_007570318.1	Filtered	Filtered	35518.2	Filtered	Filtered	Filtered	Filtered	Filtered	Filtered	Filtered	19541.2	29203	Filtered	Filtered	Filtered	Filtered	Filtered	51208.4	Filtered	Filtered	Filtered	45755.8	Filtered	Filtered	Filtered	Filtered	Filtered	Filtered
CDA70536.1;EDV01865.1;SRS015663.94003-T1-C;WP_040312012.1	Filtered	Filtered	Filtered	69592.1	Filtered	Filtered	Filtered	Filtered	Filtered	Filtered	Filtered	Filtered	Filtered	Filtered	Filtered	Filtered	44431.4	Filtered	Filtered	196551	Filtered	Filtered	Filtered	Filtered	Filtered	Filtered	Filtered	Filtered
CDA71036.1;SRS015663.28883-T1-C	98967	Filtered	Filtered	Filtered	Filtered	Filtered	43890.6	Filtered	Filtered	Filtered	109020	Filtered	Filtered	Filtered	Filtered	Filtered	Filtered	Filtered	Filtered	Filtered	Filtered	Filtered	Filtered	Filtered	Filtered	Filtered	Filtered	Filtered
CDA71174.1;SRS015663.22905-T1-C;WP_007571576.1	Filtered	Filtered	Filtered	Filtered	Filtered	Filtered	Filtered	Filtered	Filtered	Filtered	26593.9	Filtered	Filtered	Filtered	Filtered	Filtered	Filtered	Filtered	Filtered	Filtered	Filtered	Filtered	Filtered	Filtered	Filtered	Filtered	Filtered	Filtered
CDA71482.1	22189.5	Filtered	Filtered	Filtered	Filtered	Filtered	Filtered	Filtered	Filtered	Filtered	Filtered	Filtered	Filtered	17995.9	Filtered	Filtered	Filtered	Filtered	Filtered	Filtered	Filtered	Filtered	Filtered	Filtered	Filtered	Filtered	Filtered	Filtered
CDA73002.1;SRS015663.46510-T1-C	Filtered	Filtered	Filtered	Filtered	Filtered	Filtered	Filtered	Filtered	Filtered	Filtered	67987.7	Filtered	Filtered	Filtered	Filtered	Filtered	Filtered	Filtered	Filtered	Filtered	Filtered	Filtered	Filtered	Filtered	Filtered	Filtered	Filtered	Filtered
CDA82204.1;OLA41410.1;SRS014235.82495-T1-C;SRS019910.94933-T1-C;SRS024132.200007-T1-C;SRS052697.153424-T1-C;SRS053398.13169-T1-C;SRS056519.84348-T1-C	Filtered	Filtered	30991.8	Filtered	Filtered	Filtered	Filtered	Filtered	Filtered	Filtered	Filtered	54617.9	Filtered	23101.3	Filtered	Filtered	14911.8	31129.5	Filtered	Filtered	Filtered	25263.1	46310.4	38179	Filtered	Filtered	Filtered	Filtered
CDA82217.1;SRS020233.353778-T1-C	Filtered	Filtered	Filtered	Filtered	Filtered	Filtered	Filtered	Filtered	Filtered	Filtered	Filtered	Filtered	Filtered	55571.1	Filtered	Filtered	Filtered	Filtered	Filtered	Filtered	Filtered	Filtered	Filtered	Filtered	Filtered	Filtered	Filtered	Filtered
CDA98993.1;CDD04175.1;OLA55050.1;SCH80976.1;SRS017307.59003-T1-C;SRS017433.15024-T1-C;SRS053398.32498-T1-C;SRS053398.88810-T1-C	Filtered	Filtered	Filtered	Filtered	Filtered	Filtered	Filtered	16148.7	Filtered	Filtered	Filtered	Filtered	Filtered	Filtered	Filtered	Filtered	Filtered	Filtered	Filtered	Filtered	Filtered	Filtered	Filtered	Filtered	Filtered	Filtered	Filtered	Filtered
CDA99091.1;SCH49421.1;SRS015133.112995-T1-C;SRS015190.133294-T1-C;SRS015217.241029-T1-C;SRS015217.51288-T1-C;SRS015217.81127-T1-C;SRS015663.119003-T1-C;SRS016335.284815-T1-C;SRS016335.61332-T1-C;SRS017191.147905-T1-C;SRS017307.179743-T1-C;SRS018427.156576-T1-C;SRS019030.61343-T1-C;SRS019161.122059-T1-C;SRS019582.118908-T1-C;SRS019582.93875-T1-C;SRS019910.182422-T1-C;SRS024625.142652-T1-C;SRS02462…	Filtered	Filtered	18766.1	Filtered	Filtered	58955.8	Filtered	Filtered	Filtered	Filtered	23394	21912.3	54956	Filtered	45924.7	Filtered	Filtered	30071.3	Filtered	Filtered	Filtered	20146	81877.4	Filtered	31694.7	Filtered	Filtered	Filtered
CDA99731.1;SCI50698.1;SRS043001.113000-T1-C	Filtered	20366.9	58889.6	18785.3	29880	33444.7	Filtered	158598	Filtered	Filtered	72425.1	Filtered	51006.1	67894.2	45510.8	Filtered	Filtered	98669.9	Filtered	Filtered	Filtered	24774.9	Filtered	Filtered	Filtered	Filtered	55836.8	Filtered
CDB01807.1	Filtered	Filtered	62014.5	Filtered	Filtered	57815.8	Filtered	61064.9	Filtered	Filtered	62062.4	Filtered	57968.8	Filtered	27605.7	Filtered	17826.9	64086.3	Filtered	Filtered	Filtered	Filtered	Filtered	Filtered	Filtered	Filtered	141176	Filtered
CDB04048.1	Filtered	Filtered	Filtered	Filtered	Filtered	Filtered	Filtered	Filtered	Filtered	Filtered	Filtered	Filtered	263466	Filtered	Filtered	Filtered	350893	Filtered	Filtered	Filtered	Filtered	Filtered	Filtered	Filtered	Filtered	Filtered	Filtered	Filtered
CDB04329.1	Filtered	Filtered	Filtered	70997.5	Filtered	Filtered	Filtered	Filtered	Filtered	Filtered	Filtered	Filtered	84212.9	Filtered	Filtered	Filtered	89052.1	Filtered	Filtered	157854	Filtered	Filtered	Filtered	Filtered	Filtered	Filtered	Filtered	Filtered
CDB04330.1	Filtered	Filtered	Filtered	141987	Filtered	Filtered	Filtered	Filtered	Filtered	Filtered	Filtered	Filtered	132532	Filtered	Filtered	Filtered	164248	40946.9	Filtered	118640	Filtered	Filtered	Filtered	Filtered	Filtered	Filtered	Filtered	Filtered
CDB04331.1	Filtered	Filtered	Filtered	157071	Filtered	Filtered	Filtered	Filtered	Filtered	Filtered	Filtered	Filtered	122359	Filtered	Filtered	Filtered	166945	Filtered	Filtered	75718.1	Filtered	Filtered	Filtered	Filtered	Filtered	Filtered	Filtered	Filtered
CDB04603.1	Filtered	Filtered	Filtered	Filtered	Filtered	Filtered	Filtered	Filtered	Filtered	Filtered	Filtered	Filtered	69316.2	Filtered	Filtered	Filtered	54470	Filtered	Filtered	Filtered	Filtered	Filtered	Filtered	Filtered	Filtered	Filtered	Filtered	Filtered
CDB04773.1	147236	Filtered	24783.2	55643.8	Filtered	61570.1	167536	Filtered	26305.1	Filtered	60349.3	Filtered	371528	33838.6	Filtered	1.04928e+06	649907	770943	2.49182e+06	151640	Filtered	326879	Filtered	1785947	Filtered	3155169	Filtered	1.23739e+06
CDB05347.1	Filtered	Filtered	Filtered	Filtered	Filtered	Filtered	Filtered	Filtered	Filtered	Filtered	Filtered	Filtered	65314.6	Filtered	Filtered	Filtered	85375.9	Filtered	Filtered	Filtered	Filtered	Filtered	Filtered	Filtered	Filtered	Filtered	Filtered	Filtered
CDB05472.1	Filtered	356570	Filtered	161207	Filtered	30879.5	Filtered	Filtered	Filtered	22772.8	Filtered	Filtered	300922	Filtered	Filtered	Filtered	277065	157511	Filtered	46068.4	111208	Filtered	Filtered	Filtered	Filtered	Filtered	Filtered	Filtered
CDB05569.1	Filtered	Filtered	Filtered	Filtered	Filtered	Filtered	Filtered	Filtered	Filtered	Filtered	Filtered	Filtered	38241.7	Filtered	Filtered	Filtered	Filtered	Filtered	Filtered	Filtered	Filtered	Filtered	Filtered	Filtered	Filtered	Filtered	Filtered	Filtered
CDB15551.1;OKZ88263.1	39332.6	Filtered	Filtered	Filtered	Filtered	73785.4	Filtered	Filtered	Filtered	Filtered	Filtered	Filtered	141304	Filtered	Filtered	Filtered	Filtered	35974.4	Filtered	Filtered	Filtered	Filtered	Filtered	Filtered	Filtered	Filtered	916707	Filtered
CDB22173.1	35962.2	Filtered	116458	36767.5	Filtered	42772.9	Filtered	871256	201047	322894	41766.5	39829.4	25038.4	143363	45236.5	81932.9	Filtered	18218.8	129914	122288	5390975	89256.2	119399	46617.8	211914	Filtered	145402	1.60519e+06
CDB25006.1;OLA49707.1;SRS014459.13799-T1-C;SRS050752.106440-T1-C	Filtered	Filtered	49726.9	Filtered	Filtered	Filtered	Filtered	Filtered	Filtered	Filtered	Filtered	107351	Filtered	Filtered	40685.8	Filtered	Filtered	Filtered	Filtered	Filtered	Filtered	Filtered	66905.2	Filtered	Filtered	Filtered	Filtered	Filtered
CDB25377.1	16072.1	Filtered	368589	54264.1	Filtered	Filtered	Filtered	Filtered	Filtered	Filtered	Filtered	859019	15902.7	156191	29670.7	Filtered	50960.7	21983	Filtered	Filtered	Filtered	221985	125201	405118	Filtered	Filtered	Filtered	16670.5
CDB25392.1	Filtered	Filtered	39268.6	Filtered	Filtered	Filtered	Filtered	Filtered	Filtered	Filtered	Filtered	89306.3	Filtered	Filtered	26934.4	Filtered	Filtered	Filtered	Filtered	Filtered	Filtered	Filtered	Filtered	Filtered	Filtered	Filtered	Filtered	Filtered
CDB25895.1;OLA51116.1	Filtered	Filtered	54507.7	12195.8	Filtered	Filtered	Filtered	Filtered	Filtered	Filtered	Filtered	166426	Filtered	Filtered	25633.3	Filtered	Filtered	Filtered	Filtered	Filtered	Filtered	9558.43	73356.2	49140	Filtered	Filtered	Filtered	Filtered
CDB26377.1;OLA48771.1;SRS050752.216887-T1-C	Filtered	Filtered	689050	108062	Filtered	Filtered	Filtered	Filtered	Filtered	Filtered	Filtered	2.85507e+06	Filtered	617325	194855	Filtered	Filtered	Filtered	Filtered	Filtered	Filtered	Filtered	436964	340554	Filtered	Filtered	Filtered	Filtered
CDB27543.1	Filtered	Filtered	52581.4	Filtered	Filtered	43684	Filtered	Filtered	Filtered	Filtered	Filtered	Filtered	Filtered	Filtered	33455.2	Filtered	Filtered	Filtered	Filtered	Filtered	Filtered	Filtered	52578.5	Filtered	Filtered	Filtered	Filtered	Filtered
CDB27705.1	Filtered	Filtered	91383.9	Filtered	Filtered	Filtered	Filtered	192988	Filtered	Filtered	12855.4	187664	Filtered	Filtered	92149.8	Filtered	529957	125325	Filtered	Filtered	Filtered	29034.5	154858	106739	Filtered	Filtered	Filtered	Filtered
CDB29917.1;SRS015217.84647-T1-C;SRS049995.64967-T1-C	Filtered	Filtered	Filtered	Filtered	Filtered	Filtered	Filtered	Filtered	Filtered	Filtered	Filtered	Filtered	Filtered	49476.3	Filtered	Filtered	Filtered	Filtered	Filtered	Filtered	Filtered	45824.5	Filtered	45344.5	Filtered	Filtered	Filtered	Filtered
CDB31238.1;SRS011134.340845-T1-C;SRS049995.246636-T1-C	Filtered	Filtered	42099.5	Filtered	Filtered	Filtered	Filtered	Filtered	Filtered	Filtered	Filtered	Filtered	Filtered	99702.7	Filtered	Filtered	Filtered	Filtered	Filtered	Filtered	Filtered	108867	Filtered	30656.6	Filtered	Filtered	Filtered	Filtered
CDB35057.1;SRS020233.326861-T1-C	Filtered	166811	Filtered	Filtered	Filtered	Filtered	Filtered	Filtered	Filtered	Filtered	Filtered	Filtered	Filtered	144124	Filtered	Filtered	Filtered	Filtered	Filtered	Filtered	Filtered	Filtered	Filtered	Filtered	Filtered	Filtered	Filtered	Filtered
CDB35326.1;SRS020233.318713-T1-C;SRS047014.244384-T1-C	Filtered	Filtered	Filtered	Filtered	Filtered	Filtered	Filtered	Filtered	Filtered	Filtered	Filtered	Filtered	Filtered	252867	Filtered	Filtered	Filtered	Filtered	Filtered	Filtered	Filtered	Filtered	Filtered	Filtered	Filtered	Filtered	Filtered	Filtered
CDB35436.1	Filtered	Filtered	Filtered	Filtered	Filtered	Filtered	Filtered	Filtered	Filtered	Filtered	Filtered	Filtered	Filtered	195930	Filtered	Filtered	Filtered	Filtered	Filtered	Filtered	Filtered	Filtered	Filtered	Filtered	Filtered	Filtered	Filtered	Filtered
CDB35544.1	Filtered	Filtered	Filtered	Filtered	Filtered	Filtered	Filtered	Filtered	Filtered	Filtered	Filtered	Filtered	Filtered	19760.1	Filtered	Filtered	Filtered	Filtered	Filtered	Filtered	18089.9	Filtered	Filtered	Filtered	Filtered	Filtered	Filtered	Filtered
CDB35956.1	Filtered	Filtered	Filtered	Filtered	Filtered	Filtered	Filtered	Filtered	Filtered	Filtered	Filtered	Filtered	Filtered	142820	Filtered	Filtered	Filtered	Filtered	Filtered	Filtered	Filtered	Filtered	Filtered	Filtered	Filtered	Filtered	Filtered	Filtered
CDB35958.1	288335	462109	970319	128710	55232.5	42966.9	148574	484151	Filtered	Filtered	78294.7	97682.7	839387	254030	47686.7	Filtered	42049.1	294996	Filtered	1.32326e+06	Filtered	86195.4	Filtered	327226	13706.5	935860	Filtered	Filtered
CDB35983.1;SRS017701.146769-T1-C	8760.63	59580.2	69980.3	34854.9	Filtered	6242.02	Filtered	Filtered	Filtered	Filtered	32056.2	31989.6	Filtered	46880.6	19058.1	Filtered	26698.9	64272.7	Filtered	Filtered	Filtered	Filtered	Filtered	Filtered	Filtered	Filtered	Filtered	Filtered
CDB36698.1;SRS012902.8926-T1-C;SRS014313.9863-T1-C;SRS015960.23107-T1-C;SRS016753.14945-T1-C;SRS017433.12965-T1-C;SRS018133.17318-T1-C;SRS045004.45252-T1-C;SRS048870.35822-T1-C;SRS050925.53275-T1-C;SRS051882.9268-T1-C;SRS056259.25509-T1-C;SRS063985.66936-T1-C;WP_005845728.1;WP_005853530.1;WP_007831570.1;WP_007839475.1;WP_007845993.1;WP_007853403.1;WP_008670326.1;WP_016270869.1;WP_032946655.1;WP_0…	Filtered	Filtered	Filtered	Filtered	Filtered	Filtered	Filtered	Filtered	Filtered	Filtered	24279.8	Filtered	Filtered	Filtered	Filtered	Filtered	Filtered	Filtered	Filtered	Filtered	Filtered	Filtered	Filtered	Filtered	Filtered	Filtered	Filtered	Filtered
CDB37788.1;WP_005839939.1;WP_005852670.1;WP_007835125.1;WP_007843246.1;WP_007849422.1;WP_007851538.1;WP_032953143.1	39570	Filtered	81749.9	4392.17	186154	55926.4	99148.8	60350.6	60085.9	48869.8	80537.1	43971.7	2225.57	Filtered	27892.3	176285	78247.5	116134	Filtered	34802.9	45424.3	92922.9	Filtered	88159.3	Filtered	47329.7	Filtered	105521
CDB39051.1;WP_005844574.1;WP_007848299.1;WP_008666733.1;WP_032946169.1	40311	Filtered	Filtered	11253.7	264575	Filtered	229262	556731	268341	Filtered	279214	138237	Filtered	21839.9	Filtered	Filtered	83520.5	140963	Filtered	Filtered	Filtered	118067	7270.43	31257.7	Filtered	494118	Filtered	Filtered
CDB41539.1;SRS049959.120225-T1-C	Filtered	Filtered	Filtered	24097.4	Filtered	Filtered	Filtered	Filtered	Filtered	Filtered	Filtered	Filtered	16993.8	52518.3	Filtered	Filtered	Filtered	Filtered	Filtered	Filtered	Filtered	Filtered	Filtered	47212.3	Filtered	Filtered	416550	43063
CDB41640.1;SRS019601.112290-T1-C	Filtered	Filtered	Filtered	Filtered	Filtered	Filtered	Filtered	Filtered	Filtered	Filtered	Filtered	Filtered	Filtered	25661.5	Filtered	Filtered	Filtered	Filtered	Filtered	Filtered	Filtered	Filtered	Filtered	Filtered	Filtered	Filtered	Filtered	Filtered
CDB42412.1;SRS015782.296398-T1-C	Filtered	Filtered	Filtered	Filtered	Filtered	Filtered	Filtered	Filtered	Filtered	Filtered	Filtered	Filtered	Filtered	10604.2	Filtered	Filtered	Filtered	Filtered	Filtered	Filtered	Filtered	7304.81	Filtered	Filtered	Filtered	Filtered	134291	10690.4
CDB45160.1;SRS015217.240985-T1-C	Filtered	137306	82334.1	75375	Filtered	Filtered	Filtered	86092.8	Filtered	Filtered	62146.2	41475.4	60151.4	83407.1	40908.4	Filtered	Filtered	45317.9	Filtered	171215	Filtered	24781.3	Filtered	81859.5	Filtered	206104	Filtered	Filtered
CDB46133.1	218878	130110	823382	266425	Filtered	Filtered	505799	1.00031e+06	Filtered	Filtered	880212	225209	Filtered	Filtered	146138	Filtered	90920.7	486620	Filtered	Filtered	Filtered	200093	Filtered	Filtered	138979	2252586	39708.5	Filtered
CDB46139.1	291516	533481	Filtered	Filtered	Filtered	Filtered	292995	Filtered	Filtered	Filtered	255626	191244	Filtered	26637.3	109416	Filtered	404769	Filtered	Filtered	Filtered	Filtered	56848.7	Filtered	Filtered	68878.2	Filtered	Filtered	35649.1
CDB46310.1;SRS014923.22687-T1-C;SRS050422.18163-T1-C	Filtered	14349.5	Filtered	Filtered	Filtered	Filtered	Filtered	Filtered	Filtered	Filtered	Filtered	Filtered	Filtered	Filtered	Filtered	Filtered	Filtered	42029.4	Filtered	Filtered	Filtered	Filtered	Filtered	Filtered	Filtered	Filtered	Filtered	Filtered
CDB46517.1;SRS024132.335130-T1-C	Filtered	Filtered	3357.04	33315.4	Filtered	Filtered	Filtered	Filtered	Filtered	Filtered	Filtered	Filtered	Filtered	Filtered	Filtered	Filtered	Filtered	50249.3	Filtered	Filtered	Filtered	Filtered	Filtered	Filtered	Filtered	Filtered	Filtered	Filtered
CDB46648.1	Filtered	28371.5	Filtered	Filtered	Filtered	Filtered	Filtered	36614.9	Filtered	Filtered	Filtered	Filtered	Filtered	Filtered	Filtered	Filtered	7371.71	48909.1	Filtered	Filtered	Filtered	Filtered	Filtered	Filtered	Filtered	28260.9	Filtered	Filtered
CDB46973.1;SRS022137.171374-T1-C	72193.9	161706	68233.1	58952.7	Filtered	Filtered	67002.3	200897	Filtered	Filtered	88889.3	53366	Filtered	13651.9	80487.5	Filtered	Filtered	148614	Filtered	Filtered	Filtered	36453.8	Filtered	Filtered	Filtered	417520	Filtered	48976.2
CDB47056.1	Filtered	Filtered	46808.6	11980.4	Filtered	Filtered	Filtered	12602.2	Filtered	Filtered	12316.9	Filtered	117304	Filtered	Filtered	Filtered	Filtered	17165.5	Filtered	255348	Filtered	Filtered	Filtered	13927.1	Filtered	Filtered	Filtered	Filtered
CDB48775.1	53962.6	90643	269247	17210	247285	86211.5	259099	102696	294541	144029	194118	106657	13778.8	117347	43626.2	414187	221716	123031	471775	130919	173819	121854	77621.2	124000	96034.1	73555.2	105248	154686
CDB49727.1;SRS024625.149851-T1-C;WP_005856843.1;WP_010182969.1;WP_036611081.1	3757.64	3731.02	Filtered	Filtered	5755.05	Filtered	Filtered	34183.9	170704	Filtered	Filtered	Filtered	Filtered	Filtered	Filtered	Filtered	18712.9	Filtered	295278	Filtered	Filtered	Filtered	Filtered	Filtered	Filtered	Filtered	Filtered	Filtered
CDB52495.1	Filtered	Filtered	Filtered	42946.2	Filtered	79475.2	Filtered	Filtered	Filtered	Filtered	Filtered	275242	Filtered	186258	Filtered	Filtered	Filtered	Filtered	Filtered	218942	Filtered	Filtered	Filtered	Filtered	Filtered	Filtered	Filtered	Filtered
CDB56913.1;CUQ10575.1;EDO13447.1;SRS015578.5066-T1-C;WP_008774604.1;WP_032849025.1;WP_081031343.1;WP_081352721.1	Filtered	63856.1	32610	Filtered	13885.2	Filtered	Filtered	Filtered	42172.2	Filtered	Filtered	58133.8	Filtered	Filtered	Filtered	Filtered	Filtered	35531.5	51120.1	Filtered	Filtered	Filtered	Filtered	37342.9	Filtered	340939	Filtered	36779.8
CDB61733.1;WP_002584682.1;WP_055659570.1;WP_057572523.1;WP_065548090.1	Filtered	Filtered	Filtered	Filtered	Filtered	Filtered	Filtered	Filtered	80513.5	Filtered	Filtered	Filtered	Filtered	Filtered	Filtered	Filtered	Filtered	Filtered	Filtered	19417.7	Filtered	Filtered	Filtered	Filtered	80067.6	Filtered	Filtered	Filtered
CDB63833.1;WP_002565184.1;WP_002584275.1;WP_002593464.1;WP_027640513.1;WP_057570983.1;WP_065550985.1	Filtered	Filtered	28064	Filtered	16228.4	Filtered	Filtered	167947	Filtered	Filtered	Filtered	26566.8	Filtered	Filtered	Filtered	Filtered	351374	110898	127277	Filtered	Filtered	Filtered	Filtered	Filtered	Filtered	705213	Filtered	86025.9
CDB64612.1;CUO44948.1;CUX72575.1;EDP13895.1;EHG32002.1;ENZ16447.1;ENZ39514.1;ENZ40826.1;SET36137.1;WP_027642268.1;WP_038259375.1;WP_038269086.1;WP_038282313.1;WP_065551906.1;WP_074661880.1	Filtered	Filtered	Filtered	Filtered	Filtered	Filtered	Filtered	Filtered	Filtered	Filtered	Filtered	Filtered	Filtered	Filtered	Filtered	Filtered	5969.68	Filtered	Filtered	Filtered	Filtered	Filtered	Filtered	Filtered	Filtered	Filtered	Filtered	Filtered
CDB66028.1;SRS050422.112906-T1-C	Filtered	30789.1	Filtered	Filtered	Filtered	Filtered	68422	Filtered	Filtered	Filtered	Filtered	Filtered	31815.1	Filtered	Filtered	Filtered	Filtered	Filtered	Filtered	Filtered	Filtered	Filtered	Filtered	Filtered	Filtered	Filtered	85630.5	Filtered
CDB66090.1;CDB67949.1;SRS015578.2240-T1-C;WP_022501999.1	Filtered	Filtered	33886.5	Filtered	Filtered	17393.7	Filtered	Filtered	Filtered	Filtered	Filtered	63780.6	23684.7	Filtered	Filtered	Filtered	Filtered	Filtered	Filtered	Filtered	Filtered	Filtered	Filtered	Filtered	Filtered	Filtered	Filtered	Filtered
CDB67072.1;SFE56837.1;SRS011405.136181-T1-C;WP_055176409.1	94531.9	61605.2	71574.9	56183.4	105225	116247	Filtered	166145	Filtered	105481	Filtered	49845.4	71498.8	105475	88319.8	Filtered	97552.6	4888.06	Filtered	167227	Filtered	91375.6	84989	92284.8	236384	Filtered	300729	109346
CDB73144.1;SRS054590.3997-T1-C;WP_007210397.1;WP_007659875.1	119252	88272.2	206005	17900.8	466470	372393	332079	1.34276e+06	413042	39702.7	160010	282365	121299	111760	89248.4	415665	251785	243934	402701	24046.6	Filtered	197042	37769.9	420919	Filtered	182975	132373	305541
CDB74255.1	Filtered	Filtered	Filtered	104166	Filtered	16824.1	Filtered	Filtered	Filtered	Filtered	Filtered	Filtered	58382.3	Filtered	Filtered	Filtered	Filtered	Filtered	Filtered	Filtered	Filtered	Filtered	Filtered	Filtered	Filtered	Filtered	439039	Filtered
CDB78535.1;SRS018427.202131-T1-C	Filtered	Filtered	Filtered	Filtered	Filtered	66989	Filtered	Filtered	Filtered	Filtered	66362.5	Filtered	Filtered	Filtered	76182.6	Filtered	Filtered	Filtered	Filtered	Filtered	Filtered	Filtered	Filtered	24165.1	Filtered	Filtered	Filtered	Filtered
CDB91104.1;SRS052697.259846-T1-C	Filtered	Filtered	8833.26	23458.1	60142.7	21535.6	Filtered	Filtered	Filtered	Filtered	Filtered	Filtered	31698.6	Filtered	56090.5	Filtered	Filtered	Filtered	Filtered	Filtered	Filtered	Filtered	Filtered	Filtered	Filtered	Filtered	Filtered	Filtered
CDB93311.1;EHR38678.1;SRS012902.36797-T1-C;WP_039881391.1	Filtered	Filtered	Filtered	107122	Filtered	Filtered	Filtered	Filtered	Filtered	Filtered	Filtered	Filtered	Filtered	87294.1	11377	Filtered	Filtered	20768.3	Filtered	16000.2	Filtered	Filtered	9840.78	Filtered	Filtered	Filtered	Filtered	Filtered
CDB93327.1;WP_018999310.1	36054.3	Filtered	Filtered	194539	Filtered	Filtered	24330.8	Filtered	Filtered	Filtered	49542.9	Filtered	Filtered	194537	Filtered	Filtered	Filtered	34391.7	Filtered	264491	Filtered	Filtered	94366.5	Filtered	Filtered	Filtered	Filtered	Filtered
CDB93348.1	6872.61	Filtered	Filtered	56374.5	Filtered	Filtered	16674.2	Filtered	Filtered	Filtered	Filtered	Filtered	Filtered	82181.9	Filtered	Filtered	Filtered	Filtered	Filtered	37060.3	Filtered	Filtered	58751.2	Filtered	Filtered	Filtered	Filtered	Filtered
CDB93576.1;SRS012902.37153-T1-C;WP_018998809.1	152689	Filtered	Filtered	Filtered	56164.8	Filtered	Filtered	Filtered	Filtered	160817	Filtered	Filtered	Filtered	18310.3	Filtered	Filtered	Filtered	Filtered	Filtered	746663	1.73018e+06	25382.5	52307.2	Filtered	Filtered	Filtered	Filtered	91557.4
CDB93629.1;SRS012902.40154-T1-C;WP_018999525.1	Filtered	Filtered	Filtered	102541	Filtered	Filtered	Filtered	Filtered	Filtered	Filtered	Filtered	Filtered	Filtered	40541.3	Filtered	Filtered	Filtered	Filtered	Filtered	57320.3	Filtered	Filtered	50596.2	Filtered	Filtered	Filtered	Filtered	Filtered
CDB94133.1;SRS012902.17821-T1-C;WP_008539067.1;WP_018998628.1	23961.4	Filtered	Filtered	132907	Filtered	Filtered	35959.7	Filtered	Filtered	Filtered	Filtered	Filtered	Filtered	177687	Filtered	Filtered	Filtered	38042.8	Filtered	121859	Filtered	Filtered	54667.4	Filtered	Filtered	Filtered	Filtered	Filtered
CDB94708.1;SRS015854.79052-T1-C;SRS023526.224750-T1-C	Filtered	Filtered	13201.3	9494.52	Filtered	Filtered	Filtered	Filtered	Filtered	Filtered	14186.8	Filtered	30970.6	Filtered	Filtered	Filtered	Filtered	Filtered	Filtered	Filtered	Filtered	Filtered	Filtered	16996	Filtered	Filtered	Filtered	Filtered
CDB95553.1;SRS012902.40331-T1-C;WP_008538679.1	32642.8	Filtered	Filtered	143767	Filtered	Filtered	43187.6	Filtered	Filtered	Filtered	Filtered	Filtered	Filtered	99764.2	Filtered	Filtered	Filtered	30832.8	Filtered	143755	Filtered	Filtered	65885.7	Filtered	Filtered	Filtered	Filtered	Filtered
CDB95709.1	Filtered	Filtered	45890.7	Filtered	Filtered	Filtered	Filtered	Filtered	Filtered	Filtered	Filtered	Filtered	Filtered	Filtered	Filtered	Filtered	Filtered	Filtered	Filtered	Filtered	Filtered	60886.5	Filtered	Filtered	Filtered	Filtered	Filtered	Filtered
CDB96075.1;WP_008538299.1;WP_018998933.1	Filtered	Filtered	Filtered	81224.8	Filtered	Filtered	Filtered	Filtered	Filtered	Filtered	Filtered	Filtered	Filtered	118817	Filtered	Filtered	Filtered	24723.6	Filtered	59941.8	Filtered	Filtered	22207.3	Filtered	Filtered	Filtered	Filtered	Filtered
CDB96091.1;SRS012902.36322-T1-C;WP_008538293.1;WP_018998928.1	30252.4	Filtered	Filtered	1.06426e+06	Filtered	Filtered	440865	Filtered	Filtered	Filtered	Filtered	Filtered	Filtered	534181	Filtered	Filtered	Filtered	158685	Filtered	663687	Filtered	Filtered	477088	Filtered	Filtered	Filtered	Filtered	Filtered
CDB96227.1;WP_018998722.1	103205	Filtered	Filtered	82544.3	Filtered	Filtered	99961.8	Filtered	136319	Filtered	14208.7	Filtered	Filtered	59916.7	Filtered	Filtered	10891.1	19123.2	Filtered	48137.7	Filtered	Filtered	64137.3	Filtered	Filtered	Filtered	Filtered	Filtered
CDB96739.1	111149	Filtered	Filtered	125771	Filtered	Filtered	75827.1	Filtered	Filtered	Filtered	Filtered	Filtered	Filtered	172503	Filtered	Filtered	Filtered	31414.7	Filtered	412206	Filtered	Filtered	83459.6	Filtered	Filtered	Filtered	Filtered	Filtered
CDB97074.1;EDV02008.1;SCI50927.1;SRS020233.378292-T1-C;SRS047044.165083-T1-C;SRS063985.70298-T1-C;WP_040311994.1	Filtered	Filtered	Filtered	Filtered	92448.8	Filtered	231073	Filtered	Filtered	Filtered	Filtered	Filtered	Filtered	Filtered	Filtered	Filtered	Filtered	Filtered	Filtered	Filtered	Filtered	Filtered	Filtered	Filtered	Filtered	Filtered	Filtered	Filtered
CDB97429.1;SRS012902.40334-T1-C;WP_008537249.1;WP_018999434.1	10211.6	Filtered	Filtered	198636	Filtered	Filtered	49217.9	Filtered	Filtered	Filtered	Filtered	Filtered	Filtered	119513	Filtered	Filtered	Filtered	30256.3	Filtered	141120	Filtered	Filtered	137371	Filtered	Filtered	Filtered	Filtered	Filtered
CDB98023.1;SRS012902.35988-T1-C;WP_008539381.1;WP_019000074.1	Filtered	Filtered	Filtered	24884.8	Filtered	Filtered	Filtered	Filtered	Filtered	Filtered	Filtered	Filtered	Filtered	19706.8	Filtered	Filtered	Filtered	Filtered	Filtered	27422.6	Filtered	Filtered	22374.5	Filtered	Filtered	Filtered	Filtered	Filtered
CDB98294.1;SRS043411.89189-T1-C;SRS047014.264196-T1-C	Filtered	Filtered	94305.6	Filtered	Filtered	Filtered	Filtered	Filtered	Filtered	Filtered	Filtered	Filtered	Filtered	Filtered	87200.1	Filtered	Filtered	22774.1	Filtered	Filtered	Filtered	Filtered	Filtered	Filtered	Filtered	Filtered	Filtered	Filtered
CDB98484.1;EHR37158.1;SEN38227.1;SRS012902.36371-T1-C;WP_033405513.1	38221.1	Filtered	Filtered	583850	Filtered	Filtered	165809	Filtered	Filtered	Filtered	Filtered	Filtered	Filtered	297892	Filtered	Filtered	Filtered	130189	Filtered	454119	Filtered	Filtered	184748	Filtered	Filtered	Filtered	Filtered	Filtered
CDB98707.1;SRS012902.35319-T1-C;WP_008537387.1	76440.9	Filtered	5644.28	120565	Filtered	Filtered	78299.4	Filtered	Filtered	Filtered	Filtered	Filtered	Filtered	117489	Filtered	Filtered	Filtered	34362.1	Filtered	76653.9	Filtered	Filtered	66897.7	Filtered	Filtered	Filtered	Filtered	Filtered
CDB98764.1;SCI00492.1;SRS047014.128876-T1-C	Filtered	Filtered	Filtered	7293.08	Filtered	Filtered	Filtered	Filtered	Filtered	Filtered	Filtered	Filtered	33561.3	Filtered	19521.3	Filtered	Filtered	Filtered	Filtered	Filtered	Filtered	Filtered	Filtered	Filtered	Filtered	Filtered	Filtered	Filtered
CDB98897.1;SRS012902.16951-T1-C	Filtered	Filtered	Filtered	136644	Filtered	Filtered	Filtered	Filtered	Filtered	Filtered	Filtered	Filtered	Filtered	118081	Filtered	Filtered	Filtered	Filtered	Filtered	176424	Filtered	Filtered	89333.5	Filtered	Filtered	Filtered	Filtered	Filtered
CDC01384.1	69297.6	Filtered	Filtered	47331.2	Filtered	Filtered	Filtered	Filtered	Filtered	Filtered	91168.9	Filtered	Filtered	Filtered	Filtered	Filtered	Filtered	Filtered	Filtered	Filtered	Filtered	7307.6	65410.1	Filtered	Filtered	Filtered	Filtered	Filtered
CDC01979.1;SRS015065.274042-T1-C	Filtered	Filtered	Filtered	Filtered	26962.2	Filtered	Filtered	Filtered	Filtered	Filtered	Filtered	Filtered	Filtered	Filtered	Filtered	Filtered	Filtered	Filtered	Filtered	Filtered	Filtered	Filtered	Filtered	Filtered	Filtered	Filtered	27328.1	Filtered
CDC02527.1;SRS015217.6554-T1-C	305920	156056	78759.1	147302	170244	55639	133701	185762	370764	517235	158758	70220.6	63486.8	71973.9	196157	Filtered	205990	120472	158115	219811	291254	105485	44657	100981	120269	440551	146849	33448.4
CDC02682.1	1.3212e+06	136689	548229	213181	478748	451167	219543	362220	193182	191121	216800	419863	313840	326529	337368	86907.4	233833	130028	1.32975e+06	381286	Filtered	323693	346492	341932	606794	Filtered	781215	174265
CDC02792.1;SRS014459.38522-T1-C	Filtered	Filtered	Filtered	Filtered	65883.2	Filtered	Filtered	Filtered	Filtered	Filtered	206796	Filtered	Filtered	Filtered	Filtered	Filtered	Filtered	62369.6	Filtered	Filtered	Filtered	Filtered	Filtered	Filtered	Filtered	Filtered	Filtered	Filtered
CDC02813.1;SRS015217.51630-T1-C	Filtered	Filtered	Filtered	Filtered	5769.71	Filtered	Filtered	Filtered	Filtered	Filtered	Filtered	Filtered	Filtered	Filtered	Filtered	Filtered	Filtered	35305.1	Filtered	Filtered	Filtered	Filtered	Filtered	Filtered	Filtered	Filtered	48289.2	Filtered
CDC02817.1;SRS015217.51634-T1-C	33384.7	22702	15050.1	20327.3	74535.9	Filtered	Filtered	Filtered	Filtered	49868.2	4172.03	Filtered	97273.8	Filtered	Filtered	Filtered	19225.7	50678.5	Filtered	Filtered	Filtered	30127.6	Filtered	Filtered	16089.1	Filtered	337710	Filtered
CDC03179.1;SRS014979.20583-T1-C;SRS014979.251384-T1-C;SRS015217.10861-T1-C;SRS022071.103675-T1-C;SRS050752.75747-T1-C	Filtered	Filtered	Filtered	Filtered	Filtered	Filtered	Filtered	Filtered	Filtered	Filtered	Filtered	Filtered	Filtered	37437.2	Filtered	Filtered	Filtered	26535.6	Filtered	Filtered	Filtered	Filtered	Filtered	Filtered	Filtered	Filtered	Filtered	Filtered
CDC14144.1;CUN27378.1;CUQ55735.1;CUQ69101.1;CUQ73283.1;SRS015217.86652-T1-C;WP_054754358.1;WP_055156659.1	19441.5	Filtered	Filtered	Filtered	Filtered	Filtered	Filtered	Filtered	299698	Filtered	Filtered	Filtered	18947.9	8629.82	Filtered	Filtered	Filtered	Filtered	Filtered	Filtered	Filtered	Filtered	Filtered	Filtered	Filtered	Filtered	Filtered	Filtered
CDC14500.1;WP_004221926.1;WP_055063384.1;WP_065439199.1;WP_072043405.1	Filtered	Filtered	Filtered	Filtered	Filtered	Filtered	Filtered	Filtered	Filtered	6737.51	Filtered	Filtered	8673.4	5980.86	Filtered	Filtered	Filtered	Filtered	Filtered	Filtered	716590	4386.37	Filtered	Filtered	Filtered	Filtered	Filtered	83472.4
CDC14829.1;WP_004219634.1;WP_065435071.1;WP_065437974.1;WP_065439936.1;WP_065446920.1;WP_072043336.1	Filtered	Filtered	Filtered	Filtered	Filtered	Filtered	Filtered	Filtered	Filtered	Filtered	Filtered	Filtered	Filtered	Filtered	Filtered	Filtered	Filtered	Filtered	Filtered	Filtered	576724	Filtered	Filtered	Filtered	Filtered	Filtered	Filtered	48478.8
CDC14964.1;KFI53673.1;KFI65397.1;OKY85792.1;OQM50849.1;WP_003835098.1;WP_004221733.1;WP_033501207.1;WP_039197925.1;WP_065440031.1;WP_065441723.1;WP_080788470.1	Filtered	Filtered	Filtered	Filtered	Filtered	Filtered	Filtered	Filtered	Filtered	Filtered	Filtered	Filtered	Filtered	Filtered	Filtered	Filtered	Filtered	Filtered	Filtered	Filtered	201782	Filtered	Filtered	Filtered	Filtered	Filtered	Filtered	73262.5
CDC14965.1;WP_004221732.1;WP_065434705.1	Filtered	Filtered	Filtered	Filtered	Filtered	Filtered	Filtered	Filtered	58015.3	Filtered	Filtered	9107.38	Filtered	Filtered	Filtered	Filtered	56200.9	Filtered	Filtered	Filtered	1.00687e+06	Filtered	Filtered	Filtered	Filtered	Filtered	Filtered	253695
CDC14974.1;WP_004221718.1;WP_072043389.1	Filtered	Filtered	Filtered	Filtered	Filtered	Filtered	Filtered	Filtered	Filtered	Filtered	Filtered	Filtered	Filtered	Filtered	Filtered	Filtered	Filtered	Filtered	Filtered	Filtered	197804	Filtered	Filtered	Filtered	Filtered	Filtered	Filtered	Filtered
CDC15276.1;CUN59925.1;KFI75717.1;OQM54230.1;WP_033523992.1;WP_034880655.1;WP_055063161.1;WP_065434799.1;WP_065439387.1;WP_065440087.1	Filtered	Filtered	Filtered	Filtered	Filtered	Filtered	Filtered	Filtered	Filtered	Filtered	Filtered	Filtered	Filtered	Filtered	Filtered	Filtered	Filtered	Filtered	Filtered	Filtered	462399	Filtered	Filtered	Filtered	Filtered	Filtered	Filtered	27805
CDC15415.1;WP_034879774.1	Filtered	Filtered	Filtered	Filtered	Filtered	Filtered	Filtered	Filtered	Filtered	Filtered	Filtered	Filtered	Filtered	Filtered	Filtered	Filtered	Filtered	Filtered	Filtered	Filtered	994064	Filtered	Filtered	Filtered	Filtered	Filtered	Filtered	90251.2
CDC15472.1;SRS018351.122238-T1-C;WP_003833990.1	Filtered	Filtered	Filtered	Filtered	Filtered	Filtered	Filtered	Filtered	Filtered	76387.7	Filtered	Filtered	Filtered	21517.3	Filtered	Filtered	Filtered	Filtered	Filtered	Filtered	911102	32988	Filtered	Filtered	Filtered	Filtered	Filtered	315656
CDC15829.1;CUN37762.1;EEG70306.1;SRS024075.61962-T1-C	Filtered	Filtered	Filtered	Filtered	Filtered	Filtered	Filtered	Filtered	Filtered	Filtered	Filtered	Filtered	Filtered	Filtered	Filtered	Filtered	Filtered	Filtered	Filtered	Filtered	221456	Filtered	Filtered	Filtered	Filtered	Filtered	Filtered	Filtered
CDC15864.1;CUN36359.1;KEF29333.1;OQM54901.1;WP_004222729.1;WP_080775701.1;WP_080789286.1;WP_081019040.1;WP_081290026.1;WP_081291218.1;WP_081291327.1	Filtered	Filtered	Filtered	Filtered	Filtered	Filtered	Filtered	Filtered	Filtered	4162.72	Filtered	1211.43	Filtered	Filtered	Filtered	Filtered	Filtered	Filtered	2439.34	Filtered	801859	3586.26	Filtered	Filtered	Filtered	Filtered	Filtered	88910
CDC16358.1;WP_034879619.1	Filtered	Filtered	Filtered	Filtered	Filtered	Filtered	Filtered	Filtered	114792	Filtered	Filtered	Filtered	Filtered	18836.5	Filtered	Filtered	Filtered	Filtered	Filtered	Filtered	998088	Filtered	Filtered	Filtered	Filtered	Filtered	Filtered	260093
CDC16507.1;WP_004223573.1;WP_034880426.1;WP_055063807.1;WP_065440069.1;WP_065441927.1;WP_080789708.1	Filtered	Filtered	Filtered	213872	Filtered	Filtered	Filtered	Filtered	340234	78078.1	Filtered	Filtered	49242.7	25454.4	Filtered	Filtered	Filtered	Filtered	Filtered	Filtered	351246	10567	Filtered	Filtered	36223	Filtered	37605	95989.7
CDC16933.1;WP_004223830.1;WP_065434808.1;WP_065441648.1;WP_080788394.1	Filtered	Filtered	Filtered	Filtered	Filtered	Filtered	Filtered	Filtered	Filtered	260603	Filtered	Filtered	Filtered	Filtered	Filtered	Filtered	Filtered	50910.6	8211.17	Filtered	1.01663e+06	Filtered	Filtered	Filtered	Filtered	Filtered	Filtered	26294.4
CDC16951.1;KFI74440.1;WP_004223607.1;WP_065440073.1	Filtered	Filtered	Filtered	Filtered	Filtered	Filtered	Filtered	Filtered	Filtered	1.14339e+06	Filtered	57277.5	Filtered	77273.6	Filtered	Filtered	Filtered	Filtered	34323.5	Filtered	1.55299e+06	69994.4	Filtered	Filtered	78913	Filtered	Filtered	851228
CDC17137.1;CUM95405.1;WP_054751054.1;WP_055156191.1;WP_055170686.1	114686	22300.4	32958.6	22490	35847.8	27018.3	Filtered	89589.2	166596	Filtered	33953	66034.7	36781.6	47400.8	40803.7	5150.62	13445.8	13863.6	212401	47856.8	Filtered	38069.2	30392.7	45597.8	93526.9	110350	93988.5	8808.63
CDC17641.1;SRS018351.149159-T1-C;WP_055148540.1	94689.2	Filtered	Filtered	Filtered	18877.5	Filtered	Filtered	Filtered	284074	Filtered	27617.9	Filtered	33553.8	15961.2	Filtered	Filtered	Filtered	Filtered	Filtered	12149.5	Filtered	13899.8	Filtered	Filtered	Filtered	197983	Filtered	Filtered
CDC18524.1	Filtered	Filtered	Filtered	Filtered	151056	Filtered	Filtered	Filtered	Filtered	Filtered	Filtered	Filtered	Filtered	7839.8	31215.2	Filtered	Filtered	Filtered	Filtered	Filtered	Filtered	Filtered	Filtered	Filtered	Filtered	Filtered	Filtered	Filtered
CDC18697.1	360908	45918.4	18270.7	25862.1	126273	56876.2	Filtered	Filtered	Filtered	114296	27629.6	20699.8	66385.6	66332.6	12667.7	Filtered	Filtered	Filtered	Filtered	115006	Filtered	68001.4	62007.3	48427.4	328225	Filtered	130970	Filtered
CDC18831.1	Filtered	Filtered	Filtered	32675.1	63546.3	23569.6	Filtered	Filtered	83792.7	Filtered	Filtered	Filtered	41077.2	Filtered	45655.1	Filtered	Filtered	Filtered	Filtered	Filtered	Filtered	Filtered	Filtered	Filtered	Filtered	Filtered	Filtered	Filtered
CDC19898.1;SRS024331.123562-T1-C;SRS050422.251312-T1-C	Filtered	Filtered	Filtered	7689.64	236288	Filtered	Filtered	Filtered	Filtered	Filtered	Filtered	Filtered	Filtered	Filtered	40239.9	Filtered	Filtered	Filtered	Filtered	Filtered	Filtered	Filtered	Filtered	Filtered	Filtered	Filtered	Filtered	Filtered
CDC20413.1	Filtered	Filtered	Filtered	Filtered	54847.4	Filtered	Filtered	Filtered	Filtered	Filtered	Filtered	Filtered	Filtered	Filtered	Filtered	Filtered	Filtered	Filtered	Filtered	Filtered	Filtered	Filtered	Filtered	Filtered	Filtered	Filtered	Filtered	Filtered
CDC20425.1;SRS024331.203946-T1-C	Filtered	Filtered	Filtered	38741.3	269780	Filtered	Filtered	Filtered	Filtered	Filtered	Filtered	Filtered	Filtered	Filtered	47689.5	Filtered	Filtered	Filtered	Filtered	Filtered	Filtered	Filtered	Filtered	Filtered	Filtered	Filtered	Filtered	Filtered
CDC20441.1;SRS050422.269814-T1-C	156167	45184.9	27899.4	43003.7	54138.4	29854.5	Filtered	84702.5	Filtered	Filtered	58357.7	86878.5	55002.1	Filtered	34478.8	Filtered	Filtered	64856.2	410664	125039	Filtered	52469	27094.9	67413.2	180107	116082	114861	Filtered
CDC20698.1	17525.4	2.06609e+06	137666	173144	887515	164522	2.456e+06	10375868	179821	410840	689324	2.34115e+06	1.86769e+06	1.27181e+06	304973	670803	2.37312e+06	763703	4690193	1947849	110647	1.11138e+06	1.32276e+06	1.04534e+06	2.05117e+06	3699894	1.20235e+06	1006942
CDC20748.1	Filtered	Filtered	Filtered	Filtered	51604.2	Filtered	Filtered	Filtered	Filtered	Filtered	Filtered	Filtered	Filtered	Filtered	2894.05	Filtered	Filtered	Filtered	Filtered	Filtered	Filtered	Filtered	Filtered	Filtered	Filtered	Filtered	Filtered	Filtered
CDC21189.1	41084.6	Filtered	30720.2	46185.5	522148	32783.1	56327.9	141794	Filtered	19481.5	37075.7	Filtered	50900.8	40471.4	116704	27265.8	81630.5	14398.5	Filtered	Filtered	Filtered	40366.8	Filtered	Filtered	14428.4	210709	49276.1	Filtered
CDC21294.1	712093	Filtered	Filtered	26500.7	343096	85343.1	Filtered	63836.7	Filtered	Filtered	1062645	Filtered	Filtered	Filtered	Filtered	Filtered	Filtered	69709.1	Filtered	821745	Filtered	93795.1	Filtered	Filtered	Filtered	Filtered	Filtered	Filtered
CDC21514.1;SRS050422.256814-T1-C	Filtered	Filtered	Filtered	Filtered	29995.6	Filtered	Filtered	Filtered	Filtered	Filtered	Filtered	Filtered	Filtered	Filtered	Filtered	Filtered	Filtered	Filtered	Filtered	Filtered	Filtered	Filtered	Filtered	Filtered	Filtered	Filtered	Filtered	Filtered
CDC23725.1;EEA82021.1;SRS019601.42849-T1-C;SRS057717.38418-T1-C;WP_052536494.1;WP_071143553.1	Filtered	Filtered	Filtered	28555.8	10548.1	Filtered	Filtered	Filtered	Filtered	Filtered	21379	23705.3	Filtered	Filtered	Filtered	Filtered	Filtered	Filtered	164466	Filtered	497777	Filtered	Filtered	60805.4	22906.2	313340	Filtered	Filtered
CDC24120.1;EEA80933.1;WP_044987775.1;WP_071143831.1	Filtered	Filtered	Filtered	Filtered	Filtered	Filtered	Filtered	Filtered	Filtered	Filtered	Filtered	Filtered	Filtered	Filtered	Filtered	Filtered	32820.1	Filtered	166196	Filtered	Filtered	Filtered	Filtered	Filtered	Filtered	Filtered	Filtered	Filtered
CDC24646.1;SRS057717.32266-T1-C;WP_004613869.1	Filtered	Filtered	Filtered	Filtered	19822.4	Filtered	Filtered	Filtered	Filtered	Filtered	Filtered	Filtered	Filtered	Filtered	Filtered	Filtered	Filtered	Filtered	323854	Filtered	Filtered	Filtered	Filtered	Filtered	Filtered	Filtered	Filtered	Filtered
CDC25274.1	Filtered	9266.68	Filtered	Filtered	Filtered	Filtered	Filtered	Filtered	Filtered	Filtered	Filtered	Filtered	Filtered	Filtered	Filtered	Filtered	Filtered	15638.8	Filtered	Filtered	Filtered	Filtered	Filtered	Filtered	Filtered	Filtered	Filtered	Filtered
CDC25699.1;CUP01058.1;WP_006847535.1	Filtered	144078	Filtered	61083.1	Filtered	8914.03	Filtered	Filtered	Filtered	90785.1	Filtered	Filtered	Filtered	Filtered	35815.6	Filtered	Filtered	47903.7	Filtered	Filtered	13957.1	Filtered	Filtered	Filtered	Filtered	Filtered	Filtered	Filtered
CDC26016.1	Filtered	95382.5	Filtered	202048	Filtered	Filtered	Filtered	Filtered	Filtered	18323.4	Filtered	Filtered	128480	Filtered	Filtered	Filtered	Filtered	23551.6	Filtered	Filtered	82286.9	Filtered	27511.4	Filtered	Filtered	Filtered	Filtered	Filtered
CDC29614.1;SRS017521.15571-T1-C	Filtered	Filtered	Filtered	23764.7	530337	Filtered	5.3972e+06	2.05703e+06	543177	Filtered	613296	Filtered	Filtered	Filtered	Filtered	Filtered	Filtered	Filtered	Filtered	Filtered	Filtered	2.90096e+06	21063.6	Filtered	6.16234e+06	Filtered	Filtered	480940
CDC37826.1	Filtered	Filtered	Filtered	Filtered	Filtered	Filtered	Filtered	Filtered	Filtered	Filtered	Filtered	Filtered	Filtered	Filtered	Filtered	Filtered	Filtered	Filtered	Filtered	Filtered	Filtered	Filtered	Filtered	293253	Filtered	Filtered	Filtered	76249.9
CDC42299.1	Filtered	Filtered	Filtered	Filtered	89199.6	Filtered	Filtered	Filtered	Filtered	Filtered	83989.4	Filtered	Filtered	Filtered	24273.9	Filtered	39835.9	Filtered	Filtered	46817.5	Filtered	Filtered	Filtered	41361.8	Filtered	Filtered	Filtered	51732.7
CDC44389.1;SRS014459.156237-T1-C	70116.4	Filtered	54477.2	Filtered	52377.1	Filtered	Filtered	Filtered	Filtered	Filtered	Filtered	Filtered	Filtered	17880	Filtered	Filtered	Filtered	Filtered	Filtered	Filtered	Filtered	Filtered	Filtered	Filtered	Filtered	Filtered	266136	156090
CDC44390.1;SRS015065.105884-T1-C	24650.3	Filtered	49915.4	Filtered	44416.7	Filtered	Filtered	Filtered	Filtered	Filtered	Filtered	Filtered	Filtered	22695.2	Filtered	Filtered	Filtered	Filtered	Filtered	Filtered	Filtered	Filtered	Filtered	Filtered	Filtered	Filtered	239911	131639
CDC45507.1	1.28236e+06	592054	540752	450327	873390	1249982	1.00879e+06	1.47841e+06	6556603	2.11475e+06	1.28998e+06	1181923	993515	1.10057e+06	566000	319208	318799	173680	2450026	792958	325843	899830	1.05459e+06	1.15058e+06	2.49775e+06	6793061	1.67731e+06	658064
CDC45744.1;SRS021484.175365-T1-C	35578.2	Filtered	73977.6	Filtered	61459.5	Filtered	39710.2	Filtered	Filtered	Filtered	Filtered	Filtered	Filtered	22305.1	Filtered	Filtered	Filtered	Filtered	Filtered	Filtered	Filtered	35848.2	Filtered	Filtered	Filtered	Filtered	384086	343855
CDC45873.1;SRS015065.253612-T1-C	Filtered	Filtered	22374.9	Filtered	24062.6	Filtered	Filtered	Filtered	Filtered	Filtered	Filtered	Filtered	Filtered	Filtered	Filtered	Filtered	Filtered	Filtered	Filtered	Filtered	Filtered	Filtered	Filtered	Filtered	Filtered	Filtered	276492	107914
CDC45922.1	44170.5	63624.5	51585.3	26862.4	76541.1	13513.7	23822	85672.4	57116.5	43124	59440.1	8981.73	26566.5	28311.2	24823.6	21869.3	110845	23517.9	499353	55737.3	Filtered	42242.7	48663	24446.3	30016.2	106471	474984	210499
CDC47666.1;SRS014459.236830-T1-C;SRS015065.229316-T1-C	Filtered	Filtered	Filtered	Filtered	Filtered	Filtered	Filtered	Filtered	Filtered	Filtered	Filtered	Filtered	Filtered	Filtered	Filtered	Filtered	Filtered	Filtered	Filtered	Filtered	Filtered	Filtered	Filtered	Filtered	Filtered	Filtered	51587.9	26743.2
CDC48019.1;SRS021484.140392-T1-C	41321	Filtered	89593.4	Filtered	51006.9	Filtered	Filtered	Filtered	Filtered	Filtered	Filtered	Filtered	Filtered	18935.5	Filtered	Filtered	Filtered	Filtered	Filtered	Filtered	Filtered	Filtered	Filtered	Filtered	Filtered	Filtered	274186	108589
CDC48838.1;SRS013521.842-T1-C;SRS014235.160886-T1-C;SRS014923.226243-T1-C;SRS015065.245875-T1-C;SRS015065.36220-T1-C;SRS015217.174356-T1-C;SRS015264.24656-T1-C;SRS015578.237550-T1-C;SRS015663.228035-T1-C;SRS016095.12007-T1-C;SRS017307.217941-T1-C;SRS017521.124007-T1-C;SRS017521.134992-T1-C;SRS020869.199076-T1-C;SRS022137.7026-T1-C;SRS023176.7117-T1-C;SRS023526.121373-T1-C;SRS024132.335496-T1-C;SR…	Filtered	Filtered	48286.3	Filtered	49776.9	Filtered	Filtered	Filtered	Filtered	Filtered	Filtered	Filtered	19844.1	14304.2	25497.2	Filtered	Filtered	31936.7	Filtered	Filtered	Filtered	Filtered	10402.3	Filtered	Filtered	Filtered	438533	163873
CDC49519.1	37586.7	Filtered	45188.1	Filtered	41778.5	Filtered	Filtered	Filtered	Filtered	Filtered	Filtered	Filtered	Filtered	12035.7	Filtered	Filtered	Filtered	Filtered	Filtered	Filtered	Filtered	Filtered	Filtered	12499.2	Filtered	Filtered	293594	122284
CDC50038.1;SRS014459.139017-T1-C	49211	Filtered	69680.8	Filtered	78324.8	Filtered	Filtered	Filtered	Filtered	Filtered	Filtered	Filtered	Filtered	21504.4	Filtered	Filtered	21232.4	Filtered	Filtered	Filtered	Filtered	Filtered	Filtered	12242.3	Filtered	185053	264542	216782
CDC50045.1;SRS021484.205718-T1-C	130352	Filtered	296610	Filtered	412969	17974.2	Filtered	Filtered	Filtered	Filtered	Filtered	Filtered	Filtered	154984	Filtered	Filtered	54199	Filtered	Filtered	21488.3	Filtered	41048.4	Filtered	47722.6	Filtered	Filtered	1.19126e+06	803303
CDC50120.1	64493.7	68125.5	87712.7	42851.2	74557.5	52890.3	Filtered	127356	79089.5	Filtered	79772	89545.1	60509.8	50265.4	40326.1	Filtered	82822.6	46596.1	Filtered	75164.7	Filtered	37781.8	84774.5	63141.2	40568.6	Filtered	210081	210740
CDC54198.1;WP_008141175.1	Filtered	Filtered	Filtered	34196.4	Filtered	Filtered	Filtered	Filtered	Filtered	Filtered	Filtered	Filtered	Filtered	Filtered	Filtered	Filtered	Filtered	Filtered	57487.8	Filtered	Filtered	75153.8	243421	Filtered	Filtered	Filtered	Filtered	Filtered
CDC56006.1	Filtered	Filtered	Filtered	Filtered	Filtered	Filtered	Filtered	Filtered	Filtered	Filtered	Filtered	63215.8	Filtered	Filtered	5307.8	Filtered	Filtered	Filtered	Filtered	Filtered	Filtered	39009.3	235602	Filtered	Filtered	Filtered	Filtered	Filtered
CDC57160.1;WP_008142897.1	Filtered	Filtered	482956	154178	Filtered	Filtered	1.14999e+06	Filtered	237042	390307	Filtered	Filtered	Filtered	Filtered	112092	206204	386447	Filtered	Filtered	Filtered	Filtered	336921	729711	Filtered	Filtered	Filtered	Filtered	Filtered
CDC67288.1;SCH05845.1;SCJ20587.1;SRS048870.21154-T1-C;WP_038672774.1	Filtered	Filtered	84044.5	Filtered	Filtered	69352.8	Filtered	Filtered	Filtered	Filtered	Filtered	7173.3	Filtered	30050.2	63116.4	Filtered	Filtered	Filtered	Filtered	Filtered	Filtered	Filtered	Filtered	Filtered	Filtered	Filtered	Filtered	Filtered
CDC69688.1;CUN17294.1;OLA15877.1;SRS043411.4346-T1-C;SRS050422.9018-T1-C;WP_012741624.1;WP_055061152.1;WP_055238358.1	87116	Filtered	Filtered	Filtered	28706.2	Filtered	Filtered	45967.7	Filtered	Filtered	81122.7	Filtered	29363.4	Filtered	70142.5	Filtered	Filtered	Filtered	Filtered	20837.7	Filtered	29667.8	Filtered	32512.4	Filtered	Filtered	Filtered	16637.3
CDC71218.1;WP_012741900.1	Filtered	Filtered	Filtered	Filtered	34226.2	Filtered	Filtered	Filtered	Filtered	Filtered	38492.4	Filtered	Filtered	Filtered	Filtered	Filtered	Filtered	Filtered	Filtered	Filtered	Filtered	Filtered	Filtered	Filtered	Filtered	Filtered	Filtered	Filtered
CDC71952.1;CUM92511.1;CUN51384.1;SRS011239.22390-T1-C;SRS019968.41406-T1-C;SRS064276.72530-T1-C	16311.3	Filtered	Filtered	Filtered	36320.3	Filtered	Filtered	Filtered	Filtered	Filtered	59034.6	Filtered	8612.35	Filtered	6760.66	Filtered	Filtered	Filtered	Filtered	23099.6	Filtered	Filtered	Filtered	Filtered	Filtered	Filtered	Filtered	Filtered
CDC73236.1;CUN21264.1;OLA16618.1;SRS022137.15944-T1-C;WP_055238149.1	Filtered	Filtered	Filtered	Filtered	12553.8	Filtered	Filtered	Filtered	Filtered	Filtered	14410.3	Filtered	11283	Filtered	Filtered	Filtered	Filtered	Filtered	Filtered	33807.5	Filtered	Filtered	Filtered	Filtered	Filtered	Filtered	Filtered	Filtered
CDC73888.1;CRL32919.1;CUN19955.1;CUN22297.1;CUO42847.1;OLA16235.1;SRS014459.15696-T1-C;SRS050925.94701-T1-C;WP_055061074.1;WP_055224809.1;WP_055238530.1	Filtered	Filtered	Filtered	Filtered	Filtered	Filtered	Filtered	Filtered	Filtered	Filtered	10613.1	Filtered	Filtered	Filtered	Filtered	Filtered	Filtered	Filtered	Filtered	8905.33	Filtered	Filtered	Filtered	Filtered	Filtered	Filtered	Filtered	Filtered
CDC91674.1	81658.6	Filtered	32750.8	Filtered	56677.7	Filtered	Filtered	Filtered	Filtered	Filtered	28253.7	Filtered	Filtered	13337.6	Filtered	Filtered	Filtered	Filtered	44596.8	25152	Filtered	Filtered	Filtered	36727.9	Filtered	Filtered	77293.5	173267
CDC91940.1	Filtered	Filtered	Filtered	Filtered	Filtered	Filtered	Filtered	Filtered	193821	Filtered	322697	Filtered	55653.2	86589.1	Filtered	Filtered	Filtered	657478	Filtered	262318	Filtered	6213.26	Filtered	59954.7	Filtered	Filtered	Filtered	Filtered
CDC94013.1	291310	324569	280747	48258.6	74549.4	Filtered	Filtered	2.12969e+06	140900	Filtered	79561.8	141742	210278	189463	275588	Filtered	40222	97362	Filtered	173095	Filtered	179705	329408	132199	462962	Filtered	318016	Filtered
CDC94624.1	185873	Filtered	Filtered	Filtered	107241	Filtered	22708.9	Filtered	Filtered	Filtered	32190.7	Filtered	13447.1	9223.47	13121	Filtered	224838	Filtered	56689.6	79745.7	Filtered	10527.6	Filtered	28785.6	Filtered	Filtered	Filtered	Filtered
CDC95457.1	Filtered	Filtered	Filtered	Filtered	Filtered	712169	Filtered	Filtered	Filtered	Filtered	Filtered	Filtered	Filtered	179406	Filtered	Filtered	Filtered	Filtered	Filtered	Filtered	Filtered	399247	Filtered	Filtered	Filtered	Filtered	Filtered	Filtered
CDC99785.1;SRS017191.44022-T1-C;SRS017433.35304-T1-C	Filtered	Filtered	26413.4	Filtered	Filtered	42583.4	Filtered	66257.7	143885	Filtered	40529.4	Filtered	26043.5	20497.1	43416.5	Filtered	43400.3	70011.9	Filtered	Filtered	Filtered	26578.8	Filtered	Filtered	Filtered	114333	Filtered	8106.89
CDD00754.1;SRS013687.84479-T1-C	Filtered	Filtered	4449.22	6534.91	Filtered	32976.2	Filtered	61769.7	Filtered	Filtered	19001.4	Filtered	Filtered	Filtered	Filtered	Filtered	Filtered	48130.7	Filtered	Filtered	Filtered	14284.2	Filtered	6916.71	Filtered	Filtered	Filtered	4952.65
CDD03193.1;SCG92076.1;SRS050925.112762-T1-C;SRS055982.144691-T1-C	120423	15202.6	13893.7	16421.7	30224.2	48160.4	Filtered	96303.1	Filtered	27642.4	154093	Filtered	127230	16718	8467.09	Filtered	Filtered	64815.8	348558	40325.9	Filtered	36911.4	Filtered	Filtered	Filtered	251121	166655	Filtered
CDD06637.1	1.09111e+06	18474.1	16080.8	14278	36683.1	53866.4	45541.1	47885.4	2.3919e+06	Filtered	79009.9	Filtered	129133	145330	50809.3	Filtered	Filtered	Filtered	163138	230653	Filtered	116734	74535.1	51977.3	Filtered	389980	68882	45592.5
CDD07850.1;CDD98588.1;SRS015217.30859-T1-C;SRS015578.225721-T1-C;SRS015782.85838-T1-C;SRS018351.149441-T1-C;SRS018427.160910-T1-C;SRS043411.163604-T1-C	590465	74041.4	57051.6	Filtered	18273.3	91191.6	Filtered	22427.8	931521	Filtered	179388	245489	178831	201437	Filtered	Filtered	Filtered	Filtered	298917	157063	Filtered	82226.8	110636	Filtered	Filtered	Filtered	75285.8	19423.5
CDD10425.1;OLA36133.1;SRS048164.89019-T1-C;WP_009145851.1	Filtered	Filtered	Filtered	Filtered	Filtered	Filtered	Filtered	Filtered	Filtered	Filtered	Filtered	Filtered	95380.6	Filtered	Filtered	Filtered	Filtered	Filtered	Filtered	195917	Filtered	Filtered	Filtered	52195.8	Filtered	Filtered	Filtered	Filtered
CDD10688.1	Filtered	Filtered	Filtered	Filtered	Filtered	Filtered	Filtered	Filtered	Filtered	Filtered	Filtered	Filtered	Filtered	Filtered	Filtered	Filtered	Filtered	Filtered	Filtered	Filtered	Filtered	Filtered	Filtered	39454.1	Filtered	Filtered	Filtered	Filtered
CDD10867.1;SRS049959.56389-T1-C;WP_009144956.1	Filtered	291697	Filtered	Filtered	Filtered	Filtered	Filtered	Filtered	Filtered	Filtered	Filtered	Filtered	617031	Filtered	Filtered	Filtered	Filtered	Filtered	Filtered	1.34115e+06	Filtered	Filtered	Filtered	300350	Filtered	Filtered	Filtered	Filtered
CDD11009.1;SRS049959.333922-T1-C;WP_009145385.1	Filtered	24885.9	Filtered	Filtered	Filtered	Filtered	Filtered	Filtered	Filtered	Filtered	Filtered	Filtered	134715	Filtered	Filtered	Filtered	Filtered	Filtered	Filtered	317138	Filtered	Filtered	Filtered	35538.4	Filtered	Filtered	Filtered	Filtered
CDD11029.1;SRS024331.213181-T1-C;WP_009145404.1	Filtered	35177.6	27894.5	Filtered	Filtered	Filtered	Filtered	Filtered	Filtered	Filtered	Filtered	Filtered	38532.4	Filtered	Filtered	Filtered	Filtered	20205.5	Filtered	90873.2	Filtered	Filtered	Filtered	Filtered	Filtered	Filtered	Filtered	Filtered
CDD11995.1;OLA36315.1;SRS048164.57166-T1-C;WP_009145821.1	Filtered	Filtered	Filtered	Filtered	Filtered	Filtered	Filtered	Filtered	Filtered	Filtered	Filtered	Filtered	27279.2	Filtered	Filtered	Filtered	Filtered	Filtered	Filtered	34196.6	Filtered	Filtered	Filtered	Filtered	Filtered	Filtered	Filtered	Filtered
CDD12336.1;EFY05500.1;SRS048164.6525-T1-C;WP_040564796.1	Filtered	Filtered	Filtered	Filtered	Filtered	Filtered	Filtered	Filtered	Filtered	Filtered	Filtered	Filtered	50491.1	Filtered	Filtered	Filtered	Filtered	Filtered	Filtered	254247	Filtered	Filtered	Filtered	Filtered	Filtered	Filtered	Filtered	Filtered
CDD12651.1;SRS017103.188785-T1-C;WP_009145254.1	Filtered	Filtered	Filtered	Filtered	Filtered	Filtered	Filtered	Filtered	Filtered	Filtered	Filtered	Filtered	22671.5	Filtered	Filtered	Filtered	Filtered	Filtered	Filtered	39182.6	Filtered	Filtered	Filtered	Filtered	Filtered	Filtered	Filtered	Filtered
CDD12723.1	Filtered	Filtered	Filtered	Filtered	Filtered	Filtered	Filtered	Filtered	Filtered	Filtered	Filtered	Filtered	Filtered	Filtered	Filtered	Filtered	Filtered	Filtered	Filtered	Filtered	Filtered	Filtered	Filtered	419585	Filtered	Filtered	Filtered	Filtered
CDD13095.1;SRS014235.302269-T1-C;WP_009145163.1	Filtered	Filtered	Filtered	Filtered	Filtered	Filtered	Filtered	78701.8	Filtered	Filtered	Filtered	Filtered	280532	1163.87	Filtered	Filtered	Filtered	Filtered	Filtered	586662	23390.6	Filtered	Filtered	43177.4	Filtered	Filtered	Filtered	Filtered
CDD14976.1	41701.7	68591.9	162960	Filtered	Filtered	16757.1	64742.3	133942	88210.2	76033.8	169587	371305	11711.6	14554.9	112065	106868	121551	Filtered	Filtered	Filtered	151954	151155	176742	23508	Filtered	1463955	1336417	Filtered
CDD19519.1	Filtered	2.97162e+06	Filtered	1.66002e+06	Filtered	1.47948e+06	Filtered	Filtered	Filtered	4953233	Filtered	Filtered	2.42453e+06	102840	903414	64402.7	Filtered	2.70199e+06	Filtered	1.49049e+06	579038	Filtered	1.05062e+06	Filtered	469242	Filtered	Filtered	Filtered
CDD20032.1	Filtered	63255.3	Filtered	Filtered	Filtered	50954.8	Filtered	Filtered	Filtered	Filtered	Filtered	Filtered	Filtered	Filtered	Filtered	Filtered	Filtered	43489	Filtered	Filtered	Filtered	Filtered	Filtered	Filtered	Filtered	Filtered	Filtered	Filtered
CDD20452.1	Filtered	Filtered	Filtered	514576	Filtered	102186	Filtered	Filtered	Filtered	Filtered	Filtered	Filtered	111242	Filtered	Filtered	Filtered	Filtered	Filtered	Filtered	Filtered	Filtered	Filtered	60861.8	Filtered	Filtered	Filtered	Filtered	Filtered
CDD20456.1	Filtered	Filtered	Filtered	Filtered	Filtered	Filtered	Filtered	Filtered	Filtered	Filtered	Filtered	Filtered	Filtered	Filtered	Filtered	Filtered	179277	Filtered	Filtered	Filtered	381172	Filtered	Filtered	Filtered	Filtered	Filtered	Filtered	Filtered
CDD20737.1	Filtered	47735.6	Filtered	Filtered	Filtered	Filtered	Filtered	Filtered	Filtered	Filtered	Filtered	Filtered	Filtered	Filtered	Filtered	Filtered	Filtered	Filtered	Filtered	Filtered	Filtered	Filtered	455984	Filtered	Filtered	Filtered	Filtered	Filtered
CDD20803.1;CUQ54823.1;EFB35317.1;SRS022609.20462-T1-C;WP_022120760.1	Filtered	83155.1	Filtered	37182.4	Filtered	20771.2	Filtered	Filtered	80609.7	Filtered	Filtered	Filtered	22031.1	Filtered	Filtered	Filtered	12419.4	64584.7	Filtered	Filtered	55348	Filtered	11568	Filtered	Filtered	Filtered	Filtered	Filtered
CDD39372.1	99797.1	Filtered	94276.9	Filtered	Filtered	Filtered	Filtered	92267.1	Filtered	Filtered	Filtered	Filtered	Filtered	Filtered	Filtered	Filtered	Filtered	Filtered	Filtered	Filtered	Filtered	Filtered	Filtered	Filtered	Filtered	Filtered	Filtered	16564.5
CDD43311.1	111576	Filtered	63331.5	Filtered	Filtered	Filtered	Filtered	75348.1	Filtered	Filtered	Filtered	Filtered	Filtered	Filtered	Filtered	Filtered	Filtered	Filtered	Filtered	Filtered	Filtered	Filtered	Filtered	Filtered	Filtered	Filtered	Filtered	Filtered
CDD44968.1;SRS014287.150292-T1-C	Filtered	Filtered	21384.8	Filtered	30875.1	Filtered	Filtered	42457.6	Filtered	50217.5	22942.8	Filtered	Filtered	Filtered	9000.77	Filtered	Filtered	Filtered	Filtered	Filtered	Filtered	19813	9447.5	Filtered	10773.1	Filtered	Filtered	Filtered
CDD45279.1;EXZ01372.1;SRS015190.51263-T1-C;WP_005776042.1;WP_005786060.1;WP_005818936.1;WP_032534912.1;WP_032597938.1	Filtered	Filtered	18474.9	9240.46	Filtered	Filtered	Filtered	Filtered	Filtered	Filtered	Filtered	Filtered	Filtered	Filtered	Filtered	Filtered	Filtered	Filtered	26932.5	Filtered	Filtered	Filtered	Filtered	Filtered	Filtered	73441.9	Filtered	Filtered
CDD48365.1;SRS023583.10157-T1-C;WP_007563016.1;WP_072541854.1	50447.4	Filtered	67995.4	Filtered	107515	51954.6	261093	90506.6	69855.3	Filtered	98148.5	Filtered	Filtered	Filtered	28093.2	56825.7	Filtered	72665.9	161982	6192.27	Filtered	72421	Filtered	Filtered	Filtered	205716	Filtered	71083.4
CDD49982.1;WP_007561313.1;WP_072541980.1	Filtered	Filtered	40388.8	Filtered	Filtered	Filtered	Filtered	Filtered	Filtered	Filtered	51905.4	Filtered	Filtered	Filtered	Filtered	Filtered	Filtered	Filtered	Filtered	Filtered	Filtered	47339.4	Filtered	29408.1	Filtered	Filtered	Filtered	12292.6
CDD51466.1;SCI24368.1;SRS047044.26855-T1-C;WP_007559330.1;WP_072543786.1	113116	Filtered	165058	47465.6	229837	83127.8	53469.6	283309	155509	31892.9	179165	64645.9	Filtered	12976.7	75566.6	255576	197504	234529	183682	86887.5	52580.1	187432	39597.8	153691	13433.7	45806.4	Filtered	227187
CDD52424.1;SRS015133.10899-T1-C;SRS016018.109225-T1-C;SRS017433.3873-T1-C;SRS051031.75765-T1-C;WP_007564129.1;WP_072529691.1;WP_072541471.1	Filtered	Filtered	Filtered	Filtered	Filtered	Filtered	Filtered	Filtered	Filtered	Filtered	Filtered	Filtered	Filtered	Filtered	Filtered	Filtered	Filtered	Filtered	Filtered	Filtered	Filtered	12340.7	Filtered	Filtered	Filtered	Filtered	Filtered	Filtered
CDD55471.1	61476.5	114091	109754	57489.1	30532.1	35979.9	54938.3	195032	44382.7	61896.1	30655.6	111049	72598.5	56718.1	49326	Filtered	252829	47171.1	226875	41491.8	Filtered	93307.9	38984.4	108974	64336.1	113303	139879	120645
CDD56311.1;SRS021484.176613-T1-C	226309	28754.1	17332	34658.7	61219.3	Filtered	Filtered	Filtered	Filtered	Filtered	26555.3	50475.3	39907.2	25147.6	34053	Filtered	21483.2	42889.2	Filtered	Filtered	Filtered	Filtered	Filtered	Filtered	Filtered	Filtered	Filtered	Filtered
CDD56988.1	4.06496e+06	1.20271e+06	2348066	855739	2.09404e+06	1.08506e+06	864538	1.61727e+06	804295	486045	1.64301e+06	2.58248e+06	648527	1.65579e+06	2.00185e+06	109002	767602	1.17296e+06	1.36211e+06	1.91295e+06	385909	1130194	1.55192e+06	270300	895295	Filtered	7.53469e+06	1.90221e+06
CDD57586.1;SRS023914.212302-T1-C	218433	38533.7	29001	17314.7	36767	Filtered	Filtered	98906.1	576002	Filtered	60801.2	57295.7	21865.7	21911	17476.8	Filtered	55329.1	39122	Filtered	44657.2	Filtered	13345.1	6812.83	Filtered	Filtered	Filtered	234909	92270.1
CDD59647.1;SRS014287.136443-T1-C;SRS015264.80706-T1-C;SRS042284.49713-T1-C;SRS053335.113504-T1-C	Filtered	23642.3	62638.6	Filtered	Filtered	18785.7	Filtered	81795.1	140536	22911	Filtered	Filtered	62990.2	Filtered	11025.5	Filtered	Filtered	5658.71	118445	Filtered	Filtered	Filtered	27200.7	Filtered	Filtered	Filtered	Filtered	Filtered
CDD76358.1;CUN91621.1;WP_008704712.1;WP_025576923.1	178174	52020.9	76449.5	49020.5	121059	50230.3	92010.6	362893	128071	122156	128875	190772	50543	61248.1	73875.6	Filtered	Filtered	20626.3	264789	66722.8	Filtered	44051.3	81189	59417.9	208808	Filtered	116098	43123.6
CDD77182.1;SRS018351.137432-T1-C;WP_008705481.1;WP_025579495.1;WP_026648357.1;WP_055053758.1;WP_055057206.1;WP_055151959.1	241017	117417	85383	72216	165856	286482	48324.4	286602	695996	164079	294686	215560	142736	359475	99860.1	Filtered	108722	90339.1	764426	132794	Filtered	161116	114063	147906	256497	64110.6	476178	130712
CDD77850.1;SRS058770.137665-T1-C;WP_008705425.1	20934	30171.4	115806	46861.7	40281.5	56574.7	62936.5	62889.1	21903.7	72050.7	39076.1	83963.3	30668.6	89804.4	37672.2	Filtered	27806	Filtered	Filtered	21646.1	Filtered	29856.8	182179	22442.9	70943.3	Filtered	303561	Filtered
CDD78119.1;WP_008704518.1;WP_025576892.1;WP_055053453.1;WP_055059416.1;WP_055150117.1;WP_055201386.1;WP_062807612.1	119453	26165.8	71456.1	37305.8	36621.1	38863.5	23545.8	121984	81868.1	53071.2	26962	118748	53498.8	37473.7	44777.1	Filtered	36211.2	Filtered	203634	32431.3	Filtered	37719.9	40091.1	37833.2	107622	Filtered	55011.8	Filtered
CDD78529.1	Filtered	Filtered	Filtered	Filtered	107193	Filtered	Filtered	Filtered	291458	Filtered	Filtered	Filtered	Filtered	189386	Filtered	Filtered	Filtered	Filtered	Filtered	Filtered	Filtered	Filtered	2.39786e+06	Filtered	Filtered	Filtered	171179	Filtered
CDD78836.1;SCH02523.1;SRS055982.135950-T1-C;WP_025579269.1;WP_055150687.1	Filtered	Filtered	65289.6	17164.6	53237.5	26138.2	Filtered	89090.3	Filtered	30368.4	23404.1	49572.2	27808.6	7704.83	58252.8	Filtered	Filtered	Filtered	Filtered	16734.3	Filtered	4894.27	54871.8	Filtered	132267	Filtered	Filtered	Filtered
CDD78848.1;SRS017521.64140-T1-C;WP_008706247.1;WP_025579280.1;WP_055150681.1;WP_062808128.1	Filtered	Filtered	Filtered	Filtered	Filtered	Filtered	Filtered	98562.8	Filtered	Filtered	Filtered	Filtered	Filtered	Filtered	Filtered	Filtered	30738.8	Filtered	Filtered	Filtered	Filtered	27583.6	Filtered	Filtered	Filtered	Filtered	Filtered	Filtered
CDD79120.1	Filtered	Filtered	Filtered	Filtered	Filtered	117835	Filtered	Filtered	Filtered	Filtered	Filtered	Filtered	Filtered	25136.9	Filtered	Filtered	Filtered	Filtered	Filtered	Filtered	Filtered	Filtered	419077	Filtered	Filtered	Filtered	Filtered	Filtered
CDD79420.1;SRS045713.155898-T1-C	Filtered	Filtered	Filtered	Filtered	Filtered	Filtered	Filtered	Filtered	5958.65	Filtered	Filtered	Filtered	Filtered	Filtered	Filtered	Filtered	Filtered	Filtered	Filtered	Filtered	Filtered	Filtered	156726	Filtered	Filtered	Filtered	Filtered	Filtered
CDD79860.1;SRS045713.75044-T1-C	Filtered	Filtered	Filtered	Filtered	Filtered	Filtered	Filtered	Filtered	Filtered	Filtered	Filtered	Filtered	Filtered	Filtered	Filtered	Filtered	Filtered	Filtered	Filtered	Filtered	Filtered	Filtered	57529.6	Filtered	Filtered	Filtered	Filtered	Filtered
CDD80661.1	Filtered	Filtered	Filtered	Filtered	Filtered	140442	Filtered	Filtered	109050	Filtered	Filtered	Filtered	Filtered	8049.34	Filtered	Filtered	Filtered	Filtered	Filtered	Filtered	Filtered	Filtered	334264	Filtered	Filtered	Filtered	Filtered	Filtered
CDD80781.1;SRS045713.67672-T1-C	Filtered	Filtered	Filtered	29233	Filtered	Filtered	Filtered	Filtered	Filtered	Filtered	Filtered	Filtered	Filtered	41981.2	Filtered	Filtered	Filtered	Filtered	Filtered	Filtered	Filtered	Filtered	390467	Filtered	Filtered	Filtered	Filtered	Filtered
CDD80819.1;SRS045713.40588-T1-C	Filtered	Filtered	Filtered	Filtered	Filtered	141852	Filtered	Filtered	177205	Filtered	Filtered	Filtered	Filtered	31853.6	Filtered	Filtered	Filtered	Filtered	Filtered	Filtered	Filtered	Filtered	207496	Filtered	Filtered	Filtered	Filtered	Filtered
CDD80939.1;SRS050752.88337-T1-C	Filtered	Filtered	Filtered	Filtered	41847.8	Filtered	Filtered	Filtered	Filtered	Filtered	Filtered	Filtered	Filtered	32792.8	Filtered	Filtered	Filtered	Filtered	Filtered	Filtered	Filtered	Filtered	267516	Filtered	Filtered	Filtered	Filtered	Filtered
CDD88116.1;SRS054590.8582-T1-C;WP_055055558.1	Filtered	Filtered	Filtered	52655.5	95923.8	95928.3	Filtered	103232	Filtered	63489.8	Filtered	38986.3	48612.8	78703.2	Filtered	Filtered	Filtered	Filtered	Filtered	Filtered	Filtered	Filtered	Filtered	Filtered	83357.2	Filtered	Filtered	Filtered
CDD95918.1;OLA91273.1;SRS011586.219785-T1-C;SRS015217.19919-T1-C;SRS019601.88048-T1-C;WP_012421009.1;WP_031931430.1	Filtered	Filtered	Filtered	Filtered	Filtered	Filtered	Filtered	29468	Filtered	Filtered	Filtered	Filtered	Filtered	Filtered	Filtered	Filtered	Filtered	Filtered	Filtered	Filtered	Filtered	9279.41	Filtered	53610.7	Filtered	Filtered	Filtered	83834.1
CDE03474.1;SRS017307.72971-T1-C;SRS024132.89093-T1-C;WP_005825021.1;WP_057097723.1;WP_057256132.1;WP_057258814.1	48781.6	Filtered	79715.7	Filtered	48428.1	87942.6	28967.6	Filtered	111531	Filtered	254168	Filtered	Filtered	31127.2	Filtered	Filtered	Filtered	24562.7	Filtered	22726.8	Filtered	72597	Filtered	61131.8	Filtered	Filtered	Filtered	Filtered
CDE12045.1;SRS014979.61172-T1-C;WP_021680810.1	Filtered	29596.8	78528.6	123084	18981	23146.7	Filtered	Filtered	Filtered	Filtered	Filtered	241629	44931.5	133982	42900.1	Filtered	Filtered	83460.4	Filtered	Filtered	Filtered	46339.6	308480	19036	Filtered	Filtered	16776.2	31252.7
CDE12772.1;SRS011586.135871-T1-C;SRS014613.129956-T1-C;SRS014979.25054-T1-C;SRS015663.101174-T1-C;SRS050752.210475-T1-C;WP_021682455.1;WP_054332213.1;WP_071428329.1	Filtered	Filtered	12249	11555.6	Filtered	Filtered	Filtered	Filtered	Filtered	Filtered	Filtered	Filtered	Filtered	Filtered	Filtered	Filtered	Filtered	Filtered	Filtered	Filtered	Filtered	Filtered	6059.33	Filtered	Filtered	Filtered	Filtered	Filtered
CDE18270.1;SRS015782.82720-T1-C;WP_049947046.1;WP_055214080.1	47321.3	Filtered	Filtered	Filtered	Filtered	15790.2	Filtered	Filtered	42566.2	Filtered	29476.4	Filtered	31926.2	28120.3	Filtered	Filtered	Filtered	Filtered	Filtered	Filtered	Filtered	Filtered	Filtered	Filtered	Filtered	Filtered	Filtered	Filtered
CDE29659.1;ERI96595.1;SCH46052.1;SCH99197.1;SCI08336.1;SRS050422.21373-T1-C;WP_015527098.1;WP_044961985.1	Filtered	Filtered	Filtered	11925.1	Filtered	6986.7	Filtered	Filtered	Filtered	Filtered	Filtered	56748.5	3437.13	3219.44	4534.96	Filtered	Filtered	Filtered	Filtered	Filtered	Filtered	9686.89	Filtered	Filtered	13199.4	Filtered	Filtered	Filtered
CDE32135.1	Filtered	Filtered	Filtered	201477	Filtered	Filtered	Filtered	Filtered	Filtered	Filtered	Filtered	Filtered	Filtered	Filtered	Filtered	Filtered	Filtered	68895.4	Filtered	17506.3	Filtered	Filtered	Filtered	Filtered	Filtered	Filtered	Filtered	Filtered
CDE34043.1	Filtered	Filtered	Filtered	187115	Filtered	Filtered	Filtered	Filtered	Filtered	Filtered	Filtered	Filtered	118748	Filtered	Filtered	Filtered	230396	37593.8	Filtered	179450	Filtered	Filtered	Filtered	Filtered	Filtered	Filtered	Filtered	Filtered
CDE34674.1	Filtered	Filtered	7891.36	26056.7	62274.9	21467	Filtered	Filtered	Filtered	Filtered	37908.3	Filtered	31664.3	Filtered	37868.8	Filtered	Filtered	Filtered	Filtered	Filtered	Filtered	Filtered	Filtered	Filtered	Filtered	Filtered	Filtered	Filtered
CDE34910.1;SRS011529.15139-T1-C;WP_007900881.1	Filtered	Filtered	Filtered	103039	Filtered	Filtered	Filtered	Filtered	Filtered	Filtered	Filtered	Filtered	176834	275984	Filtered	Filtered	18665	35310.1	Filtered	216858	Filtered	Filtered	Filtered	Filtered	Filtered	Filtered	Filtered	Filtered
CDE35428.1;SRS015578.24821-T1-C	Filtered	Filtered	Filtered	31385.4	Filtered	Filtered	Filtered	Filtered	Filtered	Filtered	Filtered	Filtered	16556.9	Filtered	Filtered	Filtered	Filtered	12771.8	Filtered	Filtered	Filtered	Filtered	Filtered	Filtered	Filtered	Filtered	Filtered	Filtered
CDE35715.1;SRS016335.43103-T1-C	99827	Filtered	Filtered	13802.5	Filtered	Filtered	Filtered	Filtered	453007	Filtered	Filtered	Filtered	31250	Filtered	51169.8	Filtered	Filtered	Filtered	Filtered	Filtered	Filtered	Filtered	Filtered	Filtered	Filtered	Filtered	Filtered	Filtered
CDE36549.1;SRS016335.71637-T1-C	Filtered	Filtered	31708.9	30857.2	Filtered	23758.6	Filtered	Filtered	Filtered	Filtered	Filtered	25388.3	Filtered	Filtered	30782.4	Filtered	70567.9	Filtered	Filtered	Filtered	Filtered	44403.3	Filtered	Filtered	Filtered	Filtered	76738.7	Filtered
CDE37010.1;SRS052027.130299-T1-C	Filtered	Filtered	Filtered	20685.3	Filtered	Filtered	Filtered	Filtered	Filtered	Filtered	Filtered	Filtered	26727.7	Filtered	Filtered	Filtered	Filtered	Filtered	Filtered	Filtered	Filtered	Filtered	Filtered	Filtered	Filtered	Filtered	Filtered	Filtered
CDE37173.1;SRS052027.46917-T1-C	13315	140590	534469	181356	74956.9	365272	57091.8	222801	Filtered	51153.4	110952	195193	208089	107418	126632	Filtered	Filtered	204610	Filtered	865901	Filtered	151052	37334.3	110909	Filtered	Filtered	260907	67770.9
CDE46952.1;WP_049686422.1	Filtered	Filtered	103756	Filtered	Filtered	Filtered	Filtered	Filtered	Filtered	Filtered	Filtered	Filtered	31998	Filtered	Filtered	Filtered	Filtered	Filtered	Filtered	Filtered	Filtered	Filtered	115561	Filtered	67948	Filtered	Filtered	125248
CDE48068.1	Filtered	Filtered	Filtered	Filtered	Filtered	181202	Filtered	Filtered	Filtered	Filtered	Filtered	Filtered	23876.7	Filtered	Filtered	Filtered	Filtered	Filtered	Filtered	Filtered	Filtered	Filtered	Filtered	Filtered	Filtered	Filtered	Filtered	Filtered
CDE51485.1;OLA23902.1;SRS015578.169619-T1-C;SRS017103.237835-T1-C;SRS024435.244111-T1-C	Filtered	Filtered	Filtered	Filtered	Filtered	97060.3	Filtered	Filtered	Filtered	Filtered	Filtered	Filtered	Filtered	Filtered	Filtered	Filtered	Filtered	Filtered	Filtered	Filtered	Filtered	Filtered	Filtered	Filtered	Filtered	Filtered	Filtered	Filtered
CDE51602.1;OLA23266.1;SRS045645.34828-T1-C;SRS052697.158799-T1-C	Filtered	Filtered	Filtered	Filtered	Filtered	274105	Filtered	Filtered	Filtered	Filtered	Filtered	Filtered	Filtered	Filtered	Filtered	Filtered	Filtered	Filtered	Filtered	Filtered	Filtered	Filtered	Filtered	Filtered	Filtered	Filtered	Filtered	Filtered
CDE51638.1;SRS014923.18200-T1-C	Filtered	Filtered	Filtered	Filtered	Filtered	227610	Filtered	Filtered	Filtered	Filtered	Filtered	Filtered	Filtered	Filtered	Filtered	Filtered	Filtered	Filtered	Filtered	Filtered	Filtered	Filtered	Filtered	Filtered	Filtered	Filtered	Filtered	Filtered
CDE52756.1	Filtered	Filtered	76311.1	Filtered	Filtered	Filtered	Filtered	Filtered	Filtered	Filtered	Filtered	Filtered	Filtered	Filtered	Filtered	Filtered	Filtered	Filtered	Filtered	Filtered	Filtered	Filtered	Filtered	Filtered	Filtered	Filtered	Filtered	Filtered
CDE54773.1	52211.9	Filtered	164195	Filtered	Filtered	Filtered	Filtered	Filtered	Filtered	Filtered	Filtered	104846	Filtered	Filtered	39530.1	Filtered	Filtered	Filtered	Filtered	Filtered	Filtered	Filtered	Filtered	Filtered	Filtered	Filtered	Filtered	Filtered
CDE55100.1	Filtered	Filtered	96708.2	Filtered	Filtered	Filtered	Filtered	Filtered	Filtered	Filtered	Filtered	Filtered	Filtered	Filtered	Filtered	Filtered	Filtered	Filtered	Filtered	Filtered	Filtered	Filtered	Filtered	Filtered	Filtered	Filtered	18927.7	Filtered
CDE55139.1	Filtered	Filtered	87047.5	Filtered	Filtered	Filtered	Filtered	Filtered	Filtered	Filtered	Filtered	Filtered	Filtered	Filtered	Filtered	Filtered	Filtered	Filtered	Filtered	Filtered	Filtered	Filtered	Filtered	Filtered	Filtered	Filtered	Filtered	Filtered
CDE63496.1;SRS015794.22411-T1-C;WP_004328385.1	Filtered	77346.2	61258.4	56379.5	77265	Filtered	Filtered	Filtered	Filtered	Filtered	65031	69547.1	Filtered	Filtered	Filtered	Filtered	Filtered	Filtered	Filtered	Filtered	Filtered	21776.1	Filtered	Filtered	Filtered	Filtered	Filtered	Filtered
CDE65253.1;CUN89542.1;CUP55943.1;SRS015578.234750-T1-C;SRS049959.171138-T1-C;WP_055219131.1;WP_055226616.1	Filtered	Filtered	Filtered	Filtered	Filtered	Filtered	Filtered	Filtered	Filtered	Filtered	Filtered	Filtered	Filtered	Filtered	Filtered	Filtered	Filtered	Filtered	Filtered	Filtered	Filtered	Filtered	Filtered	Filtered	42560.1	Filtered	Filtered	Filtered
CDE65555.1;CUO70073.1;CUP30991.1;SRS020328.211323-T1-C	58703.5	Filtered	11309.8	3948.42	6102.7	Filtered	Filtered	Filtered	Filtered	Filtered	Filtered	40173.1	Filtered	Filtered	11038.3	Filtered	Filtered	Filtered	Filtered	7031.16	Filtered	Filtered	4183.24	10452.9	29972.3	Filtered	18781.3	Filtered
CDE66047.1;OKY96681.1;SRS045004.14181-T1-C;WP_004330221.1	Filtered	39660.5	41103.9	Filtered	Filtered	Filtered	Filtered	Filtered	Filtered	Filtered	40705.9	34484	Filtered	Filtered	Filtered	Filtered	Filtered	22192.4	Filtered	Filtered	Filtered	15065.9	Filtered	13588.8	Filtered	Filtered	Filtered	Filtered
CDE66051.1;SRS015663.10387-T1-C;WP_004330219.1	Filtered	44726.6	70277.6	Filtered	Filtered	Filtered	Filtered	Filtered	Filtered	Filtered	Filtered	28367.7	Filtered	14841.5	Filtered	Filtered	43854.7	Filtered	Filtered	Filtered	Filtered	Filtered	Filtered	46079.3	Filtered	Filtered	Filtered	Filtered
CDE66133.1;SRS015782.281053-T1-C;WP_055218574.1;WP_055227384.1;WP_055264928.1	Filtered	Filtered	28892	Filtered	Filtered	Filtered	Filtered	Filtered	Filtered	Filtered	Filtered	65768.3	21212.9	Filtered	Filtered	Filtered	Filtered	Filtered	35631.8	Filtered	Filtered	Filtered	Filtered	Filtered	54135	Filtered	Filtered	Filtered
CDE66269.1;CUN78923.1;WP_055226537.1;WP_055266690.1	7414.36	Filtered	12181.4	Filtered	4283.3	Filtered	Filtered	Filtered	Filtered	Filtered	Filtered	14850.9	3489.14	6712.27	4670.34	Filtered	Filtered	Filtered	Filtered	Filtered	Filtered	4835.7	3878.28	7681.98	Filtered	Filtered	Filtered	Filtered
CDE66928.1;WP_055227795.1	Filtered	Filtered	Filtered	Filtered	Filtered	Filtered	Filtered	Filtered	Filtered	Filtered	Filtered	30396.6	Filtered	Filtered	Filtered	Filtered	Filtered	Filtered	Filtered	Filtered	Filtered	Filtered	Filtered	Filtered	Filtered	Filtered	Filtered	Filtered
CDE67404.1;OKZ52125.1;SRS050752.208521-T1-C;WP_055219266.1;WP_055226841.1;WP_055265648.1	Filtered	Filtered	Filtered	2586.85	Filtered	Filtered	Filtered	8500.7	Filtered	Filtered	Filtered	17202.1	Filtered	Filtered	14671.4	Filtered	Filtered	Filtered	Filtered	Filtered	Filtered	Filtered	7191.84	13225.5	116187	Filtered	Filtered	Filtered
CDE67627.1;SRS050422.98768-T1-C;SRS052697.113464-T1-C;WP_055226936.1	Filtered	Filtered	Filtered	Filtered	Filtered	Filtered	Filtered	Filtered	Filtered	Filtered	Filtered	Filtered	Filtered	Filtered	Filtered	Filtered	Filtered	Filtered	75597.2	Filtered	Filtered	Filtered	Filtered	Filtered	Filtered	Filtered	Filtered	Filtered
CDE78763.1;SRS019267.22278-T1-C	Filtered	Filtered	99064.4	Filtered	Filtered	Filtered	Filtered	Filtered	Filtered	Filtered	Filtered	29556.4	Filtered	Filtered	Filtered	Filtered	30212.3	Filtered	Filtered	Filtered	Filtered	Filtered	Filtered	Filtered	Filtered	Filtered	Filtered	Filtered
CDE81779.1;CUN28895.1;CUP92762.1;CUQ18626.1;EFI02002.1;EOS01000.1;KXT42694.1;OFK49290.1;SDX53756.1;SRS011586.13747-T1-C;WP_011108199.1;WP_055270599.1;WP_070102218.1;WP_072066159.1;WP_074759614.1;WP_074859031.1;WP_080669225.1;WP_081013403.1;WP_081029819.1;WP_081030512.1;WP_081109737.1;WP_081342041.1;WP_081477574.1	Filtered	Filtered	35968.2	Filtered	14975.2	Filtered	Filtered	Filtered	Filtered	Filtered	Filtered	18737.1	Filtered	54191.9	Filtered	Filtered	Filtered	Filtered	267718	Filtered	Filtered	Filtered	Filtered	69415.4	Filtered	Filtered	Filtered	28460.3
CDF04360.1;WP_014015228.1;WP_072981433.1	Filtered	Filtered	Filtered	Filtered	Filtered	Filtered	Filtered	Filtered	136488	141445	34935.5	Filtered	Filtered	20050.5	Filtered	Filtered	Filtered	16536	56931.2	Filtered	820571	Filtered	Filtered	73719	Filtered	60554.6	Filtered	Filtered
CDF04872.1;SHJ94264.1;WP_014015125.1;WP_020311514.1	Filtered	Filtered	Filtered	Filtered	Filtered	Filtered	Filtered	Filtered	366013	368616	Filtered	Filtered	Filtered	Filtered	Filtered	Filtered	Filtered	Filtered	52990.1	Filtered	1.07645e+06	Filtered	Filtered	Filtered	Filtered	Filtered	Filtered	Filtered
CDF04886.1;WP_014016966.1;WP_020310860.1	Filtered	Filtered	Filtered	Filtered	Filtered	Filtered	Filtered	Filtered	69718.6	32423	Filtered	Filtered	Filtered	Filtered	Filtered	Filtered	Filtered	Filtered	Filtered	Filtered	1.13887e+06	Filtered	Filtered	Filtered	Filtered	Filtered	Filtered	Filtered
CDF05016.1	162155	51717.7	97178.9	65409.1	75152.6	71998.6	59409.8	24956.5	123483	88197.3	157459	91401.5	67364.1	61696.2	154257	77975.2	50136.4	24999	42413.8	102375	567512	101541	86542.5	51156.2	55092.9	75249.6	144558	64929.8
CDF05112.1;WP_027895350.1;WP_036203310.1;WP_054336196.1;WP_074787134.1	58589.9	Filtered	21493	41686.2	38104.1	30457.4	Filtered	Filtered	161712	150259	Filtered	51440.5	Filtered	5688.53	Filtered	Filtered	Filtered	14617.6	55701.8	38245.7	1.5316e+06	22675.3	196041	Filtered	Filtered	48667.8	Filtered	Filtered
CDF05208.1;WP_014015530.1;WP_036205241.1;WP_054336088.1	Filtered	Filtered	Filtered	Filtered	Filtered	Filtered	Filtered	Filtered	169386	2885.18	Filtered	Filtered	Filtered	Filtered	Filtered	Filtered	Filtered	Filtered	Filtered	Filtered	432936	Filtered	Filtered	Filtered	Filtered	Filtered	Filtered	Filtered
CDF05358.1;WP_014016711.1;WP_020311557.1;WP_027894639.1;WP_036204353.1	Filtered	Filtered	Filtered	Filtered	Filtered	Filtered	Filtered	Filtered	48457.6	Filtered	Filtered	Filtered	Filtered	Filtered	Filtered	Filtered	Filtered	Filtered	Filtered	Filtered	497737	Filtered	Filtered	Filtered	Filtered	Filtered	Filtered	Filtered
CDF05469.1;WP_014015160.1;WP_020309982.1	Filtered	Filtered	Filtered	Filtered	Filtered	Filtered	Filtered	Filtered	79295	92445.8	71773.3	Filtered	Filtered	Filtered	Filtered	Filtered	Filtered	Filtered	Filtered	Filtered	764954	Filtered	Filtered	Filtered	Filtered	Filtered	Filtered	Filtered
CDF05850.1;EPP16058.1;KXA69212.1;SRS014683.67451-T1-C;WP_020310683.1;WP_044503157.1;WP_054335832.1;WP_062412118.1;WP_072981923.1	Filtered	Filtered	Filtered	Filtered	Filtered	Filtered	Filtered	Filtered	104553	20316.4	Filtered	Filtered	Filtered	6456.35	Filtered	Filtered	Filtered	6177.75	Filtered	Filtered	170431	Filtered	Filtered	Filtered	Filtered	Filtered	Filtered	Filtered
CDF10310.1;SRS015663.267034-T1-C;WP_055174265.1;WP_055307150.1	Filtered	Filtered	8298.83	Filtered	Filtered	12272.5	Filtered	Filtered	Filtered	Filtered	Filtered	Filtered	Filtered	Filtered	Filtered	Filtered	Filtered	Filtered	Filtered	Filtered	Filtered	Filtered	Filtered	Filtered	Filtered	Filtered	Filtered	Filtered
CDF10991.1	Filtered	Filtered	96904.1	Filtered	Filtered	133072	Filtered	Filtered	Filtered	Filtered	Filtered	Filtered	Filtered	Filtered	Filtered	Filtered	Filtered	Filtered	Filtered	175666	Filtered	Filtered	Filtered	Filtered	Filtered	Filtered	Filtered	Filtered
CDF14590.1	Filtered	Filtered	Filtered	Filtered	Filtered	Filtered	Filtered	Filtered	Filtered	Filtered	Filtered	53729.5	Filtered	Filtered	Filtered	Filtered	Filtered	Filtered	Filtered	Filtered	Filtered	Filtered	Filtered	Filtered	Filtered	Filtered	Filtered	Filtered
CDF14859.1;SRS015217.63879-T1-C	Filtered	Filtered	Filtered	Filtered	207580	Filtered	98098.1	111623	Filtered	Filtered	82426.7	Filtered	Filtered	Filtered	Filtered	384755	Filtered	Filtered	1.62839e+06	70068.3	Filtered	61581.3	Filtered	Filtered	Filtered	571730	Filtered	Filtered
CDF18116.1;EEB23123.1;EFV65874.1;KDS30096.1;SRS017433.6153-T1-C;WP_005843386.1;WP_005847960.1;WP_007843930.1;WP_008667322.1;WP_008672863.1;WP_016270374.1	Filtered	Filtered	23584.9	Filtered	Filtered	Filtered	Filtered	Filtered	Filtered	Filtered	Filtered	2687.48	Filtered	Filtered	Filtered	246621	Filtered	Filtered	Filtered	Filtered	94440.3	5619.3	Filtered	23665.3	Filtered	88048.7	Filtered	3342.54
CDF18498.1;CUP76753.1;EIY78958.1;KDS25620.1;KDS53383.1;OKZ44919.1;SRS023526.20062-T1-C;WP_008666668.1;WP_011964995.1;WP_032946197.1;WP_032949498.1;WP_032952992.1;WP_057280615.1;WP_080597043.1	42782.6	Filtered	76022.9	4557.95	86903.1	20229.8	Filtered	Filtered	Filtered	Filtered	27470.1	Filtered	Filtered	Filtered	6973.15	137350	40719.5	68866.4	203825	91516.3	27833.6	28451.2	Filtered	84378.7	17453.2	271402	140186	78170.9
CDF18562.1;CUP31157.1;EEB22962.1;EEO60965.2;EFG15972.1;EFV68434.1;EIY41394.1;OKZ43575.1;SRS017103.1690-T1-C;SRS024388.33269-T1-C;SRS057717.4808-T1-C;WP_005847730.1;WP_008652098.1;WP_008667199.1;WP_008673338.1;WP_012055516.1;WP_016270467.1;WP_016276547.1;WP_032939172.1;WP_032950655.1;WP_032952882.1;WP_057280378.1;WP_074783357.1	Filtered	Filtered	Filtered	Filtered	31220.9	Filtered	Filtered	Filtered	Filtered	Filtered	Filtered	Filtered	Filtered	Filtered	Filtered	Filtered	Filtered	16278.1	Filtered	Filtered	Filtered	Filtered	Filtered	Filtered	Filtered	Filtered	Filtered	Filtered
CDF18865.1;SRS024132.47279-T1-C;WP_005842279.1;WP_007835637.1;WP_032949475.1;WP_074783729.1	Filtered	Filtered	9234.16	Filtered	52282.5	Filtered	Filtered	Filtered	Filtered	Filtered	4829.86	33812.1	Filtered	Filtered	Filtered	Filtered	25310.2	23189.6	Filtered	Filtered	Filtered	11695.4	Filtered	45846.8	Filtered	Filtered	Filtered	54894.1
CDF18920.1;CUO21722.1;EFG19351.1;EOS04640.1;KDS26008.1;KDS32756.1;SEK84237.1;SRS051031.73892-T1-C;WP_005851750.1;WP_008669483.1;WP_012055788.1;WP_032934802.1;WP_032937694.1;WP_032952413.1;WP_057250030.1;WP_074783521.1	Filtered	Filtered	7033.75	Filtered	23967.3	8788.5	Filtered	15281.5	15616.8	Filtered	34272.9	7726.69	Filtered	Filtered	6358.9	23787.2	Filtered	21752.4	16786.6	9783.06	46702	8697.18	Filtered	61054.9	Filtered	46426	Filtered	54383.6
CDF19079.1;OKZ45472.1;SRS014459.62091-T1-C;WP_005838882.1;WP_005849656.1;WP_007834653.1;WP_007841963.1;WP_007854982.1;WP_008655519.1;WP_016271132.1;WP_032944202.1;WP_032952205.1;WP_057279815.1	Filtered	Filtered	26420.6	Filtered	169818	36379.5	Filtered	Filtered	55096.9	Filtered	29690.1	Filtered	Filtered	Filtered	Filtered	Filtered	Filtered	Filtered	Filtered	Filtered	Filtered	Filtered	Filtered	25051.1	79251.5	Filtered	Filtered	74262.9
CDF19084.1;SRS019601.15464-T1-C;WP_005843967.1;WP_008666458.1;WP_011965081.1;WP_032944050.1;WP_032952184.1;WP_057280306.1;WP_074783744.1	Filtered	Filtered	Filtered	Filtered	65306.4	Filtered	Filtered	Filtered	69929.7	Filtered	36213.7	Filtered	Filtered	Filtered	Filtered	Filtered	Filtered	43205.2	44196.4	Filtered	Filtered	11566.5	Filtered	Filtered	Filtered	159901	Filtered	29101.6
CDF19169.1;SRS024132.45203-T1-C;WP_005845485.1;WP_005849510.1;WP_007834944.1;WP_007842133.1;WP_008656816.1;WP_008668322.1;WP_016271510.1	44700.9	Filtered	35753.2	Filtered	52720.5	Filtered	Filtered	53105.2	Filtered	Filtered	39978.3	14018.3	Filtered	Filtered	18676.5	Filtered	Filtered	25326.4	110307	Filtered	Filtered	Filtered	Filtered	38742	34987.5	178080	Filtered	23953.6
CDF24568.1;ENY86328.1	31239.1	Filtered	11190.2	Filtered	Filtered	Filtered	33425.4	1249962	Filtered	Filtered	Filtered	28753.1	14153.1	Filtered	Filtered	Filtered	156853	Filtered	Filtered	Filtered	Filtered	Filtered	Filtered	Filtered	Filtered	25509.7	Filtered	49199.7
CDL28901.1;KFH75445.1;SRS012273.305019-T1-C;WP_000090775.1;WP_001494588.1;WP_032179270.1;WP_057699033.1;WP_059328968.1;WP_064756067.1;WP_074505295.1;WP_077135031.1	45357.8	Filtered	17613.9	Filtered	Filtered	Filtered	Filtered	Filtered	84919.1	Filtered	Filtered	626000	Filtered	Filtered	Filtered	27058.1	Filtered	Filtered	Filtered	Filtered	Filtered	Filtered	Filtered	Filtered	Filtered	277213	50341.7	64818.5
CED92929.1;SRS015578.101555-T1-C;WP_071119157.1	466548	38447	90214.7	41023.5	127029	52960.1	Filtered	25533.6	Filtered	118127	Filtered	Filtered	314971	Filtered	23257	37274.9	Filtered	Filtered	Filtered	Filtered	93748.3	46426.4	Filtered	94516.7	655756	Filtered	682207	377666
CED94510.1;SRS015578.50416-T1-C	22630.9	Filtered	Filtered	Filtered	Filtered	Filtered	Filtered	Filtered	Filtered	Filtered	Filtered	Filtered	Filtered	Filtered	Filtered	Filtered	Filtered	Filtered	Filtered	Filtered	Filtered	Filtered	Filtered	Filtered	Filtered	Filtered	Filtered	12943.8
CED94638.1;WP_071119574.1	399321	36167	129814	34482.7	68478.9	49214.1	Filtered	16479.2	Filtered	93685	Filtered	Filtered	170272	13349.2	10294.5	Filtered	Filtered	Filtered	Filtered	Filtered	45395.3	31087.1	14676.1	52292	268836	Filtered	472226	152322
CED95065.1;WP_071119052.1	70735.9	Filtered	5373.86	Filtered	7364.63	6696.86	Filtered	Filtered	Filtered	11235.4	Filtered	Filtered	20121	Filtered	Filtered	Filtered	Filtered	Filtered	Filtered	Filtered	Filtered	Filtered	Filtered	Filtered	19183.9	Filtered	33460.7	28013.3
CGG59363.1;WP_001260793.1;WP_001260794.1;WP_002001944.1;WP_011983272.1;WP_047398653.1;WP_049672515.1	547130	83845.9	379358	111119	133431	101504	122052	113951	Filtered	Filtered	163923	226173	102702	161598	116449	Filtered	91039.2	48560	278325	218841	Filtered	87786.9	143001	152405	132983	51608.3	450299	194522
CPR40517.1;CQE11226.1;EIM36094.1;SRS017521.128384-T1-C;WP_000091249.1;WP_000091250.1;WP_000091253.1;WP_000091256.1;WP_000091267.1;WP_000091271.1;WP_002363697.1;WP_002425308.1;WP_003027446.1;WP_005161797.1;WP_006176431.1;WP_006317856.1;WP_008459923.1;WP_010433510.1;WP_013650126.1;WP_014071044.1;WP_024222139.1;WP_024230058.1;WP_024253533.1;WP_024255016.1;WP_050943120.1;WP_052961658.1;WP_080094006.1…	Filtered	Filtered	Filtered	Filtered	Filtered	Filtered	Filtered	Filtered	Filtered	Filtered	Filtered	144447	Filtered	Filtered	Filtered	Filtered	Filtered	Filtered	Filtered	Filtered	Filtered	Filtered	Filtered	Filtered	Filtered	Filtered	Filtered	Filtered
CPR59635.1;EFZ53567.1;EGB66845.1;EHC34069.1;EHC53055.1;EHC60507.1;EHC62826.1;EHC75621.1;EHC82875.1;EHC83322.1;EHC88386.1;EHD00217.1;EIQ18873.1;EIQ51364.1;EIQ72535.1;SRS017521.42969-T1-C;WP_000226794.1;WP_000226802.1;WP_000226809.1;WP_000226814.1;WP_000226818.1;WP_000226822.1;WP_000226827.1;WP_000226828.1;WP_000226844.1;WP_000226845.1;WP_024154716.1;WP_024219466.1;WP_024250278.1;WP_024254256.1;WP_…	Filtered	Filtered	Filtered	Filtered	Filtered	Filtered	Filtered	Filtered	Filtered	Filtered	Filtered	59206.6	Filtered	Filtered	Filtered	Filtered	Filtered	Filtered	Filtered	Filtered	Filtered	Filtered	Filtered	Filtered	Filtered	Filtered	Filtered	Filtered
CPR79184.1;CQB65849.1;SRS012273.273738-T1-C;WP_000529948.1;WP_002919766.1;WP_004846598.1;WP_072103312.1;WP_074500482.1;WP_078398865.1;WP_079791342.1;WP_080223638.1	227423	Filtered	85717.8	Filtered	Filtered	45845.8	207126	643982	380532	83085	48285.4	3.10957e+06	Filtered	37230.1	Filtered	416585	Filtered	35299.7	Filtered	Filtered	157836	Filtered	Filtered	Filtered	33479.2	1.74467e+06	396536	240360
CRL32006.1;CUM97105.1;CUN21420.1;OLA61144.1;SRS014313.73737-T1-C;SRS017521.225292-T1-C;SRS058770.151857-T1-C	Filtered	Filtered	Filtered	Filtered	Filtered	Filtered	Filtered	Filtered	Filtered	Filtered	Filtered	Filtered	Filtered	Filtered	Filtered	Filtered	Filtered	Filtered	Filtered	Filtered	Filtered	138668	Filtered	Filtered	80280.9	Filtered	Filtered	Filtered
CRL32794.1;SRS050422.60005-T1-C;SRS050422.60829-T1-C	Filtered	Filtered	Filtered	Filtered	20237.9	Filtered	Filtered	Filtered	Filtered	Filtered	Filtered	46556.1	Filtered	Filtered	Filtered	Filtered	Filtered	Filtered	101423	Filtered	Filtered	Filtered	Filtered	Filtered	Filtered	Filtered	59657.2	Filtered
CRL41279.1;EQI67608.1;ERI92062.1;SCJ43425.1;SRS015133.78084-T1-C;WP_032506572.1	Filtered	Filtered	Filtered	Filtered	Filtered	Filtered	Filtered	Filtered	Filtered	Filtered	1.07183e+06	67078.3	Filtered	Filtered	Filtered	Filtered	Filtered	Filtered	Filtered	Filtered	Filtered	Filtered	Filtered	Filtered	Filtered	Filtered	Filtered	Filtered
CUM80969.1;SRS018351.160875-T1-C;WP_055172629.1	9586.51	Filtered	Filtered	Filtered	23926.1	Filtered	Filtered	39550.1	1.67881e+06	37082.7	4412.36	Filtered	53534.4	Filtered	Filtered	Filtered	Filtered	Filtered	88371.7	29666.6	Filtered	Filtered	Filtered	Filtered	37314.4	Filtered	Filtered	Filtered
CUM85712.1;SRS011586.223990-T1-C;WP_015528212.1;WP_054751605.1;WP_055145983.1	85243.7	Filtered	Filtered	Filtered	Filtered	Filtered	Filtered	Filtered	75748.5	Filtered	Filtered	Filtered	Filtered	Filtered	Filtered	Filtered	Filtered	Filtered	Filtered	Filtered	Filtered	Filtered	Filtered	Filtered	Filtered	Filtered	Filtered	Filtered
CUM99014.1;SRS022137.29534-T1-C;SRS024265.27953-T1-C;WP_012742725.1;WP_015516483.1;WP_015569357.1;WP_055272383.1	Filtered	Filtered	Filtered	Filtered	Filtered	Filtered	Filtered	Filtered	Filtered	Filtered	85369	Filtered	Filtered	Filtered	Filtered	Filtered	Filtered	Filtered	Filtered	Filtered	Filtered	Filtered	Filtered	Filtered	Filtered	Filtered	Filtered	Filtered
CUN11860.1;SRS019582.85903-T1-C;SRS063040.66806-T1-C	Filtered	Filtered	Filtered	Filtered	Filtered	Filtered	Filtered	Filtered	Filtered	Filtered	Filtered	Filtered	36719.1	Filtered	Filtered	Filtered	62320.8	18024.2	Filtered	Filtered	Filtered	Filtered	Filtered	Filtered	Filtered	Filtered	Filtered	Filtered
CUN14059.1;SRS015217.35045-T1-C;WP_020437019.1;WP_055147106.1;WP_055173486.1	106774	Filtered	Filtered	Filtered	Filtered	Filtered	Filtered	Filtered	156019	Filtered	19556.3	Filtered	13901.3	22444.2	Filtered	Filtered	Filtered	Filtered	Filtered	21596.3	Filtered	Filtered	Filtered	Filtered	Filtered	Filtered	Filtered	Filtered
CUN20411.1;EDP20954.1;WP_044959692.1;WP_055186781.1	2351389	3.89116e+06	Filtered	236287	265772	777738	Filtered	Filtered	3.28034e+06	6.51072e+06	1.26955e+06	30162.9	588704	89196	380204	31203.4	2449858	336574	Filtered	63116.9	924280	215713	274684	462194	2402902	12353815	24762184	1.95226e+06
CUN29953.1;SRS017103.21449-T1-C;SRS017307.175198-T1-C;SRS052697.43586-T1-C;SRS054956.16288-T1-C;WP_012743691.1	Filtered	Filtered	Filtered	Filtered	18848.2	Filtered	Filtered	Filtered	Filtered	Filtered	37340.7	Filtered	Filtered	Filtered	36987.8	Filtered	Filtered	Filtered	Filtered	Filtered	Filtered	Filtered	Filtered	Filtered	Filtered	Filtered	Filtered	Filtered
CUN32302.1;SRS024075.9558-T1-C;WP_081021578.1	152487	19650.3	60329	11449.5	42850.4	10737.1	Filtered	Filtered	Filtered	78491.6	76978.8	73136.5	Filtered	7771.43	Filtered	Filtered	Filtered	Filtered	114752	73494.6	Filtered	22571	23288.7	45272.3	Filtered	Filtered	Filtered	Filtered
CUN32349.1;OLA20437.1;SRS015065.350-T1-C;WP_055060971.1;WP_055274458.1	225402	264058	23198.2	984950	133202	116423	427026	216655	Filtered	265768	241730	240073	91764.8	857522	72414.2	32352	97811.4	227740	5.02068e+06	361755	1066704	166894	465559	106020	123788	1.95486e+06	390061	160137
CUN32420.1;SRS018351.142188-T1-C;WP_055147610.1;WP_055158563.1;WP_055173416.1	Filtered	Filtered	Filtered	Filtered	Filtered	Filtered	Filtered	Filtered	1.8161e+06	Filtered	Filtered	Filtered	48280.4	Filtered	Filtered	Filtered	Filtered	Filtered	Filtered	Filtered	Filtered	Filtered	51808.9	Filtered	Filtered	Filtered	Filtered	Filtered
CUN38001.1;EBA40428.1;KGI73437.1;WP_035138159.1;WP_040358155.1;WP_055309609.1	Filtered	Filtered	36683.3	24628.8	Filtered	Filtered	Filtered	Filtered	Filtered	109414	Filtered	62406.3	20769.2	32760.1	Filtered	Filtered	Filtered	Filtered	Filtered	63766.3	Filtered	Filtered	36518.4	Filtered	Filtered	Filtered	Filtered	Filtered
CUN39047.1;WP_055062917.1;WP_065439073.1	Filtered	Filtered	Filtered	Filtered	Filtered	Filtered	Filtered	Filtered	Filtered	Filtered	Filtered	Filtered	Filtered	Filtered	Filtered	Filtered	Filtered	Filtered	Filtered	Filtered	37725.2	Filtered	Filtered	Filtered	Filtered	Filtered	Filtered	Filtered
CUN57599.1;WP_055199736.1	Filtered	7688.61	77793	36926.1	229363	Filtered	21669.7	308880	Filtered	81560.2	55714.4	Filtered	Filtered	Filtered	42829.9	Filtered	Filtered	Filtered	Filtered	78186.8	Filtered	Filtered	11547.4	19983.6	79741.6	Filtered	77964.7	26714.4
CUN64093.1;SRS018351.161045-T1-C	96265.3	7550.14	59900.5	59198.4	37723.8	35349.4	28327.6	241472	Filtered	5895.84	76512.5	60319	22908.3	Filtered	61372.1	Filtered	Filtered	12967.2	321304	21691.6	Filtered	58294.5	Filtered	50498.6	155562	Filtered	Filtered	Filtered
CUN71323.1;SRS017433.24292-T1-C;WP_005828876.1;WP_022401693.1	82713.6	Filtered	21423	Filtered	Filtered	54873.1	Filtered	Filtered	Filtered	Filtered	25300.6	Filtered	Filtered	Filtered	Filtered	Filtered	Filtered	Filtered	Filtered	Filtered	Filtered	45436.6	Filtered	61056.9	Filtered	Filtered	Filtered	70950
CUN84119.1;CUP81280.1;EES78753.1;OLA00611.1;SRS020233.349398-T1-C;WP_025580049.1;WP_026648421.1;WP_044952697.1;WP_055059516.1;WP_055199978.1	Filtered	Filtered	Filtered	Filtered	23927.9	Filtered	Filtered	102746	Filtered	Filtered	31930.8	58397.6	Filtered	Filtered	Filtered	Filtered	Filtered	Filtered	Filtered	Filtered	Filtered	5406.87	Filtered	Filtered	Filtered	Filtered	Filtered	Filtered
CUN87511.1;WP_055063514.1;WP_065434757.1;WP_065437453.1;WP_065439142.1;WP_065439960.1;WP_065441142.1;WP_065447184.1	Filtered	Filtered	Filtered	Filtered	Filtered	Filtered	Filtered	Filtered	Filtered	Filtered	Filtered	Filtered	Filtered	Filtered	Filtered	Filtered	Filtered	Filtered	Filtered	Filtered	262451	Filtered	Filtered	Filtered	Filtered	Filtered	Filtered	49417.6
CUN95217.1;KDS52282.1;OKZ29296.1;SRS011239.43738-T1-C;SRS011405.22821-T1-C;SRS015217.19570-T1-C;SRS043411.81959-T1-C;WP_005825894.1;WP_005833753.1;WP_016272061.1;WP_057087422.1;WP_057097446.1;WP_057258757.1	14771.8	Filtered	20092.5	Filtered	Filtered	31342.9	Filtered	Filtered	Filtered	Filtered	20135.3	Filtered	Filtered	Filtered	Filtered	Filtered	Filtered	Filtered	Filtered	Filtered	Filtered	30634.1	Filtered	32133	Filtered	Filtered	Filtered	49380.7
CUO00137.1;EEG70180.1;KEF29217.1;WP_047749771.1;WP_055063726.1	Filtered	Filtered	Filtered	Filtered	Filtered	Filtered	Filtered	Filtered	Filtered	Filtered	Filtered	Filtered	Filtered	Filtered	Filtered	Filtered	Filtered	Filtered	Filtered	Filtered	436744	Filtered	Filtered	Filtered	Filtered	Filtered	Filtered	134599
CUO07432.1;EDN81771.1;WP_034984734.1	Filtered	Filtered	Filtered	Filtered	Filtered	Filtered	Filtered	Filtered	Filtered	Filtered	Filtered	42758.5	Filtered	Filtered	Filtered	Filtered	Filtered	Filtered	Filtered	Filtered	995081	Filtered	Filtered	Filtered	Filtered	Filtered	Filtered	251620
CUO08263.1;SCH05105.1;WP_005930154.1;WP_055191523.1	Filtered	Filtered	Filtered	19178.1	Filtered	41605.8	Filtered	Filtered	Filtered	Filtered	Filtered	Filtered	9477.65	Filtered	104354	Filtered	Filtered	Filtered	Filtered	Filtered	Filtered	Filtered	28339.8	Filtered	246593	Filtered	Filtered	Filtered
CUO19417.1;OKZ96223.1;WP_020993155.1	Filtered	Filtered	4472.06	Filtered	Filtered	Filtered	Filtered	Filtered	Filtered	Filtered	Filtered	Filtered	1008.39	Filtered	918.748	Filtered	Filtered	Filtered	32234.4	3275.53	Filtered	Filtered	16893.8	Filtered	4323.14	Filtered	Filtered	Filtered
CUO20079.1;SRS019601.31832-T1-C;WP_005832752.1;WP_057089558.1	Filtered	Filtered	Filtered	Filtered	4967.88	Filtered	Filtered	Filtered	Filtered	Filtered	Filtered	Filtered	Filtered	40279.4	Filtered	Filtered	Filtered	Filtered	Filtered	Filtered	Filtered	10061.3	Filtered	157460	Filtered	Filtered	Filtered	Filtered
CUO20781.1;CUO69602.1;CUQ04790.1;CUQ12544.1;SDZ09027.1;SRS015190.41095-T1-C;SRS043001.26789-T1-C;SRS043411.89530-T1-C;SRS045004.44587-T1-C;SRS051882.54375-T1-C;WP_009037351.1;WP_057087472.1;WP_057253879.1;WP_057256742.1;WP_057258763.1	Filtered	Filtered	36571.5	Filtered	128358	Filtered	Filtered	31238.6	Filtered	Filtered	Filtered	Filtered	Filtered	Filtered	Filtered	Filtered	Filtered	Filtered	Filtered	Filtered	Filtered	31229.9	Filtered	Filtered	Filtered	Filtered	Filtered	Filtered
CUO23223.1;CUP67868.1;CUQ06796.1;SRS018351.152308-T1-C;WP_029677051.1;WP_044955998.1;WP_055053766.1;WP_055059903.1;WP_062807303.1	120055	Filtered	Filtered	27557	65283.7	62331.1	Filtered	71366.1	Filtered	105123	16192.4	23251.8	22626.6	21839.3	Filtered	Filtered	20975.1	Filtered	167561	40473.2	Filtered	Filtered	Filtered	29621.2	88034.9	Filtered	85045	Filtered
CUO36596.1;SRS019582.132129-T1-C;WP_005835751.1;WP_081106186.1	Filtered	6308.82	76129.8	Filtered	Filtered	Filtered	36749.2	Filtered	Filtered	60319.7	Filtered	Filtered	Filtered	Filtered	Filtered	Filtered	Filtered	Filtered	Filtered	Filtered	Filtered	Filtered	Filtered	202544	Filtered	Filtered	Filtered	683142
CUO71132.1;EFV27737.1;WP_005824407.1;WP_005833648.1;WP_009037357.1;WP_022401823.1;WP_057087458.1	19611.7	Filtered	38811.2	Filtered	256602	Filtered	Filtered	33785.7	37888.2	Filtered	18611.6	Filtered	Filtered	Filtered	Filtered	Filtered	Filtered	60157.3	Filtered	Filtered	Filtered	56501.7	Filtered	31216.1	Filtered	Filtered	Filtered	26674.7
CUO73825.1;SRS015217.233705-T1-C;WP_022415102.1;WP_055195663.1	93342.9	Filtered	Filtered	Filtered	Filtered	36489.1	Filtered	26588.2	Filtered	Filtered	Filtered	45675.4	29423.1	58264.8	14080.5	Filtered	Filtered	Filtered	Filtered	Filtered	Filtered	Filtered	91557.1	Filtered	Filtered	Filtered	80577.9	Filtered
CUO76603.1;SRS011302.68672-T1-C;SRS023526.233870-T1-C;WP_019161169.1;WP_020993693.1;WP_055060050.1;WP_055201546.1;WP_062807536.1	Filtered	Filtered	Filtered	Filtered	Filtered	Filtered	Filtered	152536	Filtered	Filtered	Filtered	Filtered	Filtered	Filtered	Filtered	Filtered	Filtered	Filtered	Filtered	Filtered	Filtered	Filtered	Filtered	Filtered	Filtered	Filtered	Filtered	Filtered
CUO78053.1	Filtered	114016	Filtered	Filtered	Filtered	Filtered	Filtered	Filtered	Filtered	291259	Filtered	Filtered	Filtered	Filtered	75008.2	Filtered	Filtered	29416.2	Filtered	96565.3	Filtered	Filtered	Filtered	Filtered	Filtered	Filtered	Filtered	Filtered
CUO83646.1;ERI76685.1;SRS077730.60768-T1-C;WP_009260553.1;WP_035301050.1	21399.8	Filtered	Filtered	Filtered	Filtered	Filtered	Filtered	Filtered	Filtered	Filtered	78340	24419.6	Filtered	Filtered	Filtered	75285.8	Filtered	Filtered	Filtered	Filtered	Filtered	Filtered	Filtered	Filtered	Filtered	Filtered	126088	Filtered
CUO85373.1;SRS049712.119785-T1-C;WP_006426084.1;WP_055281796.1	34010.1	10006.2	Filtered	32838.4	29909.8	14186.9	Filtered	Filtered	24660.2	Filtered	16942.2	Filtered	17656.4	52692.1	9206.36	Filtered	Filtered	Filtered	Filtered	Filtered	Filtered	21579.6	Filtered	12201.1	56474	Filtered	Filtered	Filtered
CUO87404.1;SRS047014.129340-T1-C;WP_014080324.1	Filtered	Filtered	Filtered	Filtered	Filtered	Filtered	Filtered	Filtered	Filtered	Filtered	Filtered	Filtered	Filtered	Filtered	Filtered	Filtered	Filtered	44679.7	Filtered	Filtered	Filtered	Filtered	Filtered	Filtered	Filtered	Filtered	Filtered	Filtered
CUO91619.1;WP_005826837.1;WP_035449416.1	65331.5	Filtered	23888.8	Filtered	Filtered	Filtered	Filtered	187563	56973.5	Filtered	69760.7	46737.9	Filtered	Filtered	Filtered	Filtered	48542.2	Filtered	Filtered	Filtered	Filtered	32634.3	Filtered	Filtered	Filtered	Filtered	Filtered	Filtered
CUO99723.1	Filtered	Filtered	Filtered	Filtered	Filtered	Filtered	Filtered	Filtered	Filtered	Filtered	Filtered	Filtered	Filtered	Filtered	Filtered	Filtered	Filtered	Filtered	Filtered	36293.8	Filtered	Filtered	Filtered	Filtered	Filtered	Filtered	Filtered	Filtered
CUP06388.1;CUQ41709.1;SRS017191.16202-T1-C;WP_005838727.1;WP_007834405.1;WP_007841771.1;WP_007847696.1;WP_007854863.1;WP_008674515.1;WP_057098829.1;WP_057279860.1	60801.2	Filtered	43884.4	Filtered	Filtered	Filtered	Filtered	Filtered	Filtered	Filtered	Filtered	Filtered	Filtered	Filtered	Filtered	28134.1	79464.7	Filtered	Filtered	Filtered	Filtered	Filtered	Filtered	47518.7	Filtered	185322	Filtered	51602
CUP12521.1;WP_040359998.1;WP_055251831.1	Filtered	Filtered	138658	87296.2	18719.5	62858.8	Filtered	Filtered	Filtered	381597	Filtered	173756	51880	100275	66274.8	Filtered	Filtered	Filtered	Filtered	131302	130572	20921	221251	88217.9	71800.7	Filtered	Filtered	Filtered
CUP32119.1;CUP69510.1;EIY80475.1;EIY83313.1;KDS49194.1;SRS011405.46912-T1-C;WP_008664122.1;WP_034535698.1;WP_057252967.1;WP_057259065.1	39272.3	Filtered	10786.8	Filtered	23718.2	Filtered	Filtered	62442.2	Filtered	Filtered	23107.8	Filtered	Filtered	114057	Filtered	Filtered	Filtered	9391.71	Filtered	Filtered	171748	Filtered	Filtered	Filtered	Filtered	Filtered	Filtered	Filtered
CUP46568.1;SRS024132.77328-T1-C	Filtered	138874	Filtered	347672	Filtered	Filtered	Filtered	Filtered	Filtered	Filtered	Filtered	Filtered	Filtered	Filtered	Filtered	Filtered	Filtered	129455	Filtered	Filtered	Filtered	Filtered	Filtered	Filtered	884434	Filtered	Filtered	Filtered
CUP67637.1;SCJ64775.1	66909.1	Filtered	47739.1	28862.5	Filtered	Filtered	8994.7	Filtered	Filtered	23601.4	Filtered	36752.5	Filtered	Filtered	Filtered	Filtered	Filtered	11255.9	Filtered	Filtered	Filtered	40670.9	36685.8	25661.5	Filtered	Filtered	Filtered	37814.8
CUP81934.1;SCH49152.1;SCH64565.1;SCJ47927.1	49717.9	Filtered	Filtered	60971	31550.3	16820	Filtered	Filtered	Filtered	Filtered	Filtered	Filtered	27584.8	Filtered	Filtered	Filtered	Filtered	Filtered	Filtered	Filtered	Filtered	36154.6	22419.4	20285.6	32530	Filtered	Filtered	Filtered
CUP87447.1;SRS024132.66484-T1-C	Filtered	1.82971e+06	Filtered	1.21524e+06	Filtered	99790.1	Filtered	Filtered	Filtered	8076619	Filtered	Filtered	1.0402e+06	50125	472312	115210	189980	573761	77957.5	1.21097e+06	408896	Filtered	780896	Filtered	2361162	Filtered	Filtered	Filtered
CUP93561.1;SRS015782.42292-T1-C	Filtered	76500.6	Filtered	174801	Filtered	Filtered	Filtered	Filtered	Filtered	356700	Filtered	Filtered	277743	13415.4	Filtered	Filtered	71706.8	Filtered	Filtered	28742.5	Filtered	Filtered	Filtered	Filtered	768690	Filtered	Filtered	Filtered
CUQ01113.1;WP_055220813.1	59617.4	Filtered	39013.4	10763	32338.2	15393	Filtered	25141	Filtered	Filtered	6060.99	95544.8	22445.3	17952.3	31724.7	Filtered	16063.6	8298.98	75062.4	14149.8	Filtered	19513.8	13325.5	32807.6	65491	Filtered	94149.6	51334.3
CUQ05763.1;SCH24664.1	Filtered	Filtered	Filtered	Filtered	Filtered	Filtered	Filtered	Filtered	Filtered	Filtered	Filtered	Filtered	Filtered	Filtered	Filtered	Filtered	Filtered	Filtered	Filtered	Filtered	Filtered	Filtered	Filtered	Filtered	10704	Filtered	Filtered	Filtered
CUQ34786.1	59830.8	Filtered	Filtered	Filtered	Filtered	53943.5	Filtered	Filtered	Filtered	38801.9	Filtered	Filtered	32092.6	Filtered	27688.5	Filtered	Filtered	Filtered	Filtered	Filtered	Filtered	38854.2	70865.9	Filtered	Filtered	Filtered	Filtered	Filtered
CUQ35535.1	91540.4	Filtered	Filtered	16586.7	22736	Filtered	Filtered	Filtered	Filtered	Filtered	Filtered	Filtered	Filtered	Filtered	Filtered	Filtered	Filtered	Filtered	Filtered	Filtered	Filtered	Filtered	Filtered	Filtered	Filtered	Filtered	119125	70526
CUQ55539.1;SRS015578.88195-T1-C;WP_015529793.1;WP_055148062.1	720083	286832	Filtered	Filtered	Filtered	284106	Filtered	Filtered	2596892	Filtered	485735	151628	343093	128471	Filtered	Filtered	678019	Filtered	Filtered	242547	Filtered	300060	471408	46134.4	Filtered	39223.2	Filtered	Filtered
CUQ58556.1;SCG97072.1;SCI01738.1;SCJ00421.1	349346	Filtered	18844.6	22416.9	9563.92	6271.92	132277	23506.5	Filtered	60222.1	8381.16	22363.9	12458.9	14861.3	13402.7	Filtered	28155.8	Filtered	Filtered	11205.7	Filtered	84134.8	42812.5	26062.9	Filtered	Filtered	69877.1	62572.2
CUQ58585.1;SRS015578.240351-T1-C	55323.6	Filtered	Filtered	22811.3	Filtered	Filtered	Filtered	Filtered	Filtered	Filtered	Filtered	Filtered	Filtered	Filtered	Filtered	Filtered	Filtered	Filtered	Filtered	Filtered	Filtered	30385.6	32854.6	Filtered	Filtered	Filtered	Filtered	60371.5
CUQ61679.1;SRS019910.180540-T1-C	Filtered	49985.5	Filtered	27211.9	Filtered	Filtered	Filtered	Filtered	Filtered	Filtered	Filtered	Filtered	8861.98	Filtered	Filtered	Filtered	Filtered	5415.09	Filtered	3853.98	Filtered	Filtered	17871.1	Filtered	Filtered	Filtered	Filtered	Filtered
CUQ62347.1	969847	304102	501654	293579	422542	291730	307391	924882	718374	152351	323119	486051	308792	459105	427726	158595	1.15977e+06	340903	636782	479891	80509.9	414807	684088	309447	395880	1.71693e+06	812974	493850
EBA40394.1;SRS020233.302582-T1-C;WP_022094575.1	Filtered	17952	89852.4	102479	21110.2	33049.1	Filtered	Filtered	Filtered	54719.6	Filtered	52539.6	16106.3	22926	54814.5	Filtered	Filtered	18570.9	Filtered	45747.9	Filtered	27064.5	51482.6	56436.6	24678.6	Filtered	Filtered	Filtered
EBA40443.1;SRS020233.215221-T1-C;WP_040358176.1	Filtered	Filtered	17581.8	14892.2	Filtered	Filtered	Filtered	Filtered	Filtered	52863.5	Filtered	42867.9	Filtered	13420.4	12029.1	Filtered	Filtered	Filtered	Filtered	30404.9	27962.7	Filtered	40800.5	11018	Filtered	Filtered	Filtered	Filtered
EDM64199.1;WP_028087889.1	315955	234473	234136	239293	106457	181590	160950	174755	118630	160646	115382	181760	186767	183515	326087	252174	396114	217952	745420	112747	370956	178281	189513	152843	235721	337784	250578	151671
EDM88762.1;WP_044926050.1	199336	213855	159766	184447	300719	326296	403290	576161	81034.8	135650	266168	466747	214611	198903	246113	33093.8	88223.9	109131	1804637	430546	Filtered	218222	199626	340027	500289	Filtered	480822	185079
EDN75926.1;EGN46081.1;SRS057717.16150-T1-C;WP_023923755.1;WP_039960126.1;WP_073962334.1	Filtered	Filtered	Filtered	Filtered	Filtered	Filtered	Filtered	Filtered	Filtered	Filtered	Filtered	Filtered	Filtered	Filtered	Filtered	Filtered	Filtered	Filtered	Filtered	Filtered	Filtered	Filtered	Filtered	Filtered	Filtered	331729	Filtered	Filtered
EDN76070.1;WP_039960171.1;WP_064786898.1	Filtered	Filtered	Filtered	Filtered	42136	Filtered	Filtered	Filtered	Filtered	32919.7	32081.8	10490.8	Filtered	Filtered	Filtered	111833	Filtered	Filtered	99356.2	13462.7	Filtered	11705.8	38663.5	Filtered	Filtered	428862	Filtered	Filtered
EDN76189.1;SRS023176.28978-T1-C;WP_009244413.1	Filtered	Filtered	25663.4	Filtered	40927	Filtered	Filtered	Filtered	Filtered	9413.28	Filtered	23440.4	Filtered	Filtered	Filtered	36706.8	Filtered	Filtered	44592.2	14205.1	Filtered	9451.38	Filtered	Filtered	Filtered	482981	Filtered	Filtered
EDN76360.1;WP_009244813.1;WP_073963071.1	368742	50146.5	130515	67668.6	231479	106563	85362.7	68175	941853	51166.2	131226	234113	127624	113678	74053.1	356645	73038	44926.7	537851	222122	247076	65764.1	66358.1	176543	124979	1.82393e+06	497085	312039
EDN76951.1;SRS012273.56276-T1-C;WP_009244911.1	227845	42789.7	51181.8	39455.1	134622	63564.9	73769.5	174679	221689	52974	78115.1	118783	81956.4	80773.3	77130.9	48173.8	32618.2	Filtered	192881	103454	Filtered	42915.9	57156	90642.4	67172.3	178899	45094.7	Filtered
EDN78639.1;SRS042284.28899-T1-C;WP_009244988.1	279545	Filtered	20497.9	40358.5	316092	37088.3	Filtered	Filtered	Filtered	27867.1	37134.5	Filtered	126561	Filtered	155824	212474	Filtered	34398.5	617589	52828.9	20091	Filtered	68371.6	Filtered	68159.8	331961	136762	Filtered
EDN83662.1;SRS024331.164522-T1-C;WP_003835996.1	Filtered	Filtered	Filtered	13432.9	Filtered	Filtered	Filtered	Filtered	372154	349594	49795.4	39055.1	9226.17	145738	Filtered	101731	Filtered	15039	58064.7	Filtered	13242567	179089	Filtered	Filtered	183638	227160	291143	2.39206e+06
EDN86908.1;SRS017701.36692-T1-C;SRS020869.275495-T1-C;WP_005646712.1;WP_005650729.1	Filtered	19261.7	Filtered	Filtered	Filtered	Filtered	Filtered	Filtered	Filtered	Filtered	7247.36	Filtered	Filtered	23082.6	Filtered	Filtered	Filtered	Filtered	Filtered	Filtered	Filtered	Filtered	30469	Filtered	Filtered	Filtered	Filtered	Filtered
EDP11720.1;SRS019601.55771-T1-C;WP_002606956.1;WP_008691205.1;WP_022421020.1;WP_075877527.1	108091	Filtered	10820.2	Filtered	Filtered	Filtered	Filtered	32943.3	Filtered	Filtered	Filtered	Filtered	Filtered	Filtered	Filtered	150505	49919.3	Filtered	303960	Filtered	Filtered	Filtered	Filtered	Filtered	Filtered	Filtered	Filtered	Filtered
EDP11788.1;SRS015217.233117-T1-C;SRS019601.70-T1-C;WP_002606495.1;WP_008691128.1;WP_009271666.1;WP_022420003.1;WP_065530197.1	171921	Filtered	38900.4	Filtered	Filtered	Filtered	Filtered	182162	Filtered	Filtered	74858.7	Filtered	Filtered	Filtered	Filtered	373290	316737	Filtered	650260	Filtered	Filtered	Filtered	Filtered	Filtered	Filtered	363202	Filtered	183728
EDP12482.1;WP_002568827.1	24436.1	8415.9	4695.2	17053.5	Filtered	47189.5	Filtered	131912	108969	136069	Filtered	Filtered	Filtered	Filtered	Filtered	Filtered	1.56829e+06	Filtered	Filtered	75009.2	89327	51997.4	Filtered	42307.2	Filtered	Filtered	Filtered	Filtered
EDP12486.1;WP_002568823.1;WP_002570898.1	Filtered	Filtered	Filtered	Filtered	Filtered	Filtered	Filtered	Filtered	Filtered	Filtered	Filtered	Filtered	Filtered	Filtered	Filtered	Filtered	5466.03	Filtered	Filtered	Filtered	Filtered	Filtered	Filtered	Filtered	Filtered	Filtered	Filtered	Filtered
EDP12494.1;WP_002568815.1	Filtered	Filtered	Filtered	Filtered	Filtered	Filtered	Filtered	Filtered	Filtered	Filtered	Filtered	Filtered	Filtered	Filtered	Filtered	Filtered	387518	Filtered	Filtered	Filtered	Filtered	Filtered	Filtered	Filtered	Filtered	Filtered	Filtered	Filtered
EDP12863.1	54136.9	Filtered	39141.8	Filtered	180130	15626	84992.5	269070	Filtered	8297.2	Filtered	174199	Filtered	Filtered	Filtered	Filtered	234454	Filtered	143804	Filtered	Filtered	Filtered	Filtered	Filtered	Filtered	60820.7	Filtered	209462
EDP14822.1	Filtered	Filtered	Filtered	Filtered	Filtered	Filtered	Filtered	53016.7	Filtered	Filtered	Filtered	Filtered	Filtered	Filtered	Filtered	Filtered	91385.4	50423.4	Filtered	Filtered	Filtered	Filtered	Filtered	Filtered	Filtered	Filtered	Filtered	Filtered
EDP18696.1;WP_002568545.1;WP_002575909.1;WP_002590782.1	Filtered	Filtered	10387	Filtered	Filtered	Filtered	Filtered	108238	Filtered	Filtered	Filtered	Filtered	Filtered	Filtered	Filtered	Filtered	78159	20530.3	Filtered	Filtered	Filtered	Filtered	Filtered	Filtered	Filtered	94510	Filtered	Filtered
EDP19098.1;WP_002567115.1;WP_002573540.1;WP_002574228.1;WP_002583870.1;WP_022203282.1;WP_024725655.1;WP_027640643.1;WP_065551386.1	Filtered	Filtered	Filtered	Filtered	Filtered	Filtered	Filtered	79188.2	Filtered	Filtered	Filtered	Filtered	Filtered	Filtered	Filtered	Filtered	75535.3	Filtered	Filtered	Filtered	Filtered	Filtered	Filtered	Filtered	Filtered	Filtered	Filtered	Filtered
EDP19277.1;WP_002566971.1;WP_002573606.1;WP_002574133.1	Filtered	Filtered	8603.24	Filtered	Filtered	Filtered	Filtered	169512	8206.78	Filtered	Filtered	Filtered	Filtered	Filtered	Filtered	Filtered	73041	Filtered	Filtered	Filtered	Filtered	Filtered	Filtered	Filtered	Filtered	Filtered	Filtered	Filtered
EDP19690.1;SRS014287.21677-T1-C;SRS014979.55222-T1-C;SRS015217.53300-T1-C;SRS051031.10543-T1-C;WP_044960542.1	Filtered	42706.1	Filtered	34978.2	Filtered	8804.48	Filtered	Filtered	Filtered	Filtered	Filtered	Filtered	50035.6	22322.9	40988.6	Filtered	117403	41013.8	Filtered	Filtered	Filtered	Filtered	Filtered	Filtered	46804.3	Filtered	Filtered	Filtered
EDP19971.1;WP_015538473.1	296899	400725	291498	407670	138322	267418	106766	306948	286842	213779	269825	382113	375106	423553	319010	171081	494140	336763	384027	175197	286993	295199	349238	207304	176480	322222	343333	195859
EDP20127.1;WP_044960643.1	Filtered	8996.09	6510.02	14470.6	6705.01	10501	Filtered	Filtered	22932.4	10436.5	15339	6903.04	12538.5	11799.6	15852.3	Filtered	19530.9	8234.02	Filtered	Filtered	Filtered	6957.4	17713.7	5210.83	16799.1	Filtered	Filtered	Filtered
EDP20719.1;WP_015536725.1	Filtered	70764.2	Filtered	50290.3	Filtered	18554.3	Filtered	Filtered	Filtered	Filtered	Filtered	Filtered	58249.8	Filtered	48445.6	Filtered	150015	32890.4	Filtered	Filtered	Filtered	25957.8	Filtered	Filtered	Filtered	Filtered	Filtered	Filtered
EDP21358.1;SRS011586.40753-T1-C;SRS019030.29375-T1-C;SRS078176.41193-T1-C;WP_015536797.1	Filtered	13306.5	Filtered	30591.5	Filtered	Filtered	Filtered	Filtered	Filtered	Filtered	Filtered	Filtered	22409.6	14569.1	Filtered	Filtered	Filtered	16734.3	Filtered	Filtered	Filtered	Filtered	Filtered	Filtered	Filtered	Filtered	Filtered	Filtered
EDP21606.1;SRS019161.674-T1-C;SRS042628.1318-T1-C;SRS054956.54644-T1-C;WP_044960253.1	Filtered	Filtered	Filtered	Filtered	Filtered	Filtered	Filtered	Filtered	Filtered	Filtered	Filtered	Filtered	Filtered	Filtered	Filtered	Filtered	28665.8	Filtered	Filtered	Filtered	Filtered	Filtered	Filtered	Filtered	Filtered	Filtered	Filtered	Filtered
EDP25474.1;SCJ82205.1;SFE64235.1;SRS014613.2747-T1-C;SRS015065.82790-T1-C;SRS024331.19851-T1-C;SRS051031.896-T1-C;SRS054956.79800-T1-C;WP_003533434.1;WP_005921297.1;WP_005946129.1;WP_009259848.1;WP_015537033.1;WP_015564174.1;WP_054324686.1;WP_055273033.1	Filtered	Filtered	11707.3	Filtered	Filtered	Filtered	Filtered	Filtered	Filtered	Filtered	Filtered	Filtered	Filtered	Filtered	Filtered	Filtered	Filtered	Filtered	Filtered	Filtered	Filtered	16667	Filtered	Filtered	Filtered	Filtered	Filtered	Filtered
EDR47379.1;SRS011134.178961-T1-C	41406.9	Filtered	Filtered	Filtered	Filtered	Filtered	Filtered	Filtered	Filtered	Filtered	26370.2	Filtered	Filtered	Filtered	Filtered	Filtered	Filtered	Filtered	Filtered	Filtered	Filtered	Filtered	Filtered	Filtered	38345.1	Filtered	Filtered	Filtered
EDS21118.1;SRS019910.30694-T1-C;WP_015530291.1	Filtered	Filtered	Filtered	Filtered	11313.5	48005.7	Filtered	30724.6	Filtered	Filtered	Filtered	Filtered	34453.2	17893.2	25963.4	Filtered	Filtered	Filtered	Filtered	Filtered	Filtered	19969.7	16006.8	Filtered	59478.4	Filtered	Filtered	Filtered
EDS22868.1;WP_015530635.1;WP_055161719.1	Filtered	Filtered	41919.4	Filtered	70314	31705.5	Filtered	Filtered	Filtered	Filtered	Filtered	Filtered	81083	Filtered	47525.2	Filtered	Filtered	Filtered	Filtered	Filtered	Filtered	Filtered	52448.5	Filtered	149458	Filtered	211962	Filtered
EDV02509.1;WP_040311949.1	Filtered	Filtered	229480	Filtered	Filtered	Filtered	Filtered	Filtered	Filtered	Filtered	Filtered	Filtered	Filtered	Filtered	Filtered	Filtered	Filtered	Filtered	Filtered	Filtered	Filtered	131189	Filtered	Filtered	Filtered	Filtered	Filtered	Filtered
EDY95517.1;SRS047044.1668-T1-C;WP_040312784.1	Filtered	28728.2	105639	Filtered	54827.8	63089.8	Filtered	Filtered	Filtered	Filtered	46716.8	Filtered	Filtered	Filtered	Filtered	Filtered	49694.9	Filtered	Filtered	Filtered	Filtered	93496.1	Filtered	142810	Filtered	Filtered	Filtered	17863.7
EDY95544.1;WP_040312930.1	58703.4	Filtered	175932	Filtered	Filtered	Filtered	338173	Filtered	Filtered	Filtered	94061.2	Filtered	Filtered	Filtered	Filtered	147921	74420.8	78282.4	Filtered	Filtered	Filtered	240398	87946.9	33115.8	Filtered	Filtered	Filtered	20459.7
EEB21026.1;WP_033500729.1;WP_033512586.1;WP_039196883.1	Filtered	Filtered	Filtered	Filtered	Filtered	Filtered	Filtered	Filtered	Filtered	82919.8	Filtered	11124.8	Filtered	48322.5	Filtered	Filtered	Filtered	Filtered	3829.41	Filtered	3.11175e+06	51328.1	Filtered	Filtered	12471.2	Filtered	Filtered	368914
EEB21177.1;EEG71700.1;WP_033500852.1;WP_033524206.1;WP_034880476.1;WP_039197188.1	Filtered	23636.2	Filtered	Filtered	Filtered	Filtered	Filtered	Filtered	32687.6	23737.7	Filtered	Filtered	Filtered	18489.7	Filtered	Filtered	Filtered	Filtered	Filtered	Filtered	2.46289e+06	27984	Filtered	Filtered	28872.9	Filtered	Filtered	352578
EEB23763.1;EFG17341.1;KDS32262.1;KDS48469.1;SRS015663.33445-T1-C;WP_005848098.1;WP_007843718.1;WP_007845067.1;WP_032933784.1;WP_032938871.1;WP_032953254.1;WP_074783129.1	Filtered	Filtered	Filtered	Filtered	125254	29865.2	Filtered	80441.5	Filtered	Filtered	51549.8	32916.3	Filtered	Filtered	29197.5	Filtered	Filtered	59010.7	359694	Filtered	Filtered	15953.9	Filtered	64340.8	Filtered	Filtered	Filtered	196764
EEB26808.1;EFG17722.1;SRS011405.14525-T1-C;SRS015190.41080-T1-C;SRS016056.3519-T1-C;SRS016753.16813-T1-C;SRS049900.10835-T1-C;SRS055982.7704-T1-C;SRS056519.69345-T1-C;WP_005851085.1;WP_007839807.1;WP_007853573.1;WP_008670231.1;WP_016270810.1;WP_032952768.1	Filtered	Filtered	12991	Filtered	Filtered	Filtered	Filtered	Filtered	Filtered	Filtered	Filtered	Filtered	Filtered	Filtered	Filtered	Filtered	Filtered	13761.2	Filtered	Filtered	Filtered	Filtered	Filtered	Filtered	Filtered	Filtered	Filtered	Filtered
EEB27272.1;SRS057717.22507-T1-C;WP_007847019.1;WP_007855744.1	Filtered	Filtered	167903	Filtered	Filtered	Filtered	Filtered	Filtered	85814.6	Filtered	Filtered	Filtered	Filtered	Filtered	Filtered	Filtered	208660	Filtered	Filtered	Filtered	Filtered	Filtered	Filtered	Filtered	Filtered	Filtered	Filtered	229665
EEB32315.1;OLA83051.1;WP_040370011.1	Filtered	Filtered	Filtered	Filtered	Filtered	Filtered	Filtered	Filtered	Filtered	Filtered	Filtered	74136.7	Filtered	70269.6	Filtered	Filtered	Filtered	Filtered	Filtered	19539.2	Filtered	Filtered	Filtered	Filtered	Filtered	Filtered	Filtered	Filtered
EEB32873.1;WP_040369768.1	Filtered	Filtered	42157.4	Filtered	Filtered	Filtered	Filtered	328571	Filtered	Filtered	Filtered	142897	Filtered	371686	Filtered	Filtered	Filtered	109025	Filtered	124565	Filtered	92015.4	Filtered	48912.5	Filtered	Filtered	Filtered	Filtered
EEB33414.1;SRS015065.217696-T1-C;SRS019685.94067-T1-C;SRS020328.208169-T1-C;SRS043411.41522-T1-C;WP_005030564.1;WP_040369636.1	Filtered	20861.5	13446.3	10976.4	19408.2	Filtered	Filtered	25499	Filtered	Filtered	27386.2	21087.4	22907.2	24439.3	Filtered	Filtered	Filtered	26632.4	Filtered	12978.3	Filtered	17800.2	17466.1	29490.9	Filtered	Filtered	18088.5	12592.5
EEB33563.1;WP_050760281.1	Filtered	Filtered	Filtered	Filtered	Filtered	Filtered	Filtered	Filtered	Filtered	Filtered	Filtered	112805	Filtered	100565	Filtered	Filtered	Filtered	Filtered	Filtered	72110.8	Filtered	Filtered	Filtered	Filtered	Filtered	Filtered	Filtered	Filtered
EEB34105.1	Filtered	Filtered	Filtered	Filtered	Filtered	Filtered	Filtered	Filtered	Filtered	Filtered	Filtered	Filtered	Filtered	19885.1	Filtered	Filtered	Filtered	Filtered	Filtered	Filtered	Filtered	Filtered	Filtered	Filtered	Filtered	Filtered	Filtered	Filtered
EEC56731.1	249651	537882	160966	61930.6	122207	182393	127488	309587	996276	827479	235824	143918	164483	331787	72584.1	Filtered	133772	99917.6	228722	529088	685300	141241	109476	77853.3	211455	165690	383181	78869.3
EEC90024.1	Filtered	Filtered	Filtered	44543.7	Filtered	Filtered	112386	Filtered	Filtered	Filtered	Filtered	68915.6	46866.9	13821	Filtered	Filtered	Filtered	Filtered	Filtered	108650	Filtered	Filtered	Filtered	Filtered	Filtered	Filtered	Filtered	Filtered
EEC90388.1;SRS015663.106927-T1-C;WP_040466218.1	Filtered	Filtered	Filtered	Filtered	Filtered	Filtered	Filtered	Filtered	Filtered	Filtered	Filtered	10764.3	21306.9	Filtered	Filtered	Filtered	Filtered	Filtered	Filtered	Filtered	Filtered	Filtered	Filtered	Filtered	Filtered	Filtered	Filtered	Filtered
EEC90898.1;SRS024435.81436-T1-C;WP_040466096.1	Filtered	Filtered	Filtered	46754.9	Filtered	Filtered	34795.6	Filtered	Filtered	Filtered	Filtered	109750	151877	137998	Filtered	Filtered	9445.06	Filtered	Filtered	100058	Filtered	Filtered	Filtered	54924	Filtered	Filtered	Filtered	Filtered
EEC97732.1;SRS019910.34288-T1-C;WP_008155787.1;WP_039848009.1	Filtered	Filtered	33946.9	Filtered	Filtered	Filtered	Filtered	Filtered	Filtered	Filtered	31393.2	17072.1	Filtered	Filtered	Filtered	Filtered	Filtered	Filtered	Filtered	Filtered	Filtered	Filtered	Filtered	Filtered	Filtered	557370	51461.9	Filtered
EEF75414.1	Filtered	Filtered	Filtered	Filtered	Filtered	Filtered	Filtered	Filtered	Filtered	Filtered	Filtered	Filtered	Filtered	Filtered	Filtered	Filtered	Filtered	Filtered	Filtered	Filtered	Filtered	Filtered	210495	Filtered	Filtered	Filtered	Filtered	Filtered
EEG36706.1;SRS017521.282930-T1-C;WP_022169448.1	Filtered	90836.2	60008.5	40113.8	74169.5	116750	Filtered	Filtered	Filtered	Filtered	90031.7	84759.4	89643.3	153600	100045	Filtered	47349.7	39535.8	78639.3	87787.4	Filtered	175224	108446	47694.5	209147	Filtered	394689	309793
EEG50807.1	370815	92969	102506	35843	98528.9	58146.8	195012	278108	140743	Filtered	286759	134456	87332.1	160959	147273	Filtered	39697	106016	744585	198540	293404	67986.1	90807.1	236725	179719	96414.9	Filtered	74231.8
EEG56898.1;SRS012902.35411-T1-C;WP_007869341.1;WP_008726427.1;WP_024737988.1;WP_040411121.1;WP_066550106.1	158780	79683.9	61084.6	55762.4	32791.9	Filtered	196085	72704	33834.3	Filtered	187759	61855.8	35114.9	69971.9	37654.9	Filtered	82398.5	77996.3	1.62747e+06	69959	Filtered	32505.5	30011.9	Filtered	160399	Filtered	Filtered	Filtered
EEG70028.1;WP_022244644.1;WP_033524411.1;WP_055063742.1;WP_065439256.1;WP_065439594.1	Filtered	Filtered	Filtered	Filtered	Filtered	Filtered	Filtered	Filtered	Filtered	Filtered	Filtered	Filtered	Filtered	Filtered	Filtered	Filtered	Filtered	Filtered	Filtered	Filtered	170618	Filtered	Filtered	Filtered	Filtered	Filtered	Filtered	Filtered
EEG70144.1	297692	95165.6	105221	90973.1	295901	119963	75195.4	167180	338894	98130.4	126872	275099	232882	87446.9	293402	140462	364623	159635	396613	271753	2.63701e+06	132482	182371	392066	136919	681109	288143	1.0422e+06
EEG70162.1	Filtered	Filtered	Filtered	Filtered	Filtered	Filtered	Filtered	Filtered	46429.6	20367.2	1450.27	Filtered	Filtered	17178.2	49412.3	6708.25	Filtered	2409.4	Filtered	Filtered	511995	9771.59	Filtered	Filtered	15579.7	Filtered	13207.8	136477
EEG70218.1;WP_022245560.1;WP_065447010.1	Filtered	Filtered	Filtered	Filtered	Filtered	Filtered	Filtered	Filtered	Filtered	Filtered	Filtered	Filtered	Filtered	Filtered	Filtered	Filtered	Filtered	Filtered	Filtered	Filtered	133610	Filtered	Filtered	Filtered	Filtered	Filtered	Filtered	Filtered
EEG70257.1;WP_022244988.1;WP_065434983.1	Filtered	Filtered	Filtered	Filtered	Filtered	Filtered	Filtered	Filtered	123009	41637.7	Filtered	5234.74	Filtered	30300.4	Filtered	44663.8	Filtered	Filtered	Filtered	Filtered	2356557	19412.3	Filtered	Filtered	51027.9	Filtered	Filtered	387819
EEG70298.1;WP_033524159.1;WP_065439651.1;WP_065440720.1;WP_065446546.1;WP_072043188.1;WP_080789310.1	Filtered	Filtered	Filtered	Filtered	Filtered	Filtered	Filtered	Filtered	Filtered	Filtered	Filtered	Filtered	Filtered	Filtered	Filtered	Filtered	Filtered	Filtered	Filtered	Filtered	193264	Filtered	Filtered	Filtered	Filtered	Filtered	Filtered	Filtered
EEG70971.1;WP_065439823.1	Filtered	Filtered	Filtered	Filtered	Filtered	Filtered	Filtered	Filtered	144214	62432.2	Filtered	Filtered	Filtered	55544.2	Filtered	98673.8	Filtered	Filtered	Filtered	8315.09	2268455	51092.3	Filtered	Filtered	144340	Filtered	103717	511230
EEG71040.1;WP_022245451.1	Filtered	Filtered	Filtered	Filtered	17104.3	Filtered	Filtered	Filtered	Filtered	Filtered	Filtered	Filtered	Filtered	20105.4	6968.25	Filtered	Filtered	Filtered	Filtered	Filtered	4047709	25690.9	Filtered	Filtered	Filtered	Filtered	Filtered	342612
EEG71084.1;WP_022244699.1;WP_033524076.1;WP_034878100.1;WP_034885721.1;WP_055063526.1;WP_065435190.1;WP_065439277.1;WP_065441161.1;WP_080789454.1	Filtered	Filtered	Filtered	Filtered	Filtered	Filtered	Filtered	Filtered	Filtered	12500.8	Filtered	11939.2	Filtered	4412.75	Filtered	Filtered	Filtered	Filtered	59649.6	Filtered	1.26349e+06	20024.3	4343.12	Filtered	8615.76	Filtered	Filtered	257261
EEG71454.1;WP_003836482.1;WP_022244924.1;WP_033501322.1;WP_039197548.1;WP_080788340.1	Filtered	Filtered	Filtered	Filtered	Filtered	Filtered	Filtered	Filtered	3882.34	Filtered	Filtered	Filtered	Filtered	2473.92	Filtered	Filtered	Filtered	Filtered	Filtered	Filtered	218813	Filtered	Filtered	Filtered	Filtered	Filtered	Filtered	111418
EEG71555.1;KXS25344.1;WP_033524227.1;WP_034880750.1;WP_065438032.1;WP_080789743.1	Filtered	Filtered	Filtered	28388.9	Filtered	Filtered	Filtered	Filtered	Filtered	Filtered	Filtered	Filtered	Filtered	Filtered	Filtered	Filtered	Filtered	Filtered	Filtered	Filtered	739329	Filtered	Filtered	Filtered	Filtered	Filtered	Filtered	36769.5
EEG71640.1;WP_022245249.1	Filtered	Filtered	Filtered	58873.4	Filtered	Filtered	Filtered	Filtered	348930	280001	46972.9	73642.8	Filtered	88254	Filtered	109534	Filtered	22373.5	Filtered	Filtered	7300756	84116.8	Filtered	Filtered	199796	Filtered	138312	1.50014e+06
EEG71949.1;WP_033524187.1;WP_051922682.1;WP_065435424.1;WP_065441542.1	Filtered	Filtered	Filtered	Filtered	Filtered	Filtered	Filtered	Filtered	Filtered	Filtered	Filtered	13744.7	Filtered	Filtered	Filtered	Filtered	Filtered	Filtered	Filtered	Filtered	Filtered	44329.7	Filtered	Filtered	Filtered	Filtered	Filtered	Filtered
EEG89612.1;SRS012273.89657-T1-C	Filtered	17268.2	Filtered	Filtered	Filtered	Filtered	Filtered	Filtered	Filtered	Filtered	Filtered	Filtered	Filtered	31799.4	Filtered	Filtered	Filtered	Filtered	Filtered	Filtered	Filtered	34113.5	82563.8	Filtered	Filtered	Filtered	Filtered	6589.76
EEG90324.1	Filtered	31195.8	172851	89930.4	166248	31429.1	Filtered	Filtered	Filtered	Filtered	315540	266669	104787	58195.3	44671.1	445974	71334.6	Filtered	1.20681e+06	250127	146903	39370.3	198078	151657	68413.5	1.39062e+06	Filtered	Filtered
EEG93855.1;SRS015578.2014-T1-C;WP_021922885.1;WP_055169565.1	Filtered	Filtered	12844.3	Filtered	Filtered	Filtered	Filtered	Filtered	Filtered	Filtered	Filtered	Filtered	Filtered	Filtered	Filtered	Filtered	Filtered	Filtered	Filtered	Filtered	Filtered	Filtered	Filtered	Filtered	Filtered	Filtered	Filtered	Filtered
EEG93993.1;SRS051031.118524-T1-C;WP_021922285.1;WP_044927564.1;WP_055302352.1	132700	13924	51586.1	40044.9	41447.4	128474	Filtered	134427	13651.8	19614.1	Filtered	71582.3	63945.4	157701	106000	Filtered	46913.6	61549.4	104259	80102.9	Filtered	98645.5	80330	19100.3	69812.9	Filtered	70969.8	Filtered
EEG94152.1;SRS015578.31401-T1-C	582268	12735.9	103554	56087.8	90709.5	80690.9	Filtered	Filtered	Filtered	140356	95126.6	34695.1	Filtered	54537.7	69390.1	Filtered	Filtered	Filtered	183964	358070	26757.5	52101.9	88574.3	54447.2	225172	Filtered	98470.2	Filtered
EEG94430.1	Filtered	Filtered	19805	Filtered	59664.3	Filtered	Filtered	Filtered	Filtered	Filtered	Filtered	Filtered	Filtered	Filtered	Filtered	160595	Filtered	Filtered	167475	Filtered	Filtered	Filtered	Filtered	Filtered	Filtered	188363	Filtered	Filtered
EEG94647.1;SRS022137.151331-T1-C;SRS064276.78201-T1-C;WP_044927386.1;WP_055039608.1	Filtered	Filtered	Filtered	Filtered	Filtered	39108.9	Filtered	Filtered	Filtered	Filtered	Filtered	Filtered	Filtered	Filtered	Filtered	Filtered	Filtered	Filtered	Filtered	4733.01	Filtered	Filtered	Filtered	Filtered	Filtered	Filtered	Filtered	Filtered
EEG95390.1;WP_021922197.1;WP_044927114.1	65657.6	Filtered	Filtered	Filtered	17666.6	Filtered	Filtered	Filtered	Filtered	Filtered	Filtered	Filtered	Filtered	Filtered	Filtered	Filtered	Filtered	Filtered	Filtered	51198.1	Filtered	Filtered	Filtered	Filtered	Filtered	Filtered	Filtered	Filtered
EEG95626.1;WP_044926961.1	121938	Filtered	37602.7	15082.5	411745	16741.8	124305	Filtered	Filtered	90354.1	131725	Filtered	141777	Filtered	119711	Filtered	Filtered	Filtered	159181	81874.6	Filtered	Filtered	19022.9	68970.1	17528.5	Filtered	Filtered	Filtered
EEI12493.1;EFU12180.1;WP_002356130.1;WP_002359259.1;WP_002405747.1;WP_010716719.1;WP_010783111.1;WP_010823363.1;WP_078131099.1	Filtered	Filtered	Filtered	Filtered	Filtered	Filtered	Filtered	Filtered	Filtered	Filtered	Filtered	Filtered	Filtered	Filtered	Filtered	1323427	Filtered	Filtered	Filtered	Filtered	Filtered	Filtered	Filtered	Filtered	Filtered	Filtered	Filtered	Filtered
EEI56054.1;EFM76154.1;EGG58911.1;WP_002356132.1;WP_002389539.1;WP_002392235.1;WP_010710969.1;WP_010816246.1;WP_010816957.1;WP_010818652.1;WP_010820595.1;WP_033592324.1;WP_048941937.1;WP_078131098.1	Filtered	Filtered	Filtered	Filtered	Filtered	Filtered	Filtered	Filtered	Filtered	Filtered	Filtered	Filtered	Filtered	Filtered	Filtered	296042	Filtered	Filtered	Filtered	Filtered	Filtered	Filtered	Filtered	Filtered	Filtered	Filtered	Filtered	Filtered
EEO46879.2;EET14019.2;SRS011529.1832-T1-C;SRS011529.212581-T1-C;SRS011529.70989-T1-C;SRS011586.2865-T1-C;SRS011586.64717-T1-C;SRS015133.44731-T1-C;SRS015663.21736-T1-C;SRS015663.5788-T1-C;SRS015663.6099-T1-C;SRS015663.6401-T1-C;SRS015960.25673-T1-C;SRS016018.38106-T1-C;SRS016018.50766-T1-C;SRS016018.6224-T1-C;SRS016753.15307-T1-C;SRS017307.23801-T1-C;SRS017433.3737-T1-C;SRS023176.821-T1-C;SRS0235…	Filtered	72491	23972.4	23376	Filtered	12053.7	Filtered	Filtered	Filtered	Filtered	Filtered	Filtered	17313.8	Filtered	Filtered	Filtered	35885.9	57471.9	Filtered	Filtered	50011.9	19420.5	Filtered	25337.9	Filtered	Filtered	Filtered	Filtered
EEP20617.1;KFI41396.1;KFI69103.1;WP_003829868.1;WP_023658581.1;WP_033508830.1;WP_033522661.1;WP_034534726.1;WP_072724827.1;WP_077387155.1;WP_080826030.1	Filtered	Filtered	Filtered	Filtered	Filtered	Filtered	Filtered	Filtered	442099	328018	89912.3	Filtered	Filtered	162484	Filtered	Filtered	Filtered	Filtered	Filtered	Filtered	769843	Filtered	Filtered	Filtered	473010	Filtered	326568	2263864
EEP44179.1;SRS015782.288553-T1-C;SRS045713.148295-T1-C;WP_039910625.1	Filtered	Filtered	Filtered	Filtered	Filtered	Filtered	Filtered	Filtered	Filtered	Filtered	Filtered	18253.5	Filtered	Filtered	Filtered	Filtered	Filtered	Filtered	Filtered	50749.4	Filtered	Filtered	48332.7	Filtered	Filtered	Filtered	Filtered	Filtered
EEQ54405.1;SRS016495.118425-T1-C;WP_003828192.1;WP_003838747.1;WP_007054771.1;WP_034874315.1;WP_043165820.1;WP_049137678.1;WP_065435965.1;WP_071478789.1;WP_080825757.1	Filtered	Filtered	Filtered	Filtered	Filtered	Filtered	Filtered	Filtered	22444.9	Filtered	Filtered	Filtered	Filtered	Filtered	Filtered	Filtered	Filtered	Filtered	Filtered	Filtered	88335.1	Filtered	Filtered	Filtered	Filtered	Filtered	Filtered	68100.7
EEQ55102.1;EIJ24493.1;SRS022071.156230-T1-C;WP_007055082.1;WP_081109210.1;WP_081291390.1;WP_081291768.1;WP_081292067.1;WP_081294470.1;WP_081297274.1;WP_081356790.1	Filtered	Filtered	Filtered	Filtered	Filtered	Filtered	Filtered	Filtered	323356	Filtered	Filtered	Filtered	Filtered	Filtered	Filtered	Filtered	Filtered	Filtered	Filtered	Filtered	104220	Filtered	Filtered	Filtered	23473.8	Filtered	Filtered	137426
EES87777.2;EIY51065.1;EXY28625.1;EXY71231.1;EXY86966.1;EXZ11150.1;EYA01518.1;EYE65687.1;OCJ77247.1;OCR36980.1;WP_005793203.1;WP_011202214.1;WP_032569115.1;WP_032572605.1;WP_032577207.1;WP_032588271.1;WP_032592512.1;WP_044135907.1;WP_049100575.1;WP_049129888.1;WP_052574869.1;WP_080596592.1;WP_080975799.1;WP_081039928.1;WP_081308168.1	Filtered	Filtered	Filtered	Filtered	48250.3	Filtered	Filtered	Filtered	Filtered	63013.2	Filtered	Filtered	Filtered	Filtered	Filtered	Filtered	26840.6	Filtered	446064	Filtered	Filtered	Filtered	Filtered	Filtered	Filtered	233380	Filtered	Filtered
EEU95594.1;SRS053335.108867-T1-C;WP_035394752.1	Filtered	153696	94174.1	157029	18835.5	256200	Filtered	Filtered	46340.5	Filtered	172176	75003.5	248260	185988	361196	Filtered	85826.2	37444.5	Filtered	18695.3	Filtered	84390.9	411235	54185.8	133154	Filtered	Filtered	17915.8
EEU95715.1;SRS011239.69014-T1-C;WP_035394642.1	Filtered	Filtered	Filtered	Filtered	Filtered	4480.24	Filtered	Filtered	Filtered	Filtered	Filtered	Filtered	Filtered	56041.4	Filtered	Filtered	Filtered	Filtered	Filtered	Filtered	Filtered	Filtered	14074.2	Filtered	Filtered	Filtered	Filtered	Filtered
EEU95985.1	Filtered	Filtered	Filtered	Filtered	25505.7	Filtered	Filtered	Filtered	687649	Filtered	Filtered	Filtered	Filtered	35193.9	58543.5	Filtered	37160.2	Filtered	Filtered	Filtered	Filtered	Filtered	Filtered	Filtered	Filtered	Filtered	Filtered	Filtered
EEU97318.1;SCH45024.1;SRS050422.94429-T1-C;SRS053335.56044-T1-C;WP_035393677.1	Filtered	Filtered	Filtered	Filtered	Filtered	Filtered	Filtered	Filtered	241927	Filtered	Filtered	Filtered	Filtered	Filtered	Filtered	Filtered	Filtered	Filtered	Filtered	Filtered	Filtered	Filtered	Filtered	Filtered	Filtered	Filtered	Filtered	Filtered
EEU98106.1;SCH56469.1;SRS015264.14950-T1-C;WP_035393178.1	Filtered	Filtered	Filtered	Filtered	Filtered	Filtered	Filtered	Filtered	32935.8	Filtered	Filtered	Filtered	Filtered	Filtered	21510.4	Filtered	Filtered	Filtered	Filtered	Filtered	Filtered	Filtered	Filtered	Filtered	Filtered	Filtered	Filtered	Filtered
EEU98235.1;SRS048164.74091-T1-C;WP_035393208.1	Filtered	Filtered	Filtered	13284.4	Filtered	Filtered	Filtered	Filtered	74834.1	Filtered	3518.97	Filtered	9703.39	15247	26902.5	Filtered	Filtered	Filtered	Filtered	Filtered	Filtered	Filtered	40574.1	Filtered	18474	Filtered	Filtered	Filtered
EEU98286.1;SCH52074.1;SRS014459.24205-T1-C;WP_035393228.1	Filtered	7913.75	Filtered	21966.8	Filtered	59851.7	Filtered	Filtered	52048.7	Filtered	9408.11	Filtered	38531.7	22483.8	Filtered	Filtered	18701.5	Filtered	Filtered	Filtered	176469	Filtered	55203.3	Filtered	Filtered	Filtered	Filtered	Filtered
EEU98294.1;SRS055982.34358-T1-C;WP_035393233.1	Filtered	Filtered	8827.55	Filtered	Filtered	Filtered	Filtered	Filtered	Filtered	Filtered	Filtered	Filtered	21991.3	Filtered	41483.1	Filtered	68176.9	Filtered	Filtered	Filtered	Filtered	26429.2	Filtered	Filtered	Filtered	Filtered	Filtered	Filtered
EEV00157.1;SRS014923.106149-T1-C;WP_022113033.1	302530	Filtered	120634	42187	203941	50599.5	Filtered	Filtered	Filtered	287113	Filtered	80083	86931.3	33722	111336	Filtered	Filtered	Filtered	56806.5	151285	Filtered	84583.6	70803.9	Filtered	Filtered	Filtered	86142.6	Filtered
EEW38722.1;SRS050422.141007-T1-C;WP_002919516.1;WP_020804220.1;WP_023279308.1;WP_032440389.1;WP_060598389.1;WP_061153137.1;WP_065898409.1	Filtered	Filtered	Filtered	Filtered	Filtered	Filtered	Filtered	112130	Filtered	Filtered	Filtered	Filtered	Filtered	Filtered	Filtered	Filtered	Filtered	Filtered	Filtered	Filtered	Filtered	Filtered	Filtered	Filtered	Filtered	Filtered	Filtered	Filtered
EEX22057.1	192474	Filtered	24523.3	Filtered	162087	Filtered	Filtered	Filtered	259976	Filtered	19890.1	Filtered	Filtered	Filtered	Filtered	Filtered	Filtered	Filtered	286112	35494.1	Filtered	Filtered	Filtered	Filtered	Filtered	Filtered	Filtered	Filtered
EEX22906.1;EGG82056.1	Filtered	Filtered	62308.6	61533.3	71868.2	43018.2	Filtered	Filtered	Filtered	Filtered	369704	Filtered	Filtered	Filtered	152913	Filtered	195262	Filtered	178547	Filtered	Filtered	97965.5	77204.7	447483	1.15214e+06	Filtered	129897	Filtered
EEZ20029.1;EFG18745.1;SRS024132.29987-T1-C;SRS050925.52133-T1-C;WP_005850882.1;WP_007833072.1;WP_008667433.1	42427.5	Filtered	73993.8	Filtered	Filtered	Filtered	Filtered	202177	30354.1	Filtered	27393.2	40915.9	Filtered	Filtered	Filtered	6359.85	49270.2	Filtered	Filtered	Filtered	Filtered	43592.6	Filtered	6177.67	Filtered	Filtered	Filtered	12995.5
EFA20510.1;KXT36046.1;SRS014235.31019-T1-C;SRS015782.2440-T1-C;SRS021484.15875-T1-C;WP_004291382.1;WP_005834498.1;WP_009122191.1;WP_016272423.1;WP_022402164.1	Filtered	Filtered	Filtered	Filtered	49450.7	91077.3	Filtered	Filtered	Filtered	Filtered	20144.6	Filtered	Filtered	Filtered	Filtered	Filtered	Filtered	12623	Filtered	Filtered	Filtered	52741.4	Filtered	61374.4	Filtered	Filtered	Filtered	66693.6
EFB33952.1;WP_040553786.1	Filtered	216905	Filtered	129532	Filtered	32320.2	Filtered	Filtered	Filtered	177409	Filtered	Filtered	121862	Filtered	2657.77	Filtered	Filtered	122296	Filtered	Filtered	Filtered	Filtered	Filtered	Filtered	Filtered	Filtered	Filtered	Filtered
EFB34583.1;SRS024132.37371-T1-C	Filtered	101836	45785.9	35980	Filtered	45088.3	Filtered	Filtered	38951.9	131886	Filtered	Filtered	72089.6	Filtered	4496.19	Filtered	Filtered	69450.8	Filtered	Filtered	Filtered	Filtered	Filtered	Filtered	Filtered	Filtered	Filtered	Filtered
EFB34922.1	Filtered	Filtered	Filtered	37925.8	Filtered	Filtered	Filtered	Filtered	Filtered	Filtered	Filtered	Filtered	37722	Filtered	Filtered	Filtered	Filtered	Filtered	Filtered	Filtered	Filtered	Filtered	Filtered	Filtered	Filtered	Filtered	Filtered	Filtered
EFB34937.1;SRS019582.5412-T1-C;SRS045713.8810-T1-C;SRS053398.51295-T1-C;WP_040553406.1	Filtered	129252	Filtered	108968	Filtered	Filtered	Filtered	Filtered	Filtered	236107	Filtered	Filtered	103251	Filtered	38011	Filtered	Filtered	89651	Filtered	61712.5	112050	Filtered	55560.9	Filtered	Filtered	Filtered	Filtered	Filtered
EFB35432.1;WP_040553143.1	Filtered	96589.7	Filtered	24635.7	Filtered	Filtered	Filtered	Filtered	Filtered	Filtered	Filtered	Filtered	82050.1	Filtered	59096.9	Filtered	Filtered	Filtered	Filtered	98905.8	127796	Filtered	71457.8	Filtered	Filtered	Filtered	Filtered	Filtered
EFB35662.1;WP_040553183.1	Filtered	360339	Filtered	321338	Filtered	95150.9	Filtered	Filtered	Filtered	442544	Filtered	48732.1	156878	32655.9	116700	Filtered	88548.7	252406	Filtered	123405	136144	Filtered	184925	Filtered	103286	Filtered	Filtered	Filtered
EFB36157.1;SRS024132.103671-T1-C;WP_040552888.1	Filtered	Filtered	13877.2	Filtered	Filtered	Filtered	Filtered	Filtered	Filtered	Filtered	Filtered	Filtered	Filtered	Filtered	Filtered	Filtered	Filtered	951328	Filtered	648282	444861	Filtered	359501	Filtered	Filtered	Filtered	Filtered	Filtered
EFB36358.1;WP_040552623.1	Filtered	1.61791e+06	Filtered	976943	Filtered	486046	Filtered	Filtered	Filtered	3.19802e+06	Filtered	106961	304489	38110.7	630260	Filtered	125861	783222	Filtered	135827	369165	Filtered	677912	Filtered	817233	Filtered	Filtered	Filtered
EFB36478.1;WP_040552560.1	Filtered	388825	Filtered	180337	Filtered	45520	Filtered	Filtered	Filtered	233453	Filtered	Filtered	55079.6	Filtered	64884.7	Filtered	54652.9	144817	Filtered	Filtered	81706.6	Filtered	94710.9	Filtered	103173	Filtered	Filtered	Filtered
EFB36490.1;SRS024132.331940-T1-C;WP_022121227.1	Filtered	1.1122e+06	Filtered	455776	Filtered	284092	Filtered	Filtered	Filtered	932135	Filtered	Filtered	318287	60421.8	267281	Filtered	63458.7	591371	Filtered	359764	266247	Filtered	403771	Filtered	527881	Filtered	Filtered	Filtered
EFC96051.1;WP_039892960.1	Filtered	Filtered	Filtered	Filtered	Filtered	Filtered	Filtered	Filtered	Filtered	Filtered	Filtered	Filtered	Filtered	Filtered	Filtered	Filtered	117863	Filtered	Filtered	Filtered	Filtered	Filtered	Filtered	Filtered	Filtered	Filtered	Filtered	Filtered
EFE89295.1;WP_065452638.1	Filtered	Filtered	Filtered	18617.2	Filtered	Filtered	Filtered	Filtered	182642	224605	21559.5	30733	Filtered	95923.5	Filtered	124495	Filtered	15078.1	45474.1	Filtered	6.38022e+06	62565.5	9385.08	Filtered	176853	Filtered	125398	2.06843e+06
EFE90228.1	Filtered	Filtered	Filtered	Filtered	Filtered	Filtered	Filtered	Filtered	201030	Filtered	Filtered	Filtered	Filtered	Filtered	Filtered	Filtered	Filtered	Filtered	Filtered	Filtered	Filtered	Filtered	Filtered	Filtered	Filtered	Filtered	Filtered	283974
EFG16532.1;SRS014683.38815-T1-C;WP_005853533.1;WP_011964649.1	Filtered	Filtered	Filtered	Filtered	310464	Filtered	Filtered	Filtered	Filtered	Filtered	113605	37843	Filtered	Filtered	Filtered	Filtered	117150	95328.5	Filtered	28826.5	Filtered	Filtered	Filtered	55745.6	Filtered	119047	Filtered	Filtered
EFI07604.1;WP_005866671.1;WP_009276434.1;WP_011966933.1;WP_034527654.1;WP_036630925.1;WP_057316877.1	243225	97684.8	108610	80181.1	622090	Filtered	Filtered	661774	1.05003e+06	Filtered	626144	802469	678110	273468	Filtered	128049	Filtered	93704.4	6.79137e+06	Filtered	208488	206764	363267	Filtered	75833.3	Filtered	Filtered	361274
EFI08725.1;WP_005864405.1;WP_008773514.1;WP_009018117.1;WP_011966675.1;WP_034527201.1;WP_057326668.1;WP_057329062.1	Filtered	Filtered	Filtered	Filtered	Filtered	Filtered	Filtered	Filtered	97418.2	Filtered	2398.19	Filtered	Filtered	Filtered	Filtered	Filtered	Filtered	Filtered	Filtered	Filtered	Filtered	Filtered	Filtered	Filtered	Filtered	Filtered	Filtered	Filtered
EFK50873.1;ESA75002.1;WP_001297453.1;WP_001307415.1;WP_053878759.1;WP_053897062.1;WP_053903496.1;WP_062864062.1	47700.5	8295.28	19738.4	22139.4	16773.7	12127	25108.7	93843.5	191232	28013.4	14169.2	1.1999e+06	9492.99	Filtered	Filtered	153496	Filtered	24144.4	Filtered	Filtered	92200.3	Filtered	Filtered	Filtered	Filtered	958868	264180	184219
EFK64898.1;SRS045004.191523-T1-C;WP_005863703.1	Filtered	Filtered	Filtered	Filtered	14373.5	Filtered	Filtered	Filtered	973387	9073.11	25747.2	Filtered	Filtered	Filtered	Filtered	Filtered	Filtered	Filtered	742058	Filtered	Filtered	Filtered	Filtered	Filtered	Filtered	Filtered	Filtered	Filtered
EFM28075.1;KXI13666.1;WP_013851603.1;WP_041972900.1	Filtered	Filtered	Filtered	Filtered	Filtered	Filtered	Filtered	Filtered	Filtered	Filtered	Filtered	Filtered	Filtered	Filtered	Filtered	Filtered	Filtered	Filtered	Filtered	Filtered	517537	Filtered	Filtered	Filtered	Filtered	Filtered	Filtered	Filtered
EFM28294.1;WP_013851441.1	Filtered	Filtered	Filtered	Filtered	Filtered	Filtered	Filtered	Filtered	Filtered	Filtered	Filtered	Filtered	Filtered	Filtered	Filtered	Filtered	Filtered	Filtered	Filtered	Filtered	363849	Filtered	197198	Filtered	Filtered	Filtered	Filtered	Filtered
EFQ05603.1;SCH99402.1;SRS077730.43451-T1-C;WP_044954203.1	Filtered	25849.3	Filtered	3192.85	Filtered	5203.65	Filtered	Filtered	Filtered	Filtered	Filtered	Filtered	5980.89	Filtered	15348.5	Filtered	Filtered	Filtered	Filtered	Filtered	Filtered	1749.84	Filtered	Filtered	33491.8	Filtered	Filtered	Filtered
EFQ05932.1;WP_044954082.1	Filtered	351402	112508	279793	194692	289803	Filtered	56215.2	455648	173067	492924	240482	282696	257089	385086	150609	457628	266492	Filtered	139114	Filtered	246420	309426	145192	374371	Filtered	Filtered	167663
EFQ06389.1;SCG94438.1;WP_044953902.1	Filtered	4395.19	Filtered	11006.5	9207.5	22803.8	Filtered	5841.63	23684	57574.4	4172.82	Filtered	15827.4	6642.49	18617.5	Filtered	Filtered	5961.71	Filtered	Filtered	Filtered	11463.2	76505.4	Filtered	38408.5	Filtered	Filtered	Filtered
EFQ06964.1;WP_044953690.1	Filtered	63781	45495.8	39869.8	Filtered	42238.3	Filtered	Filtered	Filtered	Filtered	39371.7	Filtered	51833	Filtered	39128.7	Filtered	95977	65292.9	Filtered	Filtered	Filtered	34550.4	41797.1	9133.36	Filtered	Filtered	Filtered	Filtered
EFQ07232.1;SRS017433.139452-T1-C;WP_044953587.1	53528.4	102186	55810.3	130957	75059.4	288433	99306.1	81181.2	Filtered	239322	290882	103815	Filtered	102114	189321	Filtered	257259	78828.5	Filtered	77634.6	Filtered	37112.4	123465	59844.3	248889	Filtered	Filtered	Filtered
EFQ08125.1;SCH36072.1;WP_044953280.1	Filtered	18992.9	Filtered	10223.7	6292.62	23666.7	Filtered	Filtered	Filtered	47360.4	8869.07	Filtered	24664.2	11347.1	24256.2	Filtered	59456.2	10853.5	Filtered	Filtered	Filtered	16767	38870.7	21318.8	46880.7	Filtered	Filtered	5711.5
EFQ08178.1;WP_044953262.1	758244	878044	559056	674286	1.27483e+06	1.12631e+06	254171	197409	2.76799e+06	1.43e+06	920343	191921	761838	603118	1.26316e+06	1.00126e+06	1.47536e+06	658015	2.80352e+06	391414	100813	715206	1.11391e+06	1.02569e+06	2.56705e+06	1.43459e+06	1.1272e+06	595455
EFQ08261.1;OLA34900.1;SCH87792.1;SRS011302.37753-T1-C;SRS015578.51551-T1-C;SRS054956.50667-T1-C;WP_005921941.1;WP_044953253.1;WP_055186656.1	Filtered	72380.1	Filtered	Filtered	19883.9	62846.2	Filtered	Filtered	95292.8	Filtered	36764.1	Filtered	63698.1	83478.1	121653	Filtered	60759.8	25151.9	Filtered	Filtered	Filtered	43509.4	85286.9	Filtered	36036.8	Filtered	Filtered	Filtered
EFR50819.1;KXS27126.1;KXS28403.1;WP_003816098.1;WP_003823267.1;WP_013363984.1;WP_013390329.1;WP_014760732.1;WP_017143617.1;WP_021648212.1;WP_047271063.1;WP_047284837.1;WP_047286722.1;WP_047288353.1;WP_047290392.1;WP_047298466.1;WP_053825241.1;WP_057081506.1;WP_061086054.1;WP_065434343.1;WP_074740770.1;WP_080828563.1	Filtered	Filtered	Filtered	Filtered	Filtered	Filtered	Filtered	Filtered	Filtered	Filtered	Filtered	Filtered	Filtered	Filtered	Filtered	Filtered	Filtered	Filtered	Filtered	Filtered	Filtered	Filtered	Filtered	Filtered	Filtered	Filtered	Filtered	135106
EFR51112.1;WP_003816276.1;WP_013363791.1;WP_013390176.1;WP_017143552.1;WP_021647783.1;WP_022173724.1;WP_047284608.1;WP_047286563.1;WP_047297738.1;WP_053825168.1;WP_057081670.1;WP_061085957.1;WP_080828930.1	Filtered	Filtered	Filtered	Filtered	Filtered	Filtered	Filtered	Filtered	26126.6	Filtered	Filtered	Filtered	Filtered	Filtered	Filtered	Filtered	Filtered	Filtered	Filtered	Filtered	Filtered	Filtered	Filtered	Filtered	Filtered	Filtered	Filtered	185869
EFR66794.1;KWY11373.1	Filtered	Filtered	Filtered	Filtered	Filtered	Filtered	Filtered	Filtered	Filtered	Filtered	Filtered	Filtered	Filtered	Filtered	Filtered	Filtered	153258	50340.6	Filtered	Filtered	Filtered	Filtered	Filtered	Filtered	Filtered	Filtered	Filtered	Filtered
EFU46667.1;EFU58601.1;EYX66798.1;EZE66719.1;SRS017521.23732-T1-C;WP_000424893.1;WP_000424895.1;WP_000424897.1;WP_000424898.1;WP_000424899.1;WP_001298570.1;WP_001305948.1;WP_001351540.1;WP_001354867.1;WP_001367717.1;WP_001375058.1;WP_001445324.1;WP_004979683.1;WP_024225088.1;WP_024243478.1	Filtered	Filtered	Filtered	Filtered	Filtered	Filtered	Filtered	Filtered	Filtered	Filtered	Filtered	44336.7	Filtered	Filtered	Filtered	Filtered	Filtered	Filtered	Filtered	Filtered	Filtered	Filtered	Filtered	Filtered	Filtered	130125	Filtered	Filtered
EFU49784.1;EFU59125.1;EGB80783.1;EIQ23490.1;SRS017191.141238-T1-C;WP_001296124.1;WP_001309547.1;WP_001350665.1;WP_001356266.1;WP_001357801.1;WP_001368453.1;WP_001369864.1;WP_001448071.1;WP_001453025.1;WP_005139030.1;WP_024165616.1;WP_024175998.1;WP_024180306.1;WP_024209736.1;WP_024213360.1;WP_024223791.1;WP_024226347.1;WP_024236657.1;WP_024240419.1;WP_024244428.1	Filtered	Filtered	Filtered	Filtered	Filtered	Filtered	Filtered	Filtered	58141.2	Filtered	Filtered	339125	Filtered	Filtered	Filtered	Filtered	Filtered	Filtered	Filtered	Filtered	Filtered	Filtered	Filtered	Filtered	Filtered	291692	57194.5	37515.1
EFU54217.1;EGB85121.1;EIQ68778.1;SRS012273.322072-T1-C;WP_001299135.1;WP_001331661.1;WP_001365004.1;WP_001397441.1;WP_001448860.1;WP_012579008.1;WP_012602542.1;WP_024226822.1;WP_024236208.1;WP_024249436.1;WP_064753030.1;WP_069190627.1;WP_069192064.1;WP_071342820.1;WP_072115883.1;WP_072119960.1;WP_072128704.1;WP_073860370.1;WP_075330872.1;WP_075861894.1;WP_077135329.1;WP_077393676.1;WP_077507651.1…	Filtered	Filtered	Filtered	Filtered	Filtered	Filtered	Filtered	Filtered	Filtered	Filtered	Filtered	39660.8	Filtered	Filtered	Filtered	Filtered	Filtered	Filtered	Filtered	Filtered	Filtered	Filtered	Filtered	Filtered	Filtered	Filtered	Filtered	Filtered
EFU57560.1;EFZ67295.1;EFZ75079.1;EGB74319.1;EGB86103.1;EGW78026.1;EHF98150.1;SRS017521.99349-T1-C;WP_001314407.1;WP_001340937.1;WP_001351407.1;WP_001366791.1;WP_001387313.1;WP_001395429.1;WP_005139144.1;WP_024258824.1;WP_024259563.1	29406.1	Filtered	7987.07	Filtered	Filtered	Filtered	27933.6	11624	Filtered	Filtered	Filtered	228544	Filtered	Filtered	Filtered	147162	Filtered	10480.1	Filtered	Filtered	Filtered	Filtered	Filtered	Filtered	Filtered	103891	60063.5	48120.4
EFU58925.1;EGW87922.1;SRS017191.28324-T1-C;WP_000751442.1;WP_001347042.1;WP_001378966.1;WP_005113428.1;WP_024221948.1;WP_024254492.1	83866	Filtered	Filtered	Filtered	104554	13354.3	Filtered	299814	162552	Filtered	Filtered	904015	Filtered	Filtered	Filtered	33111.9	Filtered	Filtered	13610.3	119323	Filtered	Filtered	Filtered	Filtered	Filtered	595466	122703	29666.4
EFU61982.1;WP_034230795.1;WP_048725337.1;WP_048741531.1;WP_048771535.1	Filtered	Filtered	Filtered	Filtered	Filtered	Filtered	Filtered	Filtered	Filtered	Filtered	Filtered	Filtered	Filtered	Filtered	Filtered	215517	Filtered	Filtered	Filtered	Filtered	91817.4	Filtered	Filtered	Filtered	Filtered	Filtered	Filtered	Filtered
EFU63945.1;EFX36178.1;EFX55886.1;EHD55381.1;WP_000260668.1;WP_000260678.1;WP_000260679.1;WP_002893859.1;WP_002916555.1;WP_004251141.1;WP_005591661.1;WP_006153359.1;WP_061467173.1	39426.5	42131.9	27414.9	Filtered	81487	Filtered	39937.1	114126	Filtered	93235.1	27412.2	10361.6	Filtered	Filtered	Filtered	328298	280362	19420.1	Filtered	26033	59681.2	8840.28	35089.8	36407.9	64771.2	107257	132644	28651.2
EFU96966.1;WP_024208998.1;WP_024209240.1	70773.8	26070.4	27449.1	72046	28126.4	151656	44506.5	188602	97585.8	Filtered	45652.5	1.22273e+06	102126	155251	49669.3	33777.3	120312	50568.8	260048	27535.3	45166.8	70756.7	88332.5	72569.6	109170	871120	148662	155418
EFU97629.1;EFW56405.1;EFX09855.1;EFX29369.1;EFX33775.1;EFY12256.1;EFZ40628.1;EFZ48740.1;EFZ50966.1;EFZ59157.1;EFZ64188.1;EFZ74451.1;EGB42950.1;EGB61826.1;EGB74149.1;EGB77944.1;EGB87554.1;EGC09148.1;EGC13459.1;EGC96652.1;EGE31425.1;EGE62992.1;KEL76427.1;SRS017521.105476-T1-C;WP_000965010.1;WP_000965016.1;WP_000965019.1;WP_000965029.1;WP_000965035.1;WP_001357725.1;WP_005028970.1	14534.9	Filtered	Filtered	Filtered	Filtered	Filtered	Filtered	18774.4	22834.5	Filtered	Filtered	90249.4	Filtered	40209.7	Filtered	Filtered	Filtered	Filtered	Filtered	Filtered	Filtered	2319.82	Filtered	Filtered	Filtered	58829	Filtered	Filtered
EFV17586.1	Filtered	Filtered	Filtered	Filtered	1777.39	1888.64	Filtered	5996.13	Filtered	Filtered	Filtered	Filtered	6722.31	1924.01	7335.04	Filtered	Filtered	Filtered	Filtered	Filtered	Filtered	4933.09	6100.78	Filtered	Filtered	Filtered	Filtered	Filtered
EFV25938.1;SRS016056.1324-T1-C;WP_005830023.1;WP_005833326.1;WP_057281581.1;WP_080782289.1	Filtered	15777.1	Filtered	Filtered	28799.6	Filtered	Filtered	29911.7	Filtered	Filtered	16366.9	Filtered	Filtered	Filtered	7864.76	88912.8	Filtered	32499.5	Filtered	Filtered	Filtered	35292.8	Filtered	37300.9	Filtered	Filtered	Filtered	36193.6
EFV30589.1;SRS017191.154360-T1-C;WP_004303979.1;WP_008142913.1;WP_017140888.1	Filtered	Filtered	Filtered	Filtered	Filtered	15922.8	9042.55	Filtered	Filtered	Filtered	82894.6	Filtered	Filtered	Filtered	Filtered	Filtered	Filtered	Filtered	234070	Filtered	Filtered	11006.5	Filtered	46118.1	Filtered	Filtered	Filtered	Filtered
EFV65855.1;SRS024549.46354-T1-C;WP_005843343.1;WP_007838291.1;WP_007843907.1;WP_008652299.1	Filtered	Filtered	20262.5	Filtered	Filtered	32711.6	Filtered	Filtered	Filtered	Filtered	51118.1	23554.5	Filtered	Filtered	Filtered	Filtered	16229.5	Filtered	Filtered	79939.9	Filtered	Filtered	Filtered	41404.2	33905.2	553114	Filtered	100505
EFW48090.1;EFW54564.1;EFW57829.1;EFW72113.1;EFW75012.1;EHG02718.1;EIO23032.1;EIO32564.1;EIQ14521.1;EIQ27415.1;SRS012273.318780-T1-C;WP_000746148.1;WP_000746158.1;WP_000746162.1;WP_000746165.1;WP_000746166.1;WP_000746173.1;WP_024169153.1;WP_024170577.1;WP_024181526.1;WP_024203506.1;WP_024215166.1;WP_024215695.1;WP_024221025.1;WP_024224810.1;WP_024243220.1;WP_024256428.1	Filtered	Filtered	Filtered	Filtered	Filtered	Filtered	Filtered	Filtered	Filtered	Filtered	Filtered	56475.9	Filtered	Filtered	Filtered	230622	Filtered	Filtered	Filtered	Filtered	Filtered	Filtered	Filtered	Filtered	Filtered	Filtered	Filtered	Filtered
EFW50278.1;EID65868.1;EIQ76535.1;WP_000107355.1;WP_000107367.1;WP_000107368.1;WP_000107372.1;WP_000107373.1;WP_000107383.1;WP_000107388.1;WP_000107393.1;WP_000107395.1;WP_000107407.1	21203.4	Filtered	46481	Filtered	Filtered	Filtered	57396.7	Filtered	Filtered	Filtered	Filtered	989265	12629.3	Filtered	Filtered	161753	Filtered	Filtered	Filtered	Filtered	Filtered	Filtered	Filtered	Filtered	Filtered	379001	44536.1	Filtered
EFW54537.1;EFW60884.1;EFW75039.1;EGW75417.1;EGW87098.1;EGX21805.1;EIH11261.1;EIQ27393.1;SRS017191.140570-T1-C;SRS018427.42576-T1-C;WP_000543571.1;WP_000543572.1;WP_000543583.1;WP_000543587.1;WP_000543588.1;WP_000543596.1;WP_000543599.1;WP_000543600.1;WP_000543601.1;WP_000543603.1;WP_000543610.1;WP_000543615.1;WP_000543618.1;WP_000543619.1;WP_014068850.1;WP_014830608.1;WP_024221024.1;WP_024222037.…	Filtered	Filtered	Filtered	Filtered	Filtered	Filtered	Filtered	Filtered	Filtered	Filtered	Filtered	28026.9	Filtered	Filtered	Filtered	Filtered	Filtered	Filtered	Filtered	Filtered	Filtered	Filtered	Filtered	Filtered	Filtered	Filtered	Filtered	Filtered
EFW88045.1;WP_003062866.1;WP_009853214.1;WP_020916218.1;WP_039695504.1;WP_041974226.1	Filtered	173846	Filtered	Filtered	15083.3	Filtered	Filtered	212222	Filtered	Filtered	27046.5	Filtered	Filtered	Filtered	18775	Filtered	Filtered	Filtered	Filtered	Filtered	381807	Filtered	10706.1	Filtered	Filtered	Filtered	255675	Filtered
EFX40966.1	Filtered	200691	Filtered	Filtered	Filtered	Filtered	65543.6	252290	Filtered	71444.8	Filtered	Filtered	Filtered	Filtered	Filtered	70120.1	74361.2	Filtered	Filtered	Filtered	46688.4	Filtered	Filtered	Filtered	98270.8	21358.6	178643	Filtered
EFY04234.1;WP_040565345.1	18386.7	73367.2	38714.9	20885.6	Filtered	Filtered	Filtered	64310.3	Filtered	Filtered	40365.6	10095.6	112239	32627.9	8433.06	36829.1	Filtered	26962.8	Filtered	295195	Filtered	7327.35	Filtered	52773.9	Filtered	52328	Filtered	Filtered
EFZ40008.1;SRS017521.69306-T1-C;WP_001181458.1;WP_001181463.1;WP_001181487.1;WP_001181489.1	Filtered	Filtered	42694.8	34363.3	151334	22508.1	Filtered	39287.2	149644	Filtered	Filtered	228495	Filtered	Filtered	84843.3	Filtered	Filtered	Filtered	Filtered	Filtered	Filtered	Filtered	Filtered	47638.1	156233	95996.7	33737.5	39137.3
EFZ48306.1;EFZ57936.1;EFZ65264.1;SRS017191.56699-T1-C;WP_001252105.1;WP_001252108.1;WP_001262117.1;WP_001262118.1;WP_001262120.1;WP_001262145.1;WP_024213508.1	4573.72	Filtered	Filtered	Filtered	Filtered	Filtered	Filtered	38756.7	14669.7	Filtered	Filtered	454248	Filtered	Filtered	Filtered	16121.6	Filtered	Filtered	Filtered	Filtered	Filtered	Filtered	Filtered	Filtered	Filtered	220926	43731.3	10132.1
EFZ49274.1;EFZ55676.1;EFZ72444.1;EGX17912.1;SRS017521.6514-T1-C;WP_000069326.1;WP_000069357.1;WP_000069361.1;WP_000069371.1;WP_000069388.1;WP_000069402.1;WP_000069408.1;WP_005136483.1;WP_024216559.1;WP_024217072.1;WP_024226363.1;WP_024240615.1;WP_024248201.1;WP_024256110.1	Filtered	Filtered	25575	Filtered	Filtered	Filtered	Filtered	31170	62281.7	Filtered	Filtered	558573	Filtered	Filtered	Filtered	Filtered	Filtered	Filtered	Filtered	Filtered	Filtered	Filtered	Filtered	Filtered	Filtered	196582	67871.1	61117.3
EFZ55467.1;SRS017191.32927-T1-C;WP_000636574.1;WP_001324973.1;WP_001334393.1;WP_001363402.1	Filtered	Filtered	Filtered	Filtered	Filtered	Filtered	Filtered	80359.5	Filtered	Filtered	Filtered	208812	Filtered	Filtered	Filtered	Filtered	Filtered	Filtered	Filtered	Filtered	Filtered	Filtered	Filtered	Filtered	Filtered	156084	34100.1	Filtered
EFZ56405.1;EIQ80281.1;SRS017191.60632-T1-C;WP_000042620.1;WP_000042622.1;WP_000042626.1;WP_000042628.1;WP_000042630.1;WP_000042634.1;WP_000042647.1;WP_006177132.1;WP_010428570.1;WP_024197365.1;WP_024209382.1;WP_024234834.1;WP_024239454.1;WP_024253087.1;WP_024254195.1;WP_024907012.1;WP_077900804.1;WP_079404488.1	Filtered	Filtered	Filtered	Filtered	Filtered	Filtered	Filtered	Filtered	Filtered	Filtered	Filtered	233275	Filtered	Filtered	Filtered	Filtered	Filtered	Filtered	Filtered	Filtered	Filtered	Filtered	Filtered	Filtered	Filtered	41445.7	Filtered	Filtered
EFZ57325.1;EGW78156.1;SRS017521.122545-T1-C;WP_000187777.1;WP_000187781.1;WP_000187789.1;WP_000187800.1;WP_000187805.1;WP_000187806.1	Filtered	Filtered	Filtered	Filtered	Filtered	Filtered	Filtered	Filtered	Filtered	Filtered	Filtered	239302	Filtered	Filtered	Filtered	41000.1	Filtered	Filtered	Filtered	Filtered	Filtered	Filtered	Filtered	Filtered	Filtered	Filtered	Filtered	Filtered
EFZ69519.1;SRS017521.68661-T1-C;WP_000779081.1;WP_000779084.1;WP_000779089.1;WP_000779092.1;WP_000779096.1;WP_000779113.1;WP_000779114.1;WP_001354784.1;WP_024206338.1;WP_024212125.1;WP_024216333.1;WP_024226459.1;WP_024229879.1;WP_074500014.1;WP_074511984.1;WP_074512026.1;WP_074516205.1;WP_074581950.1;WP_077239036.1;WP_077393653.1;WP_077737809.1	Filtered	Filtered	Filtered	Filtered	Filtered	Filtered	Filtered	Filtered	Filtered	Filtered	Filtered	86337.7	Filtered	Filtered	Filtered	9490.38	Filtered	Filtered	Filtered	Filtered	Filtered	Filtered	Filtered	Filtered	Filtered	76476.9	Filtered	Filtered
EGB78793.1;EHG01819.1;EIN63387.1;EIP36609.1;OOD54123.1;SRS012273.106524-T1-C;WP_001356183.1;WP_001365526.1;WP_001370354.1;WP_001396340.1;WP_023148524.1;WP_065407027.1;WP_068891967.1;WP_072096382.1;WP_073481635.1;WP_073519739.1;WP_074577479.1;WP_078182569.1	19198.7	Filtered	16978.9	Filtered	Filtered	Filtered	108419	38121.2	91576	Filtered	Filtered	1.08146e+06	Filtered	Filtered	Filtered	768301	Filtered	24785.3	195418	Filtered	101214	Filtered	Filtered	Filtered	Filtered	398420	131644	80239.8
EGC04860.1;SRS011405.56361-T1-C;SRS017521.247368-T1-C;SRS018133.106193-T1-C	Filtered	Filtered	Filtered	21583.2	Filtered	Filtered	Filtered	Filtered	Filtered	Filtered	Filtered	Filtered	Filtered	Filtered	Filtered	Filtered	Filtered	18966.7	Filtered	Filtered	Filtered	Filtered	Filtered	Filtered	Filtered	Filtered	Filtered	Filtered
EGF62856.1;ODM34953.1;WP_062913529.1;WP_062955053.1;WP_064144906.1;WP_064764396.1;WP_072353988.1;WP_074449100.1;WP_077271939.1;WP_080883849.1	Filtered	Filtered	Filtered	Filtered	Filtered	Filtered	160814	1.13495e+06	Filtered	Filtered	Filtered	75386.3	Filtered	Filtered	Filtered	Filtered	Filtered	Filtered	Filtered	Filtered	84575.4	Filtered	Filtered	Filtered	Filtered	Filtered	36239.3	63628
EGG54543.1;SRS019030.39484-T1-C	74629.6	33150.3	Filtered	Filtered	Filtered	Filtered	Filtered	Filtered	Filtered	Filtered	19636.4	Filtered	Filtered	Filtered	25308.1	Filtered	Filtered	Filtered	Filtered	Filtered	Filtered	24395.9	Filtered	Filtered	Filtered	Filtered	Filtered	Filtered
EHD29693.1;WP_000590545.1;WP_003010999.1;WP_005590672.1	Filtered	17290.5	Filtered	Filtered	Filtered	Filtered	Filtered	Filtered	Filtered	Filtered	Filtered	Filtered	Filtered	Filtered	Filtered	Filtered	16468	Filtered	Filtered	Filtered	Filtered	Filtered	Filtered	Filtered	Filtered	Filtered	Filtered	Filtered
EHE94939.1;KIS13281.1;KXT84053.1;sp|A4VVU5.1|RL20_STRSY;WP_000124835.1;WP_002904920.1;WP_002940608.1;WP_004227782.1;WP_005590588.1;WP_012028296.1;WP_027971442.1;WP_027976332.1;WP_029997460.1;WP_044769139.1;WP_045769153.1;WP_049492099.1;WP_050197416.1;WP_057486659.1;WP_057487399.1;WP_057491621.1;WP_057502193.1;WP_060805661.1;WP_060955522.1;WP_061452656.1;WP_066914993.1;WP_073922075.1;WP_075098932.1	Filtered	134464	Filtered	Filtered	24611.8	Filtered	Filtered	138663	26384.1	29567.4	5360.35	Filtered	Filtered	Filtered	Filtered	57850.1	32020.6	Filtered	Filtered	Filtered	200294	Filtered	Filtered	Filtered	Filtered	Filtered	93957.3	Filtered
EHG33616.1	Filtered	27304.1	20288.1	Filtered	17710.8	Filtered	Filtered	86231.4	Filtered	Filtered	Filtered	Filtered	Filtered	Filtered	Filtered	Filtered	263354	27591.2	Filtered	Filtered	Filtered	Filtered	Filtered	Filtered	Filtered	247667	Filtered	Filtered
EHJ41164.1;WP_040596413.1	Filtered	Filtered	Filtered	466929	Filtered	Filtered	Filtered	Filtered	Filtered	Filtered	Filtered	Filtered	48686.8	Filtered	Filtered	Filtered	115453	64965.8	Filtered	83294.5	Filtered	Filtered	Filtered	Filtered	Filtered	Filtered	Filtered	Filtered
EHJ41285.1;WP_040596371.1	Filtered	Filtered	Filtered	703621	Filtered	Filtered	Filtered	Filtered	Filtered	Filtered	Filtered	Filtered	Filtered	Filtered	Filtered	Filtered	Filtered	213632	Filtered	838296	Filtered	Filtered	Filtered	Filtered	Filtered	Filtered	Filtered	Filtered
EHM43674.1;SRS017521.278803-T1-C;WP_009258627.1	16733.9	20164.8	18852.8	Filtered	14837.4	5437.74	Filtered	99764.1	36957.1	13829.8	261729	21355.8	Filtered	19508.2	Filtered	946859	9258.47	9233.19	53154.8	8199.23	Filtered	Filtered	5368.56	60442.7	Filtered	Filtered	62066.4	35383.3
EIC80641.1;WP_008535634.1	Filtered	101886	29222.6	Filtered	19693.3	9442.68	13233.9	306172	31683.9	68686	11227.3	Filtered	13784.2	11277.3	18136.8	80219.2	119703	19995.5	Filtered	16920.5	722049	41248.1	11161.3	5292.41	42346.6	31161.4	494424	8626.99
EIE39230.1;SRS017191.46099-T1-C;WP_001339899.1;WP_001445352.1;WP_015953845.1;WP_024173844.1;WP_024230699.1;WP_078279801.1	20556.3	Filtered	Filtered	Filtered	Filtered	7883.69	Filtered	109127	75644.4	Filtered	Filtered	728048	Filtered	Filtered	Filtered	39662.3	Filtered	Filtered	Filtered	Filtered	Filtered	Filtered	Filtered	Filtered	Filtered	604399	89782.1	23678.4
EIG72677.1;SRS017521.36292-T1-C;WP_000853758.1;WP_000853760.1;WP_003025742.1;WP_024253938.1	Filtered	Filtered	Filtered	Filtered	Filtered	Filtered	Filtered	Filtered	23549.6	Filtered	Filtered	151806	Filtered	Filtered	Filtered	Filtered	Filtered	Filtered	Filtered	Filtered	Filtered	Filtered	Filtered	Filtered	Filtered	Filtered	Filtered	Filtered
EIJ27578.1;SRS017103.231623-T1-C;WP_007056200.1;WP_058062581.1;WP_060868068.1;WP_065436351.1;WP_065436833.1;WP_065443514.1;WP_065454096.1;WP_065454766.1;WP_071474920.1;WP_077149479.1;WP_077322031.1;WP_077385914.1;WP_077425395.1	Filtered	Filtered	Filtered	Filtered	Filtered	Filtered	Filtered	Filtered	81196.4	Filtered	Filtered	Filtered	Filtered	Filtered	Filtered	Filtered	Filtered	Filtered	Filtered	Filtered	Filtered	Filtered	Filtered	Filtered	Filtered	Filtered	Filtered	120533
EIL11549.1;EIO90311.1;SRS017191.158417-T1-C;SRS054956.25518-T1-C;WP_000540790.1;WP_005106011.1;WP_012602567.1;WP_077626236.1;WP_077630702.1;WP_077636719.1;WP_077696785.1;WP_077782377.1;WP_077784511.1;WP_077788282.1;WP_077793632.1;WP_077794269.1;WP_077817126.1;WP_077821327.1;WP_077878136.1;WP_077882573.1;WP_077888883.1;WP_077898353.1;WP_080088515.1	35865.8	Filtered	Filtered	Filtered	Filtered	Filtered	Filtered	Filtered	Filtered	Filtered	Filtered	187336	Filtered	Filtered	Filtered	25125.6	Filtered	Filtered	Filtered	Filtered	Filtered	Filtered	Filtered	Filtered	Filtered	617060	117852	27153.3
EIQ16305.1;SAD81143.1;SRS012273.102854-T1-C;WP_000579835.1;WP_002919796.1;WP_006178923.1;WP_024228714.1;WP_059274200.1;WP_061492925.1;WP_061706979.1;WP_063100976.1;WP_063844133.1;WP_064514251.1;WP_072571574.1;WP_072693139.1;WP_078267988.1;WP_080317288.1	54881	Filtered	7481.67	Filtered	Filtered	9265.37	Filtered	194653	67523.8	Filtered	Filtered	732172	Filtered	Filtered	Filtered	61163	Filtered	9374.91	Filtered	Filtered	20118.1	Filtered	Filtered	Filtered	Filtered	734102	150626	66741.3
EIQ19427.1;SRS017521.83043-T1-C;WP_000342626.1;WP_000342632.1;WP_000342633.1;WP_000342640.1;WP_000342641.1;WP_000342642.1;WP_000342647.1;WP_000342650.1;WP_000342655.1;WP_000342660.1;WP_000342661.1;WP_001357271.1;WP_024230685.1;WP_024232785.1;WP_024241921.1;WP_024246261.1;WP_080028707.1	Filtered	Filtered	Filtered	Filtered	Filtered	Filtered	Filtered	Filtered	47932.7	Filtered	18922.5	285714	Filtered	Filtered	Filtered	Filtered	Filtered	Filtered	Filtered	Filtered	Filtered	Filtered	Filtered	Filtered	Filtered	137035	Filtered	Filtered
EIQ19773.1;SIZ13467.1;SRS012273.94850-T1-C;WP_001490338.1;WP_005115615.1;WP_063105488.1;WP_063122119.1;WP_064526617.1;WP_069904457.1;WP_077137924.1;WP_077897611.1;WP_079437296.1	9705.07	Filtered	Filtered	Filtered	1598.27	Filtered	Filtered	27831.8	32315.2	Filtered	Filtered	260235	Filtered	Filtered	Filtered	123854	Filtered	8064.89	Filtered	Filtered	Filtered	Filtered	Filtered	Filtered	Filtered	89311.5	24117	13806.7
EIQ21480.1;EIQ75126.1;SRS016585.2401-T1-C;SRS017191.146938-T1-C;WP_000847871.1;WP_000847873.1;WP_000847889.1;WP_000847894.1;WP_000847901.1;WP_000847909.1;WP_000847910.1;WP_024214248.1;WP_024220266.1;WP_072645305.1;WP_072647093.1;WP_074459481.1;WP_074576281.1;WP_077170681.1;WP_080028673.1	Filtered	Filtered	Filtered	Filtered	Filtered	Filtered	Filtered	Filtered	Filtered	Filtered	Filtered	436122	Filtered	Filtered	Filtered	Filtered	Filtered	Filtered	Filtered	Filtered	Filtered	Filtered	Filtered	Filtered	Filtered	138660	Filtered	Filtered
EIQ26370.1;SRS012273.107506-T1-C;WP_000053399.1;WP_000053406.1;WP_000053407.1;WP_000053408.1;WP_000053431.1;WP_000053443.1;WP_000053445.1;WP_000053449.1;WP_024225842.1;WP_024243451.1	Filtered	Filtered	Filtered	Filtered	Filtered	Filtered	Filtered	Filtered	Filtered	Filtered	Filtered	191265	Filtered	Filtered	Filtered	Filtered	Filtered	Filtered	Filtered	Filtered	Filtered	Filtered	Filtered	Filtered	Filtered	Filtered	Filtered	Filtered
EIQ67964.1;WP_000847830.1	Filtered	Filtered	Filtered	Filtered	Filtered	Filtered	Filtered	Filtered	Filtered	Filtered	Filtered	254353	Filtered	Filtered	19294.7	Filtered	Filtered	Filtered	Filtered	Filtered	Filtered	Filtered	Filtered	Filtered	Filtered	Filtered	Filtered	Filtered
EIQ73761.1;SRS017521.88245-T1-C;WP_000138253.1;WP_000138258.1;WP_000138262.1;WP_000138263.1;WP_000138264.1;WP_000138268.1;WP_000138275.1;WP_000138280.1;WP_000138299.1;WP_000496697.1;WP_072048350.1;WP_072666839.1;WP_074464981.1;WP_074481171.1;WP_074554676.1;WP_075826050.1;WP_077166830.1;WP_078167046.1	21661.7	Filtered	Filtered	Filtered	Filtered	Filtered	Filtered	22865.7	68306.4	Filtered	Filtered	362139	Filtered	Filtered	Filtered	Filtered	Filtered	Filtered	Filtered	Filtered	Filtered	Filtered	Filtered	Filtered	Filtered	237529	46452.1	15582.3
EIY40868.1;EXZ95024.1;EYA02391.1;EYA10066.1;OCR40341.1;WP_005793229.1;WP_005793233.1;WP_010992679.1;WP_011202528.1;WP_032537860.1;WP_032556500.1;WP_032573019.1;WP_050440974.1;WP_050444454.1;WP_053873727.1;WP_061430059.1;WP_065849744.1;WP_080693083.1	Filtered	Filtered	25212.1	Filtered	Filtered	Filtered	Filtered	Filtered	Filtered	Filtered	Filtered	Filtered	Filtered	Filtered	Filtered	Filtered	38664.1	Filtered	244695	Filtered	Filtered	Filtered	Filtered	Filtered	Filtered	634473	Filtered	Filtered
EIY41661.1	13915.6	Filtered	30714.1	Filtered	65010.5	25092.5	Filtered	Filtered	68645.8	Filtered	35998.8	Filtered	Filtered	Filtered	Filtered	88269	22663.5	34889.9	Filtered	Filtered	40577.4	15564.5	Filtered	62601.4	17647.8	34441.2	Filtered	Filtered
EIY73924.1;SRS016056.87-T1-C;SRS016954.29314-T1-C;SRS053335.16644-T1-C;WP_008661879.1	Filtered	Filtered	11471.6	30726.9	48673.6	49454.8	Filtered	Filtered	Filtered	Filtered	22351.7	Filtered	Filtered	Filtered	Filtered	Filtered	Filtered	Filtered	Filtered	Filtered	Filtered	32013.5	Filtered	35809.2	Filtered	Filtered	Filtered	53544.1
EJO15924.1;WP_002887056.1;WP_073686763.1	Filtered	200681	16255.2	Filtered	Filtered	Filtered	Filtered	163804	Filtered	27396.6	Filtered	Filtered	Filtered	Filtered	Filtered	Filtered	Filtered	Filtered	Filtered	Filtered	Filtered	13319.4	Filtered	Filtered	Filtered	Filtered	62686.7	Filtered
EJO16447.1;WP_002885574.1;WP_002949782.1;WP_003095375.1;WP_003097858.1;WP_004184026.1;WP_008533842.1;WP_011225530.1;WP_021152288.1;WP_022495982.1;WP_023920216.1;WP_045769286.1;WP_070576607.1;WP_073949891.1	Filtered	69380.3	5280.01	Filtered	Filtered	Filtered	Filtered	49012.3	13368	15886	Filtered	Filtered	Filtered	Filtered	Filtered	Filtered	Filtered	Filtered	Filtered	Filtered	13943	6544.88	Filtered	Filtered	Filtered	10847.9	60578.4	Filtered
EKN15840.1;SRS011586.47675-T1-C;WP_005638299.1;WP_008148358.1	Filtered	12270.1	28307.9	Filtered	Filtered	23960.9	Filtered	Filtered	Filtered	Filtered	19304.5	45291.9	7836.81	32190.1	8988.29	105395	48219.6	21747.8	Filtered	Filtered	Filtered	10741.4	43286.5	24290.2	Filtered	156976	131256	Filtered
EKN19535.1;WP_044245418.1;WP_048316560.1	74202.8	Filtered	8472.55	Filtered	Filtered	Filtered	Filtered	Filtered	Filtered	Filtered	Filtered	Filtered	Filtered	Filtered	Filtered	Filtered	448030	Filtered	Filtered	Filtered	4169.84	78686.1	6089.21	Filtered	Filtered	Filtered	Filtered	Filtered
EKN25849.1;SRS018351.144805-T1-C;SRS020869.16416-T1-C;SRS048870.13289-T1-C;SRS050422.131652-T1-C;WP_005638928.1;WP_005642538.1;WP_005858168.1;WP_007653006.1;WP_008149060.1;WP_008157228.1;WP_028728927.1;WP_046148887.1;WP_075558141.1;WP_075964884.1	124316	82702.2	53306.4	96470.2	176099	84314.3	Filtered	302799	76506.9	Filtered	201297	79880.4	410954	76472.5	18721.5	229347	237073	194494	380361	Filtered	241399	145048	65288.8	448920	Filtered	Filtered	42958.9	239202
EKY18249.1;KXA63907.1;SRS043701.22388-T1-C;WP_004694652.1;WP_004698304.1;WP_005378196.1;WP_005381164.1;WP_005385094.1;WP_008714751.1;WP_009352437.1;WP_009660677.1;WP_012864913.1;WP_016476353.1;WP_038149064.1;WP_059364263.1;WP_060807608.1;WP_060919146.1;WP_060923768.1	Filtered	181264	Filtered	Filtered	Filtered	Filtered	Filtered	Filtered	Filtered	Filtered	Filtered	Filtered	Filtered	Filtered	Filtered	Filtered	Filtered	Filtered	Filtered	Filtered	196194	Filtered	Filtered	Filtered	Filtered	Filtered	Filtered	Filtered
ELW37767.1;ELW46817.1;WP_001692989.1;WP_001693355.1;WP_024173607.1;WP_032319031.1	Filtered	Filtered	Filtered	Filtered	Filtered	Filtered	2.65535e+06	33734.9	Filtered	Filtered	Filtered	Filtered	Filtered	Filtered	Filtered	Filtered	Filtered	Filtered	Filtered	Filtered	237793	Filtered	Filtered	Filtered	Filtered	Filtered	Filtered	Filtered
ENY92392.1;WP_034533282.1	Filtered	19084.2	23873.2	21877.5	9469.88	23701.5	21110.8	46237.4	60079.1	Filtered	19480.5	Filtered	13491.5	40076.5	34343.2	96727.6	347915	20269.6	147554	143371	Filtered	26606.7	10607.4	9873.48	98658.7	221742	Filtered	45592.9
EOS05868.1;KDS55723.1;SEK34083.1;SRS051882.49020-T1-C;WP_005846118.1;WP_032952523.1;WP_074783184.1	Filtered	Filtered	57693.1	17015.5	15083.4	17264.3	Filtered	73592.3	Filtered	Filtered	8427.44	30359	29678.4	42166.7	13291.1	Filtered	57987.8	14183.7	Filtered	Filtered	Filtered	46169.7	Filtered	54058.1	Filtered	Filtered	Filtered	55984.4
EPH99899.1;WP_002290442.1;WP_002320869.1;WP_033795001.1;WP_034861800.1;WP_060810327.1;WP_071854646.1	5.4127e+06	815574	2.35035e+06	1.63811e+06	1.05867e+06	1.86501e+06	90726.5	3.73164e+06	88584.9	364318	2.13523e+06	4.82431e+06	1.41578e+06	230841	2.19706e+06	803450	230215	85708.9	13777315	2.19348e+06	1091542	2.36974e+06	2.98224e+06	454675	2.38607e+06	3.13612e+06	2473844	826643
EPP14555.1;WP_014015676.1;WP_036200576.1;WP_072983642.1	Filtered	Filtered	Filtered	Filtered	Filtered	52478.8	Filtered	Filtered	63104.9	65985.7	Filtered	Filtered	Filtered	Filtered	Filtered	Filtered	Filtered	Filtered	Filtered	Filtered	661869	Filtered	Filtered	Filtered	Filtered	Filtered	Filtered	Filtered
EPP14937.1;WP_014015846.1;WP_020310201.1;WP_071884173.1;WP_074787435.1	Filtered	Filtered	Filtered	Filtered	Filtered	Filtered	Filtered	Filtered	59618.3	Filtered	Filtered	Filtered	Filtered	Filtered	Filtered	Filtered	Filtered	Filtered	Filtered	Filtered	532217	Filtered	Filtered	Filtered	Filtered	Filtered	Filtered	Filtered
EQC65285.1;SRS015578.53613-T1-C;WP_004695141.1;WP_005377175.1;WP_005381674.1;WP_005385511.1;WP_009351117.1;WP_028254671.1;WP_038116139.1;WP_060923780.1	Filtered	27474.8	Filtered	Filtered	Filtered	Filtered	Filtered	Filtered	Filtered	Filtered	Filtered	Filtered	Filtered	Filtered	Filtered	Filtered	Filtered	Filtered	Filtered	Filtered	Filtered	Filtered	Filtered	Filtered	Filtered	Filtered	Filtered	Filtered
ERH15034.1;WP_005985000.1;WP_034478161.1	43297.5	16750.4	21272.1	20923.6	23928.9	Filtered	42935.4	Filtered	Filtered	106554	17401.4	50618.3	40423.1	33423.5	121274	355252	59654.9	Filtered	25378.5	40450	214053	32504.9	36834.6	Filtered	53423	368605	Filtered	Filtered
ERH33143.1;WP_007588714.1;WP_009059160.1;WP_009211896.1;WP_009648590.1;WP_016461075.1;WP_034481181.1;WP_048676302.1;WP_048725193.1;WP_048743374.1;WP_048773124.1;WP_073983193.1	Filtered	Filtered	Filtered	Filtered	Filtered	Filtered	Filtered	Filtered	Filtered	50501.4	Filtered	Filtered	Filtered	71572.8	Filtered	72046.6	33420.9	Filtered	Filtered	Filtered	Filtered	Filtered	Filtered	Filtered	Filtered	63237.9	Filtered	Filtered
ERI80274.1;WP_044903099.1	Filtered	Filtered	Filtered	Filtered	Filtered	Filtered	Filtered	Filtered	Filtered	Filtered	Filtered	Filtered	Filtered	Filtered	Filtered	Filtered	96768.8	Filtered	Filtered	Filtered	Filtered	Filtered	Filtered	Filtered	Filtered	Filtered	Filtered	Filtered
ERI91220.1;SCI31014.1;WP_015525965.1;WP_044961542.1	Filtered	Filtered	Filtered	36974.8	37653.7	Filtered	Filtered	273954	Filtered	Filtered	Filtered	Filtered	Filtered	Filtered	Filtered	Filtered	29590.9	Filtered	Filtered	Filtered	Filtered	Filtered	41643.2	Filtered	117308	Filtered	Filtered	Filtered
ERI91466.1;SRS018351.34769-T1-C;WP_015525948.1	412634	Filtered	26131.7	43570.9	Filtered	33305.7	Filtered	Filtered	763733	Filtered	33690	Filtered	88059.5	Filtered	25209.2	Filtered	Filtered	Filtered	Filtered	Filtered	Filtered	37354.6	Filtered	56592.9	89249.1	Filtered	Filtered	Filtered
ERI91680.1;SCG95126.1;SRS050422.44567-T1-C;WP_015527150.1;WP_044961505.1	102313	Filtered	Filtered	Filtered	110972	Filtered	Filtered	Filtered	Filtered	115244	Filtered	Filtered	Filtered	Filtered	117546	Filtered	Filtered	Filtered	Filtered	Filtered	Filtered	11629.7	Filtered	Filtered	54215.1	Filtered	Filtered	Filtered
ERI95786.1;WP_044962493.1	Filtered	Filtered	Filtered	Filtered	Filtered	Filtered	Filtered	Filtered	277698	Filtered	Filtered	Filtered	Filtered	Filtered	67818.7	Filtered	Filtered	Filtered	Filtered	Filtered	Filtered	Filtered	Filtered	Filtered	195720	1.52119e+06	Filtered	Filtered
ERI98168.1;SRS050422.41996-T1-C;WP_015524728.1	59528.1	51649.8	205880	34654.3	40010.9	67172.4	Filtered	127484	Filtered	Filtered	7816.81	Filtered	30594.6	Filtered	22045.6	Filtered	16040.3	Filtered	Filtered	Filtered	Filtered	56497.1	57427.4	13821	290677	Filtered	56934.4	Filtered
ERJ88636.1;WP_040646939.1	35078	Filtered	51993.4	87881.1	66527	9089.15	27474.2	Filtered	Filtered	Filtered	Filtered	44659.8	64302.7	78894.3	Filtered	Filtered	Filtered	54886.8	Filtered	Filtered	Filtered	91608.5	268037	29356.6	Filtered	Filtered	84086.2	Filtered
ERJ88664.1;WP_040646948.1	Filtered	Filtered	Filtered	18278.6	Filtered	Filtered	Filtered	Filtered	Filtered	Filtered	Filtered	Filtered	Filtered	39737.7	31905.4	Filtered	Filtered	Filtered	Filtered	Filtered	Filtered	Filtered	34995	Filtered	Filtered	Filtered	Filtered	Filtered
ERJ93725.1	Filtered	Filtered	301288	Filtered	Filtered	205561	134974	Filtered	Filtered	Filtered	Filtered	Filtered	Filtered	1.00553e+06	Filtered	Filtered	Filtered	Filtered	Filtered	Filtered	Filtered	Filtered	4.18629e+06	Filtered	Filtered	Filtered	1.13224e+06	Filtered
ERJ96735.1	Filtered	Filtered	76154.5	Filtered	Filtered	Filtered	168045	Filtered	Filtered	Filtered	Filtered	Filtered	Filtered	429492	Filtered	Filtered	Filtered	Filtered	Filtered	Filtered	Filtered	Filtered	923471	Filtered	Filtered	Filtered	200627	Filtered
ERJ96739.1	Filtered	Filtered	109036	Filtered	80047	Filtered	107685	Filtered	27292.7	Filtered	Filtered	Filtered	Filtered	325664	Filtered	Filtered	Filtered	Filtered	Filtered	Filtered	Filtered	Filtered	994160	Filtered	Filtered	Filtered	183021	Filtered
ERK47229.1;WP_044964012.1	99494.6	58950.9	40473	40267.1	29634.6	45980.3	24069.1	350606	77308.7	35658	28142.3	279626	39919.4	41742.9	55088.5	179625	107295	28235	1388483	86930.1	120707	92819.7	85060.9	131310	57851.3	1.09478e+06	70430.5	112623
ERK49303.1;WP_044963783.1;WP_055290758.1	1204775	105927	114622	89975.8	394305	136416	146766	546241	227195	192925	135786	58309.8	154148	64701.1	210781	687511	94227	70339.9	343067	815841	34734.9	108240	147457	84156	231284	121090	237990	65364.5
ERK54821.1;WP_021748931.1	Filtered	Filtered	16819.9	Filtered	Filtered	25890.4	Filtered	Filtered	Filtered	Filtered	Filtered	44815.8	Filtered	131925	5278.57	Filtered	Filtered	38365.5	Filtered	Filtered	Filtered	Filtered	Filtered	Filtered	Filtered	Filtered	Filtered	Filtered
ESU73982.1;WP_002355121.1;WP_010766988.1	Filtered	Filtered	Filtered	Filtered	Filtered	Filtered	Filtered	Filtered	Filtered	Filtered	Filtered	Filtered	Filtered	Filtered	Filtered	1.28584e+06	96407.7	44564.6	Filtered	Filtered	Filtered	Filtered	Filtered	Filtered	Filtered	Filtered	Filtered	98713.9
ETJ04280.1;WP_003009706.1;WP_003013651.1;WP_003019093.1;WP_023919678.1;WP_031572557.1;WP_045758982.1;WP_049472894.1;WP_049475191.1;WP_049482814.1;WP_049486494.1;WP_049506191.1;WP_049513815.1;WP_061604266.1;WP_070448811.1;WP_070465323.1;WP_070587894.1;WP_070589754.1;WP_070594709.1;WP_070661169.1	Filtered	29468.5	Filtered	Filtered	Filtered	Filtered	Filtered	48990.9	Filtered	Filtered	Filtered	Filtered	Filtered	Filtered	Filtered	Filtered	Filtered	Filtered	Filtered	Filtered	Filtered	Filtered	Filtered	Filtered	Filtered	Filtered	Filtered	Filtered
ETV25622.1;WP_003087843.1;WP_033973003.1;WP_034069203.1;WP_039843162.1;WP_048281292.1;WP_070143858.1;WP_070331590.1;WP_070331993.1;WP_070338528.1	Filtered	Filtered	Filtered	Filtered	Filtered	Filtered	Filtered	Filtered	Filtered	Filtered	Filtered	Filtered	Filtered	Filtered	Filtered	Filtered	Filtered	111063	Filtered	Filtered	Filtered	Filtered	Filtered	Filtered	Filtered	Filtered	Filtered	Filtered
EWH39443.1;WP_003829804.1;WP_003831647.1;WP_007057713.1;WP_010081752.1;WP_013140189.1;WP_014484308.1;WP_015439241.1;WP_015512434.1;WP_016462625.1;WP_021648776.1;WP_023658058.1;WP_025222160.1;WP_032744594.1;WP_050825159.1;WP_052787210.1;WP_052788320.1;WP_052790434.1;WP_060618343.1;WP_060620541.1;WP_060868031.1;WP_065453468.1;WP_065454630.1;WP_065457054.1;WP_065464610.1;WP_065471050.1;WP_065472678.…	Filtered	Filtered	Filtered	Filtered	Filtered	Filtered	Filtered	Filtered	Filtered	Filtered	Filtered	Filtered	Filtered	Filtered	Filtered	Filtered	Filtered	Filtered	Filtered	Filtered	Filtered	Filtered	Filtered	Filtered	Filtered	Filtered	Filtered	110881
EXY20072.1;EXZ20971.1;EYA30861.1;EYB16090.1;SRS017433.150612-T1-C;WP_005778812.1;WP_005784472.1;WP_032564197.1	Filtered	Filtered	41880.6	56662.5	Filtered	45901.2	Filtered	Filtered	Filtered	215833	Filtered	Filtered	Filtered	Filtered	Filtered	Filtered	32717.9	Filtered	323349	Filtered	Filtered	Filtered	Filtered	Filtered	Filtered	416265	Filtered	Filtered
EXZ72595.1;EYA94778.1;SRS015190.59300-T1-C;WP_005788911.1;WP_008769704.1;WP_032565044.1;WP_032568773.1;WP_032598551.1;WP_069108301.1	Filtered	27463.9	29631.6	15569.2	284063	Filtered	Filtered	Filtered	Filtered	57619.4	Filtered	Filtered	Filtered	Filtered	Filtered	Filtered	Filtered	Filtered	1.87674e+06	6538.45	Filtered	Filtered	Filtered	Filtered	Filtered	4761999	Filtered	Filtered
EYA74247.1;EYA78750.1;EYA89198.1;SRS024132.64291-T1-C;WP_005790911.1;WP_005798175.1;WP_005802224.1;WP_010993485.1;WP_011203457.1;WP_032572035.1;WP_032584478.1;WP_032592003.1;WP_065762743.1;WP_069108417.1	Filtered	Filtered	Filtered	Filtered	Filtered	Filtered	Filtered	Filtered	Filtered	Filtered	Filtered	Filtered	Filtered	Filtered	Filtered	Filtered	Filtered	Filtered	118917	Filtered	Filtered	Filtered	Filtered	Filtered	Filtered	36854.6	Filtered	Filtered
EYA79138.1;EYA94543.1;EYB17750.1;SRS015190.63838-T1-C;WP_005790862.1;WP_005798150.1;WP_005802247.1;WP_010993476.1;WP_011203443.1;WP_025814015.1;WP_032563478.1;WP_032568946.1;WP_032571230.1;WP_032573822.1;WP_032584447.1;WP_032590607.1;WP_032592002.1;WP_032598872.1;WP_042987392.1;WP_065344654.1;WP_069108638.1	Filtered	Filtered	Filtered	Filtered	60264.1	10242.8	Filtered	Filtered	Filtered	Filtered	Filtered	Filtered	Filtered	Filtered	Filtered	Filtered	Filtered	Filtered	230435	Filtered	Filtered	Filtered	Filtered	Filtered	Filtered	398366	Filtered	Filtered
EYE44598.1;SRS019601.8212-T1-C;WP_005790864.1;WP_005798153.1;WP_009292602.1;WP_032557317.1;WP_032576134.1;WP_032576263.1;WP_032584450.1;WP_032590609.1;WP_042987393.1	Filtered	Filtered	Filtered	Filtered	244764	Filtered	Filtered	Filtered	34953.2	129122	Filtered	Filtered	Filtered	Filtered	Filtered	Filtered	48468.6	Filtered	385175	Filtered	Filtered	Filtered	Filtered	Filtered	Filtered	1325591	Filtered	Filtered
GAT89902.1;WP_042855049.1	33708.7	211505	75919.6	361559	107406	188083	833218	25856.9	Filtered	87512.8	Filtered	91080.5	107099	Filtered	50154.4	Filtered	84799.6	41775.6	Filtered	Filtered	Filtered	148732	205995	38438.7	Filtered	Filtered	566544	862537
KDS29512.1;SRS019582.381-T1-C;WP_005846213.1;WP_007852937.1;WP_008652809.1;WP_057099022.1	Filtered	Filtered	33731.1	Filtered	Filtered	Filtered	Filtered	53521.1	Filtered	Filtered	Filtered	4287.63	Filtered	Filtered	Filtered	Filtered	21355.4	26391.1	Filtered	Filtered	Filtered	27491.7	Filtered	26726.5	Filtered	Filtered	Filtered	29456.6
KDS30858.1;SRS015663.41926-T1-C;WP_005844111.1;WP_005850019.1	47548.9	Filtered	162776	31547.5	146161	96797.5	39659.5	Filtered	57130.3	Filtered	129480	94709.4	Filtered	17184.5	62130.7	Filtered	75099.7	Filtered	124228	67176.6	Filtered	86794.4	Filtered	21856.7	Filtered	Filtered	Filtered	47036.5
KDS35682.1;KDS73201.1;SRS017433.126062-T1-C;WP_005855393.1;WP_005865137.1;WP_008771622.1;WP_009276246.1;WP_057317712.1;WP_057327086.1	Filtered	Filtered	7153.72	Filtered	Filtered	Filtered	Filtered	Filtered	46377	Filtered	Filtered	Filtered	Filtered	Filtered	Filtered	259593	35471.8	Filtered	Filtered	Filtered	Filtered	Filtered	Filtered	Filtered	Filtered	Filtered	Filtered	Filtered
KDS45916.1;KDS64247.1;SRS050422.82669-T1-C;WP_005857688.1;WP_005862987.1;WP_009017253.1;WP_036615708.1	Filtered	Filtered	22131.7	Filtered	12937.7	Filtered	Filtered	Filtered	40609.1	Filtered	27063.4	Filtered	65592	7686.41	Filtered	Filtered	25132.7	Filtered	Filtered	Filtered	Filtered	23681.8	Filtered	Filtered	Filtered	Filtered	Filtered	Filtered
KDS49654.1;SRS022071.232307-T1-C;WP_005826345.1;WP_035449524.1;WP_057256366.1	52355.5	10920.2	32103.4	Filtered	197537	Filtered	Filtered	118943	Filtered	30949.8	93173	57913.6	Filtered	19341.6	Filtered	Filtered	20173.5	18817.2	407797	Filtered	Filtered	92329.7	Filtered	Filtered	Filtered	307486	Filtered	Filtered
KDS54788.1;WP_005853090.1	Filtered	Filtered	43882.4	Filtered	26364.7	Filtered	Filtered	Filtered	Filtered	Filtered	41965.9	20541	Filtered	Filtered	Filtered	97778	106470	102504	Filtered	Filtered	Filtered	26410.8	Filtered	56871.6	Filtered	Filtered	Filtered	55490.3
KDS74469.1;SRS015190.5920-T1-C;SRS045004.192267-T1-C;WP_005860492.1;WP_008773236.1;WP_008778902.1;WP_011967070.1;WP_036632411.1;WP_057317669.1;WP_057328967.1	Filtered	Filtered	Filtered	Filtered	Filtered	Filtered	Filtered	Filtered	Filtered	Filtered	Filtered	Filtered	Filtered	Filtered	Filtered	Filtered	25130.2	Filtered	Filtered	Filtered	Filtered	Filtered	Filtered	Filtered	Filtered	Filtered	Filtered	Filtered
KEF28536.1;OKY92704.1;WP_004223651.1;WP_055063128.1;WP_065435102.1	Filtered	Filtered	Filtered	Filtered	Filtered	Filtered	Filtered	Filtered	Filtered	Filtered	Filtered	Filtered	Filtered	Filtered	Filtered	Filtered	Filtered	Filtered	Filtered	Filtered	393208	Filtered	Filtered	Filtered	Filtered	Filtered	Filtered	38432.6
KEF28908.1;KXS25070.1;OKY93192.1;WP_034879937.1;WP_055063013.1;WP_065437724.1;WP_065439458.1;WP_065440160.1;WP_065441415.1;WP_080789628.1	Filtered	Filtered	Filtered	Filtered	Filtered	Filtered	Filtered	576442	Filtered	55205.9	Filtered	Filtered	Filtered	Filtered	Filtered	Filtered	Filtered	Filtered	Filtered	Filtered	1.1093e+06	Filtered	Filtered	Filtered	Filtered	Filtered	Filtered	71977.5
KFI49118.1;WP_003828646.1;WP_007057735.1;WP_012578217.1;WP_014484010.1;WP_015438574.1;WP_025221309.1;WP_025332151.1;WP_032744441.1;WP_052792328.1;WP_052829138.1;WP_065456857.1;WP_080785183.1	Filtered	Filtered	Filtered	11910	Filtered	Filtered	Filtered	Filtered	113061	32822.2	12504.4	49050.9	Filtered	46794.6	Filtered	40401.5	Filtered	Filtered	Filtered	Filtered	425013	103472	Filtered	Filtered	13313.1	Filtered	Filtered	825070
KFI67055.1;OKY92061.1;SRS018351.51931-T1-C;WP_003836019.1;WP_003837387.1	Filtered	Filtered	Filtered	10513.2	Filtered	Filtered	Filtered	Filtered	128561	204991	34097.3	52344.1	Filtered	113737	Filtered	77553.2	Filtered	5946.9	106851	Filtered	6940795	140605	8130.28	Filtered	129026	Filtered	110610	1316773
KFI87980.1;SRS017103.252090-T1-C;WP_044090136.1	Filtered	Filtered	Filtered	Filtered	Filtered	Filtered	Filtered	Filtered	Filtered	Filtered	Filtered	Filtered	Filtered	Filtered	Filtered	Filtered	Filtered	Filtered	Filtered	Filtered	Filtered	Filtered	Filtered	Filtered	Filtered	Filtered	Filtered	174647
KFI91789.1;KOA58702.1;KOA67078.1;WP_032734604.1;WP_032739268.1;WP_033891660.1;WP_052787284.1;WP_052789755.1;WP_052828342.1	Filtered	Filtered	Filtered	Filtered	Filtered	Filtered	Filtered	Filtered	101769	42172.8	2686.83	Filtered	Filtered	5286.33	Filtered	Filtered	Filtered	Filtered	Filtered	Filtered	494805	Filtered	Filtered	Filtered	Filtered	Filtered	Filtered	137484
KGI75823.1;WP_009307323.1	200436	124751	90623	63339.5	120178	174895	156683	565623	160917	Filtered	180786	253040	186776	145191	223234	117655	85053.9	66099	425899	186105	190812	139009	494806	67043.3	Filtered	426573	34321.2	151544
KHL91122.1	66426.5	1.60671e+06	400503	4236310	432091	1086284	1.97984e+06	38870.2	150625	1263036	137032	384598	949146	52828.5	177744	158655	553939	287229	Filtered	55706.5	75921.6	669330	572060	107499	47314.9	281124	3.13277e+06	5430042
KHL91138.1	Filtered	Filtered	107743	37662.5	150299	188887	Filtered	Filtered	Filtered	211499	Filtered	Filtered	32823.6	Filtered	11165	Filtered	Filtered	Filtered	Filtered	Filtered	Filtered	18189.2	67429.3	Filtered	Filtered	81555.6	Filtered	103643
KHL91171.1	Filtered	Filtered	Filtered	164952	9453.15	67923.2	Filtered	Filtered	Filtered	Filtered	Filtered	Filtered	56189.8	Filtered	Filtered	Filtered	Filtered	Filtered	Filtered	Filtered	Filtered	47667.5	21668	Filtered	Filtered	Filtered	34689.3	107740
KJJ86570.1;WP_045167937.1	145361	Filtered	197548	Filtered	122657	Filtered	Filtered	Filtered	Filtered	Filtered	133447	Filtered	Filtered	Filtered	235390	20853.6	105718	Filtered	Filtered	12525.6	Filtered	Filtered	30773.2	447249	Filtered	168538	Filtered	347351
KOA38530.1;WP_065506929.1	Filtered	Filtered	Filtered	Filtered	Filtered	Filtered	Filtered	Filtered	Filtered	Filtered	Filtered	Filtered	Filtered	Filtered	Filtered	Filtered	Filtered	Filtered	Filtered	Filtered	Filtered	Filtered	Filtered	Filtered	Filtered	Filtered	Filtered	64840
KXS22669.1;WP_003828875.1;WP_025299709.1;WP_080868070.1	Filtered	Filtered	Filtered	50848.3	Filtered	Filtered	Filtered	Filtered	2486537	857627	143648	124058	23491.4	353226	35466.7	255545	Filtered	65227.4	146431	Filtered	20704574	209512	66392.7	32224.1	702273	Filtered	617323	7339306
KXS23159.1;WP_003836177.1;WP_003837556.1;WP_004220158.1;WP_033500740.1;WP_039196906.1;WP_065446803.1;WP_072043254.1	Filtered	Filtered	Filtered	Filtered	Filtered	Filtered	Filtered	Filtered	Filtered	Filtered	Filtered	Filtered	Filtered	Filtered	Filtered	Filtered	Filtered	Filtered	Filtered	Filtered	261186	Filtered	Filtered	Filtered	Filtered	Filtered	Filtered	Filtered
KXS24062.1;WP_003832434.1;WP_025221016.1;WP_052787126.1;WP_065471283.1	Filtered	Filtered	Filtered	Filtered	Filtered	Filtered	Filtered	87972.2	Filtered	Filtered	Filtered	8444.1	Filtered	Filtered	Filtered	Filtered	Filtered	Filtered	Filtered	64777.8	Filtered	Filtered	Filtered	Filtered	Filtered	Filtered	Filtered	2225455
KXS24647.1;WP_004223655.1;WP_055063129.1;WP_065435104.1;WP_065439911.1	Filtered	Filtered	Filtered	Filtered	Filtered	Filtered	Filtered	Filtered	Filtered	Filtered	Filtered	Filtered	Filtered	Filtered	Filtered	Filtered	Filtered	Filtered	Filtered	Filtered	666902	Filtered	Filtered	Filtered	Filtered	Filtered	Filtered	42243.1
KXS25308.1;WP_034880602.1	Filtered	Filtered	Filtered	Filtered	Filtered	Filtered	Filtered	Filtered	19952.3	17869.4	Filtered	Filtered	Filtered	10706.3	Filtered	Filtered	Filtered	Filtered	Filtered	Filtered	1.03662e+06	20905.9	26722.2	Filtered	Filtered	Filtered	Filtered	234181
KXS25373.1	Filtered	Filtered	Filtered	Filtered	Filtered	Filtered	Filtered	Filtered	Filtered	Filtered	Filtered	Filtered	Filtered	Filtered	Filtered	Filtered	Filtered	Filtered	Filtered	Filtered	1193138	Filtered	Filtered	Filtered	Filtered	Filtered	Filtered	Filtered
KXS25752.1;WP_014760262.1	82253.7	137701	Filtered	Filtered	5028.62	Filtered	Filtered	Filtered	176054	Filtered	Filtered	Filtered	Filtered	8377.27	Filtered	Filtered	Filtered	12792.4	312399	Filtered	Filtered	32531.8	Filtered	Filtered	357914	Filtered	Filtered	2.06776e+06
KXT54761.1;SRS015663.121464-T1-C;WP_012419642.1;WP_067571901.1	Filtered	Filtered	9772.82	Filtered	Filtered	Filtered	Filtered	21922.9	Filtered	Filtered	Filtered	Filtered	Filtered	Filtered	Filtered	Filtered	22385	Filtered	Filtered	Filtered	Filtered	Filtered	Filtered	42469.2	Filtered	Filtered	Filtered	50333.7
KXT91823.1;WP_002895645.1;WP_002900482.1;WP_002906684.1;WP_002915357.1;WP_002930280.1;WP_003024369.1;WP_004187129.1;WP_005590144.1;WP_006596011.1;WP_009660277.1;WP_023023706.1;WP_048687944.1;WP_048773266.1;WP_048791817.1;WP_060976722.1;WP_061911253.1;WP_062005248.1	Filtered	41918.7	Filtered	Filtered	Filtered	Filtered	Filtered	87815.1	Filtered	11079	Filtered	Filtered	Filtered	Filtered	Filtered	71222.6	14401.7	Filtered	Filtered	Filtered	53537.4	Filtered	Filtered	Filtered	Filtered	Filtered	74781.2	Filtered
OAD89643.1;SRS018427.194357-T1-C;WP_066557337.1	Filtered	34550	25896.8	27231.3	Filtered	42120.1	Filtered	Filtered	Filtered	Filtered	Filtered	31909.7	47774.9	13270.1	Filtered	Filtered	Filtered	29465	Filtered	21275.5	Filtered	12970.8	24598.3	39376.6	148049	Filtered	79150.2	Filtered
OCZ05418.1;SRS012902.27447-T1-C;WP_000130102.1;WP_006709769.1;WP_008457160.1;WP_011148786.1;WP_044812533.1;WP_047254589.1;WP_048917634.1;WP_049303076.1;WP_059340683.1;WP_061800460.1;WP_070134592.1;WP_070928793.1;WP_072933467.1;WP_074021482.1;WP_080029192.1	16029.7	Filtered	Filtered	Filtered	Filtered	Filtered	Filtered	Filtered	28822.2	Filtered	Filtered	342960	Filtered	Filtered	Filtered	50585.3	Filtered	Filtered	Filtered	Filtered	Filtered	Filtered	Filtered	Filtered	Filtered	155429	Filtered	12099.3
ODC00746.1;ODJ87706.1;WP_069006144.1	Filtered	Filtered	Filtered	Filtered	Filtered	Filtered	Filtered	Filtered	Filtered	Filtered	Filtered	148816	Filtered	Filtered	Filtered	Filtered	Filtered	Filtered	Filtered	Filtered	Filtered	Filtered	Filtered	Filtered	Filtered	Filtered	Filtered	Filtered
OJG61304.1;WP_008380860.1	Filtered	Filtered	Filtered	Filtered	Filtered	Filtered	Filtered	Filtered	Filtered	Filtered	Filtered	Filtered	Filtered	Filtered	Filtered	41501.9	Filtered	6151.37	Filtered	Filtered	67677.6	Filtered	Filtered	Filtered	Filtered	Filtered	18126.1	Filtered
OJJ25565.1	154869	Filtered	Filtered	60174.9	Filtered	Filtered	868189	Filtered	Filtered	Filtered	52400.4	55277.3	46381.6	Filtered	Filtered	3768783	178182	Filtered	Filtered	Filtered	128822	Filtered	Filtered	2038960	94217.7	Filtered	158677	66092.7
OJS52396.1;WP_032410744.1;WP_080923551.1	Filtered	Filtered	Filtered	Filtered	Filtered	773.502	Filtered	45927	Filtered	Filtered	Filtered	Filtered	Filtered	Filtered	Filtered	Filtered	Filtered	Filtered	Filtered	Filtered	Filtered	Filtered	Filtered	Filtered	Filtered	Filtered	Filtered	Filtered
OJS82083.1;SRS017103.209221-T1-C;SRS050422.116963-T1-C;WP_007052927.1;WP_007055046.1;WP_007057453.1;WP_012578644.1;WP_015713912.1;WP_025263329.1;WP_065443329.1;WP_065452809.1;WP_065453618.1;WP_065507182.1;WP_071477622.1;WP_077385748.1;WP_077387457.1;WP_080784169.1;WP_080785743.1;WP_080826085.1;WP_080868205.1	Filtered	Filtered	Filtered	Filtered	Filtered	Filtered	Filtered	Filtered	Filtered	Filtered	Filtered	Filtered	Filtered	Filtered	Filtered	Filtered	Filtered	Filtered	Filtered	Filtered	Filtered	Filtered	Filtered	Filtered	Filtered	Filtered	Filtered	44248.9
OJS82642.1;WP_007057277.1;WP_077384657.1	Filtered	Filtered	Filtered	Filtered	Filtered	Filtered	Filtered	Filtered	315688	213643	Filtered	28653.9	17002.4	117569	Filtered	145275	Filtered	Filtered	61806.4	Filtered	3.66284e+06	76450.8	Filtered	Filtered	156154	49210.9	97531.6	1191499
OKY85474.1;SRS051031.40532-T1-C;WP_022244814.1;WP_033501077.1;WP_033513369.1;WP_039198454.1;WP_065437798.1;WP_065439224.1;WP_065439978.1;WP_065441804.1;WP_080788562.1	Filtered	Filtered	Filtered	Filtered	Filtered	Filtered	Filtered	Filtered	Filtered	13094.6	Filtered	Filtered	Filtered	Filtered	Filtered	Filtered	Filtered	Filtered	Filtered	Filtered	1.48335e+06	21358	Filtered	Filtered	Filtered	Filtered	Filtered	182417
OKY88096.1;WP_004219603.1;WP_065435078.1;WP_065439928.1;WP_065440593.1	Filtered	Filtered	Filtered	Filtered	Filtered	Filtered	Filtered	Filtered	67778.3	Filtered	Filtered	Filtered	Filtered	Filtered	Filtered	Filtered	Filtered	Filtered	Filtered	Filtered	1.92235e+06	9402.07	Filtered	Filtered	Filtered	Filtered	Filtered	109758
OKY88330.1;WP_004222041.1;WP_065434662.1;WP_065447312.1	Filtered	Filtered	Filtered	Filtered	Filtered	Filtered	Filtered	Filtered	Filtered	Filtered	Filtered	Filtered	Filtered	Filtered	Filtered	Filtered	Filtered	Filtered	Filtered	Filtered	415995	Filtered	Filtered	Filtered	Filtered	Filtered	Filtered	52210.1
OKY88554.1;WP_080789395.1	Filtered	Filtered	Filtered	Filtered	Filtered	Filtered	Filtered	Filtered	Filtered	Filtered	Filtered	Filtered	Filtered	Filtered	Filtered	Filtered	Filtered	Filtered	Filtered	Filtered	231297	Filtered	Filtered	Filtered	Filtered	Filtered	Filtered	18506.5
OKY88950.1;SRS014683.103534-T1-C;SRS015578.236026-T1-C;SRS016495.132245-T1-C;WP_004220555.1;WP_011743425.1;WP_039198892.1;WP_080863143.1	Filtered	Filtered	Filtered	Filtered	Filtered	Filtered	Filtered	Filtered	Filtered	Filtered	Filtered	Filtered	Filtered	Filtered	Filtered	Filtered	Filtered	Filtered	Filtered	Filtered	321197	Filtered	Filtered	Filtered	Filtered	Filtered	Filtered	Filtered
OKY89082.1;WP_004222146.1;WP_065439220.1	Filtered	Filtered	Filtered	Filtered	Filtered	Filtered	Filtered	Filtered	53115.5	Filtered	Filtered	Filtered	Filtered	16288.2	Filtered	Filtered	Filtered	Filtered	Filtered	Filtered	1.86747e+06	26841.7	Filtered	Filtered	Filtered	Filtered	Filtered	199913
OKY89449.1;WP_065435229.1;WP_065439263.1	Filtered	Filtered	Filtered	Filtered	Filtered	Filtered	Filtered	Filtered	Filtered	Filtered	Filtered	Filtered	Filtered	Filtered	Filtered	Filtered	Filtered	Filtered	Filtered	Filtered	226064	Filtered	Filtered	Filtered	Filtered	Filtered	Filtered	Filtered
OKY90524.1;SRS015578.104688-T1-C;WP_003808021.1	Filtered	Filtered	Filtered	Filtered	Filtered	Filtered	Filtered	Filtered	Filtered	75910	Filtered	24860.6	Filtered	32033	Filtered	Filtered	Filtered	Filtered	Filtered	Filtered	3.18264e+06	45810.6	Filtered	Filtered	34845.7	Filtered	Filtered	534567
OKY90947.1	Filtered	Filtered	25660.9	12861.6	Filtered	7677.16	Filtered	Filtered	68785.3	52834.6	Filtered	Filtered	Filtered	16381	Filtered	Filtered	Filtered	Filtered	Filtered	37722.2	1.35171e+06	13456.1	73179.5	Filtered	14147.5	Filtered	Filtered	139825
OKY90976.1;SRS020328.93190-T1-C;WP_006234499.1;WP_035137032.1;WP_055286614.1	Filtered	Filtered	44074	21465.8	Filtered	Filtered	Filtered	Filtered	Filtered	Filtered	Filtered	40473.9	13387.4	36948.5	Filtered	Filtered	Filtered	Filtered	Filtered	Filtered	Filtered	Filtered	65031	Filtered	Filtered	Filtered	Filtered	Filtered
OKY91042.1;SRS014235.150553-T1-C;WP_006236205.1;WP_055251306.1;WP_055287283.1	Filtered	10379.3	47998.5	45714.5	19587.4	16553.9	Filtered	Filtered	Filtered	120839	Filtered	54558.7	12985.8	39876.7	34540.7	Filtered	Filtered	Filtered	Filtered	69613.3	Filtered	17718.8	93628.3	26595.3	21745.3	Filtered	Filtered	Filtered
OKY91538.1;SRS047014.95110-T1-C;WP_006234445.1;WP_035137070.1;WP_055250640.1;WP_055287173.1	Filtered	Filtered	17369.5	Filtered	Filtered	21989.7	Filtered	Filtered	Filtered	Filtered	Filtered	Filtered	Filtered	37484.4	Filtered	Filtered	Filtered	Filtered	Filtered	50865.8	Filtered	Filtered	Filtered	Filtered	Filtered	Filtered	Filtered	Filtered
OKY91786.1;WP_006235376.1;WP_035137348.1	Filtered	Filtered	Filtered	Filtered	Filtered	Filtered	Filtered	Filtered	Filtered	104823	Filtered	Filtered	Filtered	Filtered	Filtered	Filtered	Filtered	Filtered	Filtered	Filtered	Filtered	Filtered	47901.4	Filtered	Filtered	Filtered	Filtered	Filtered
OKY92720.1;WP_003836134.1;WP_022245022.1;WP_033500755.1;WP_039196950.1;WP_055062989.1;WP_065441463.1;WP_072043262.1;WP_080788164.1	Filtered	Filtered	Filtered	Filtered	Filtered	Filtered	Filtered	Filtered	5643.53	5346.96	Filtered	Filtered	Filtered	14264.7	Filtered	4605.84	Filtered	Filtered	Filtered	Filtered	367373	Filtered	Filtered	Filtered	Filtered	Filtered	Filtered	76465.2
OKY93609.1;SRS017191.39151-T1-C;WP_004327950.1	15737.6	58028.5	66388.9	14998.3	Filtered	Filtered	Filtered	Filtered	Filtered	Filtered	48817.4	45461.8	Filtered	37092.6	Filtered	9619.84	3597.81	21979.1	Filtered	6402.8	Filtered	21865	2579.44	27153.1	Filtered	Filtered	Filtered	21272.8
OKY94015.1;WP_008779636.1;WP_009274970.1	51144.6	Filtered	39599	Filtered	20605.4	29048.6	55839.3	216991	502255	50320.5	99113.1	69816.5	Filtered	131139	23298.5	209973	49173.6	Filtered	1.49492e+06	26604.3	Filtered	Filtered	40233.9	Filtered	Filtered	972459	Filtered	42136.3
OKY94199.1;SRS015190.1714-T1-C;SRS016495.144817-T1-C;SRS019685.1037-T1-C;SRS050422.163500-T1-C;SRS053398.34815-T1-C;WP_004329523.1	Filtered	73855.2	101688	Filtered	Filtered	Filtered	Filtered	Filtered	Filtered	Filtered	46160	28694.4	Filtered	37107.6	Filtered	Filtered	Filtered	Filtered	Filtered	Filtered	Filtered	37558.5	Filtered	Filtered	Filtered	Filtered	Filtered	Filtered
OKY94412.1;SRS019582.4442-T1-C;WP_004329071.1	19718.7	33442.6	69694.7	8567.61	Filtered	Filtered	Filtered	Filtered	Filtered	Filtered	40277.5	Filtered	Filtered	Filtered	Filtered	Filtered	Filtered	18316.5	Filtered	Filtered	Filtered	Filtered	Filtered	15257.8	Filtered	Filtered	Filtered	Filtered
OKY96215.1;SRS024625.133010-T1-C;WP_004329251.1	Filtered	19123.9	19312.6	4933.4	Filtered	Filtered	Filtered	Filtered	Filtered	Filtered	21367	12475	Filtered	11097.5	Filtered	Filtered	7789.69	14428.6	Filtered	Filtered	Filtered	7983.59	Filtered	8745.39	Filtered	Filtered	Filtered	Filtered
OKY96807.1	47954	155541	370862	62267.9	Filtered	Filtered	71988.2	Filtered	Filtered	Filtered	138166	171014	Filtered	171463	Filtered	Filtered	80680.8	71228	Filtered	Filtered	Filtered	86238	Filtered	70392.6	Filtered	Filtered	Filtered	Filtered
OKY96878.1;WP_004327563.1	Filtered	57868.6	42087.7	Filtered	Filtered	Filtered	Filtered	Filtered	Filtered	Filtered	32362.7	21475.1	Filtered	26776.3	Filtered	Filtered	Filtered	9947.32	Filtered	Filtered	Filtered	13320.5	Filtered	Filtered	Filtered	Filtered	Filtered	Filtered
OKZ09519.1;OKZ34020.1;WP_005833693.1;WP_035447709.1;WP_073313075.1	Filtered	Filtered	Filtered	Filtered	Filtered	Filtered	Filtered	50298.4	Filtered	Filtered	Filtered	Filtered	Filtered	Filtered	Filtered	Filtered	Filtered	39716.5	Filtered	Filtered	Filtered	33469.4	Filtered	94903.9	Filtered	Filtered	Filtered	Filtered
OKZ09849.1;SRS047044.10232-T1-C;WP_007558331.1	Filtered	Filtered	63381.3	Filtered	Filtered	Filtered	10421.3	Filtered	Filtered	Filtered	38503.6	Filtered	Filtered	Filtered	Filtered	Filtered	Filtered	Filtered	Filtered	Filtered	Filtered	87362.1	Filtered	Filtered	Filtered	Filtered	Filtered	Filtered
OKZ10983.1;SCH24246.1;SCH76027.1;SRS011529.68665-T1-C;SRS015663.57670-T1-C;SRS017307.70162-T1-C;SRS017433.11491-T1-C;WP_008141397.1;WP_013617516.1;WP_071123328.1;WP_072542980.1	Filtered	Filtered	25620.9	Filtered	Filtered	16970.2	Filtered	Filtered	Filtered	Filtered	21958.8	Filtered	Filtered	Filtered	Filtered	Filtered	Filtered	Filtered	Filtered	Filtered	Filtered	36473	18609.2	37275.2	Filtered	Filtered	Filtered	20863.6
OKZ11961.1;SRS015663.28619-T1-C;SRS016585.22476-T1-C;SRS017433.7757-T1-C;SRS020869.276590-T1-C;WP_007562019.1;WP_021666756.1	Filtered	Filtered	20343.2	Filtered	Filtered	Filtered	Filtered	Filtered	Filtered	Filtered	Filtered	Filtered	Filtered	Filtered	Filtered	Filtered	Filtered	Filtered	Filtered	Filtered	Filtered	Filtered	Filtered	Filtered	Filtered	Filtered	Filtered	Filtered
OKZ11981.1;SRS015782.49747-T1-C;SRS017433.10936-T1-C;WP_072541761.1	Filtered	Filtered	33769.3	Filtered	Filtered	Filtered	Filtered	Filtered	Filtered	Filtered	Filtered	Filtered	Filtered	Filtered	Filtered	Filtered	Filtered	Filtered	Filtered	Filtered	Filtered	49579.5	Filtered	Filtered	Filtered	Filtered	Filtered	Filtered
OKZ12854.1;SRS015663.63506-T1-C	Filtered	Filtered	23808.1	Filtered	Filtered	Filtered	Filtered	Filtered	Filtered	Filtered	Filtered	Filtered	Filtered	Filtered	Filtered	Filtered	Filtered	Filtered	Filtered	Filtered	Filtered	5738	Filtered	Filtered	Filtered	Filtered	Filtered	Filtered
OKZ25619.1;SRS015960.17265-T1-C;SRS016095.36880-T1-C;SRS017191.1533-T1-C;SRS045645.23676-T1-C;SRS047014.109378-T1-C;SRS050925.30619-T1-C;SRS057717.32716-T1-C;WP_004305985.1;WP_021647133.1;WP_027326173.1;WP_065538298.1	Filtered	Filtered	100120	Filtered	195352	68207.1	Filtered	184005	184590	Filtered	127973	Filtered	Filtered	29507.5	Filtered	206873	97519.7	75974.2	Filtered	36646.7	Filtered	79466.8	Filtered	112434	Filtered	147857	Filtered	128549
OKZ35468.1;SRS011405.31389-T1-C;SRS011586.77078-T1-C;SRS012902.15604-T1-C;SRS014923.20275-T1-C;SRS015794.17217-T1-C;SRS015794.7897-T1-C;SRS016018.8095-T1-C;SRS017433.28618-T1-C;SRS018351.157458-T1-C;SRS018427.209711-T1-C;SRS018817.12976-T1-C;SRS019030.37441-T1-C;SRS019787.28342-T1-C;SRS023971.7635-T1-C;SRS024132.89443-T1-C;SRS024265.23736-T1-C;SRS043411.73820-T1-C;SRS045645.14431-T1-C;SRS045645.2…	Filtered	15851.9	19835.9	2395.38	52725.7	24109.4	Filtered	17278.5	Filtered	Filtered	Filtered	21896.3	Filtered	Filtered	Filtered	Filtered	47495.3	Filtered	Filtered	Filtered	Filtered	40792.2	Filtered	107413	Filtered	31228.3	Filtered	55125.8
OKZ39033.1;SRS024132.73281-T1-C;WP_013612140.1;WP_027201695.1	Filtered	Filtered	Filtered	Filtered	Filtered	Filtered	Filtered	Filtered	Filtered	Filtered	Filtered	Filtered	Filtered	Filtered	Filtered	Filtered	Filtered	Filtered	Filtered	Filtered	Filtered	Filtered	Filtered	51715.3	Filtered	Filtered	Filtered	Filtered
OKZ41580.1;SRS014923.31884-T1-C;SRS015190.5889-T1-C;WP_005846801.1;WP_005847758.1;WP_074783351.1	Filtered	Filtered	13503.5	Filtered	77885.9	93191.6	Filtered	67251.6	125046	Filtered	Filtered	Filtered	Filtered	Filtered	45983.7	Filtered	15919.3	39657.7	Filtered	Filtered	112223	Filtered	Filtered	Filtered	Filtered	Filtered	Filtered	64084.2
OKZ42048.1;SRS024132.84105-T1-C;WP_013612083.1	Filtered	46884.3	38384.1	21849.7	Filtered	Filtered	Filtered	Filtered	Filtered	Filtered	93368	99137.4	Filtered	27921.4	17373.1	Filtered	31339.9	88236.2	Filtered	Filtered	Filtered	30688.9	Filtered	190449	Filtered	Filtered	Filtered	Filtered
OKZ45553.1;SRS024132.742-T1-C;WP_005842564.1;WP_007836777.1	7050.56	9358.04	28847.5	35366.9	73971.4	22983.7	Filtered	72717.4	39225.5	Filtered	49574.3	49494.6	28953.2	18441.8	22675.3	277749	168778	54139.3	40865.8	17955.7	61339.8	27893.1	21191	61095.1	18137.5	74844.8	Filtered	50595.4
OKZ45968.1;SRS012273.13239-T1-C	46203.2	Filtered	Filtered	Filtered	3329.64	Filtered	Filtered	Filtered	Filtered	Filtered	Filtered	33284.4	Filtered	Filtered	Filtered	Filtered	Filtered	Filtered	Filtered	Filtered	Filtered	Filtered	Filtered	Filtered	Filtered	Filtered	Filtered	Filtered
OKZ46228.1;SRS011061.169844-T1-C;SRS011061.17462-T1-C;SRS011061.26613-T1-C;SRS011061.36423-T1-C;SRS011061.66547-T1-C;SRS011134.174101-T1-C;SRS011134.324027-T1-C;SRS011134.356226-T1-C;SRS011134.364096-T1-C;SRS011405.136717-T1-C;SRS011529.211722-T1-C;SRS011529.232867-T1-C;SRS013476.186031-T1-C;SRS013476.258752-T1-C;SRS013521.50069-T1-C;SRS015190.51249-T1-C;SRS015663.38041-T1-C;SRS016018.24751-T1-C;…	Filtered	142000	Filtered	58302.6	Filtered	38661.7	Filtered	56730.6	Filtered	Filtered	Filtered	Filtered	75637.9	Filtered	Filtered	64142.8	Filtered	89747.3	Filtered	67408.7	Filtered	Filtered	Filtered	Filtered	Filtered	Filtered	Filtered	Filtered
OKZ46878.1	Filtered	137595	Filtered	84072.9	Filtered	Filtered	Filtered	Filtered	Filtered	Filtered	Filtered	Filtered	53995	Filtered	Filtered	Filtered	Filtered	Filtered	Filtered	Filtered	Filtered	Filtered	Filtered	Filtered	114468	Filtered	Filtered	Filtered
OKZ48522.1	Filtered	Filtered	Filtered	Filtered	Filtered	Filtered	Filtered	Filtered	Filtered	Filtered	Filtered	71492.9	Filtered	Filtered	4889	Filtered	Filtered	Filtered	Filtered	Filtered	Filtered	Filtered	Filtered	Filtered	Filtered	Filtered	Filtered	Filtered
OKZ49463.1;SRS064276.273554-T1-C;WP_066561031.1	56359.2	16060.5	Filtered	12812.5	Filtered	34703.7	Filtered	Filtered	15644.9	Filtered	Filtered	38519.7	21771.9	Filtered	73398.2	Filtered	Filtered	15046.3	Filtered	Filtered	Filtered	16271.1	Filtered	20545.6	36720.1	Filtered	108621	Filtered
OKZ49517.1;SCJ71209.1;WP_066562079.1	45258.9	19269	17576.4	11027	76935.6	27648.8	16804.5	75229.7	50475.6	Filtered	25044	38168.8	20520.3	27882.7	33418.7	Filtered	Filtered	Filtered	Filtered	50367.8	Filtered	18889.5	28974.3	7852.68	37016.5	Filtered	Filtered	Filtered
OKZ49872.1;SRS019161.271297-T1-C	Filtered	Filtered	Filtered	Filtered	Filtered	Filtered	73517	Filtered	Filtered	Filtered	Filtered	Filtered	Filtered	Filtered	45952.4	Filtered	Filtered	Filtered	Filtered	Filtered	Filtered	69017.1	Filtered	Filtered	Filtered	Filtered	Filtered	Filtered
OKZ50821.1;SRS064276.161277-T1-C;WP_022461086.1	64476.1	Filtered	54191	16431.5	Filtered	Filtered	Filtered	44161.4	Filtered	Filtered	Filtered	130739	35231.9	2552	37252	Filtered	Filtered	Filtered	Filtered	Filtered	Filtered	54732.8	20294.9	39739.3	59552.6	Filtered	67955.4	21596.4
OKZ51266.1;SRS050422.96053-T1-C;WP_022462110.1;WP_055264838.1	12415	Filtered	13695.3	9909.33	Filtered	20033.1	Filtered	55850.8	63454.2	Filtered	Filtered	24327.5	9345.19	Filtered	12417.2	Filtered	Filtered	Filtered	Filtered	33860.3	Filtered	18916.4	17754.5	10669.2	17177.5	Filtered	Filtered	Filtered
OKZ52306.1;SRS015217.33919-T1-C;SRS056519.97001-T1-C	49317.4	Filtered	Filtered	Filtered	Filtered	Filtered	Filtered	Filtered	167220	Filtered	Filtered	Filtered	Filtered	Filtered	Filtered	Filtered	Filtered	Filtered	Filtered	Filtered	Filtered	Filtered	Filtered	Filtered	Filtered	Filtered	Filtered	Filtered
OKZ54349.1;SRS015663.65241-T1-C;SRS042284.4451-T1-C;WP_005842943.1;WP_007831795.1;WP_007839853.1;WP_032952718.1	Filtered	Filtered	Filtered	Filtered	80615.8	11648.1	Filtered	Filtered	Filtered	Filtered	Filtered	35654.2	Filtered	Filtered	11631.2	86840.1	37883.1	62480.3	Filtered	Filtered	44473.4	10512.1	Filtered	68497.8	Filtered	Filtered	Filtered	58463.4
OKZ55341.1	Filtered	15676	Filtered	Filtered	Filtered	Filtered	Filtered	31146.7	Filtered	Filtered	Filtered	Filtered	Filtered	Filtered	Filtered	Filtered	21978	24030	Filtered	Filtered	Filtered	Filtered	Filtered	22965.7	Filtered	Filtered	98025.4	38956.8
OKZ57299.1;WP_015525297.1	62785.4	20433.4	76348	39026.3	Filtered	72151.4	Filtered	190722	Filtered	Filtered	55848.6	Filtered	20155.5	13762.9	50122.4	Filtered	37435.9	Filtered	119659	Filtered	Filtered	88224.2	31804.3	45964.1	400224	62769.4	181985	Filtered
OKZ58395.1;SRS015578.103293-T1-C	Filtered	Filtered	Filtered	Filtered	73169	Filtered	Filtered	Filtered	Filtered	59960.8	147766	Filtered	Filtered	103838	Filtered	Filtered	Filtered	33509.5	Filtered	Filtered	Filtered	Filtered	42628	Filtered	173443	Filtered	Filtered	49670.2
OKZ58628.1;SRS014235.235698-T1-C	167839	Filtered	31356	134471	21245.4	68762.1	71791.2	58827.3	Filtered	141849	72964.4	Filtered	160494	21490.8	91572.2	Filtered	27716.4	Filtered	Filtered	43255.6	Filtered	64947.1	97744.6	31271.1	100240	Filtered	743251	99221.4
OKZ59936.1	Filtered	60478.7	68823	132706	176830	52995.3	173771	Filtered	Filtered	283005	Filtered	Filtered	36391.9	Filtered	43381.4	Filtered	186035	Filtered	Filtered	62619.6	Filtered	96297	72575.7	182996	207156	Filtered	176284	Filtered
OKZ61438.1	Filtered	Filtered	Filtered	Filtered	Filtered	Filtered	Filtered	Filtered	691247	Filtered	Filtered	Filtered	Filtered	Filtered	Filtered	Filtered	Filtered	Filtered	Filtered	Filtered	Filtered	Filtered	Filtered	Filtered	Filtered	Filtered	Filtered	Filtered
OKZ64335.1;SRS056259.24572-T1-C	Filtered	104206	Filtered	213495	53305.2	Filtered	Filtered	Filtered	173111	Filtered	Filtered	81831.7	Filtered	97621.4	478839	Filtered	103121	56103.7	Filtered	Filtered	Filtered	114145	Filtered	Filtered	171265	Filtered	Filtered	Filtered
OKZ66256.1;SCJ35954.1;WP_066563096.1	750653	283104	47481	405664	1.32668e+06	639852	114383	783215	2.16619e+06	547035	875441	289758	745682	443234	38943.6	Filtered	129901	65467.2	Filtered	756749	Filtered	145146	405238	560642	67300.1	506482	791936	92054.4
OKZ70153.1;SCJ18440.1;WP_066562539.1	71118.4	48100.1	7425.59	19208.4	Filtered	54478.7	Filtered	38527.3	41984.8	Filtered	63521.4	39999.5	32473.3	24330.4	29106.4	Filtered	Filtered	23309.7	Filtered	38686.7	Filtered	33110.6	42093.8	36150.4	63177	Filtered	88433.4	107023
OKZ70472.1;SCJ26815.1	39506	19514.4	Filtered	15251.6	Filtered	29189.2	Filtered	Filtered	Filtered	Filtered	Filtered	67167.6	18196.4	Filtered	56715.5	Filtered	Filtered	Filtered	Filtered	Filtered	Filtered	22535.2	Filtered	30028.9	102344	Filtered	Filtered	Filtered
OKZ70953.1;SRS011586.23601-T1-C	34459.8	Filtered	Filtered	Filtered	Filtered	Filtered	Filtered	Filtered	96418.7	Filtered	Filtered	Filtered	Filtered	Filtered	Filtered	Filtered	Filtered	Filtered	Filtered	Filtered	Filtered	Filtered	Filtered	Filtered	Filtered	100969	Filtered	Filtered
OKZ72886.1;SRS017307.10639-T1-C;WP_005938365.1	Filtered	Filtered	Filtered	Filtered	Filtered	17116	Filtered	Filtered	Filtered	Filtered	Filtered	Filtered	Filtered	Filtered	Filtered	Filtered	Filtered	Filtered	Filtered	Filtered	Filtered	Filtered	Filtered	Filtered	18330.5	Filtered	Filtered	Filtered
OKZ75312.1;WP_005941511.1	Filtered	Filtered	Filtered	Filtered	Filtered	30324.4	Filtered	Filtered	Filtered	47069.6	Filtered	Filtered	Filtered	Filtered	Filtered	Filtered	Filtered	Filtered	Filtered	Filtered	Filtered	Filtered	Filtered	Filtered	Filtered	Filtered	Filtered	Filtered
OKZ95924.1;SRS063985.52106-T1-C	Filtered	102300	87107.5	149193	63350.9	131932	Filtered	Filtered	121252	150414	107787	121161	109947	77830.7	158085	Filtered	36806.6	53137.5	Filtered	Filtered	Filtered	43833.1	186298	81673.3	152911	667642	Filtered	Filtered
OKZ96411.1;WP_022001253.1	83416	55417.1	171149	54022.1	123033	153326	71434.8	926166	252161	Filtered	109340	586455	158947	60245.4	127237	119451	75107.5	10796.6	Filtered	236400	Filtered	153297	127354	27706.3	242063	151929	Filtered	Filtered
OKZ96470.1;SCI36387.1;SRS016095.108726-T1-C;WP_032089417.1;WP_048925155.1	Filtered	Filtered	50221.2	Filtered	Filtered	45606.9	Filtered	Filtered	Filtered	Filtered	33364.3	Filtered	18292.5	Filtered	26270.5	Filtered	Filtered	Filtered	Filtered	Filtered	Filtered	19247.8	Filtered	Filtered	Filtered	Filtered	Filtered	Filtered
OKZ96949.1;SRS050422.179796-T1-C;WP_032090943.1	Filtered	Filtered	80042.6	Filtered	43146.5	29406.4	Filtered	Filtered	Filtered	Filtered	34919.2	Filtered	18087.8	Filtered	12602.3	Filtered	Filtered	Filtered	Filtered	29980	Filtered	Filtered	24619.8	Filtered	41456.3	Filtered	Filtered	Filtered
OKZ97274.1;WP_009263980.1	Filtered	Filtered	Filtered	Filtered	36333.7	35237.9	Filtered	Filtered	125181	Filtered	52976.6	Filtered	Filtered	Filtered	37154.7	Filtered	Filtered	241591	Filtered	Filtered	Filtered	37731	Filtered	Filtered	Filtered	Filtered	64437.6	Filtered
OKZ99356.1;SRS015578.103788-T1-C;WP_020435861.1;WP_055147643.1;WP_055173045.1	44704.4	Filtered	Filtered	Filtered	Filtered	5449.25	Filtered	Filtered	935983	73667.6	15191.5	39211.2	60867.1	51242.6	Filtered	Filtered	Filtered	Filtered	Filtered	18888.8	Filtered	15069.6	13630.4	Filtered	Filtered	Filtered	Filtered	Filtered
OLA02671.1;SRS055982.57287-T1-C	Filtered	23981.6	18594.1	Filtered	29934	Filtered	Filtered	Filtered	36925.7	66848.8	45044.4	Filtered	Filtered	Filtered	57970.4	Filtered	24804.9	32788.1	Filtered	Filtered	Filtered	19396.7	Filtered	Filtered	31342.7	Filtered	Filtered	Filtered
OLA04359.1	Filtered	177858	31076.8	171693	209286	340861	Filtered	26724.4	442045	159630	458792	26860.9	185149	107588	390370	199146	199319	136514	45287.7	87681.8	Filtered	157732	287948	62026.1	262285	Filtered	Filtered	96286.1
OLA05281.1	Filtered	Filtered	Filtered	42421.7	Filtered	130380	Filtered	Filtered	Filtered	Filtered	Filtered	Filtered	48630.5	Filtered	78415.1	Filtered	Filtered	Filtered	Filtered	Filtered	Filtered	Filtered	183106	Filtered	Filtered	Filtered	Filtered	Filtered
OLA07934.1;WP_055053393.1;WP_055152938.1;WP_055201473.1;WP_062807562.1	Filtered	Filtered	11224	Filtered	30551.8	12936.5	Filtered	252731	Filtered	Filtered	8952.81	34746.8	Filtered	12355.1	17290.1	Filtered	Filtered	Filtered	58699.7	10383.3	Filtered	5323.4	Filtered	Filtered	30782.6	Filtered	24473.8	Filtered
OLA10395.1	Filtered	Filtered	Filtered	Filtered	Filtered	Filtered	Filtered	Filtered	Filtered	Filtered	Filtered	Filtered	113205	Filtered	Filtered	Filtered	Filtered	Filtered	Filtered	Filtered	Filtered	52738.9	Filtered	Filtered	Filtered	Filtered	Filtered	Filtered
OLA13937.1	Filtered	Filtered	45281.4	Filtered	Filtered	45782.9	Filtered	34408.4	Filtered	Filtered	Filtered	108109	9859.17	Filtered	Filtered	Filtered	Filtered	Filtered	Filtered	165858	Filtered	23279.5	Filtered	Filtered	Filtered	Filtered	Filtered	1875.03
OLA13947.1;SRS015190.141223-T1-C;WP_022502515.1	40184.9	Filtered	81043.9	39585.4	35285.9	107752	Filtered	Filtered	Filtered	26189.8	Filtered	54080.2	37313.6	26250.5	15195.2	Filtered	Filtered	Filtered	132089	226124	Filtered	32282.1	20584.7	Filtered	Filtered	Filtered	94131.1	34929.7
OLA14583.1;SRS017191.38065-T1-C;WP_055306412.1	38638.4	Filtered	49185.7	2843.54	21092.8	50283.9	59462.6	131129	Filtered	84931.4	Filtered	29866	Filtered	Filtered	89238.5	Filtered	52505.2	Filtered	Filtered	95308.1	Filtered	37033.9	Filtered	Filtered	50872.3	Filtered	Filtered	Filtered
OLA15421.1;WP_008373449.1;WP_055247504.1	Filtered	Filtered	Filtered	Filtered	Filtered	6162.44	Filtered	Filtered	Filtered	Filtered	Filtered	Filtered	Filtered	6894.98	7397.81	Filtered	Filtered	Filtered	Filtered	Filtered	Filtered	5801.75	32484.5	7064.16	Filtered	Filtered	Filtered	Filtered
OLA15593.1;SRS017433.141465-T1-C;WP_015516899.1;WP_055224741.1;WP_055237969.1	Filtered	Filtered	Filtered	Filtered	51679.7	Filtered	Filtered	15050.1	Filtered	Filtered	38763.6	Filtered	Filtered	Filtered	Filtered	Filtered	Filtered	Filtered	Filtered	Filtered	Filtered	Filtered	Filtered	Filtered	Filtered	Filtered	Filtered	Filtered
OLA15689.1	6.20224e+06	1.30326e+06	1.38258e+06	1.04322e+06	2.50902e+06	1.81976e+06	596367	2.65638e+06	1.70156e+06	1.77209e+06	2.43308e+06	2.77334e+06	1.83018e+06	1.37493e+06	1.95737e+06	280661	741771	813438	5976587	4042436	145786	1.72491e+06	1.85352e+06	2.37051e+06	2.17945e+06	1.19542e+06	3.61087e+06	944804
OLA18256.1;WP_012743433.1;WP_015517254.1	174575	104197	2.14837e+06	1.32391e+06	141905	Filtered	Filtered	277319	Filtered	123595	259913	310848	134017	Filtered	136110	Filtered	Filtered	Filtered	Filtered	139771	Filtered	60456.7	Filtered	275632	30269.9	Filtered	170997	Filtered
OLA18340.1;SRS015578.49466-T1-C;WP_012743581.1;WP_015517181.1;WP_055223133.1;WP_055273561.1	34322.3	Filtered	Filtered	Filtered	32331.6	22412.1	Filtered	36924.8	35563.5	Filtered	14557.7	Filtered	11191.3	23528.2	33239	Filtered	Filtered	Filtered	25748.8	26326.8	Filtered	27789.4	Filtered	18029.6	Filtered	Filtered	21065.1	Filtered
OLA18521.1;SRS019601.50394-T1-C	36889	Filtered	Filtered	12133.7	21920.9	19211.8	Filtered	35300	Filtered	Filtered	23378.1	24889.5	16773.8	21738	27456.9	Filtered	11225.9	Filtered	Filtered	32328.6	Filtered	24465.9	31183.2	17643.5	Filtered	Filtered	Filtered	Filtered
OLA18819.1;SRS051031.275884-T1-C;WP_012743899.1;WP_055224341.1	27829	Filtered	Filtered	Filtered	24341.1	Filtered	Filtered	Filtered	Filtered	Filtered	167015	Filtered	23071.1	Filtered	Filtered	Filtered	Filtered	Filtered	Filtered	Filtered	Filtered	Filtered	Filtered	Filtered	Filtered	Filtered	Filtered	Filtered
OLA18932.1;SRS015782.31488-T1-C;WP_022415031.1;WP_028087458.1	65682.4	Filtered	Filtered	Filtered	Filtered	Filtered	Filtered	Filtered	Filtered	Filtered	22697.2	Filtered	36641.5	Filtered	22795.8	Filtered	Filtered	Filtered	Filtered	49341	Filtered	Filtered	27829.1	Filtered	Filtered	Filtered	Filtered	Filtered
OLA19286.1;SRS015578.226210-T1-C	Filtered	Filtered	Filtered	Filtered	Filtered	Filtered	Filtered	Filtered	Filtered	Filtered	Filtered	Filtered	Filtered	Filtered	18283.5	Filtered	Filtered	Filtered	Filtered	Filtered	Filtered	24201.8	Filtered	Filtered	Filtered	Filtered	Filtered	Filtered
OLA20498.1;SRS015217.23503-T1-C;WP_012738759.1;WP_055215737.1	Filtered	Filtered	30170.7	Filtered	Filtered	32016.7	Filtered	Filtered	Filtered	Filtered	Filtered	Filtered	33196.5	Filtered	Filtered	Filtered	35226.6	Filtered	Filtered	Filtered	Filtered	23184.8	Filtered	Filtered	Filtered	Filtered	Filtered	Filtered
OLA22281.1;SRS014923.19157-T1-C	Filtered	Filtered	Filtered	Filtered	Filtered	78465.8	Filtered	Filtered	Filtered	Filtered	Filtered	Filtered	7488.35	Filtered	Filtered	Filtered	Filtered	Filtered	Filtered	Filtered	Filtered	Filtered	Filtered	Filtered	Filtered	Filtered	Filtered	Filtered
OLA23670.1;WP_055282794.1	16223.1	Filtered	15215.8	9446.9	20366.8	31711	Filtered	Filtered	25262.3	Filtered	10468.2	Filtered	18271.3	16604.5	15622.1	Filtered	Filtered	Filtered	73232.7	38522.2	Filtered	Filtered	37835.6	Filtered	11525.8	Filtered	Filtered	Filtered
OLA25336.1	172314	64263.1	63567.1	26464.7	28447.2	64638.8	Filtered	Filtered	Filtered	Filtered	51191	97346.4	97332.2	57670.9	43073.6	Filtered	Filtered	Filtered	608931	127051	Filtered	33874.9	90153.8	100213	Filtered	Filtered	178752	Filtered
OLA25488.1;SRS014459.151670-T1-C;SRS022137.157436-T1-C;SRS055982.40542-T1-C	Filtered	10024	Filtered	12223.6	9606.47	Filtered	Filtered	Filtered	9511.78	Filtered	9614.49	3364.72	13038.7	Filtered	12154.3	20046.3	14162.3	8346.08	Filtered	Filtered	Filtered	7549.57	Filtered	Filtered	Filtered	Filtered	Filtered	Filtered
OLA25782.1	Filtered	32684.1	Filtered	42245.9	Filtered	152353	Filtered	Filtered	Filtered	32043.7	110788	Filtered	53480.9	88628.6	52404.5	Filtered	Filtered	Filtered	Filtered	Filtered	Filtered	27145.6	114492	Filtered	Filtered	Filtered	Filtered	Filtered
OLA26204.1	Filtered	40390.5	144773	20512.2	Filtered	149890	Filtered	Filtered	Filtered	Filtered	Filtered	Filtered	38816.2	93205	86497.3	Filtered	Filtered	149452	Filtered	48277.8	Filtered	21459.3	80929.5	503792	Filtered	Filtered	607634	Filtered
OLA26601.1;OLA72691.1;SRS011061.133353-T1-C;SRS011134.273304-T1-C;SRS011134.43687-T1-C;SRS011239.203891-T1-C;SRS014313.11158-T1-C;SRS014923.106311-T1-C;SRS014923.300430-T1-C;SRS014923.71325-T1-C;SRS015578.113400-T1-C;SRS015663.112418-T1-C;SRS015663.254505-T1-C;SRS016203.108773-T1-C;SRS017307.201908-T1-C;SRS019582.62932-T1-C;SRS020869.95514-T1-C;SRS021484.122779-T1-C;SRS022609.110312-T1-C;SRS02391…	Filtered	36689.6	Filtered	Filtered	Filtered	Filtered	Filtered	Filtered	Filtered	Filtered	Filtered	Filtered	Filtered	Filtered	Filtered	Filtered	Filtered	Filtered	Filtered	Filtered	Filtered	Filtered	Filtered	Filtered	Filtered	Filtered	Filtered	Filtered
OLA28903.1	Filtered	Filtered	20597.5	Filtered	Filtered	Filtered	Filtered	Filtered	37378.3	Filtered	61880.1	11060.8	Filtered	Filtered	18362	38914.7	Filtered	25202.6	Filtered	Filtered	Filtered	25320.2	5749.33	Filtered	Filtered	Filtered	Filtered	Filtered
OLA29313.1	31220.3	157809	84630.1	88688.8	66893.2	86055.7	13086.5	Filtered	50921.6	78216.4	331289	99338.7	130158	83455.9	158468	417411	172660	98978.9	Filtered	50456.7	Filtered	119089	151657	101050	220549	Filtered	33123.8	37430.7
OLA31500.1;SRS055982.16479-T1-C;WP_005929185.1	Filtered	Filtered	Filtered	41044.2	Filtered	Filtered	Filtered	Filtered	Filtered	Filtered	Filtered	Filtered	92950.8	Filtered	Filtered	Filtered	120639	Filtered	Filtered	Filtered	Filtered	Filtered	Filtered	Filtered	Filtered	Filtered	Filtered	Filtered
OLA31504.1;SRS055982.54501-T1-C;SRS056259.86045-T1-C	Filtered	9920.66	2528.54	Filtered	Filtered	15001.6	Filtered	Filtered	Filtered	Filtered	12630	29348.6	Filtered	8173.44	13406.5	Filtered	Filtered	5089.77	Filtered	Filtered	Filtered	Filtered	26629.3	Filtered	Filtered	Filtered	Filtered	Filtered
OLA31651.1;SCH75445.1	Filtered	142433	Filtered	28493	Filtered	Filtered	Filtered	Filtered	167681	Filtered	Filtered	Filtered	35727.9	Filtered	27000.6	Filtered	Filtered	Filtered	Filtered	Filtered	Filtered	Filtered	11812.6	Filtered	Filtered	Filtered	Filtered	Filtered
OLA31735.1;SCH96882.1;SRS011239.192430-T1-C;SRS015264.113221-T1-C;WP_005941229.1	Filtered	Filtered	Filtered	14985.9	Filtered	14669.6	Filtered	Filtered	34902.9	Filtered	17460.7	Filtered	11525	16010.8	27225.4	Filtered	46929.5	17756.2	Filtered	Filtered	Filtered	9903.8	12647.2	Filtered	38198.7	Filtered	Filtered	Filtered
OLA31926.1;SCH41175.1;SRS014459.42859-T1-C;SRS050422.93188-T1-C;SRS056259.104545-T1-C;WP_005925006.1;WP_005931904.1	Filtered	Filtered	Filtered	25037.7	13722.9	36437.6	Filtered	Filtered	84815.9	Filtered	47700.6	12733.2	21815.5	53726	69234.3	Filtered	75019.3	Filtered	Filtered	Filtered	Filtered	Filtered	50235	Filtered	Filtered	Filtered	Filtered	Filtered
OLA32218.1;SRS056259.7352-T1-C	Filtered	71889.5	154207	25884.8	55027.6	31211.8	Filtered	73330.3	69954.6	51455.7	332872	82479.2	30920.6	42865	178151	65523.2	41353.9	51132	Filtered	37428.4	Filtered	48261.5	31719.4	38913.3	Filtered	Filtered	Filtered	40612.7
OLA32220.1	Filtered	115396	16125.7	69100	77525.4	90013.8	Filtered	Filtered	164545	55177.1	136406	Filtered	71082.8	23386.4	123226	101210	93806.9	54663	Filtered	22646.7	Filtered	45791.4	82455.8	45353.2	104206	Filtered	Filtered	65077.1
OLA32581.1	Filtered	Filtered	Filtered	Filtered	Filtered	23238	Filtered	Filtered	Filtered	Filtered	Filtered	Filtered	Filtered	Filtered	Filtered	Filtered	Filtered	Filtered	Filtered	Filtered	Filtered	Filtered	22217.8	Filtered	Filtered	Filtered	Filtered	Filtered
OLA32649.1	Filtered	25112.7	21964.8	Filtered	10093.5	Filtered	Filtered	Filtered	122653	41605.8	Filtered	24751.7	Filtered	9910.72	5142	Filtered	Filtered	Filtered	Filtered	Filtered	Filtered	Filtered	Filtered	Filtered	Filtered	Filtered	Filtered	Filtered
OLA33116.1;SRS014459.22006-T1-C;SRS053335.156731-T1-C;SRS056259.26004-T1-C	Filtered	10303.3	4972.99	19282.8	6070.26	20626.7	Filtered	Filtered	60709.2	27794.9	5752.37	Filtered	16579.3	13910.2	34283.1	Filtered	21121.9	12266.5	Filtered	Filtered	Filtered	22371.9	28108.2	Filtered	23770.6	Filtered	Filtered	Filtered
OLA33689.1;SRS019161.42062-T1-C;SRS055982.49285-T1-C	Filtered	58575.5	30638.6	62351.9	Filtered	26534.8	Filtered	Filtered	32629.7	Filtered	40940.4	Filtered	58702.7	29495.7	52564.1	Filtered	37894.9	15333.4	Filtered	Filtered	Filtered	34297.9	65354.3	Filtered	Filtered	Filtered	Filtered	Filtered
OLA34149.1	Filtered	67691	17997.4	53517.7	62209.7	70060.4	5140.52	3838.27	56250.7	13388.9	98125	15176.6	47026.1	55237.3	85655.2	21755.8	52477.8	35299.5	Filtered	13855.4	Filtered	35407.4	60242.3	16541.6	26314.9	Filtered	Filtered	19340.5
OLA34904.1;SRS011239.16563-T1-C;SRS017521.61812-T1-C;SRS019397.22229-T1-C;SRS055982.60494-T1-C	Filtered	Filtered	Filtered	Filtered	Filtered	20624.2	Filtered	Filtered	41829.6	Filtered	35648.3	Filtered	Filtered	22167.5	45538.3	Filtered	23872.5	16281.7	Filtered	Filtered	Filtered	Filtered	Filtered	Filtered	24617.8	Filtered	Filtered	Filtered
OLA35879.1;WP_005928218.1	45686.4	381712	164300	270553	132451	51223	105926	150894	40188.9	102288	335046	124497	296995	127018	284686	59624.7	462027	279436	Filtered	71088.9	Filtered	145891	111582	55236.8	278656	Filtered	Filtered	65828.9
OLA39057.1;SRS019685.198264-T1-C;SRS024331.63234-T1-C;WP_009144889.1	Filtered	426552	Filtered	Filtered	Filtered	38147.8	Filtered	Filtered	Filtered	Filtered	Filtered	25034.8	264208	43293.8	39370.6	Filtered	Filtered	10358.3	Filtered	209918	Filtered	16512.6	24769	156009	Filtered	Filtered	Filtered	Filtered
OLA39086.1;SRS048164.101047-T1-C;WP_009146358.1	Filtered	17003.1	Filtered	Filtered	49855.1	52669.5	Filtered	Filtered	Filtered	Filtered	Filtered	Filtered	122507	73287.4	Filtered	Filtered	34834.2	Filtered	Filtered	110524	Filtered	41571	Filtered	Filtered	92726.4	Filtered	Filtered	Filtered
OLA41596.1	Filtered	Filtered	Filtered	Filtered	Filtered	Filtered	Filtered	Filtered	Filtered	Filtered	Filtered	Filtered	Filtered	Filtered	121221	Filtered	Filtered	Filtered	Filtered	Filtered	Filtered	Filtered	Filtered	Filtered	Filtered	Filtered	Filtered	Filtered
OLA44209.1	Filtered	75112.7	34273.5	48783.6	127500	73006.5	Filtered	155281	156881	Filtered	28693	Filtered	73171.1	161892	35078.7	Filtered	73489.3	15213.6	Filtered	27608.8	95009.8	69918.1	101817	75759.1	Filtered	Filtered	133744	Filtered
OLA45812.1;SCJ55120.1;SRS018351.30665-T1-C;WP_038671613.1	Filtered	Filtered	25263.3	Filtered	Filtered	Filtered	Filtered	Filtered	Filtered	Filtered	Filtered	11566.2	Filtered	Filtered	Filtered	Filtered	Filtered	Filtered	Filtered	Filtered	Filtered	Filtered	Filtered	Filtered	Filtered	Filtered	Filtered	Filtered
OLA48255.1	Filtered	11886.4	Filtered	Filtered	Filtered	Filtered	Filtered	Filtered	Filtered	14565.3	27825.9	Filtered	Filtered	Filtered	Filtered	Filtered	Filtered	Filtered	Filtered	27300.9	Filtered	Filtered	Filtered	Filtered	Filtered	Filtered	Filtered	Filtered
OLA48257.1	107886	Filtered	Filtered	Filtered	Filtered	Filtered	Filtered	Filtered	44580	Filtered	61203.2	Filtered	Filtered	33156.4	Filtered	Filtered	Filtered	Filtered	Filtered	34220.1	Filtered	13980.4	Filtered	Filtered	Filtered	Filtered	Filtered	Filtered
OLA48773.1	Filtered	Filtered	6082.94	Filtered	Filtered	Filtered	Filtered	Filtered	Filtered	Filtered	Filtered	50231.5	Filtered	Filtered	Filtered	Filtered	Filtered	Filtered	Filtered	Filtered	Filtered	Filtered	Filtered	Filtered	Filtered	Filtered	Filtered	Filtered
OLA49450.1	Filtered	Filtered	49761.4	Filtered	Filtered	Filtered	Filtered	Filtered	Filtered	Filtered	Filtered	182463	Filtered	72319.9	28588.5	Filtered	Filtered	Filtered	Filtered	Filtered	Filtered	32227.4	43224.8	42434	Filtered	Filtered	Filtered	Filtered
OLA49471.1;SRS064276.38025-T1-C	Filtered	Filtered	38828.7	Filtered	Filtered	Filtered	Filtered	Filtered	Filtered	Filtered	Filtered	145901	Filtered	57134.5	43976.9	Filtered	Filtered	Filtered	Filtered	Filtered	Filtered	Filtered	75102.6	67025.7	Filtered	Filtered	Filtered	Filtered
OLA49784.1;SRS014923.52548-T1-C	Filtered	Filtered	330052	Filtered	Filtered	Filtered	Filtered	Filtered	Filtered	Filtered	35744.4	Filtered	Filtered	71537.3	Filtered	Filtered	48296.2	Filtered	Filtered	Filtered	Filtered	27343.9	Filtered	Filtered	Filtered	Filtered	Filtered	Filtered
OLA50068.1	Filtered	Filtered	38748.8	Filtered	Filtered	Filtered	Filtered	Filtered	Filtered	Filtered	Filtered	101615	Filtered	Filtered	21727.4	Filtered	Filtered	Filtered	Filtered	Filtered	Filtered	Filtered	30955.2	10785	Filtered	Filtered	Filtered	Filtered
OLA50470.1	Filtered	Filtered	282979	29849.5	Filtered	Filtered	Filtered	Filtered	Filtered	Filtered	Filtered	724658	33134.1	269005	70288.6	Filtered	47114.8	46819.6	Filtered	Filtered	Filtered	260753	83827.8	239951	Filtered	Filtered	Filtered	57085.7
OLA50481.1;SRS064276.33913-T1-C	Filtered	Filtered	11088.9	Filtered	Filtered	Filtered	Filtered	Filtered	Filtered	Filtered	Filtered	76308.9	Filtered	Filtered	15053.3	Filtered	Filtered	Filtered	Filtered	Filtered	Filtered	Filtered	Filtered	Filtered	Filtered	Filtered	Filtered	Filtered
OLA50608.1;SCI21260.1;SRS017191.15647-T1-C;SRS019161.228295-T1-C;SRS019582.46533-T1-C	Filtered	Filtered	Filtered	Filtered	Filtered	Filtered	Filtered	37584.6	Filtered	Filtered	Filtered	Filtered	5015.87	Filtered	5325.9	Filtered	Filtered	12594.1	Filtered	Filtered	Filtered	Filtered	Filtered	Filtered	Filtered	Filtered	Filtered	Filtered
OLA51513.1;SRS015190.49165-T1-C	Filtered	Filtered	128782	18974	52335.2	Filtered	Filtered	Filtered	Filtered	Filtered	27572.3	Filtered	Filtered	53071.8	19548.8	Filtered	66383.3	22519.7	Filtered	Filtered	Filtered	9900.33	Filtered	44998.7	29621.3	Filtered	117072	Filtered
OLA52108.1	Filtered	Filtered	Filtered	Filtered	Filtered	77393.8	Filtered	Filtered	Filtered	Filtered	Filtered	368097	Filtered	Filtered	Filtered	Filtered	Filtered	Filtered	Filtered	Filtered	Filtered	Filtered	Filtered	Filtered	Filtered	Filtered	Filtered	Filtered
OLA52800.1;SRS017191.58422-T1-C	Filtered	Filtered	54901.8	30066	4847.39	49327.3	Filtered	101157	Filtered	Filtered	23274.6	Filtered	50928.4	10656	33285.9	Filtered	39172.5	101240	Filtered	Filtered	Filtered	38677.4	Filtered	10951.2	Filtered	Filtered	Filtered	12126.5
OLA53487.1;WP_006858657.1;WP_015522298.1	58060.2	75264.1	84044.3	45351	105831	64662.1	24812.3	179591	Filtered	Filtered	58722.1	162021	98571.7	101784	62870.5	11837.4	75436.3	30236.3	165726	84592.5	Filtered	74426.8	79079.7	74032.2	120753	184972	49060.2	19133.5
OLA53505.1;SRS014923.38250-T1-C	Filtered	Filtered	Filtered	Filtered	Filtered	Filtered	Filtered	Filtered	Filtered	Filtered	Filtered	Filtered	Filtered	Filtered	Filtered	Filtered	Filtered	20337.9	Filtered	Filtered	Filtered	Filtered	Filtered	Filtered	Filtered	Filtered	Filtered	Filtered
OLA55738.1	Filtered	Filtered	Filtered	Filtered	Filtered	Filtered	Filtered	Filtered	Filtered	Filtered	Filtered	Filtered	6051.22	Filtered	Filtered	Filtered	Filtered	Filtered	Filtered	Filtered	Filtered	Filtered	Filtered	Filtered	Filtered	Filtered	Filtered	Filtered
OLA55972.1;SRS015578.26520-T1-C;WP_006858302.1	36415.7	Filtered	Filtered	Filtered	45742	Filtered	Filtered	Filtered	Filtered	Filtered	Filtered	Filtered	Filtered	Filtered	24579.2	Filtered	Filtered	Filtered	Filtered	Filtered	Filtered	Filtered	Filtered	Filtered	Filtered	Filtered	Filtered	Filtered
OLA60820.1;SRS047014.111706-T1-C	Filtered	39206.1	Filtered	Filtered	Filtered	Filtered	Filtered	Filtered	Filtered	Filtered	Filtered	Filtered	Filtered	Filtered	Filtered	Filtered	Filtered	Filtered	Filtered	Filtered	Filtered	14121.6	Filtered	Filtered	68813	Filtered	Filtered	Filtered
OLA61615.1;SRS015663.112413-T1-C;WP_055260985.1	29020.5	80685.1	Filtered	Filtered	Filtered	Filtered	Filtered	Filtered	Filtered	130126	49031.7	20417	13181.1	Filtered	5553.08	Filtered	Filtered	9400.68	Filtered	Filtered	Filtered	23904.6	Filtered	Filtered	31977.6	Filtered	51357.6	Filtered
OLA62858.1;SRS019161.20859-T1-C;WP_055068196.1;WP_055262978.1	Filtered	6071.7	Filtered	Filtered	Filtered	Filtered	Filtered	Filtered	Filtered	Filtered	Filtered	Filtered	Filtered	Filtered	Filtered	Filtered	Filtered	Filtered	Filtered	Filtered	Filtered	8511.85	Filtered	Filtered	Filtered	Filtered	Filtered	Filtered
OLA63662.1;SRS015217.29004-T1-C;WP_078784001.1	33873.4	98637.4	82528.2	103589	12152.5	165241	33437.9	29086.3	Filtered	Filtered	Filtered	197411	101483	70116.5	278970	28002	18472	86235.3	82129.3	79888.8	19964.3	221835	129308	90191.8	Filtered	Filtered	Filtered	153821
OLA63908.1;SRS054956.56312-T1-C;WP_078784507.1	Filtered	72513.5	Filtered	46107.3	Filtered	146429	Filtered	Filtered	Filtered	Filtered	Filtered	38529.5	31247	17751.4	142431	Filtered	62225.5	42495.7	Filtered	35009.9	Filtered	79963.4	39161	41859.8	Filtered	Filtered	Filtered	93830.9
OLA64022.1;SKA76086.1;WP_078783540.1	Filtered	Filtered	Filtered	Filtered	Filtered	10044.1	Filtered	Filtered	269523	Filtered	Filtered	Filtered	Filtered	Filtered	16139.7	Filtered	Filtered	Filtered	Filtered	Filtered	Filtered	Filtered	Filtered	Filtered	Filtered	Filtered	Filtered	Filtered
OLA64042.1;SRS045004.114767-T1-C;WP_078783560.1	Filtered	201392	44859.5	120847	11875.3	50847.1	Filtered	Filtered	Filtered	Filtered	104145	43299.2	146777	36029.5	59549.8	Filtered	34411.9	70602.8	Filtered	21747.4	Filtered	34419.5	133126	20681.7	104505	Filtered	52636.5	Filtered
OLA64066.1;SRS014287.56013-T1-C	Filtered	166117	Filtered	108539	180883	246270	Filtered	101848	415630	142826	185872	26474.1	105671	77034.5	313108	Filtered	155168	159969	Filtered	41249.4	Filtered	167566	59543.7	81390	246644	Filtered	Filtered	81216.8
OLA65227.1	Filtered	27290.7	Filtered	Filtered	Filtered	63882.1	Filtered	Filtered	Filtered	Filtered	Filtered	21300.6	Filtered	Filtered	64510.7	Filtered	Filtered	Filtered	Filtered	Filtered	Filtered	24780	Filtered	Filtered	Filtered	Filtered	Filtered	114354
OLA66412.1;SRS011405.145063-T1-C	Filtered	Filtered	Filtered	Filtered	Filtered	Filtered	Filtered	Filtered	Filtered	Filtered	Filtered	Filtered	Filtered	Filtered	Filtered	Filtered	Filtered	Filtered	Filtered	34579.4	Filtered	Filtered	Filtered	Filtered	Filtered	Filtered	Filtered	Filtered
OLA66808.1;WP_009860814.1;WP_055039362.1;WP_055301904.1	17845.8	Filtered	Filtered	Filtered	Filtered	Filtered	Filtered	Filtered	Filtered	Filtered	Filtered	Filtered	26426.3	Filtered	Filtered	Filtered	Filtered	Filtered	Filtered	Filtered	Filtered	Filtered	Filtered	Filtered	Filtered	Filtered	Filtered	Filtered
OLA67210.1;WP_055170662.1;WP_055300795.1	71707.8	33316.7	19349.7	20273.7	21797.3	25019.6	Filtered	98659	Filtered	42358	Filtered	16903.9	Filtered	11659.8	26855.6	Filtered	Filtered	14884.2	75505.2	69589.8	Filtered	27624.3	24470.5	36705.5	48361.2	Filtered	86835	Filtered
OLA67956.1	Filtered	86885.2	Filtered	82487.3	Filtered	160092	Filtered	Filtered	165750	Filtered	23202.1	69464.1	42323.6	34695.4	135542	Filtered	35463.6	56180	Filtered	38280.4	Filtered	171381	Filtered	Filtered	15957.8	Filtered	Filtered	97625.5
OLA69459.1;SRS017433.23814-T1-C;WP_007890405.1;WP_021922779.1;WP_055169549.1	89637.4	Filtered	22926.2	Filtered	22212.6	19727.4	Filtered	Filtered	Filtered	Filtered	Filtered	Filtered	Filtered	Filtered	Filtered	Filtered	Filtered	Filtered	Filtered	16949	Filtered	Filtered	Filtered	Filtered	Filtered	Filtered	Filtered	Filtered
OLA72195.1;SRS017521.9985-T1-C;WP_081017091.1;WP_081018926.1	188437	29324.5	67771.1	40853.9	134900	69237.5	Filtered	194355	269178	59032.9	76113.5	78924.1	96867.9	51125.9	77273	Filtered	53422.4	21870.6	298416	111917	Filtered	63773.9	76788.4	115180	128867	153690	51017.2	37209.7
OLA72825.1;SRS017521.115435-T1-C;WP_026648467.1;WP_055052754.1;WP_055149257.1	21585.1	32721.5	9683.91	Filtered	69459	56721	Filtered	167262	Filtered	98389.9	31341.5	109478	Filtered	48888.3	25086.6	Filtered	Filtered	10795	147902	19680.8	Filtered	43763.4	63099.6	Filtered	95257.9	Filtered	75411.1	Filtered
OLA73607.1;SRS050422.44949-T1-C;WP_008703281.1;WP_055149275.1	23632.4	Filtered	52800.8	29439.2	65486.7	42552.3	Filtered	147801	Filtered	64092.1	16324.2	125178	29743	74151.9	30824.9	Filtered	Filtered	Filtered	243287	10175.4	Filtered	24075.3	41279.3	46593	19501	Filtered	Filtered	Filtered
OLA73611.1;SRS020233.372306-T1-C;WP_008703277.1;WP_025578686.1;WP_026648474.1;WP_055052750.1;WP_055057731.1;WP_055059497.1;WP_055199508.1;WP_062807714.1	Filtered	Filtered	43319.3	24383.7	92783.6	45088.6	Filtered	233050	Filtered	64555.2	Filtered	48841.3	34163.4	40950.6	17031.5	Filtered	Filtered	Filtered	121261	Filtered	Filtered	Filtered	50895.4	Filtered	68904.7	Filtered	92901.4	Filtered
OLA78798.1;SRS050422.24253-T1-C;WP_008705522.1;WP_019161073.1;WP_026648374.1	Filtered	2857.08	9306.39	15294	7628.73	4515.11	Filtered	37837	Filtered	8634.94	Filtered	33157.7	11937.2	2458.1	Filtered	Filtered	Filtered	Filtered	61652.4	Filtered	Filtered	5236.17	4869.47	Filtered	33571.6	Filtered	6727.71	Filtered
OLA79293.1;SRS055982.135618-T1-C;WP_081018986.1	413606	77550.4	99751.9	43469.6	248686	92634.8	45035.2	247308	31771.8	102718	109033	19538.7	9892.11	71003.3	83142.8	Filtered	59779.8	13739.4	479307	124551	Filtered	57689.8	87229.5	62341.9	211698	Filtered	385652	55224.9
OLA82862.1;WP_006004345.1;WP_072331707.1	Filtered	Filtered	Filtered	Filtered	Filtered	Filtered	Filtered	Filtered	Filtered	Filtered	Filtered	Filtered	Filtered	17597.9	Filtered	Filtered	Filtered	Filtered	Filtered	Filtered	Filtered	Filtered	Filtered	Filtered	Filtered	Filtered	Filtered	Filtered
OLA83049.1	Filtered	Filtered	Filtered	Filtered	Filtered	Filtered	Filtered	Filtered	Filtered	Filtered	Filtered	75500.1	Filtered	97964.8	Filtered	Filtered	Filtered	Filtered	Filtered	Filtered	Filtered	Filtered	Filtered	Filtered	Filtered	Filtered	Filtered	Filtered
OLA86784.1;WP_006003475.1;WP_072334219.1	Filtered	Filtered	Filtered	Filtered	Filtered	Filtered	Filtered	Filtered	Filtered	Filtered	Filtered	307757	Filtered	262171	Filtered	Filtered	Filtered	Filtered	Filtered	115531	Filtered	71459.1	Filtered	Filtered	Filtered	Filtered	Filtered	Filtered
OLT98686.1	17278486	32392.2	36875.4	7216768	1.40327e+06	479157	8638669	3.43122e+06	3.40141e+06	2.41453e+06	8229.13	5.64776e+06	1901453	1.33152e+06	1447447	179410	11843722	2.73927e+06	1.66266e+06	203698	7513981	792767	97448.4	1.23271e+06	9162682	175245	3.22924e+06	10360338
OQM54048.1;WP_065435065.1	5229.79	Filtered	Filtered	Filtered	Filtered	Filtered	Filtered	Filtered	Filtered	168853	Filtered	11511.4	Filtered	32765.1	Filtered	Filtered	Filtered	Filtered	Filtered	Filtered	8028486	31565.5	Filtered	Filtered	95071.5	Filtered	Filtered	699768
OQM57193.1;SRS017103.247407-T1-C;SRS018351.166029-T1-C;WP_035011566.1;WP_038445214.1;WP_046999769.1;WP_055055073.1;WP_055309345.1;WP_080863653.1	Filtered	Filtered	Filtered	Filtered	Filtered	Filtered	Filtered	Filtered	Filtered	Filtered	Filtered	Filtered	Filtered	Filtered	Filtered	Filtered	Filtered	Filtered	Filtered	Filtered	887045	Filtered	Filtered	Filtered	Filtered	Filtered	Filtered	500651
SCG88450.1	1.0916e+06	131592	Filtered	69926.6	110609	40840	Filtered	123238	3271325	Filtered	504942	71858	89370.3	88297.4	60134.8	Filtered	Filtered	Filtered	Filtered	806757	Filtered	151720	71799.9	Filtered	162222	1.41774e+06	154132	37329.5
SCG94082.1	Filtered	15408.9	Filtered	Filtered	Filtered	Filtered	Filtered	Filtered	Filtered	Filtered	Filtered	Filtered	Filtered	Filtered	Filtered	Filtered	Filtered	Filtered	Filtered	Filtered	Filtered	Filtered	Filtered	Filtered	Filtered	Filtered	Filtered	Filtered
SCG94885.1;SCI11013.1	Filtered	41413.8	Filtered	Filtered	Filtered	31311.1	Filtered	Filtered	Filtered	Filtered	14961.3	Filtered	Filtered	15505.2	9945.82	Filtered	42010.4	Filtered	Filtered	Filtered	Filtered	10928.1	Filtered	41025	62514.8	Filtered	Filtered	Filtered
SCG97115.1;WP_005932752.1	112612	719143	218461	644185	629655	677045	168198	61012.6	3.23367e+06	1101065	1.70474e+06	259477	550110	551798	903990	797367	616612	462931	176534	369013	130990	479064	581712	318403	997998	236013	773485	220386
SCH03167.1;WP_005941939.1	Filtered	Filtered	Filtered	20042.1	60767.7	Filtered	Filtered	Filtered	Filtered	107496	Filtered	Filtered	14675.6	34177.6	31275.8	Filtered	46749	12559.6	Filtered	Filtered	Filtered	10125.8	Filtered	Filtered	307005	Filtered	Filtered	46243.3
SCH05005.1;SRS012273.39511-T1-C;SRS015578.95659-T1-C;WP_005428261.1;WP_009245406.1	Filtered	Filtered	Filtered	Filtered	Filtered	Filtered	Filtered	Filtered	Filtered	Filtered	Filtered	Filtered	Filtered	Filtered	Filtered	Filtered	Filtered	Filtered	Filtered	Filtered	Filtered	Filtered	Filtered	Filtered	11523.7	Filtered	Filtered	Filtered
SCH06642.1;SRS017521.103032-T1-C;SRS053335.8488-T1-C	Filtered	Filtered	2606.35	762.196	Filtered	1746.61	3858.25	112441	Filtered	Filtered	3359.15	58648.5	1867.35	73810.3	3664.35	Filtered	Filtered	Filtered	56643.2	Filtered	Filtered	Filtered	53102.4	Filtered	Filtered	Filtered	14160	140716
SCH06838.1;SRS043001.59692-T1-C;WP_005930233.1	Filtered	19089.4	Filtered	Filtered	Filtered	Filtered	Filtered	Filtered	204522	Filtered	Filtered	Filtered	Filtered	25271.3	Filtered	Filtered	Filtered	Filtered	Filtered	Filtered	Filtered	Filtered	Filtered	Filtered	Filtered	Filtered	Filtered	Filtered
SCH07696.1;SRS012273.295326-T1-C;WP_005937333.1	58145.7	22102.8	26372.9	19780.2	31434.3	27970.5	27268	64169	171135	51723.9	61808.8	21881.7	28607.7	45013.7	32957.2	43986.5	22585.7	Filtered	Filtered	43742.6	Filtered	25146.2	28086.8	13549.3	91498.4	Filtered	Filtered	28001.5
SCH12040.1;SRS013158.67733-T1-C;SRS015663.19660-T1-C;SRS047044.78724-T1-C;WP_005944328.1	Filtered	Filtered	Filtered	Filtered	Filtered	Filtered	Filtered	Filtered	Filtered	46875.6	Filtered	Filtered	27178.7	48464.8	Filtered	Filtered	Filtered	37557.7	Filtered	Filtered	Filtered	Filtered	Filtered	Filtered	188091	Filtered	Filtered	45656.9
SCH14939.1	434681	8865.73	155822	73775.4	265381	127981	Filtered	415436	Filtered	74131.5	39320.1	238869	127717	98389.3	188083	86146.4	117180	117615	424201	177106	Filtered	142798	174741	140940	233789	62488.3	60361.9	Filtered
SCH19858.1;WP_005944513.1	Filtered	88443.2	35141	78357.3	48216.2	93306.6	Filtered	11985.6	115779	23788.8	109779	33203.7	86917.1	83063.2	127362	20006.1	139981	73763.8	Filtered	16999.9	Filtered	54068.4	86913.9	48338.8	85653.8	Filtered	Filtered	32254.9
SCH21550.1	Filtered	91946	Filtered	41724	108347	Filtered	Filtered	66911.2	249071	137452	197939	Filtered	Filtered	Filtered	57032.6	Filtered	Filtered	61447.1	Filtered	Filtered	Filtered	95205.3	115380	Filtered	Filtered	Filtered	Filtered	115303
SCH21599.1	1.39733e+06	1.95443e+06	555975	830441	1.17757e+06	864938	817540	1.92833e+06	2.63971e+06	1.92521e+06	2.53023e+06	200786	333212	315725	1.50744e+06	178659	719176	638239	Filtered	802938	722698	761930	1.54796e+06	268880	1.69309e+06	Filtered	202626	2205326
SCH21788.1;WP_015527366.1;WP_021650587.1	51638.9	97629.8	64837.4	108946	288549	122847	139766	729898	Filtered	141817	112538	294830	112998	98086.8	120227	Filtered	58504	31390.9	467418	115626	Filtered	129264	130360	121434	352836	Filtered	90621.9	104466
SCH24933.1	Filtered	28519.4	Filtered	Filtered	Filtered	27521	Filtered	Filtered	989866	Filtered	9880.32	Filtered	Filtered	12863.9	10822	Filtered	Filtered	Filtered	Filtered	Filtered	Filtered	4751.77	Filtered	Filtered	23837.6	Filtered	Filtered	Filtered
SCH25627.1	142635	56496.4	85927.5	52692	84995.2	59561.8	87741.8	205559	55127.6	63838.1	39334.4	111250	66592.3	47697.4	53728.7	29013.1	47288.7	37156.5	352456	77102.7	Filtered	72191.7	66551.9	82605.9	109245	59571.1	132819	53611.5
SCH28181.1;SCH75645.1;SCJ08387.1;SRS016095.100684-T1-C;WP_032090749.1	Filtered	4771.63	11636	5821.16	13492.7	12304.9	6400.31	Filtered	Filtered	Filtered	12849.1	Filtered	10586.9	5280.06	13229.2	Filtered	Filtered	Filtered	Filtered	20942.4	Filtered	11872	17054.7	Filtered	22461.4	Filtered	Filtered	Filtered
SCH35943.1	Filtered	19287.2	Filtered	15752.6	Filtered	14273.5	Filtered	Filtered	623330	Filtered	30173.1	Filtered	21680.5	16036.7	29243	Filtered	Filtered	Filtered	Filtered	Filtered	Filtered	7063.1	41417	Filtered	22297	Filtered	Filtered	Filtered
SCH36192.1	Filtered	4653.05	3990.24	Filtered	Filtered	908.993	Filtered	Filtered	145542	Filtered	22413.3	Filtered	Filtered	7347.92	6043.13	Filtered	4028.25	1887.88	Filtered	Filtered	Filtered	3046.4	Filtered	Filtered	16004.7	Filtered	Filtered	Filtered
SCH39816.1;SCH90791.1;SCI02994.1;WP_021650786.1	Filtered	Filtered	Filtered	9186.29	14331.4	Filtered	Filtered	Filtered	Filtered	Filtered	Filtered	19379.3	Filtered	Filtered	Filtered	Filtered	8024.8	Filtered	Filtered	Filtered	Filtered	3864.14	8643	19329.8	Filtered	Filtered	Filtered	Filtered
SCH44966.1	97849.4	43955.5	60879.4	73393.6	100331	30651.2	123106	472938	30916.5	209546	14704.2	96518.4	33153.7	36945.3	37473.4	Filtered	79280.1	10164.3	204953	103090	175874	27397.6	114313	89253.3	190935	Filtered	115901	23198.5
SCH44994.1	Filtered	Filtered	Filtered	39969.6	Filtered	Filtered	Filtered	Filtered	Filtered	148479	Filtered	Filtered	Filtered	Filtered	Filtered	Filtered	Filtered	Filtered	Filtered	Filtered	Filtered	Filtered	Filtered	57497.2	Filtered	Filtered	Filtered	Filtered
SCH46943.1;SCI29997.1;SCI32577.1;SRS015854.144718-T1-C;WP_032089404.1	56539.8	9177.41	77204.3	43825.8	83107.3	85491.4	54903.5	Filtered	Filtered	Filtered	131953	Filtered	49149.1	Filtered	64711.7	144115	70689.3	36529.4	Filtered	93142.5	Filtered	54344	60273.4	Filtered	177448	87335.5	Filtered	Filtered
SCH47332.1;SCI77685.1;WP_002584331.1;WP_007887888.1;WP_075877043.1	Filtered	Filtered	12017	Filtered	Filtered	Filtered	Filtered	Filtered	Filtered	Filtered	Filtered	Filtered	Filtered	Filtered	Filtered	Filtered	Filtered	Filtered	Filtered	Filtered	Filtered	5833.94	Filtered	Filtered	Filtered	Filtered	Filtered	Filtered
SCH53999.1;SRS014235.147840-T1-C;SRS015264.64113-T1-C	Filtered	Filtered	Filtered	Filtered	Filtered	Filtered	Filtered	Filtered	322978	Filtered	5227.72	Filtered	15056.4	9810.31	3258.63	Filtered	45353.8	2317.85	Filtered	Filtered	Filtered	2195.17	Filtered	Filtered	20475.5	Filtered	10118.6	3218.27
SCH55502.1;WP_005930305.1	Filtered	76046.5	47060.8	55864.4	72977.7	122391	Filtered	48068.8	446044	132220	216762	31209.8	50991.6	83146.1	103859	118357	16167.1	56448.4	Filtered	20764.6	Filtered	48607.9	96961.2	110454	239431	Filtered	Filtered	75776.6
SCH58839.1;SCJ57885.1;WP_032089799.1	Filtered	34550.2	Filtered	81297.8	45199.4	121082	Filtered	Filtered	Filtered	Filtered	152771	Filtered	91746.3	Filtered	65541.6	Filtered	Filtered	Filtered	Filtered	Filtered	Filtered	25312	35558.3	Filtered	168732	Filtered	Filtered	Filtered
SCH62019.1	53145.7	Filtered	Filtered	Filtered	Filtered	Filtered	Filtered	Filtered	Filtered	Filtered	Filtered	Filtered	Filtered	Filtered	Filtered	Filtered	Filtered	Filtered	Filtered	Filtered	Filtered	Filtered	Filtered	Filtered	Filtered	Filtered	Filtered	Filtered
SCH63434.1;SRS054590.14994-T1-C;WP_072522623.1	159253	32578.7	46344.9	77364.2	143788	47585.2	94587.7	215278	91303.1	40911	50067.3	120216	69582.1	117746	36083.1	Filtered	Filtered	Filtered	1663827	95047.6	Filtered	24182.3	254086	65103.3	944882	Filtered	Filtered	Filtered
SCH63492.1	Filtered	133674	126646	95160.5	340661	76803.8	Filtered	406042	487422	669502	255689	Filtered	44215.9	Filtered	138063	Filtered	Filtered	Filtered	Filtered	303943	450259	26536.2	199795	Filtered	445963	Filtered	2.30583e+06	257562
SCH65931.1	Filtered	6193.88	Filtered	Filtered	8833.36	17159.9	Filtered	Filtered	97962.5	Filtered	Filtered	Filtered	Filtered	17044.4	22141.7	Filtered	Filtered	Filtered	Filtered	Filtered	Filtered	Filtered	71930.5	Filtered	Filtered	Filtered	Filtered	Filtered
SCH70209.1;SRS077730.45645-T1-C;WP_023348183.1	Filtered	Filtered	42419.4	Filtered	Filtered	Filtered	Filtered	Filtered	42860.6	Filtered	50142.8	Filtered	32811.5	Filtered	Filtered	649178	Filtered	Filtered	Filtered	Filtered	Filtered	Filtered	Filtered	53683.1	Filtered	Filtered	Filtered	13246.4
SCH73698.1;SRS018351.152304-T1-C;WP_015524429.1	Filtered	Filtered	Filtered	25189.7	Filtered	Filtered	Filtered	Filtered	Filtered	Filtered	Filtered	Filtered	14699.6	Filtered	Filtered	Filtered	Filtered	Filtered	Filtered	Filtered	Filtered	24250.8	Filtered	25392.4	54783.7	Filtered	Filtered	Filtered
SCH76816.1	196091	97413.2	326609	310542	Filtered	565108	Filtered	28369	Filtered	Filtered	419473	Filtered	65251.1	85005.2	184782	Filtered	109918	Filtered	377496	79172.7	Filtered	39951.6	Filtered	486425	304976	Filtered	128958	Filtered
SCH77577.1;SRS011405.13468-T1-C	Filtered	39755.4	58675.5	20476.1	74671.1	151978	Filtered	247118	Filtered	Filtered	79574.6	Filtered	44317.8	36482.9	92688	Filtered	45806.2	104314	Filtered	Filtered	Filtered	31159.2	32969.2	38604.2	Filtered	Filtered	168315	47414.9
SCH77939.1;SRS016095.17497-T1-C;SRS050925.25497-T1-C	Filtered	50298.2	15811.1	40995.5	88692.4	24829.8	Filtered	30681.7	32848.1	40579.3	46419	Filtered	64080.1	34227.4	65451.4	Filtered	38332.6	30546.9	Filtered	Filtered	Filtered	24829.3	Filtered	Filtered	41829	Filtered	Filtered	Filtered
SCH78438.1	178048	Filtered	21626.8	7362.51	6928.88	Filtered	17769.2	Filtered	Filtered	30990.9	Filtered	12175.7	7938.96	5220.81	Filtered	Filtered	3390.25	Filtered	Filtered	16697.7	Filtered	26421.1	21630.6	16546.9	Filtered	Filtered	75586.7	31517.8
SCH79379.1;SCJ95026.1;SRS017307.155343-T1-C;WP_004844980.1;WP_006427673.1;WP_028086939.1;WP_072522456.1	Filtered	Filtered	12410.5	9437.45	Filtered	21619.8	Filtered	Filtered	Filtered	Filtered	Filtered	Filtered	Filtered	Filtered	11507.6	Filtered	Filtered	Filtered	Filtered	Filtered	Filtered	8191.63	Filtered	Filtered	Filtered	Filtered	Filtered	Filtered
SCH82190.1;SRS050422.411-T1-C	Filtered	Filtered	Filtered	Filtered	Filtered	Filtered	Filtered	Filtered	2.06374e+06	Filtered	Filtered	Filtered	Filtered	41842.8	Filtered	Filtered	Filtered	Filtered	Filtered	Filtered	Filtered	Filtered	Filtered	Filtered	Filtered	Filtered	Filtered	Filtered
SCH88792.1;SRS017191.9486-T1-C	Filtered	87517	114207	50189.2	Filtered	80019.7	Filtered	152083	Filtered	Filtered	91804.7	Filtered	126840	76929.8	63993.6	Filtered	116600	444166	Filtered	Filtered	Filtered	58090.3	64764.3	Filtered	Filtered	Filtered	257680	16114.8
SCH91774.1	1.61087e+06	244011	328433	387747	537875	388369	385600	1.10763e+06	235201	658414	518842	672760	386965	207925	326081	74272.9	207094	76269.2	661843	282707	18079.5	289665	284077	277127	1.04357e+06	11261.8	824926	231478
SCH92975.1;WP_055056053.1	Filtered	Filtered	Filtered	Filtered	Filtered	Filtered	Filtered	Filtered	Filtered	Filtered	Filtered	22411	Filtered	Filtered	40606.9	Filtered	Filtered	Filtered	Filtered	Filtered	Filtered	Filtered	Filtered	Filtered	Filtered	Filtered	Filtered	Filtered
SCH93256.1	Filtered	52050.7	47326	60947.2	76755.6	88901.4	Filtered	15295.6	327395	95790.8	67279	Filtered	74428.9	61809.2	122706	52404.1	89614.7	55866.8	Filtered	26563.8	Filtered	57880.6	129783	35268.8	168872	Filtered	Filtered	35435.4
SCI00734.1;SCJ01404.1;SRS015578.186973-T1-C	987726	Filtered	39116.5	Filtered	Filtered	Filtered	Filtered	Filtered	Filtered	60997.5	Filtered	Filtered	Filtered	Filtered	Filtered	Filtered	Filtered	21066.7	Filtered	Filtered	Filtered	Filtered	147413	104145	Filtered	Filtered	227868	95233.7
SCI00808.1	Filtered	185196	Filtered	105604	203972	74227.2	Filtered	Filtered	3.45689e+06	929477	268494	Filtered	63185.6	189236	438072	179153	Filtered	84743.7	Filtered	Filtered	Filtered	72441.9	297660	Filtered	846863	Filtered	Filtered	Filtered
SCI01767.1;SRS015264.97001-T1-C;SRS020328.42518-T1-C;SRS064276.19312-T1-C;WP_005944601.1	Filtered	Filtered	Filtered	Filtered	Filtered	Filtered	Filtered	Filtered	Filtered	80519.8	Filtered	Filtered	Filtered	18899.9	Filtered	Filtered	Filtered	Filtered	Filtered	Filtered	Filtered	Filtered	Filtered	Filtered	59705.3	Filtered	Filtered	Filtered
SCI04943.1;WP_005946387.1	Filtered	Filtered	Filtered	24371.4	13563	23702.9	Filtered	Filtered	62189.3	Filtered	Filtered	Filtered	70869.6	16978.7	66290.1	Filtered	13303	9180.32	Filtered	Filtered	Filtered	39425.9	Filtered	20111.5	12715.4	Filtered	Filtered	20980.2
SCI05107.1;WP_007867518.1	Filtered	Filtered	52440.7	Filtered	Filtered	Filtered	Filtered	152762	Filtered	Filtered	Filtered	Filtered	Filtered	Filtered	Filtered	Filtered	Filtered	Filtered	Filtered	Filtered	Filtered	Filtered	Filtered	Filtered	Filtered	Filtered	Filtered	Filtered
SCI06618.1	31642.6	Filtered	Filtered	Filtered	12147.1	Filtered	Filtered	36638.3	Filtered	8840.36	Filtered	12960.7	Filtered	Filtered	Filtered	Filtered	Filtered	Filtered	Filtered	Filtered	Filtered	3747.42	13099.1	Filtered	4308.5	Filtered	2647.92	Filtered
SCI06784.1;SRS050925.47502-T1-C;WP_005944187.1	Filtered	67008.8	120963	95636.2	172235	70745.8	Filtered	77288.4	51870.9	151902	127159	Filtered	125992	75832.9	150199	Filtered	170765	102120	Filtered	41218.5	Filtered	41847.9	62613.3	53402.9	397192	Filtered	Filtered	123393
SCI07437.1	8707.57	Filtered	Filtered	Filtered	21487.3	Filtered	Filtered	Filtered	Filtered	25465.5	90481.7	Filtered	Filtered	Filtered	Filtered	Filtered	Filtered	Filtered	95713.6	42302.3	Filtered	11381.9	Filtered	Filtered	17368.6	Filtered	30549.9	Filtered
SCI07572.1	Filtered	Filtered	Filtered	67525.8	63367	82532.1	Filtered	Filtered	Filtered	Filtered	120643	Filtered	Filtered	Filtered	Filtered	Filtered	Filtered	Filtered	112552	175934	Filtered	14199.1	Filtered	Filtered	Filtered	Filtered	Filtered	Filtered
SCI10396.1	224866	Filtered	9990.79	Filtered	Filtered	Filtered	Filtered	291254	Filtered	32335.8	Filtered	Filtered	Filtered	Filtered	13796.6	Filtered	Filtered	Filtered	Filtered	Filtered	Filtered	20022.6	14836.2	15396.2	Filtered	Filtered	50454.7	19200.3
SCI11613.1;SRS078176.47572-T1-C;WP_008982524.1;WP_054330806.1	Filtered	Filtered	Filtered	Filtered	Filtered	15943.2	Filtered	Filtered	Filtered	Filtered	Filtered	Filtered	Filtered	Filtered	26668.7	Filtered	Filtered	Filtered	Filtered	Filtered	Filtered	Filtered	Filtered	Filtered	Filtered	Filtered	Filtered	Filtered
SCI15275.1;SCI30821.1	5979.31	12814.9	41897.6	65861.3	9105.32	68792.2	Filtered	19032.9	Filtered	Filtered	121144	Filtered	37045.8	37363.1	76823.7	Filtered	57442.4	Filtered	38410.6	9070.26	Filtered	98506	55792.4	96776.1	349732	Filtered	Filtered	Filtered
SCI20665.1;SRS015578.34490-T1-C;WP_055186627.1	Filtered	21048	34920.1	Filtered	21415.1	Filtered	Filtered	Filtered	Filtered	Filtered	209432	40880.4	143850	Filtered	Filtered	Filtered	Filtered	Filtered	Filtered	Filtered	Filtered	28465.4	Filtered	Filtered	Filtered	Filtered	Filtered	Filtered
SCI25438.1;SRS015217.48820-T1-C;WP_021651209.1;WP_022461434.1;WP_025579210.1;WP_055052528.1;WP_055058741.1;WP_055153988.1;WP_059086587.1	Filtered	Filtered	Filtered	Filtered	Filtered	Filtered	Filtered	Filtered	Filtered	Filtered	Filtered	5277.44	2557.22	16857.3	3188.74	Filtered	Filtered	Filtered	19870	Filtered	Filtered	69221.6	Filtered	Filtered	Filtered	Filtered	Filtered	10326.6
SCI29340.1;SRS054590.35707-T1-C;WP_005427792.1	285293	125766	146932	127714	216987	145774	254761	1.08161e+06	2491275	150424	123482	289306	188869	349302	143837	Filtered	152820	Filtered	397632	214323	Filtered	142586	331361	158737	388515	Filtered	352078	Filtered
SCI30773.1	32317.1	17545.8	12450.4	12693.4	12941	23076.4	10671.8	Filtered	Filtered	Filtered	Filtered	30134.6	11877.9	19567	13503.6	Filtered	48789.9	Filtered	Filtered	Filtered	Filtered	14241.1	27525.3	Filtered	28358.2	Filtered	Filtered	Filtered
SCI34341.1;SCI98409.1;SCJ82973.1;SRS012273.253592-T1-C;SRS019601.97208-T1-C;WP_005423610.1;WP_015535771.1;WP_050006195.1;WP_054704460.1;WP_055225900.1;WP_071430306.1;WP_072851187.1	Filtered	Filtered	Filtered	Filtered	Filtered	Filtered	Filtered	Filtered	Filtered	Filtered	Filtered	Filtered	Filtered	Filtered	Filtered	Filtered	Filtered	Filtered	Filtered	Filtered	Filtered	121085	Filtered	Filtered	Filtered	Filtered	Filtered	Filtered
SCI37140.1	Filtered	Filtered	28204	Filtered	Filtered	Filtered	Filtered	Filtered	Filtered	Filtered	22078.8	Filtered	Filtered	Filtered	Filtered	Filtered	Filtered	Filtered	Filtered	Filtered	Filtered	37559.6	Filtered	Filtered	Filtered	Filtered	Filtered	Filtered
SCI43875.1;SCJ45973.1;WP_031474857.1;WP_054325942.1	Filtered	Filtered	14942.7	Filtered	4258.12	Filtered	Filtered	Filtered	Filtered	Filtered	Filtered	Filtered	Filtered	Filtered	Filtered	Filtered	Filtered	Filtered	Filtered	Filtered	Filtered	Filtered	Filtered	Filtered	Filtered	Filtered	Filtered	Filtered
SCI47878.1;SRS017521.92762-T1-C;WP_007286938.1;WP_048925616.1	Filtered	Filtered	Filtered	Filtered	Filtered	Filtered	Filtered	7281.6	Filtered	Filtered	Filtered	Filtered	Filtered	Filtered	Filtered	Filtered	Filtered	Filtered	Filtered	Filtered	Filtered	Filtered	Filtered	Filtered	Filtered	Filtered	Filtered	Filtered
SCI50675.1	Filtered	Filtered	Filtered	Filtered	Filtered	Filtered	Filtered	23431.4	Filtered	Filtered	Filtered	Filtered	19721.9	Filtered	Filtered	Filtered	Filtered	Filtered	Filtered	Filtered	Filtered	Filtered	Filtered	Filtered	Filtered	Filtered	38804.5	Filtered
SCI53180.1	Filtered	Filtered	34692.4	Filtered	33923.8	74386.1	Filtered	84522.5	153250	Filtered	40705.7	36396.4	92259.8	43569.5	68789.6	Filtered	Filtered	Filtered	Filtered	Filtered	Filtered	89029.5	76941	65579.1	116075	8825.9	24686.1	11795.3
SCI63400.1	Filtered	Filtered	17646.3	4097.54	19910.3	Filtered	Filtered	Filtered	Filtered	14873.9	Filtered	89552	Filtered	12626.4	18639.6	Filtered	Filtered	Filtered	Filtered	Filtered	Filtered	Filtered	14622.2	Filtered	Filtered	Filtered	29903.1	Filtered
SCI69105.1	205180	553811	230171	90826.7	262995	123112	Filtered	801960	10209.1	807363	290513	35095.6	136724	45024.6	356283	Filtered	59520.8	30389.5	Filtered	150544	522429	90159.4	460451	33596.2	228948	Filtered	1962184	196308
SCI69226.1;SRS050422.61121-T1-C;WP_008391339.1;WP_009203656.1;WP_009264317.1;WP_044921065.1;WP_055073183.1;WP_055160539.1;WP_055198129.1;WP_055231315.1	Filtered	Filtered	Filtered	Filtered	Filtered	31334.5	Filtered	23071.7	Filtered	Filtered	Filtered	Filtered	20431.9	Filtered	16908.4	Filtered	Filtered	Filtered	Filtered	Filtered	Filtered	30834	Filtered	Filtered	90503.6	Filtered	Filtered	Filtered
SCI72546.1	57748.9	86520.8	127084	40642.8	105585	150062	47088.5	Filtered	58363.4	Filtered	49743.2	65055.9	69381.1	83551.5	148403	191327	Filtered	25803.9	Filtered	166674	Filtered	61147.7	94796.8	198853	50757.6	240251	270498	Filtered
SCI72979.1	Filtered	Filtered	73961.4	41653.6	Filtered	36746.8	Filtered	Filtered	Filtered	Filtered	26967.4	39243.4	77855.7	116546	81966	Filtered	Filtered	17612.1	Filtered	Filtered	Filtered	55526	79436.9	Filtered	150809	Filtered	Filtered	Filtered
SCI73573.1;SRS049995.214152-T1-C	345506	Filtered	Filtered	Filtered	55619.7	95359.5	Filtered	Filtered	Filtered	Filtered	Filtered	332169	38734.7	218240	205221	Filtered	Filtered	Filtered	Filtered	Filtered	Filtered	197892	431439	71373.5	100006	Filtered	41900.2	178075
SCI77957.1;SRS019582.5380-T1-C	Filtered	40001.1	Filtered	Filtered	16129.9	51207	Filtered	90208.7	Filtered	123100	22218	Filtered	24167.7	Filtered	4713.07	Filtered	Filtered	8614	Filtered	Filtered	Filtered	Filtered	Filtered	Filtered	89895.9	Filtered	Filtered	Filtered
SCI84560.1	48004.5	Filtered	Filtered	30365.6	Filtered	39238.8	Filtered	Filtered	Filtered	Filtered	Filtered	61943.8	24810.9	Filtered	Filtered	Filtered	Filtered	Filtered	Filtered	Filtered	Filtered	30145.6	Filtered	29186.9	27869.9	Filtered	Filtered	Filtered
SCI85332.1	Filtered	Filtered	Filtered	Filtered	Filtered	Filtered	Filtered	Filtered	Filtered	Filtered	Filtered	Filtered	Filtered	Filtered	11913	Filtered	Filtered	Filtered	Filtered	Filtered	Filtered	Filtered	Filtered	Filtered	Filtered	Filtered	Filtered	Filtered
SCI87902.1	114442	71742.3	195090	67236.5	133030	137119	Filtered	25502.7	397854	43006.2	64492.9	210700	232935	209361	138506	Filtered	109695	104356	Filtered	145751	Filtered	101418	112822	76851.1	39064.5	263867	176471	130625
SCI89849.1;SRS011134.71538-T1-C;SRS011302.193475-T1-C;SRS012273.140254-T1-C;SRS012902.17264-T1-C;SRS013687.8897-T1-C;SRS014287.27715-T1-C;SRS014459.80620-T1-C;SRS014923.296196-T1-C;SRS015065.263667-T1-C;SRS015133.215607-T1-C;SRS015264.201466-T1-C;SRS015264.57983-T1-C;SRS017433.114715-T1-C;SRS017521.47742-T1-C;SRS019582.22673-T1-C;SRS019601.156688-T1-C;SRS020233.372133-T1-C;SRS023176.90940-T1-C;SR…	Filtered	Filtered	Filtered	Filtered	Filtered	Filtered	Filtered	Filtered	Filtered	Filtered	Filtered	18961.8	Filtered	18514.7	Filtered	Filtered	Filtered	Filtered	Filtered	Filtered	Filtered	Filtered	Filtered	Filtered	Filtered	Filtered	Filtered	Filtered
SCI95884.1;SRS019161.110738-T1-C;WP_066561051.1	120488	60148.5	Filtered	49457.6	Filtered	77572.9	Filtered	Filtered	115580	Filtered	Filtered	91267.4	62168.7	Filtered	87103.3	Filtered	Filtered	Filtered	Filtered	Filtered	Filtered	66923.5	Filtered	Filtered	19404.3	Filtered	Filtered	Filtered
SCI96003.1;SRS048164.81971-T1-C	118713	34506.8	Filtered	44810	Filtered	120332	Filtered	Filtered	150663	Filtered	Filtered	68351.8	56491.5	Filtered	84180.3	Filtered	Filtered	11583.6	Filtered	Filtered	Filtered	63993.4	Filtered	42149.2	120084	Filtered	134206	Filtered
SCI98089.1;SRS015578.101148-T1-C	104633	26318.2	83979.6	32695.1	86006.3	23633.9	57576.7	Filtered	Filtered	73435.6	44658.5	34883.6	38235.2	31393	121461	Filtered	Filtered	Filtered	29617.3	136414	Filtered	56050.5	35382.9	Filtered	Filtered	Filtered	185249	34902.4
SCI99924.1;SRS063040.261849-T1-C	Filtered	Filtered	Filtered	22538	Filtered	42163.8	Filtered	Filtered	Filtered	Filtered	Filtered	81204.2	32441.9	Filtered	73803.6	Filtered	Filtered	Filtered	Filtered	Filtered	Filtered	Filtered	Filtered	Filtered	Filtered	Filtered	Filtered	Filtered
SCJ01247.1	290718	53516.5	102021	46864.9	56480.8	159650	62237.3	32167.6	127924	Filtered	Filtered	199211	99080.7	19810.5	185320	40271.7	Filtered	18612.1	Filtered	42962.8	Filtered	116357	48265.4	102837	289987	18060.6	329635	29575.1
SCJ06096.1	Filtered	Filtered	Filtered	Filtered	Filtered	Filtered	Filtered	Filtered	Filtered	Filtered	Filtered	Filtered	Filtered	38960.5	Filtered	Filtered	Filtered	Filtered	Filtered	Filtered	Filtered	Filtered	19536.7	Filtered	Filtered	Filtered	Filtered	Filtered
SCJ06489.1	Filtered	15984	45439.2	49227.4	7116.57	17503	10259.9	Filtered	23120.4	Filtered	17604.1	Filtered	79162.7	128316	39028.5	Filtered	134905	5773.92	Filtered	92357.4	Filtered	107826	113885	122086	25963.9	85370.3	Filtered	Filtered
SCJ06784.1;WP_066563989.1	Filtered	Filtered	Filtered	Filtered	Filtered	10333.5	Filtered	Filtered	Filtered	Filtered	Filtered	21782.4	Filtered	Filtered	12093.4	Filtered	Filtered	Filtered	Filtered	Filtered	Filtered	4365.42	Filtered	3985.98	Filtered	Filtered	Filtered	Filtered
SCJ08158.1	Filtered	36340.1	18154.5	26508.9	Filtered	11726.7	Filtered	Filtered	Filtered	105848	Filtered	Filtered	Filtered	6344.02	43182.8	Filtered	18349.8	Filtered	Filtered	21222.5	Filtered	16594.5	Filtered	38478	12136.9	Filtered	85559.4	Filtered
SCJ17246.1	Filtered	Filtered	115604	Filtered	Filtered	Filtered	Filtered	Filtered	Filtered	Filtered	38730.8	Filtered	Filtered	129750	Filtered	Filtered	Filtered	Filtered	Filtered	Filtered	Filtered	39777.1	Filtered	Filtered	Filtered	Filtered	Filtered	Filtered
SCJ24409.1;SRS017521.245818-T1-C;SRS050422.243024-T1-C	Filtered	Filtered	9711.23	Filtered	Filtered	9098.04	Filtered	Filtered	Filtered	Filtered	6200.86	Filtered	Filtered	Filtered	Filtered	Filtered	Filtered	Filtered	Filtered	Filtered	Filtered	Filtered	Filtered	Filtered	25180.1	Filtered	15763.6	Filtered
SCJ26011.1;SRS048164.86857-T1-C;WP_066558489.1	Filtered	Filtered	22915.4	7623.19	Filtered	31121	Filtered	Filtered	Filtered	Filtered	Filtered	23089.2	Filtered	Filtered	7887.28	Filtered	Filtered	Filtered	Filtered	Filtered	Filtered	11558.9	Filtered	Filtered	Filtered	Filtered	28253.2	Filtered
SCJ35862.1;WP_066563089.1	22084.5	Filtered	Filtered	Filtered	Filtered	31610.2	Filtered	Filtered	40530.1	Filtered	Filtered	24169.8	Filtered	Filtered	42103.1	Filtered	Filtered	Filtered	Filtered	Filtered	Filtered	Filtered	Filtered	Filtered	Filtered	Filtered	Filtered	Filtered
SCJ45467.1	Filtered	Filtered	Filtered	Filtered	Filtered	Filtered	Filtered	Filtered	Filtered	Filtered	Filtered	Filtered	Filtered	Filtered	Filtered	Filtered	Filtered	Filtered	Filtered	Filtered	Filtered	Filtered	Filtered	96629.6	Filtered	Filtered	Filtered	10424
SCJ54693.1	Filtered	Filtered	39238.3	Filtered	Filtered	27699.7	Filtered	65247.4	Filtered	Filtered	Filtered	44611.1	39924	224337	13978.7	Filtered	Filtered	41806.5	Filtered	Filtered	Filtered	Filtered	296735	Filtered	Filtered	Filtered	32466	101146
SCJ58024.1	65521.2	131029	10694.7	121053	Filtered	5200.35	Filtered	Filtered	Filtered	Filtered	Filtered	131047	72934.7	20718.5	214298	79271.3	Filtered	34438.2	Filtered	Filtered	Filtered	58278.9	Filtered	84744.6	75843	Filtered	142567	78444.9
SCJ58089.1;SRS019161.95064-T1-C	24897.9	90664	Filtered	43581.8	Filtered	8249.26	Filtered	53844.6	Filtered	Filtered	Filtered	56572.1	Filtered	Filtered	56304	Filtered	Filtered	Filtered	Filtered	Filtered	Filtered	53417.7	Filtered	Filtered	103344	Filtered	Filtered	Filtered
SCJ60565.1	100750	40341.8	40125.8	47341.3	Filtered	129240	79383.9	39110	132291	Filtered	14814.8	91330.7	26020.6	35775.7	150022	21548.7	25851	15179.4	Filtered	26616.4	Filtered	98700.6	30152.1	79718.7	142337	Filtered	249032	54404.8
SCJ63029.1;SRS016989.116996-T1-C	80646.7	Filtered	50693.9	Filtered	37824	13395.9	Filtered	Filtered	Filtered	79435.3	23785.6	44941.4	24291	24607.7	21679.1	Filtered	Filtered	Filtered	Filtered	68775.5	Filtered	20455.5	9168.52	Filtered	Filtered	Filtered	78473.2	31279.3
SCJ63876.1	Filtered	Filtered	Filtered	Filtered	24824.4	Filtered	Filtered	Filtered	Filtered	Filtered	Filtered	Filtered	26867.7	Filtered	Filtered	Filtered	Filtered	Filtered	Filtered	Filtered	Filtered	Filtered	Filtered	Filtered	Filtered	Filtered	Filtered	Filtered
SCJ63964.1	60618.1	35021.2	95655.6	Filtered	106342	13521.1	Filtered	Filtered	Filtered	Filtered	26182.3	85270.9	37727.6	Filtered	53965.5	Filtered	Filtered	Filtered	Filtered	Filtered	Filtered	17227.4	Filtered	Filtered	Filtered	Filtered	110772	Filtered
SCJ64561.1	18128.8	Filtered	370704	7513.32	Filtered	Filtered	Filtered	Filtered	Filtered	Filtered	76176.7	Filtered	Filtered	172601	34046.5	Filtered	103024	19149.2	Filtered	Filtered	Filtered	10130.4	Filtered	Filtered	Filtered	Filtered	Filtered	Filtered
SCJ65583.1	182913	94671.7	351593	20128.1	Filtered	55354.3	103349	76403.8	Filtered	17977.2	82861.8	226437	10394.5	91625.4	185187	Filtered	20688.3	Filtered	20546.3	Filtered	113072	27165.3	Filtered	Filtered	160291	34376.7	Filtered	356547
SCJ71259.1;WP_066562087.1	433745	184061	161229	183548	349339	193819	74101.5	657308	128096	325897	47649.8	590543	255343	96551	219053	Filtered	64835.7	71860.9	93455	86679.2	25330.3	333604	140716	262696	294940	Filtered	180013	47461.2
SCJ71708.1;WP_067543115.1	Filtered	10246.6	13821.6	Filtered	Filtered	Filtered	Filtered	435248	Filtered	Filtered	Filtered	Filtered	Filtered	Filtered	2587.56	Filtered	38885.5	Filtered	Filtered	Filtered	Filtered	Filtered	Filtered	Filtered	Filtered	Filtered	Filtered	Filtered
SCJ71734.1;WP_067543112.1	Filtered	Filtered	19397.9	Filtered	Filtered	Filtered	Filtered	156180	Filtered	Filtered	Filtered	Filtered	Filtered	7724.74	22648.6	Filtered	36592.5	Filtered	Filtered	Filtered	Filtered	13892	Filtered	Filtered	Filtered	Filtered	Filtered	Filtered
SCJ71812.1	151066	Filtered	Filtered	Filtered	Filtered	33108.4	Filtered	Filtered	Filtered	Filtered	67181	Filtered	Filtered	Filtered	134497	Filtered	Filtered	Filtered	Filtered	Filtered	Filtered	Filtered	Filtered	Filtered	Filtered	Filtered	Filtered	Filtered
SCJ84952.1	Filtered	Filtered	Filtered	Filtered	Filtered	Filtered	Filtered	Filtered	Filtered	Filtered	Filtered	6424.4	Filtered	Filtered	20763.1	Filtered	Filtered	Filtered	Filtered	Filtered	Filtered	Filtered	Filtered	Filtered	Filtered	Filtered	Filtered	Filtered
SCJ85938.1	73041.7	Filtered	10238.6	12146.6	83351.2	24866.8	28019.9	126146	Filtered	59524.1	Filtered	Filtered	19388.4	5442.8	19177.4	Filtered	Filtered	Filtered	Filtered	13477.5	Filtered	13453.5	14795.3	20404.8	77157.6	Filtered	14665.4	Filtered
SCJ93593.1;SRS024132.319794-T1-C	24274.3	46096.1	23098.1	26186.7	Filtered	25490	Filtered	Filtered	Filtered	74187.1	Filtered	Filtered	Filtered	Filtered	58732.3	Filtered	11834.4	Filtered	Filtered	Filtered	Filtered	Filtered	Filtered	28019.3	Filtered	Filtered	89228.7	Filtered
SCJ97602.1;SRS020869.231932-T1-C	168652	Filtered	5030.14	Filtered	Filtered	Filtered	Filtered	Filtered	Filtered	33005.3	Filtered	Filtered	Filtered	Filtered	Filtered	Filtered	Filtered	Filtered	Filtered	Filtered	Filtered	9080.15	Filtered	Filtered	Filtered	Filtered	56089	Filtered
SDM06214.1;WP_017949022.1;WP_018562386.1;WP_018891039.1;WP_042454247.1	Filtered	Filtered	Filtered	Filtered	Filtered	Filtered	374910	Filtered	Filtered	Filtered	Filtered	Filtered	Filtered	Filtered	Filtered	Filtered	Filtered	Filtered	Filtered	Filtered	Filtered	Filtered	Filtered	Filtered	Filtered	Filtered	Filtered	Filtered
SEN12822.1;WP_018998812.1	Filtered	Filtered	Filtered	103257	Filtered	Filtered	9321.43	Filtered	Filtered	Filtered	Filtered	Filtered	Filtered	37035.4	Filtered	Filtered	Filtered	23071.6	Filtered	223111	Filtered	Filtered	9043.51	Filtered	Filtered	Filtered	Filtered	Filtered
SFE51368.1;SRS050422.95287-T1-C;WP_022204243.1	60840	Filtered	64511.9	64453.3	81145.4	236962	Filtered	111040	197509	Filtered	Filtered	27160.3	79312	36982.5	49446.3	Filtered	Filtered	21983.1	63157.9	94702.8	Filtered	65814.4	63112.9	65768	Filtered	Filtered	463334	Filtered
SFE83007.1;SRS011405.127794-T1-C;WP_022502571.1	Filtered	Filtered	108885	Filtered	Filtered	56224.9	Filtered	Filtered	Filtered	Filtered	Filtered	134774	Filtered	Filtered	Filtered	Filtered	Filtered	Filtered	Filtered	99043.6	Filtered	Filtered	Filtered	Filtered	Filtered	Filtered	Filtered	Filtered
SFV73993.1;WP_072336461.1	Filtered	Filtered	Filtered	Filtered	Filtered	Filtered	Filtered	10887.1	Filtered	Filtered	Filtered	33966.4	Filtered	108178	Filtered	Filtered	Filtered	12967	Filtered	Filtered	Filtered	Filtered	Filtered	Filtered	Filtered	Filtered	Filtered	Filtered
SFV74211.1;SRS012273.179721-T1-C;WP_006008182.1;WP_072337035.1	Filtered	Filtered	Filtered	Filtered	Filtered	Filtered	Filtered	Filtered	Filtered	Filtered	Filtered	Filtered	Filtered	46232	Filtered	Filtered	Filtered	Filtered	Filtered	Filtered	Filtered	Filtered	Filtered	Filtered	Filtered	Filtered	Filtered	Filtered
sp|P46179.1|RS14_BUCAK;SRS019601.105601-T1-C;WP_001118930.1;WP_001340786.1;WP_003863291.1;WP_005290375.1;WP_010847489.1;WP_024172722.1;WP_025902039.1;WP_026741350.1;WP_027275671.1;WP_028685588.1;WP_029095686.1;WP_032231496.1;WP_032294445.1;WP_032614701.1;WP_038629763.1;WP_039267714.1;WP_039380805.1;WP_042396030.1;WP_046825618.1;WP_047779700.1;WP_048232029.1;WP_048266552.1;WP_053003145.1;WP_054954…	Filtered	Filtered	Filtered	Filtered	Filtered	Filtered	Filtered	Filtered	Filtered	Filtered	Filtered	79770.3	Filtered	Filtered	Filtered	Filtered	Filtered	Filtered	Filtered	Filtered	Filtered	Filtered	Filtered	Filtered	Filtered	82183.7	Filtered	Filtered
sp|P59132.1|RS4_SHIFL;SRS019601.192377-T1-C;WP_024170311.1;WP_024204381.1;WP_069198174.1;WP_071549992.1;WP_077124773.1;WP_077545584.1;WP_078351684.1;WP_079794760.1;WP_079831792.1;WP_079945229.1;WP_080029193.1	108563	Filtered	33095.4	27357.2	Filtered	27782.3	30712.8	294854	240124	Filtered	Filtered	2.21469e+06	Filtered	Filtered	Filtered	163780	Filtered	42732.9	47278.5	Filtered	137161	Filtered	Filtered	Filtered	Filtered	1336920	301941	273189
SRS011061.100971-T1-C	Filtered	Filtered	Filtered	Filtered	Filtered	Filtered	Filtered	30733.7	Filtered	Filtered	Filtered	Filtered	Filtered	Filtered	Filtered	Filtered	Filtered	Filtered	Filtered	Filtered	Filtered	Filtered	Filtered	Filtered	Filtered	Filtered	Filtered	262660
SRS011061.101355-T1-C;SRS014235.16754-T1-C;SRS019267.28710-T1-C	Filtered	40266.5	Filtered	Filtered	Filtered	Filtered	Filtered	Filtered	Filtered	Filtered	15078.7	Filtered	Filtered	Filtered	Filtered	Filtered	Filtered	9466.29	Filtered	Filtered	Filtered	Filtered	Filtered	10308.9	Filtered	Filtered	Filtered	Filtered
SRS011061.102102-T1-C	Filtered	Filtered	50269	Filtered	Filtered	120786	Filtered	Filtered	Filtered	Filtered	Filtered	73534.9	35599.6	Filtered	Filtered	Filtered	Filtered	Filtered	Filtered	Filtered	Filtered	Filtered	Filtered	Filtered	Filtered	Filtered	Filtered	Filtered
SRS011061.102766-T1-C;SRS011134.122810-T1-C;SRS011134.48580-T1-C;SRS013476.220162-T1-C;SRS020233.174998-T1-C;SRS021484.170651-T1-C;SRS022137.7045-T1-C;SRS022609.133685-T1-C;SRS022609.137132-T1-C;SRS022609.82206-T1-C;SRS047014.5631-T1-C;SRS052027.143686-T1-C;SRS055982.8968-T1-C	Filtered	Filtered	64216.6	Filtered	Filtered	Filtered	Filtered	Filtered	Filtered	Filtered	Filtered	Filtered	Filtered	Filtered	Filtered	Filtered	Filtered	Filtered	Filtered	Filtered	Filtered	Filtered	Filtered	Filtered	Filtered	Filtered	Filtered	Filtered
SRS011061.102873-T1-C;SRS017103.51422-T1-C	Filtered	Filtered	Filtered	13407.9	Filtered	34561.1	Filtered	Filtered	Filtered	15830.7	Filtered	Filtered	37491	Filtered	29164.4	Filtered	Filtered	Filtered	Filtered	Filtered	Filtered	3383.96	64555.9	Filtered	Filtered	Filtered	Filtered	Filtered
SRS011061.10542-T1-C	Filtered	Filtered	Filtered	Filtered	Filtered	20336.2	Filtered	Filtered	Filtered	Filtered	Filtered	Filtered	22464.7	Filtered	10165.6	Filtered	Filtered	Filtered	Filtered	Filtered	Filtered	Filtered	32488.9	Filtered	Filtered	Filtered	Filtered	Filtered
SRS011061.106324-T1-C	Filtered	47688.1	Filtered	252003	135676	79799.9	Filtered	Filtered	Filtered	Filtered	Filtered	Filtered	40944.1	Filtered	83201.7	Filtered	Filtered	Filtered	Filtered	Filtered	Filtered	20713.7	194458	39561.1	53588.2	Filtered	Filtered	Filtered
SRS011061.111192-T1-C	Filtered	Filtered	Filtered	26612.5	Filtered	73673.9	Filtered	Filtered	Filtered	Filtered	Filtered	Filtered	49307.4	26416.3	46257.1	Filtered	Filtered	Filtered	Filtered	Filtered	Filtered	14472.2	89021.5	Filtered	Filtered	Filtered	Filtered	Filtered
SRS011061.115796-T1-C	Filtered	605155	Filtered	Filtered	Filtered	8043.83	Filtered	1.03113e+06	Filtered	Filtered	Filtered	Filtered	240507	312106	Filtered	Filtered	Filtered	Filtered	Filtered	Filtered	489529	Filtered	Filtered	Filtered	Filtered	Filtered	Filtered	Filtered
SRS011061.116139-T1-C	85206	517845	677718	431068	Filtered	48090.6	236180	275690	Filtered	Filtered	305488	289415	861048	856999	130762	Filtered	277042	610510	Filtered	5457537	Filtered	83063.6	Filtered	1.09264e+06	Filtered	443537	Filtered	Filtered
SRS011061.116701-T1-C;SRS015264.86582-T1-C;SRS020233.287519-T1-C;SRS024625.142093-T1-C;SRS050422.228932-T1-C;SRS058770.89894-T1-C;WP_007899298.1	315414	Filtered	Filtered	265177	Filtered	Filtered	441786	Filtered	Filtered	530873	185255	Filtered	148709	Filtered	27541.1	Filtered	492674	79207.8	Filtered	326666	Filtered	Filtered	92710.2	Filtered	Filtered	Filtered	Filtered	Filtered
SRS011061.119947-T1-C	Filtered	Filtered	Filtered	Filtered	266101	7370.34	Filtered	Filtered	Filtered	Filtered	Filtered	Filtered	Filtered	103497	281683	Filtered	Filtered	Filtered	Filtered	359523	Filtered	159462	124701	Filtered	Filtered	Filtered	Filtered	Filtered
SRS011061.121304-T1-C	130552	Filtered	48045.8	249811	108074	Filtered	Filtered	Filtered	Filtered	385384	48641.1	108033	206710	94227.2	37386.3	Filtered	Filtered	46836.7	111708	64170.3	Filtered	350031	119722	70629.1	197062	Filtered	515899	139421
SRS011061.125713-T1-C;SRS023176.75342-T1-C	285482	Filtered	Filtered	Filtered	56685.1	Filtered	Filtered	Filtered	Filtered	Filtered	Filtered	Filtered	Filtered	Filtered	Filtered	Filtered	Filtered	Filtered	522973	Filtered	Filtered	Filtered	Filtered	Filtered	Filtered	185227	Filtered	Filtered
SRS011061.126493-T1-C;SRS015217.205695-T1-C;SRS015217.27806-T1-C;SRS016056.38776-T1-C;SRS019267.31419-T1-C;SRS019685.196626-T1-C;SRS019685.246979-T1-C;SRS023526.99352-T1-C;SRS024435.314413-T1-C;SRS045004.151113-T1-C;SRS045004.161558-T1-C;SRS047014.252847-T1-C;SRS053398.5291-T1-C;SRS054590.37412-T1-C;SRS063985.30857-T1-C;SRS078176.62974-T1-C	Filtered	29567.7	26349.4	Filtered	13165.9	Filtered	Filtered	Filtered	Filtered	Filtered	25490.6	13543.8	45682.4	Filtered	4863.66	Filtered	Filtered	10208.7	Filtered	88469.4	Filtered	Filtered	Filtered	34374.3	Filtered	Filtered	Filtered	Filtered
SRS011061.12781-T1-C;SRS020233.382301-T1-C;SRS021484.219042-T1-C	Filtered	Filtered	Filtered	Filtered	29919.4	36824.7	Filtered	Filtered	Filtered	Filtered	Filtered	118791	Filtered	Filtered	Filtered	Filtered	Filtered	Filtered	Filtered	Filtered	Filtered	Filtered	355107	Filtered	Filtered	Filtered	Filtered	Filtered
SRS011061.128180-T1-C;SRS019582.221653-T1-C	Filtered	Filtered	Filtered	Filtered	Filtered	36804.2	Filtered	Filtered	Filtered	Filtered	Filtered	Filtered	108654	Filtered	Filtered	Filtered	Filtered	Filtered	Filtered	Filtered	Filtered	Filtered	Filtered	Filtered	Filtered	Filtered	Filtered	Filtered
SRS011061.131769-T1-C;SRS011061.18891-T1-C;SRS024435.36672-T1-C	Filtered	Filtered	12168.8	Filtered	Filtered	Filtered	Filtered	7342.91	Filtered	Filtered	20807.1	10702.7	Filtered	Filtered	Filtered	214504	Filtered	30274.1	Filtered	Filtered	359127	Filtered	Filtered	Filtered	Filtered	301018	Filtered	23692.1
SRS011061.132252-T1-C	52922.4	647782	255616	740849	780461	777461	135256	112632	1.13524e+06	732024	1.30577e+06	139762	1.09648e+06	517075	1.90428e+06	102321	1.15703e+06	596407	Filtered	126227	Filtered	668639	1.38719e+06	251693	1.24381e+06	Filtered	Filtered	115010
SRS011061.132732-T1-C	80826.9	18457.8	52627.1	Filtered	26713	17306.4	Filtered	120755	104215	Filtered	44940.6	62946	21530.4	32203.5	38074.2	Filtered	58181.8	36901.3	176691	Filtered	Filtered	16250.8	Filtered	19910.5	Filtered	Filtered	Filtered	Filtered
SRS011061.133770-T1-C	Filtered	Filtered	Filtered	Filtered	Filtered	Filtered	Filtered	Filtered	Filtered	Filtered	Filtered	Filtered	Filtered	Filtered	Filtered	Filtered	Filtered	Filtered	Filtered	Filtered	1054266	Filtered	Filtered	Filtered	Filtered	Filtered	Filtered	299048
[truncated: 28,769 more rows]

## Sheet: Peptides
Sequence	ProteinGroup	H1 Quantity	H2 Quantity	H3 Quantity	H4 Quantity	H5 Quantity	H6 Quantity	H7 Quantity	H8 Quantity	H9 Quantity	H10 Quantity	H11 Quantity	H12 Quantity	H13 Quantity	H14 Quantity	P1 Quantity	P2 Quantity	P3 Quantity	P4 Quantity	P5 Quantity	P6 Quantity	P7 Quantity	P8 Quantity	P9 Quantity	P10 Quantity	P11 Quantity	P12 Quantity	P13 Quantity	P14 Quantity
[truncated: 91,902 more rows]
