# Supplementary material for: Metaproteomics characterizes human gut microbiome function in colorectal cancer
Source: NPJ Biofilms Microbiomes. 2020 Mar 24;6:14. doi: 10.1038/s41522-020-0123-4 (PMC7093434; doi:10.1038/s41522-020-0123-4)
Supplement: Supplementary file 5 — Supplementary Data 4 [file 41522_2020_123_MOESM5_ESM.xlsx]

## Sheet: Genera
Genus	FoundInHealthyGroup	FoundInCRCGroup
Absiella	TRUE	TRUE
Acetitomaculum	TRUE	FALSE
Acetobacter	TRUE	TRUE
Actinomyces	TRUE	TRUE
Adlercreutzia	TRUE	FALSE
Agathobacter	TRUE	TRUE
Akkermansia	TRUE	TRUE
Alistipes	TRUE	TRUE
Anaerofilum	TRUE	TRUE
Anaerofustis	TRUE	TRUE
Anaeroglobus	TRUE	TRUE
Anaeromassilibacillus	TRUE	TRUE
Anaerosporobacter	TRUE	TRUE
Anaerostipes	TRUE	TRUE
Anaerotignum	TRUE	TRUE
Anaerotruncus	TRUE	TRUE
Asaccharospora	TRUE	TRUE
Atopobium	TRUE	TRUE
Auxenochlorella	TRUE	TRUE
Azospirillum	TRUE	TRUE
Bacillus	TRUE	TRUE
Bacteroides	TRUE	TRUE
Bifidobacterium	TRUE	TRUE
Bilophila	TRUE	TRUE
Blastocystis	TRUE	TRUE
Blattabacterium	TRUE	TRUE
Blautia	TRUE	TRUE
Brachyspira	TRUE	TRUE
Bradyrhizobium	TRUE	TRUE
Butyricicoccus	TRUE	TRUE
Butyricimonas	TRUE	TRUE
Butyrivibrio	TRUE	TRUE
Caldicoprobacter	TRUE	TRUE
Campylobacter	TRUE	FALSE
Candidatus Peribacter	TRUE	TRUE
Candidatus Solibacter	TRUE	TRUE
Capnocytophaga	TRUE	TRUE
Catabacter	TRUE	TRUE
Catenibacterium	FALSE	TRUE
Chlamydia	TRUE	TRUE
Christensenella	TRUE	TRUE
Chromera	TRUE	FALSE
Cloacibacillus	TRUE	TRUE
Clostridioides	TRUE	FALSE
Clostridium	TRUE	TRUE
Collinsella	TRUE	TRUE
Coprobacillus	TRUE	TRUE
Coprococcus	TRUE	TRUE
Cryptobacterium	TRUE	TRUE
Cupriavidus	TRUE	FALSE
Cycloclasticus	TRUE	TRUE
Daphnia	TRUE	TRUE
Desulfocucumis	TRUE	FALSE
Desulfosporosinus	TRUE	TRUE
Desulfotomaculum	TRUE	TRUE
Desulfovibrio	TRUE	TRUE
Dialister	TRUE	TRUE
Dorea	TRUE	TRUE
Dysgonomonas	TRUE	TRUE
Eggerthella	TRUE	TRUE
Ekhidna	FALSE	TRUE
Ensifer	FALSE	TRUE
Enterococcus	TRUE	TRUE
Epulopiscium	TRUE	FALSE
Eremothecium	TRUE	TRUE
Erysipelatoclostridium	FALSE	TRUE
Erysipelothrix	FALSE	TRUE
Escherichia	TRUE	FALSE
Eubacterium	TRUE	TRUE
Exiguobacterium	TRUE	TRUE
Faecalibacterium	TRUE	TRUE
Faecalicatena	TRUE	TRUE
Faecalitalea	TRUE	TRUE
Flavobacterium	TRUE	FALSE
Flavonifractor	TRUE	TRUE
Fragilariopsis	TRUE	FALSE
Fusicatenibacter	TRUE	TRUE
Fusobacterium	TRUE	TRUE
Gemmiger	TRUE	TRUE
Geobacillus	TRUE	TRUE
Giardia	TRUE	TRUE
Gordonibacter	TRUE	FALSE
Granulicatella	FALSE	TRUE
Haemophilus	TRUE	TRUE
Halomonas	TRUE	TRUE
Holdemanella	TRUE	TRUE
Holdemania	FALSE	TRUE
Hungatella	TRUE	TRUE
Intestinibacter	TRUE	TRUE
Klebsiella	TRUE	TRUE
Kutzneria	TRUE	TRUE
Lachnoanaerobaculum	TRUE	TRUE
Lachnoclostridium	TRUE	TRUE
Lachnospira	TRUE	TRUE
Lachnotalea	TRUE	FALSE
Lactobacillus	TRUE	TRUE
Lactonifactor	TRUE	TRUE
Lawsonia	TRUE	TRUE
Lawsonibacter	TRUE	TRUE
Leminorella	TRUE	TRUE
Lepeophtheirus	TRUE	TRUE
Leptotrichia	TRUE	TRUE
Leucobacter	FALSE	TRUE
Luminiphilus	TRUE	FALSE
Marvinbryantia	TRUE	FALSE
Megamonas	TRUE	TRUE
Megasphaera	TRUE	TRUE
Methanobrevibacter	TRUE	TRUE
Methylobacterium	TRUE	TRUE
Microbotryum	TRUE	TRUE
Mogibacterium	FALSE	TRUE
Monoglobus	TRUE	TRUE
Mucilaginibacter	TRUE	TRUE
Mycolicibacterium	TRUE	TRUE
Mycoplasma	TRUE	TRUE
Neisseria	TRUE	TRUE
Oceanobacillus	TRUE	TRUE
Odoribacter	TRUE	TRUE
Olsenella	TRUE	FALSE
Operophtera	TRUE	FALSE
Oribacterium	TRUE	TRUE
Oscillibacter	TRUE	TRUE
Oxalobacter	TRUE	TRUE
Paenibacillus	TRUE	TRUE
Paludibacter	TRUE	TRUE
Pantoea	TRUE	TRUE
Parabacteroides	TRUE	TRUE
Paraclostridium	TRUE	TRUE
Paraoerskovia	TRUE	TRUE
Paraprevotella	TRUE	TRUE
Parasutterella	TRUE	TRUE
Parvimonas	FALSE	TRUE
Pelosinus	TRUE	TRUE
Penicillium	TRUE	TRUE
Peptoniphilus	TRUE	TRUE
Peptostreptococcus	TRUE	TRUE
Phascolarctobacterium	TRUE	TRUE
Photorhabdus	TRUE	FALSE
Phycomyces	TRUE	TRUE
Porphyromonas	TRUE	TRUE
Prevotella	TRUE	TRUE
Propionispora	TRUE	TRUE
Pseudarthrobacter	TRUE	TRUE
Pseudobutyrivibrio	TRUE	TRUE
Pseudoflavonifractor	TRUE	TRUE
Pseudovibrio	TRUE	TRUE
Psychromonas	TRUE	FALSE
Quercus	FALSE	TRUE
Ramazzottius	FALSE	TRUE
Rhizobium	TRUE	TRUE
Rhodoferax	TRUE	FALSE
Rhodotorula	TRUE	TRUE
Rodentibacter	TRUE	TRUE
Romboutsia	TRUE	TRUE
Roseburia	TRUE	TRUE
Rozella	TRUE	TRUE
Ruminiclostridium	TRUE	TRUE
Ruminococcus	TRUE	TRUE
Salinibacillus	TRUE	TRUE
Salmonella	TRUE	FALSE
Sarcina	TRUE	TRUE
Sharpea	TRUE	TRUE
Shuttleworthia	TRUE	TRUE
Skermanella	TRUE	TRUE
Slackia	TRUE	TRUE
Solimonas	TRUE	TRUE
Sphingobacterium	TRUE	TRUE
Sporobacter	TRUE	TRUE
Sporolactobacillus	FALSE	TRUE
Staphylococcus	TRUE	TRUE
Stomatobaculum	TRUE	TRUE
Streptococcus	TRUE	TRUE
Streptomyces	TRUE	TRUE
Subdoligranulum	TRUE	TRUE
Succiniclasticum	TRUE	TRUE
Succinivibrio	TRUE	FALSE
Sulfobacillus	TRUE	TRUE
Sunxiuqinia	TRUE	TRUE
Sutterella	TRUE	TRUE
Symbiobacterium	TRUE	TRUE
Tepidimicrobium	TRUE	TRUE
Terrisporobacter	TRUE	TRUE
Thermincola	TRUE	TRUE
Thermosipho	TRUE	TRUE
Tieghemostelium	TRUE	FALSE
Treponema	TRUE	TRUE
Tribolium	TRUE	TRUE
Turicibacter	TRUE	TRUE
Turicimonas	TRUE	TRUE
Tyzzerella	TRUE	TRUE
Veillonella	TRUE	TRUE
Vibrio	TRUE	FALSE
Vitis	TRUE	TRUE
Xenorhabdus	TRUE	TRUE
Yersinia	TRUE	FALSE
