# Supplementary material for: Metaproteomics characterizes human gut microbiome function in colorectal cancer
Source: NPJ Biofilms Microbiomes. 2020 Mar 24;6:14. doi: 10.1038/s41522-020-0123-4 (PMC7093434; doi:10.1038/s41522-020-0123-4)
Supplement: Supplementary file 6 — Supplementary Data 5 [file 41522_2020_123_MOESM6_ESM.xlsx]

## Sheet: HMP BLAST
ProteinAccession	FoldChange	Log2(FC)	PValue	-Log10(P)	Organism	Description	GO IDs	GO Names	Enzyme Codes	Enzyme Names	InterPro IDs	InterPro GO IDs	InterPro GO Names	Predicted Gene Name	eggNOG Match	COG Functional Categories	eggNOG Annotation
SRS016495.130178-T1-C	1748.9	10.772	0.045166	1.3452	Odoribacter splanchnicus	site-specific integrase	P:GO:0006310; P:GO:0015074; F:GO:0003677	P:DNA recombination; P:DNA integration; F:DNA binding			IPR025269 (PFAM); IPR010998 (G3DSA:1.10.150.GENE3D); IPR035386 (PFAM); IPR011010 (SUPERFAMILY)	F:GO:0003677	F:DNA binding		055IH@bacteNOG,05D1Y@bactNOG,099RG@bctoNOG,0XRS7@NOG	L	site-specific recombinase, phage integrase family
SRS014235.43085-T1-C	1160	10.18	0.02884	1.54	Eubacterium sp.	helix-turn-helix transcriptional regulator	F:GO:0003677	F:DNA binding			IPR001387 (CDD)	no GO terms	no GO terms		08SBQ@bactNOG,0ETW3@cloNOG,0NJ3E@firmNOG,11H22@NOG
SRS011271.123178-T1-C	584.04	9.1899	0.034577	1.4612	Subdoligranulum sp.	30S ribosomal protein S6	P:GO:0006412; F:GO:0003735; F:GO:0019843; C:GO:0005840	P:translation; F:structural constituent of ribosome; F:rRNA binding; C:ribosome			IPR000529 (TIGRFAM); IPR000529 (PFAM); IPR014717 (G3DSA:3.30.70.GENE3D); IPR000529 (PANTHER); PTHR21011:SF1 (PANTHER); IPR020814 (HAMAP); IPR020814 (CDD); IPR035980 (SUPERFAMILY)	P:GO:0006412; F:GO:0003735; F:GO:0019843; C:GO:0005840	P:translation; F:structural constituent of ribosome; F:rRNA binding; C:ribosome	RPSF	08ZDX@bactNOG,0EVC7@cloNOG,0NM7Q@firmNOG,COG0360@NOG	J	Binds together with S18 to 16S ribosomal RNA (By similarity)
SRS050925.39199-T1-C	547.05	9.0955	0.044029	1.3563	Parabacteroides sp.	phosphoenolpyruvate carboxykinase (ATP)	P:GO:0006094; P:GO:0016310; F:GO:0004612; F:GO:0005524; F:GO:0016301; F:GO:0046872; C:GO:0005737	P:gluconeogenesis; P:phosphorylation; F:phosphoenolpyruvate carboxykinase (ATP) activity; F:ATP binding; F:kinase activity; F:metal ion binding; C:cytoplasm	EC:4.1.1.49; EC:4.1.1.32	Phosphoenolpyruvate carboxykinase (ATP); Phosphoenolpyruvate carboxykinase (GTP)	IPR001272 (PFAM); IPR008210 (G3DSA:3.40.449.GENE3D); IPR008210 (G3DSA:3.40.449.GENE3D); IPR001272 (PANTHER); PTHR30031:SF0 (PANTHER); IPR008210 (SUPERFAMILY)	P:GO:0006094; F:GO:0004611; F:GO:0004612; F:GO:0005524; F:GO:0017076	P:gluconeogenesis; F:phosphoenolpyruvate carboxykinase activity; F:phosphoenolpyruvate carboxykinase (ATP) activity; F:ATP binding; F:purine nucleotide binding	PCKA	055A8@bacteNOG,05DJ1@bactNOG,09A15@bctoNOG,COG1866@NOG	C	Phosphoenolpyruvate carboxylase
SRS023914.142817-T1-C	322.58	8.3335	0.024582	1.6094	Ruminococcus sp.	formate C-acetyltransferase	P:GO:0005975; F:GO:0008861; C:GO:0005737	P:carbohydrate metabolic process; F:formate C-acetyltransferase activity; C:cytoplasm	EC:2.3.1.54	Formate C-acetyltransferase	G3DSA:3.20.70.20 (GENE3D); IPR004184 (PFAM); PTHR30191 (PANTHER); IPR004184 (PROSITE_PROFILES); SSF51998 (SUPERFAMILY)	F:GO:0003824	F:catalytic activity	PFLB	05C6N@bactNOG,0EP0J@cloNOG,0NDSG@firmNOG,COG1882@NOG	C	formate acetyltransferase
SRS022609.117743-T1-C	296.94	8.214	0.042954	1.367	Clostridiales bacterium	dicarboxylate/amino acid:cation symporter	P:GO:0055085; F:GO:0015293; C:GO:0016021	P:transmembrane transport; F:symporter activity; C:integral component of membrane			PR00173 (PRINTS); IPR001991 (PFAM); IPR036458 (G3DSA:1.10.3860.GENE3D); PTHR42865:SF5 (PANTHER); PTHR42865 (PANTHER); IPR036458 (SUPERFAMILY)	F:GO:0015293; C:GO:0016021	F:symporter activity; C:integral component of membrane	DCTP	07R0S@bactNOG,0EPWU@cloNOG,0NEB3@firmNOG,COG1301@NOG	C	sodium dicarboxylate symporter
SRS011239.197003-T1-C	276.72	8.1123	0.048679	1.3127	Parabacteroides	bacterioferritin	P:GO:0006826; P:GO:0006879; P:GO:0055114; F:GO:0004322; F:GO:0008199; C:GO:0005623	P:iron ion transport; P:cellular iron ion homeostasis; P:oxidation-reduction process; F:ferroxidase activity; F:ferric iron binding; C:cell	EC:1.16.3.1; EC:1.16.3	Ferroxidase; Oxidizing metal ions	IPR002024 (PRINTS); IPR008331 (PFAM); IPR002024 (PIRSF); IPR012347 (G3DSA:1.20.1260.GENE3D); PTHR30295 (PANTHER); IPR009040 (PROSITE_PROFILES); IPR002024 (CDD); IPR009078 (SUPERFAMILY)	P:GO:0006826; P:GO:0006879; F:GO:0008199	P:iron ion transport; P:cellular iron ion homeostasis; F:ferric iron binding		07ZFY@bactNOG,COG2193@NOG	P	ferritin dps family protein
SRS015578.109278-T1-C	227.28	7.8283	0.031446	1.5024	Subdoligranulum sp.	glycosyl hydrolase	P:GO:0005975; F:GO:0004553	P:carbohydrate metabolic process; F:hydrolase activity, hydrolyzing O-glycosyl compounds			IPR001764 (PRINTS); IPR001764 (PFAM); IPR026891 (PFAM); IPR002772 (PFAM); IPR013783 (G3DSA:2.60.40.GENE3D); IPR036962 (G3DSA:3.20.20.GENE3D); IPR036881 (G3DSA:3.40.50.GENE3D); PTHR42721:SF3 (PANTHER); PTHR42721 (PANTHER); IPR017853 (SUPERFAMILY); IPR036881 (SUPERFAMILY)	P:GO:0005975; F:GO:0004553	P:carbohydrate metabolic process; F:hydrolase activity, hydrolyzing O-glycosyl compounds	BGLB	07QK4@bactNOG,0EPTE@cloNOG,0NDS8@firmNOG,COG1472@NOG	G	Glycoside hydrolase family 3 domain protein
SRS015663.106262-T1-C	186.46	7.5427	0.013126	1.8819	Subdoligranulum sp.	FprA family A-type flavoprotein	P:GO:0022900; F:GO:0009055; F:GO:0010181; F:GO:0046872	P:electron transport chain; F:electron transfer activity; F:FMN binding; F:metal ion binding			IPR008254 (PFAM); IPR036866 (G3DSA:3.60.15.GENE3D); IPR001279 (PFAM); IPR029039 (G3DSA:3.40.50.GENE3D); IPR016440 (PIRSF); PTHR32145 (PANTHER); PTHR32145:SF20 (PANTHER); IPR008254 (PROSITE_PROFILES); cd07709 (CDD); IPR036866 (SUPERFAMILY); IPR029039 (SUPERFAMILY)	F:GO:0009055; F:GO:0010181; F:GO:0016491; F:GO:0046872	F:electron transfer activity; F:FMN binding; F:oxidoreductase activity; F:metal ion binding	FPRA	05CNW@bactNOG,0EPRN@cloNOG,0NE5Q@firmNOG,COG0426@NOG	C	Domain protein
SRS015663.95466-T1-C	183.27	7.5178	0.022615	1.6456	Subdoligranulum sp.	glucose-1-phosphate adenylyltransferase subunit GlgD	P:GO:0005978; F:GO:0008878	P:glycogen biosynthetic process; F:glucose-1-phosphate adenylyltransferase activity	EC:2.7.7.27	Glucose-1-phosphate adenylyltransferase	G3DSA:2.160.10.10 (GENE3D); IPR029044 (G3DSA:3.90.550.GENE3D); IPR005835 (PFAM); IPR011832 (TIGRFAM); PTHR43523 (PANTHER); IPR011832 (PTHR43523:PANTHER); cd02508 (CDD); cd04651 (CDD); IPR029044 (SUPERFAMILY); IPR011004 (SUPERFAMILY)	P:GO:0005978; P:GO:0009058; F:GO:0016779	P:glycogen biosynthetic process; P:biosynthetic process; F:nucleotidyltransferase activity	GLGD	05EFR@bactNOG,0ENSZ@cloNOG,0ND9J@firmNOG,COG0448@NOG	M	glucose-1-phosphate adenylyltransferase, glgd subunit
SRS015663.112993-T1-C	175.79	7.4577	0.047989	1.3189	Akkermansia muciniphila	50S ribosomal protein L1	P:GO:0006417; F:GO:0000049; F:GO:0003735; F:GO:0019843; C:GO:0015934	P:regulation of translation; F:tRNA binding; F:structural constituent of ribosome; F:rRNA binding; C:large ribosomal subunit			G3DSA:3.30.190.20 (GENE3D); IPR005878 (TIGRFAM); IPR002143 (PIRSF); IPR016095 (G3DSA:3.40.50.GENE3D); IPR028364 (PFAM); PTHR36427 (PANTHER); IPR005878 (HAMAP); IPR028364 (CDD); IPR023674 (SUPERFAMILY)	P:GO:0006412; F:GO:0003723; F:GO:0003735; C:GO:0015934	P:translation; F:RNA binding; F:structural constituent of ribosome; C:large ribosomal subunit	RPLA	05C64@bactNOG,1DHPE@verNOG,1DMMT@verrNOG,COG0081@NOG	J	Binds directly to 23S rRNA. The L1 stalk is quite mobile in the ribosome, and is involved in E site tRNA release (By similarity)
SRS024435.62429-T1-C	173.83	7.4415	0.020998	1.6778	Bacteroides dorei	citrate/2-methylcitrate synthase	F:GO:0046912	F:transferase activity, transferring acyl groups, acyl groups converted into alkyl on transfer			IPR002020 (PRINTS); G3DSA:3.40.718.10 (GENE3D); IPR002020 (PFAM); IPR016142 (G3DSA:1.10.580.GENE3D); IPR024084 (PFAM); IPR004439 (PANTHER); IPR036969 (SUPERFAMILY); SSF53659 (SUPERFAMILY)	P:GO:0006099; P:GO:0055114; F:GO:0004450; F:GO:0016616; F:GO:0046912	P:tricarboxylic acid cycle; P:oxidation-reduction process; F:isocitrate dehydrogenase (NADP+) activity; F:oxidoreductase activity, acting on the CH-OH group of donors, NAD or NADP as acceptor; F:transferase activity, transferring acyl groups, acyl groups converted into alkyl on transfer	GLTA	055WH@bacteNOG,05BZN@bactNOG,099U2@bctoNOG,COG0372@NOG	C	citrate synthase
SRS023526.15548-T1-C	167.53	7.3882	0.041477	1.3822	Prevotella sp.	shikimate dehydrogenase	P:GO:0009073; P:GO:0009423; P:GO:0055114; F:GO:0004764	P:aromatic amino acid family biosynthetic process; P:chorismate biosynthetic process; P:oxidation-reduction process; F:shikimate 3-dehydrogenase (NADP+) activity	EC:1.1.1.25; EC:1.1.1.282	Shikimate dehydrogenase; Quinate/shikimate dehydrogenase	IPR013708 (PFAM); G3DSA:3.40.50.720 (GENE3D); G3DSA:3.40.50.10860 (GENE3D); PTHR21089:SF1 (PANTHER); PTHR21089 (PANTHER); cd01065 (CDD); SSF53223 (SUPERFAMILY); IPR036291 (SUPERFAMILY)	P:GO:0055114; F:GO:0004764	P:oxidation-reduction process; F:shikimate 3-dehydrogenase (NADP+) activity	AROE	055GV@bacteNOG,07TBS@bactNOG,09C8K@bctoNOG,COG0169@NOG	E	shikimate dehydrogenase
SRS015578.130816-T1-C	122.01	6.9308	0.045561	1.3414	Agathobaculum butyriciproducens	D-alanyl-D-alanine carboxypeptidase	P:GO:0006508; F:GO:0009002	P:proteolysis; F:serine-type D-Ala-D-Ala carboxypeptidase activity	EC:3.4.21; EC:3.4.16; EC:3.4.16.4	Acting on peptide bonds (peptidases); Acting on peptide bonds (peptidases); Serine-type D-Ala-D-Ala carboxypeptidase	IPR001967 (PFAM); IPR012338 (G3DSA:3.40.710.GENE3D); PTHR21581 (PANTHER); PTHR21581:SF11 (PANTHER); IPR012338 (SUPERFAMILY)	P:GO:0006508; F:GO:0009002	P:proteolysis; F:serine-type D-Ala-D-Ala carboxypeptidase activity	DACF	04S4E@bacNOG,05DZ1@bactNOG,0NDFG@firmNOG,COG1686@NOG	M	Carboxypeptidase
SRS016095.79879-T1-C	78.233	6.2897	0.0082889	2.0815	[Clostridium] fimetarium	hypothetical protein					no IPS match	no IPS match	no IPS match
SRS018351.38387-T1-C	63.327	5.9847	0.048006	1.3187	Faecalibacterium prausnitzii	MarR family transcriptional regulator	P:GO:0006355; F:GO:0003700	P:regulation of transcription, DNA-templated; F:DNA-binding transcription factor activity			IPR036388 (G3DSA:1.10.10.GENE3D); IPR036390 (SUPERFAMILY)	no GO terms	no GO terms
SRS017433.52145-T1-C	47.921	5.5826	0.026175	1.5821	Bacteroides	tetratricopeptide repeat protein					IPR011990 (G3DSA:1.25.40.GENE3D); PS51257 (PROSITE_PROFILES); IPR011990 (SUPERFAMILY)	F:GO:0005515	F:protein binding		0560P@bacteNOG,08K5S@bactNOG,09AHB@bctoNOG,0ZZY0@NOG	S	domain protein
SRS019582.872-T1-C	30.186	4.9158	0.041711	1.3798	Subdoligranulum sp.	phosphoketolase family protein	P:GO:0005975; F:GO:0016832	P:carbohydrate metabolic process; F:aldehyde-lyase activity			G3DSA:3.40.50.970 (GENE3D); IPR018970 (PFAM); IPR005593 (PFAM); IPR018969 (PFAM); IPR009014 (G3DSA:3.40.50.GENE3D); IPR005593 (PIRSF); G3DSA:3.40.50.970 (GENE3D); PTHR31273:SF0 (PANTHER); IPR005593 (PANTHER); IPR023962 (HAMAP); cd02011 (CDD); IPR029061 (SUPERFAMILY); IPR029061 (SUPERFAMILY)	P:GO:0005975; F:GO:0003824; F:GO:0016832	P:carbohydrate metabolic process; F:catalytic activity; F:aldehyde-lyase activity	XFP	07QRI@bactNOG,0EQIF@cloNOG,0NDRX@firmNOG,COG3957@NOG	G	Phosphoketolase
SRS024388.18129-T1-C	27.45	4.7787	0.042664	1.3699	Bacteroides sartorii	2-oxoacid:ferredoxin oxidoreductase subunit beta	P:GO:0055114; F:GO:0030976; F:GO:0047553	P:oxidation-reduction process; F:thiamine pyrophosphate binding; F:2-oxoglutarate synthase activity	EC:1.2.7.3	2-oxoglutarate synthase	G3DSA:3.40.50.970 (GENE3D); IPR011766 (PFAM); PTHR43474 (PANTHER); cd03375 (CDD); IPR029061 (SUPERFAMILY)	F:GO:0003824; F:GO:0030976	F:catalytic activity; F:thiamine pyrophosphate binding	KORB	055BT@bacteNOG,05DQU@bactNOG,09A0M@bctoNOG,COG1013@NOG	C	2-oxoglutarate ferredoxin oxidoreductase subunit beta
SRS020869.130274-T1-C	25.679	4.6825	0.048889	1.3108	Bifidobacterium longum	L-arabinose isomerase	P:GO:0019569; F:GO:0008733; F:GO:0030145; C:GO:0005737	P:L-arabinose catabolic process to xylulose 5-phosphate; F:L-arabinose isomerase activity; F:manganese ion binding; C:cytoplasm	EC:5.3.1.4	L-arabinose isomerase	IPR003762 (PFAM); IPR038583 (G3DSA:3.40.50.GENE3D); IPR003762 (PANTHER); IPR009015 (SUPERFAMILY)	P:GO:0005996; F:GO:0008733; F:GO:0016861; C:GO:0005737	P:monosaccharide metabolic process; F:L-arabinose isomerase activity; F:intramolecular oxidoreductase activity, interconverting aldoses and ketoses; C:cytoplasm	ARAA	00DZC@actNOG,05CAC@bactNOG,COG2160@NOG	G	Catalyzes the conversion of L-arabinose to L-ribulose (By similarity)
SRS017521.208554-T1-C	23.419	4.5496	0.033931	1.4694	Lachnospiraceae bacterium	hypothetical protein HMPREF0991_03303	C:GO:0005576; C:GO:0005618; C:GO:0016021	C:extracellular region; C:cell wall; C:integral component of membrane			no IPS match	no IPS match	no IPS match
SRS011586.20767-T1-C	22.613	4.4991	0.036774	1.4345	Bacteroides	SusD family outer membrane lipoprotein NanU					IPR012944 (PFAM); IPR033985 (PFAM); G3DSA:1.25.40.390 (GENE3D); PTHR35148 (PANTHER); PS51257 (PROSITE_PROFILES); cd08977 (CDD); IPR011990 (SUPERFAMILY)	F:GO:0005515	F:protein binding		058DT@bacteNOG,06C56@bactNOG,099ND@bctoNOG,101CE@NOG	S	SusD family
SRS043411.63810-T1-C	16.448	4.0399	0.03449	1.4623	Ruminococcus sp.	Uncharacterised protein					no IPS match	no IPS match	no IPS match		07ABT@bactNOG,0F201@cloNOG,0P0C3@firmNOG,0ZG9P@NOG
SRS015578.17342-T1-C	16.276	4.0247	0.021792	1.6617	Bacteroides vulgatus	excinuclease ABC subunit UvrA	P:GO:0006289; P:GO:0090305; F:GO:0003677; F:GO:0004518; F:GO:0005524; F:GO:0016887; F:GO:0046872; C:GO:0005737; C:GO:0009380	P:nucleotide-excision repair; P:nucleic acid phosphodiester bond hydrolysis; F:DNA binding; F:nuclease activity; F:ATP binding; F:ATPase activity; F:metal ion binding; C:cytoplasm; C:excinuclease repair complex	EC:3.6.1.3; EC:3.6.1.15	Adenosinetriphosphatase; Nucleoside-triphosphate phosphatase	IPR003439 (PFAM); G3DSA:1.20.1580.10 (GENE3D); IPR041552 (PFAM); G3DSA:3.30.190.20 (GENE3D); G3DSA:1.20.1580.10 (GENE3D); G3DSA:3.40.50.300 (GENE3D); G3DSA:1.10.8.280 (GENE3D); IPR041102 (PFAM); IPR004602 (TIGRFAM); G3DSA:3.40.50.300 (GENE3D); PTHR43152:SF4 (PANTHER); PTHR43152 (PANTHER); IPR003439 (PROSITE_PROFILES); cd03270 (CDD); IPR027417 (SUPERFAMILY); IPR027417 (SUPERFAMILY)	P:GO:0006289; F:GO:0003677; F:GO:0005524; F:GO:0016887; C:GO:0009380	P:nucleotide-excision repair; F:DNA binding; F:ATP binding; F:ATPase activity; C:excinuclease repair complex	UVRA	055G9@bacteNOG,05C5U@bactNOG,099TH@bctoNOG,COG0178@NOG	L	The UvrABC repair system catalyzes the recognition and processing of DNA lesions. UvrA is an ATPase and a DNA-binding protein. A damage recognition complex composed of 2 UvrA and 2 UvrB subunits scans DNA for abnormalities. When the presence of a lesion has been verified by UvrB, the UvrA molecules dissociate (By similarity)
SRS015264.17887-T1-C	12.189	3.6075	0.038036	1.4198	Alistipes	30S ribosomal protein S2	P:GO:0006412; F:GO:0003735; C:GO:0015935	P:translation; F:structural constituent of ribosome; C:small ribosomal subunit			G3DSA:3.40.50.10490 (GENE3D); mobidb-lite (MOBIDB_LITE)	no GO terms	no GO terms	RPSB	055SP@bacteNOG,05CE9@bactNOG,099IV@bctoNOG,COG0052@NOG	J	30S ribosomal protein S2
SRS020233.228920-T1-C	11.727	3.5518	0.0036015	2.4435	unclassified Muribaculaceae	NADP-specific glutamate dehydrogenase	P:GO:0006520; P:GO:0055114; F:GO:0000166; F:GO:0004352	P:cellular amino acid metabolic process; P:oxidation-reduction process; F:nucleotide binding; F:glutamate dehydrogenase (NAD+) activity	EC:1.4.1.3; EC:1.4.1.2	Glutamate dehydrogenase (NAD(P)(+)); Glutamate dehydrogenase	IPR006097 (PFAM); G3DSA:1.10.285.10 (GENE3D); G3DSA:3.40.50.10860 (GENE3D); PTHR43571 (PANTHER); SSF53223 (SUPERFAMILY)	P:GO:0006520; P:GO:0055114; F:GO:0016491	P:cellular amino acid metabolic process; P:oxidation-reduction process; F:oxidoreductase activity	GDH	055DV@bacteNOG,07R37@bactNOG,099TP@bctoNOG,COG0334@NOG	E	glutamate dehydrogenase
SRS014979.50216-T1-C	10.727	3.4232	0.042685	1.3697	Clostridiales bacterium	phosphopyruvate hydratase	P:GO:0006096; F:GO:0000287; F:GO:0004634; C:GO:0000015; C:GO:0005576; C:GO:0009986	P:glycolytic process; F:magnesium ion binding; F:phosphopyruvate hydratase activity; C:phosphopyruvate hydratase complex; C:extracellular region; C:cell surface	EC:4.2.1.11	Phosphopyruvate hydratase	IPR020810 (PFAM); IPR036849 (G3DSA:3.20.20.GENE3D); PTHR11902:SF1 (PANTHER); IPR000941 (PANTHER); IPR036849 (SUPERFAMILY)	P:GO:0006096; F:GO:0000287; F:GO:0004634; C:GO:0000015	P:glycolytic process; F:magnesium ion binding; F:phosphopyruvate hydratase activity; C:phosphopyruvate hydratase complex	ENO	05C70@bactNOG,0EPBK@cloNOG,0NDKN@firmNOG,COG0148@NOG	G	Catalyzes the reversible conversion of 2- phosphoglycerate into phosphoenolpyruvate. It is essential for the degradation of carbohydrates via glycolysis (By similarity)
SRS016018.168111-T1-C	9.4223	3.2361	0.020648	1.6851	Clostridiales bacterium	Phage minor structural protein GP20	P:GO:0019069	P:viral capsid assembly			IPR009636 (PFAM); mobidb-lite (MOBIDB_LITE)	P:GO:0019069	P:viral capsid assembly		061UV@bactNOG,0EW4Z@cloNOG,0P3RP@firmNOG,0ZXTX@NOG	S	Phage minor structural protein GP20
SRS011405.13159-T1-C	9.3275	3.2215	0.036854	1.4335	Bacteroides vulgatus	alpha-L-fucosidase	P:GO:0006004; F:GO:0004560	P:fucose metabolic process; F:alpha-L-fucosidase activity	EC:3.2.1.51	Alpha-L-fucosidase	IPR016286 (PRINTS); G3DSA:3.20.20.80 (GENE3D); IPR000933 (PFAM); IPR013780 (G3DSA:2.60.40.GENE3D); IPR016286 (PIRSF); PTHR10030:SF40 (PANTHER); IPR000933 (PANTHER); IPR017853 (SUPERFAMILY)	P:GO:0005975; P:GO:0006004; F:GO:0004560	P:carbohydrate metabolic process; P:fucose metabolic process; F:alpha-L-fucosidase activity		COG3669@NOG	G	alpha-l-fucosidase
SRS012902.3834-T1-C	9.0683	3.1808	0.0089544	2.048	Bacteroides	30S ribosomal protein S8	P:GO:0006412; F:GO:0003735; F:GO:0019843; C:GO:0005840	P:translation; F:structural constituent of ribosome; F:rRNA binding; C:ribosome			IPR000630 (PFAM); IPR001209 (PFAM); G3DSA:3.30.1490.10 (GENE3D); G3DSA:3.30.1370.30 (GENE3D); IPR000630 (PANTHER); PTHR11758:SF29 (PANTHER); IPR035987 (SUPERFAMILY); SSF57716 (SUPERFAMILY)	P:GO:0006412; F:GO:0003735; C:GO:0005840	P:translation; F:structural constituent of ribosome; C:ribosome	RPSH	056XF@bacteNOG,08UJY@bactNOG,09EF3@bctoNOG,COG0096@NOG	J	One of the primary rRNA binding proteins, it binds directly to 16S rRNA central domain where it helps coordinate assembly of the platform of the 30S subunit (By similarity)
SRS015217.46779-T1-C	8.9768	3.1662	0.03803	1.4199	Oscillospiraceae	Gfo/Idh/MocA family oxidoreductase	P:GO:0019310; P:GO:0055114; F:GO:0050112	P:inositol catabolic process; P:oxidation-reduction process; F:inositol 2-dehydrogenase activity	EC:1.1.1.18; EC:1.1.1.1; EC:1.1.1.71	Inositol 2-dehydrogenase; Alcohol dehydrogenase; Alcohol dehydrogenase (NAD(P)(+))	G3DSA:3.30.360.10 (GENE3D); IPR000683 (PFAM); IPR004104 (PFAM); G3DSA:3.40.50.720 (GENE3D); PTHR43593 (PANTHER); SSF55347 (SUPERFAMILY); IPR036291 (SUPERFAMILY)	P:GO:0055114; F:GO:0016491	P:oxidation-reduction process; F:oxidoreductase activity	IOLG	04S8Z@bacNOG,05CK5@bactNOG,0NDWV@firmNOG,COG0673@NOG	G	Myo-inositol 2-dehydrogenase
SRS050422.263793-T1-C	8.8788	3.1504	0.035177	1.4537	[Eubacterium] hallii	transporter substrate-binding domain-containing protein	P:GO:0034220; F:GO:0015276; C:GO:0016020	P:ion transmembrane transport; F:ligand-gated ion channel activity; C:membrane			IPR001638 (PFAM); G3DSA:3.40.190.10 (GENE3D); G3DSA:3.40.190.10 (GENE3D); PTHR35936:SF17 (PANTHER); PTHR35936 (PANTHER); PS51257 (PROSITE_PROFILES); cd13619 (CDD); SSF53850 (SUPERFAMILY)	no GO terms	no GO terms	GLNH	08HW3@bactNOG,0F6XV@cloNOG,0P611@firmNOG,COG0834@NOG	E, T	ABC transporter, substrate-binding protein, family 3
SRS017103.52479-T1-C	8.427	3.075	0.042612	1.3705	Lachnospiraceae bacterium	Uncharacterised protein	C:GO:0016021	C:integral component of membrane			mobidb-lite (MOBIDB_LITE)	no GO terms	no GO terms		07AV2@bactNOG,0F2T1@cloNOG,0P0NJ@firmNOG,0Z7SF@NOG
SRS014979.77997-T1-C	8.411	3.0723	0.035682	1.4475	Ruminococcus sp.	ATP-dependent chaperone ClpB	P:GO:0006508; P:GO:0009408; P:GO:0042026; F:GO:0005524; F:GO:0008233; C:GO:0005737	P:proteolysis; P:response to heat; P:protein refolding; F:ATP binding; F:peptidase activity; C:cytoplasm			IPR001270 (PRINTS); IPR003959 (PFAM); G3DSA:1.10.8.60 (GENE3D); IPR019489 (PFAM); G3DSA:3.40.50.300 (GENE3D); IPR003959 (PFAM); IPR041546 (PFAM); G3DSA:3.40.50.300 (GENE3D); G3DSA:3.40.50.300 (GENE3D); PTHR11638:SF143 (PANTHER); PTHR11638 (PANTHER); cd00009 (CDD); cd00009 (CDD); IPR027417 (SUPERFAMILY); IPR027417 (SUPERFAMILY)	F:GO:0005524	F:ATP binding	CLPB	05C2Z@bactNOG,0EP9K@cloNOG,0ND4R@firmNOG,COG0542@NOG	O	chaperone
SRS024549.44968-T1-C	8.093	3.0167	0.028607	1.5435	Bacteroides	beta-N-acetylhexosaminidase	P:GO:0005975; F:GO:0004563; F:GO:0102148	P:carbohydrate metabolic process; F:beta-N-acetylhexosaminidase activity; F:N-acetyl-beta-D-galactosaminidase activity	EC:3.2.1.52	Beta-N-acetylhexosaminidase	IPR025705 (PRINTS); IPR008979 (G3DSA:2.60.120.GENE3D); IPR029018 (G3DSA:3.30.379.GENE3D); IPR015883 (PFAM); IPR000421 (PFAM); PF13290 (PFAM); G3DSA:3.20.20.80 (GENE3D); IPR015882 (PFAM); PTHR22600 (PANTHER); PTHR22600:SF21 (PANTHER); PS51257 (PROSITE_PROFILES); cd06563 (CDD); IPR017853 (SUPERFAMILY); IPR029018 (SUPERFAMILY); IPR008979 (SUPERFAMILY)	P:GO:0005975; F:GO:0004553; F:GO:0004563	P:carbohydrate metabolic process; F:hydrolase activity, hydrolyzing O-glycosyl compounds; F:beta-N-acetylhexosaminidase activity		055CM@bacteNOG,05E2D@bactNOG,099UW@bctoNOG,COG3525@NOG	G	ec 3.2.1.52
SRS016095.106771-T1-C	8.0472	3.0085	0.022141	1.6548	Coprobacillus	beta-N-acetylglucosaminidase	C:GO:0016021	C:integral component of membrane			IPR000421 (PFAM); PF07554 (PFAM); IPR011496 (PFAM); IPR008979 (G3DSA:2.60.120.GENE3D); G3DSA:3.20.20.80 (GENE3D); G3DSA:1.20.1270.90 (GENE3D); IPR008979 (G3DSA:2.60.120.GENE3D); IPR015882 (PFAM); G3DSA:1.20.58.460 (GENE3D); IPR029018 (G3DSA:3.30.379.GENE3D); IPR008979 (G3DSA:2.60.120.GENE3D); PTHR13170 (PANTHER); PTHR13170:SF15 (PANTHER); IPR000421 (PROSITE_PROFILES); PS51257 (PROSITE_PROFILES); …	no GO terms	no GO terms	NAGH	05CPE@bactNOG,0I892@eryNOG,0NDT5@firmNOG,0XPBQ@NOG	S	beta-N-acetylglucosaminidase
SRS016989.6070-T1-C	7.956	2.992	0.0263	1.5801	Bacteroides	tetratricopeptide repeat protein					IPR011990 (G3DSA:1.25.40.GENE3D); IPR011990 (G3DSA:1.25.40.GENE3D); PS51257 (PROSITE_PROFILES); IPR011990 (SUPERFAMILY)	F:GO:0005515	F:protein binding		0560P@bacteNOG,08K5S@bactNOG,09AHB@bctoNOG,0ZZY0@NOG	S	domain protein
SRS015065.41374-T1-C	7.6938	2.9437	0.030198	1.52	Lachnospiraceae bacterium	class II fructose-1,6-bisphosphate aldolase	P:GO:0006096; P:GO:0030388; F:GO:0004332; F:GO:0008270	P:glycolytic process; P:fructose 1,6-bisphosphate metabolic process; F:fructose-bisphosphate aldolase activity; F:zinc ion binding	EC:4.1.2.13	Fructose-bisphosphate aldolase	IPR000771 (PFAM); IPR013785 (G3DSA:3.20.20.GENE3D); IPR006411 (PANTHER); PTHR30559:SF2 (PANTHER); SSF51569 (SUPERFAMILY)	P:GO:0005975; P:GO:0006096; F:GO:0003824; F:GO:0004332; F:GO:0008270; F:GO:0016832	P:carbohydrate metabolic process; P:glycolytic process; F:catalytic activity; F:fructose-bisphosphate aldolase activity; F:zinc ion binding; F:aldehyde-lyase activity	FBA	05D2N@bactNOG,0EP61@cloNOG,0NDKF@firmNOG,COG0191@NOG	G	fructose-1,6-bisphosphate aldolase, class ii
SRS017433.37333-T1-C	7.6636	2.938	0.010249	1.9893	Bacteroides	RagB/SusD family nutrient uptake outer membrane protein					IPR012944 (PFAM); IPR033985 (PFAM); PTHR35148 (PANTHER); PTHR35148:SF22 (PANTHER); PS51257 (PROSITE_PROFILES); IPR011990 (SUPERFAMILY)	F:GO:0005515	F:protein binding		05JV5@bactNOG,09D2V@bctoNOG,0XSTW@NOG	S	Ragb susd domain-containing protein
SRS015217.32343-T1-C	7.4716	2.9014	0.023103	1.6363	Bacteroides	GatB/YqeY domain-containing protein	F:GO:0016740; F:GO:0016884	F:transferase activity; F:carbon-nitrogen ligase activity, with glutamine as amido-N-donor			IPR019004 (PFAM); IPR023168 (G3DSA:1.10.10.GENE3D); IPR042184 (G3DSA:1.10.1510.GENE3D); IPR019004 (PANTHER); IPR003789 (SUPERFAMILY)	F:GO:0016884	F:carbon-nitrogen ligase activity, with glutamine as amido-N-donor	YQEY	05719@bacteNOG,05KTH@bactNOG,09FAE@bctoNOG,COG1610@NOG	S	YqeY-like protein
SRS018656.24550-T1-C	7.4076	2.889	0.02334	1.6319	Bacteroides	DNA-directed RNA polymerase subunit alpha	P:GO:0006351; F:GO:0003677; F:GO:0003899; F:GO:0046983; C:GO:0005737	P:transcription, DNA-templated; F:DNA binding; F:DNA-directed 5'-3' RNA polymerase activity; F:protein dimerization activity; C:cytoplasm	EC:2.7.7.6	DNA-directed RNA polymerase	IPR011263 (PFAM); IPR036643 (G3DSA:2.170.120.GENE3D); IPR036603 (G3DSA:3.30.1360.GENE3D); IPR011260 (PFAM); G3DSA:1.10.150.20 (GENE3D); PTHR32108:SF0 (PANTHER); PTHR32108 (PANTHER); IPR011773 (HAMAP); cd06928 (CDD); SSF47789 (SUPERFAMILY); IPR036643 (SUPERFAMILY); IPR036603 (SUPERFAMILY)	P:GO:0006351; F:GO:0003677; F:GO:0003899; F:GO:0046983	P:transcription, DNA-templated; F:DNA binding; F:DNA-directed 5'-3' RNA polymerase activity; F:protein dimerization activity	RPOA	05CTF@bactNOG,COG0202@NOG	K	DNA-dependent RNA polymerase catalyzes the transcription of DNA into RNA using the four ribonucleoside triphosphates as substrates (By similarity)
SRS054956.79161-T1-C	7.3121	2.8703	0.039721	1.401	Coprococcus comes	beta-aspartyl-peptidase	P:GO:0055114; F:GO:0030699	P:oxidation-reduction process; F:glycine reductase activity	EC:1.21.4.2; EC:1.21.4	Glycine reductase; Catalyzing the reaction X-H + Y-H = 'X-Y'	IPR015417 (PFAM); IPR016585 (PIRSF)	P:GO:0055114; F:GO:0050485	P:oxidation-reduction process; F:oxidoreductase activity, acting on X-H and Y-H to form an X-Y bond, with a disulfide as acceptor	GRDE	05EZ5@bactNOG,0ENSH@cloNOG,0NEC9@firmNOG,0XPPI@NOG	S	Glycine reductase
SRS013800.6718-T1-C	7.177	2.8434	0.0067926	2.168	Bacteroides	thioredoxin	P:GO:0006662; P:GO:0045454; P:GO:0055114; F:GO:0015035; C:GO:0005623	P:glycerol ether metabolic process; P:cell redox homeostasis; P:oxidation-reduction process; F:protein disulfide oxidoreductase activity; C:cell			PR00421 (PRINTS); IPR005746 (PIRSF); IPR036249 (G3DSA:3.40.30.GENE3D); IPR005746 (TIGRFAM); IPR013766 (PFAM); PTHR45663 (PANTHER); IPR013766 (PROSITE_PROFILES); cd02947 (CDD); IPR036249 (SUPERFAMILY)	P:GO:0006662; P:GO:0045454; F:GO:0015035	P:glycerol ether metabolic process; P:cell redox homeostasis; F:protein disulfide oxidoreductase activity	TRXA	057H8@bacteNOG,05K63@bactNOG,09GE9@bctoNOG,COG0526@NOG	O	Thioredoxin
SRS048870.103758-T1-C	6.7165	2.7477	0.034716	1.4595	Bacteroides xylanisolvens	beta-N-acetylhexosaminidase	P:GO:0005975; F:GO:0004563; F:GO:0102148	P:carbohydrate metabolic process; F:beta-N-acetylhexosaminidase activity; F:N-acetyl-beta-D-galactosaminidase activity	EC:3.2.1.52	Beta-N-acetylhexosaminidase	IPR025705 (PRINTS); IPR015882 (PFAM); G3DSA:3.20.20.80 (GENE3D); IPR008979 (G3DSA:2.60.120.GENE3D); IPR026876 (PFAM); IPR000421 (PFAM); IPR015883 (PFAM); IPR029018 (G3DSA:3.30.379.GENE3D); PTHR22600:SF21 (PANTHER); PTHR22600 (PANTHER); IPR000421 (PROSITE_PROFILES); cd06563 (CDD); IPR029018 (SUPERFAMILY); IPR008979 (SUPERFAMILY); IPR017853 (SUPERFAMILY)	P:GO:0005975; F:GO:0004553; F:GO:0004563	P:carbohydrate metabolic process; F:hydrolase activity, hydrolyzing O-glycosyl compounds; F:beta-N-acetylhexosaminidase activity		055CM@bacteNOG,05E2D@bactNOG,099UW@bctoNOG,COG3525@NOG	G	ec 3.2.1.52
SRS011529.14303-T1-C	6.4827	2.6966	0.020637	1.6853	Bacteroides vulgatus	fructose-bisphosphatase class III	P:GO:0006094; P:GO:0016311; F:GO:0042132	P:gluconeogenesis; P:dephosphorylation; F:fructose 1,6-bisphosphate 1-phosphatase activity	EC:3.1.3.23; EC:3.1.3.11	Sugar-phosphatase; Fructose-bisphosphatase	IPR009164 (PFAM); IPR009164 (PIRSF); IPR009164 (HAMAP); SSF56300 (SUPERFAMILY)	P:GO:0006094; F:GO:0042132	P:gluconeogenesis; F:fructose 1,6-bisphosphate 1-phosphatase activity	FBP	055V3@bacteNOG,05DMC@bactNOG,09B5P@bctoNOG,COG3855@NOG	G	D-fructose-1,6-bisphosphate 1-phosphohydrolase class 3
SRS022137.2560-T1-C	6.4353	2.686	0.014344	1.8433	Muribaculum sp.	Uncharacterised protein	C:GO:0016021	C:integral component of membrane			PTHR31563:SF10 (PANTHER); PTHR31563 (PANTHER)	no GO terms	no GO terms		0644A@bactNOG,12D3X@NOG
SRS023176.8460-T1-C	6.3383	2.6641	0.0188	1.7258	Bacteroides pyogenes	DNA-directed RNA polymerase subunit beta	P:GO:0006351; F:GO:0003677; F:GO:0003899; F:GO:0032549	P:transcription, DNA-templated; F:DNA binding; F:DNA-directed 5'-3' RNA polymerase activity; F:ribonucleoside binding	EC:2.7.7.6	DNA-directed RNA polymerase	IPR013823 (PFAM); IPR000206 (TIGRFAM); IPR014719 (G3DSA:3.30.1390.GENE3D); G3DSA:3.90.1100.10 (GENE3D); IPR007644 (PFAM); IPR015712 (PANTHER); PTHR20856:SF20 (PANTHER); IPR000206 (CDD); IPR014719 (SUPERFAMILY); SSF64484 (SUPERFAMILY)	P:GO:0006351; P:GO:0006412; F:GO:0003677; F:GO:0003735; F:GO:0003899; F:GO:0032549; C:GO:0005840	P:transcription, DNA-templated; P:translation; F:DNA binding; F:structural constituent of ribosome; F:DNA-directed 5'-3' RNA polymerase activity; F:ribonucleoside binding; C:ribosome	RPOB	05BW3@bacteNOG,08IIJ@bactNOG,09SXT@bctoNOG,COG0085@NOG	K	DNA-dependent RNA polymerase catalyzes the transcription of DNA into RNA using the four ribonucleoside triphosphates as substrates (By similarity)
SRS024132.15018-T1-C	6.0631	2.6001	0.019495	1.7101	Bacteroides	superoxide dismutase	P:GO:0019430; P:GO:0055114; F:GO:0004784; F:GO:0046872	P:removal of superoxide radicals; P:oxidation-reduction process; F:superoxide dismutase activity; F:metal ion binding	EC:1.15.1.1	Superoxide dismutase	IPR001189 (PRINTS); IPR036314 (G3DSA:2.40.500.GENE3D); IPR019831 (PFAM); IPR019832 (PFAM); IPR001189 (PIRSF); IPR036324 (G3DSA:1.10.287.GENE3D); PTHR42769 (PANTHER); PTHR42769:SF3 (PANTHER); IPR036314 (SUPERFAMILY); IPR036324 (SUPERFAMILY)	P:GO:0006801; P:GO:0055114; F:GO:0004784; F:GO:0046872	P:superoxide metabolic process; P:oxidation-reduction process; F:superoxide dismutase activity; F:metal ion binding	SODB	056W2@bacteNOG,05CK4@bactNOG,09ADB@bctoNOG,COG0605@NOG	P	Destroys radicals which are normally produced within the cells and which are toxic to biological systems (By similarity)
SRS011529.39542-T1-C	5.8796	2.5557	0.032278	1.4911	Bacteroides	phage holin family protein	C:GO:0016021	C:integral component of membrane			IPR009937 (PFAM)	no GO terms	no GO terms		057V6@bacteNOG,05X0K@bactNOG,09IN8@bctoNOG,12490@NOG
SRS015369.30969-T1-C	5.836	2.545	0.021054	1.6767	Bacteroides	OmpH family outer membrane protein	F:GO:0051082	F:unfolded protein binding			IPR024930 (G3DSA:3.30.910.GENE3D); IPR005632 (PFAM); IPR005632 (PANTHER); IPR024930 (SUPERFAMILY); IPR024930 (SUPERFAMILY)	F:GO:0051082	F:unfolded protein binding	OMPH	057FT@bacteNOG,05Q4K@bactNOG,09G82@bctoNOG,11TPU@NOG	M	cationic outer membrane protein OmpH
SRS011134.152122-T1-C	5.8009	2.5363	0.047337	1.3248	Clostridiales bacterium	elongation factor G	P:GO:0006414; F:GO:0003746; F:GO:0003924; F:GO:0005525; C:GO:0005737	P:translational elongation; F:translation elongation factor activity; F:GTPase activity; F:GTP binding; C:cytoplasm	EC:3.6.1.15	Nucleoside-triphosphate phosphatase	IPR000795 (PFAM); G3DSA:3.40.50.300 (GENE3D); PTHR43261 (PANTHER); IPR000795 (PROSITE_PROFILES); IPR027417 (SUPERFAMILY)	F:GO:0003924; F:GO:0005525	F:GTPase activity; F:GTP binding	FUSA	05CEJ@bactNOG,0ENY7@cloNOG,0ND9K@firmNOG,COG0480@NOG	J	Catalyzes the GTP-dependent ribosomal translocation step during translation elongation. During this step, the ribosome changes from the pre-translocational (PRE) to the post- translocational (POST) state as the newly formed A-site-bound peptidyl-tRNA and P-site-bound deacylated tRNA move to the P and E sites, respectively. Catalyzes the coordinated movement of the two tRNA molecules, the mRNA and…
SRS021948.3711-T1-C	5.4419	2.4441	0.02922	1.5343	Candidatus Amulumruptor caecigallinarius	pyruvate kinase	P:GO:0006096; F:GO:0000287; F:GO:0004743; F:GO:0016301; F:GO:0030955	P:glycolytic process; F:magnesium ion binding; F:pyruvate kinase activity; F:kinase activity; F:potassium ion binding	EC:2.7.1.40	Pyruvate kinase	IPR001697 (PRINTS); IPR015793 (PFAM); IPR001697 (TIGRFAM); IPR015795 (PFAM); IPR040442 (G3DSA:3.20.20.GENE3D); IPR036918 (G3DSA:3.40.1380.GENE3D); IPR015806 (G3DSA:2.40.33.GENE3D); IPR001697 (PANTHER); PTHR11817:SF3 (PANTHER); IPR015813 (SUPERFAMILY); IPR011037 (SUPERFAMILY); IPR036918 (SUPERFAMILY)	P:GO:0006096; F:GO:0000287; F:GO:0003824; F:GO:0004743; F:GO:0030955	P:glycolytic process; F:magnesium ion binding; F:catalytic activity; F:pyruvate kinase activity; F:potassium ion binding	PYK	055UZ@bacteNOG,05CA9@bactNOG,09AC8@bctoNOG,COG0469@NOG	G	Pyruvate kinase
SRS011586.24289-T1-C	5.4011	2.4332	0.042467	1.3719	Bacteroides	aminoglycoside phosphotransferase	P:GO:0016310; F:GO:0016301; F:GO:0016787	P:phosphorylation; F:kinase activity; F:hydrolase activity			G3DSA:3.90.1200.10 (GENE3D); IPR002575 (PFAM); PTHR21064 (PANTHER); PTHR21064:SF3 (PANTHER); IPR011009 (SUPERFAMILY)	no GO terms	no GO terms	MDSC	056IF@bacteNOG,05CQJ@bactNOG,09C9U@bctoNOG,0XP56@NOG	S	mucin-desulfating sulfatase
SRS019582.13942-T1-C	5.3752	2.4263	0.022824	1.6416	Bacteroides	beta-N-acetylhexosaminidase	P:GO:0005975; F:GO:0004563; F:GO:0102148	P:carbohydrate metabolic process; F:beta-N-acetylhexosaminidase activity; F:N-acetyl-beta-D-galactosaminidase activity	EC:3.2.1.52	Beta-N-acetylhexosaminidase	IPR025705 (PRINTS); IPR015883 (PFAM); PF13290 (PFAM); IPR015882 (PFAM); IPR000421 (PFAM); IPR008979 (G3DSA:2.60.120.GENE3D); IPR029018 (G3DSA:3.30.379.GENE3D); G3DSA:3.20.20.80 (GENE3D); PTHR22600:SF21 (PANTHER); PTHR22600 (PANTHER); PS51257 (PROSITE_PROFILES); cd06563 (CDD); IPR008979 (SUPERFAMILY); IPR029018 (SUPERFAMILY); IPR017853 (SUPERFAMILY)	P:GO:0005975; F:GO:0004553; F:GO:0004563	P:carbohydrate metabolic process; F:hydrolase activity, hydrolyzing O-glycosyl compounds; F:beta-N-acetylhexosaminidase activity		055CM@bacteNOG,05E2D@bactNOG,099UW@bctoNOG,COG3525@NOG	G	ec 3.2.1.52
SRS015369.34704-T1-C	5.1196	2.356	0.022785	1.6423	Bacteroides vulgatus	glycoside hydrolase	P:GO:0005975; F:GO:0004563; F:GO:0102148	P:carbohydrate metabolic process; F:beta-N-acetylhexosaminidase activity; F:N-acetyl-beta-D-galactosaminidase activity	EC:3.2.1.52	Beta-N-acetylhexosaminidase	IPR025705 (PRINTS); IPR015882 (PFAM); IPR015883 (PFAM); G3DSA:3.20.20.80 (GENE3D); IPR029018 (G3DSA:3.30.379.GENE3D); PTHR43678:SF1 (PANTHER); PTHR43678 (PANTHER); cd06564 (CDD); IPR017853 (SUPERFAMILY); IPR029018 (SUPERFAMILY); IPR013320 (SUPERFAMILY)	P:GO:0005975; F:GO:0004553; F:GO:0004563	P:carbohydrate metabolic process; F:hydrolase activity, hydrolyzing O-glycosyl compounds; F:beta-N-acetylhexosaminidase activity	NAGH	05E2D@bactNOG,COG3525@NOG	G	ec 3.2.1.52
SRS017701.4229-T1-C	4.8865	2.2888	0.013535	1.8685	Bacteroides vulgatus	family 10 glycosylhydrolase	P:GO:0016052; F:GO:0004553; F:GO:0030246	P:carbohydrate catabolic process; F:hydrolase activity, hydrolyzing O-glycosyl compounds; F:carbohydrate binding			IPR010502 (PFAM); G3DSA:2.60.40.1190 (GENE3D); cd09620 (CDD); SSF49344 (SUPERFAMILY)	P:GO:0016052; F:GO:0004553; F:GO:0030246	P:carbohydrate catabolic process; F:hydrolase activity, hydrolyzing O-glycosyl compounds; F:carbohydrate binding		07N64@bactNOG,09BSV@bctoNOG,0XR58@NOG	S	Domain of unknown function (DUF1083)
SRS015782.46050-T1-C	4.7593	2.2508	0.042017	1.3766	Bacteroides plebeius	aspartate-semialdehyde dehydrogenase	P:GO:0009088; P:GO:0009089; P:GO:0009097; P:GO:0019877; P:GO:0055114; P:GO:0071266; F:GO:0004073; F:GO:0046983; F:GO:0050661; F:GO:0051287	P:threonine biosynthetic process; P:lysine biosynthetic process via diaminopimelate; P:isoleucine biosynthetic process; P:diaminopimelate biosynthetic process; P:oxidation-reduction process; P:'de novo' L-methionine biosynthetic process; F:aspartate-semialdehyde dehydrogenase activity; F:protein dimerization activity; F:NADP binding; F:NAD binding	EC:1.2.1.11	Aspartate-semialdehyde dehydrogenase	IPR000534 (PFAM); G3DSA:3.30.360.10 (GENE3D); PIRSF000148 (PIRSF); G3DSA:3.40.50.720 (GENE3D); IPR012280 (PFAM); IPR005986 (TIGRFAM); PTHR46278 (PANTHER); PTHR46278:SF2 (PANTHER); IPR012080 (HAMAP); IPR036291 (SUPERFAMILY); SSF55347 (SUPERFAMILY)	P:GO:0008652; P:GO:0009086; P:GO:0009088; P:GO:0009089; P:GO:0009097; P:GO:0055114; F:GO:0004073; F:GO:0016620; F:GO:0046983; F:GO:0050661; F:GO:0051287	P:cellular amino acid biosynthetic process; P:methionine biosynthetic process; P:threonine biosynthetic process; P:lysine biosynthetic process via diaminopimelate; P:isoleucine biosynthetic process; P:oxidation-reduction process; F:aspartate-semialdehyde dehydrogenase activity; F:oxidoreductase activity, acting on the aldehyde or oxo group of donors, NAD or NADP as acceptor; F:protein dimerizatio…	ASD	055EX@bacteNOG,05CM3@bactNOG,099TC@bctoNOG,COG0136@NOG	E	Catalyzes the NADPH-dependent formation of L-aspartate- semialdehyde (L-ASA) by the reductive dephosphorylation of L- aspartyl-4-phosphate (By similarity)
SRS015190.63660-T1-C	4.7585	2.2505	0.031923	1.4959	Subdoligranulum sp.	electron transfer flavoprotein subunit alpha/FixB family protein	P:GO:0022900; F:GO:0009055; F:GO:0050660	P:electron transport chain; F:electron transfer activity; F:flavin adenine dinucleotide binding			IPR001308 (PIRSF); G3DSA:3.40.50.1220 (GENE3D); IPR014730 (PFAM); IPR014729 (G3DSA:3.40.50.GENE3D); IPR014731 (PFAM); PTHR43153 (PANTHER); PTHR43153:SF9 (PANTHER); IPR033947 (CDD); IPR029035 (SUPERFAMILY); SSF52402 (SUPERFAMILY)	F:GO:0009055; F:GO:0050660	F:electron transfer activity; F:flavin adenine dinucleotide binding	ETFA	05C10@bactNOG,0ENQ3@cloNOG,0ND72@firmNOG,COG2025@NOG	C	Electron transfer flavoprotein
SRS015217.220697-T1-C	4.7439	2.2461	0.045016	1.3466	Oscillospiraceae	3-hydroxybutyryl-CoA dehydrogenase	P:GO:0006631; P:GO:0055114; F:GO:0003857; F:GO:0008691; F:GO:0070403	P:fatty acid metabolic process; P:oxidation-reduction process; F:3-hydroxyacyl-CoA dehydrogenase activity; F:3-hydroxybutyryl-CoA dehydrogenase activity; F:NAD+ binding	EC:1.1.1.157; EC:1.1.1.35	3-hydroxybutyryl-CoA dehydrogenase; 3-hydroxyacyl-CoA dehydrogenase	IPR022694 (PIRSF); G3DSA:3.40.50.720 (GENE3D); IPR006176 (PFAM); IPR006108 (PFAM); IPR013328 (G3DSA:1.10.1040.GENE3D); PTHR43145 (PANTHER); PTHR43145:SF10 (PANTHER); IPR008927 (SUPERFAMILY); IPR036291 (SUPERFAMILY)	P:GO:0006631; P:GO:0055114; F:GO:0003857; F:GO:0016491; F:GO:0070403	P:fatty acid metabolic process; P:oxidation-reduction process; F:3-hydroxyacyl-CoA dehydrogenase activity; F:oxidoreductase activity; F:NAD+ binding	HBD	05DYT@bactNOG,0EPYT@cloNOG,0NDF3@firmNOG,COG1250@NOG	C	Dehydrogenase
SRS024331.38208-T1-C	4.7139	2.2369	0.044119	1.3554	Bacteroides	hemerythrin domain-containing protein	F:GO:0046872; C:GO:0005737	F:metal ion binding; C:cytoplasm			G3DSA:1.20.120.520 (GENE3D); IPR012312 (PFAM); IPR019903 (PANTHER)	no GO terms	no GO terms		056VY@bacteNOG,08UDK@bactNOG,09E7G@bctoNOG,11HP7@NOG	K	hemerythrin hhe cation binding domain protein
SRS019582.96270-T1-C	4.7048	2.2341	0.021434	1.6689	Bacteroides	glycosyl hydrolase family 109 protein 1	P:GO:0055114; F:GO:0016491; F:GO:0016798; C:GO:0005886	P:oxidation-reduction process; F:oxidoreductase activity; F:hydrolase activity, acting on glycosyl bonds; C:plasma membrane			IPR000683 (PFAM); G3DSA:3.30.360.10 (GENE3D); G3DSA:3.40.50.720 (GENE3D); PTHR43818:SF1 (PANTHER); PTHR43818 (PANTHER); SSF55347 (SUPERFAMILY); IPR036291 (SUPERFAMILY)	F:GO:0016491	F:oxidoreductase activity		05EPC@bactNOG,0XP5M@NOG	S	oxidoreductase
SRS018817.12115-T1-C	4.6542	2.2185	0.043917	1.3574	Bacteroides	bifunctional methylenetetrahydrofolate dehydrogenase/methenyltetrahydrofolate cyclohydrolase FolD	P:GO:0000105; P:GO:0006164; P:GO:0009086; P:GO:0035999; P:GO:0055114; F:GO:0004477; F:GO:0004488	P:histidine biosynthetic process; P:purine nucleotide biosynthetic process; P:methionine biosynthetic process; P:tetrahydrofolate interconversion; P:oxidation-reduction process; F:methenyltetrahydrofolate cyclohydrolase activity; F:methylenetetrahydrofolate dehydrogenase (NADP+) activity	EC:3.5.4.9; EC:1.5.1.5	Methenyltetrahydrofolate cyclohydrolase; Methylenetetrahydrofolate dehydrogenase (NADP(+))	IPR000672 (PRINTS); IPR020630 (PFAM); IPR004125 (PFAM); IPR036891 (G3DSA:1.10.260.GENE3D); G3DSA:3.40.50.10860 (GENE3D); IPR020631 (PFAM); G3DSA:3.40.50.720 (GENE3D); IPR000672 (PANTHER); IPR000672 (HAMAP); IPR020631 (CDD); IPR036291 (SUPERFAMILY); IPR036891 (SUPERFAMILY); SSF53223 (SUPERFAMILY)	P:GO:0006614; P:GO:0055114; F:GO:0004488; F:GO:0008312; C:GO:0048500	P:SRP-dependent cotranslational protein targeting to membrane; P:oxidation-reduction process; F:methylenetetrahydrofolate dehydrogenase (NADP+) activity; F:7S RNA binding; C:signal recognition particle	FOLD	0561Y@bacteNOG,05CN0@bactNOG,09AX2@bctoNOG,COG0190@NOG	H	Catalyzes the oxidation of 5,10- methylenetetrahydrofolate to 5,10-methenyltetrahydrofolate and then the hydrolysis of 5,10-methenyltetrahydrofolate to 10- formyltetrahydrofolate (By similarity)
SRS013687.48791-T1-C	4.6438	2.2153	0.035766	1.4465	Bacteroides vulgatus	Aspartate ammonia-lyase	P:GO:0006099; P:GO:0006531; F:GO:0008797	P:tricarboxylic acid cycle; P:aspartate metabolic process; F:aspartate ammonia-lyase activity	EC:4.3.1.1	Aspartate ammonia-lyase	IPR000362 (PRINTS); IPR018951 (PFAM); G3DSA:1.10.40.30 (GENE3D); IPR022761 (PFAM); G3DSA:1.20.200.10 (GENE3D); IPR024083 (G3DSA:1.10.275.GENE3D); PTHR42696 (PANTHER); cd01357 (CDD); IPR008948 (SUPERFAMILY)	P:GO:0006099; F:GO:0003824; F:GO:0016829	P:tricarboxylic acid cycle; F:catalytic activity; F:lyase activity	ASPA	05BW4@bacteNOG,08IJ0@bactNOG,09SXV@bctoNOG,COG1027@NOG	E	Aspartate ammonia-lyase
SRS019601.2520-T1-C	4.572	2.1928	0.042489	1.3717	Bacteroides	histidine ammonia-lyase	P:GO:0019556; P:GO:0019557; F:GO:0004397; C:GO:0005737	P:histidine catabolic process to glutamate and formamide; P:histidine catabolic process to glutamate and formate; F:histidine ammonia-lyase activity; C:cytoplasm	EC:4.3.1.3	Histidine ammonia-lyase	IPR036178 (G3DSA:1.20.120.GENE3D); IPR001106 (PFAM); IPR005921 (TIGRFAM); IPR007044 (PFAM); G3DSA:1.20.200.10 (GENE3D); IPR024083 (G3DSA:1.10.275.GENE3D); PTHR10362:SF7 (PANTHER); IPR001106 (PANTHER); IPR001106 (CDD); IPR036178 (SUPERFAMILY); IPR008948 (SUPERFAMILY)	P:GO:0006548; P:GO:0044237; F:GO:0003824; F:GO:0004397; C:GO:0005737	P:histidine catabolic process; P:cellular metabolic process; F:catalytic activity; F:histidine ammonia-lyase activity; C:cytoplasm	HUTH	055CF@bacteNOG,05C84@bactNOG,09ADK@bctoNOG,COG2986@NOG	E	Histidine ammonia-lyase
SRS047044.16309-T1-C	4.496	2.1686	0.043594	1.3606	Bacteroides	malate dehydrogenase	P:GO:0005975; P:GO:0006099; P:GO:0019752; P:GO:0055114; F:GO:0003824; F:GO:0016491; F:GO:0016616; F:GO:0030060	P:carbohydrate metabolic process; P:tricarboxylic acid cycle; P:carboxylic acid metabolic process; P:oxidation-reduction process; F:catalytic activity; F:oxidoreductase activity; F:oxidoreductase activity, acting on the CH-OH group of donors, NAD or NADP as acceptor; F:L-malate dehydrogenase activity			no IPS match	no IPS match	no IPS match
SRS019601.104180-T1-C	4.3782	2.1303	0.019351	1.7133	Eubacterium	molecular chaperone DnaK	P:GO:0006457; F:GO:0005524; F:GO:0051082	P:protein folding; F:ATP binding; F:unfolded protein binding			PR00301 (PRINTS); G3DSA:3.90.640.10 (GENE3D); IPR029048 (G3DSA:1.20.1270.GENE3D); IPR029047 (G3DSA:2.60.34.GENE3D); IPR013126 (PFAM); IPR012725 (TIGRFAM); G3DSA:3.30.420.40 (GENE3D); G3DSA:3.30.420.40 (GENE3D); mobidb-lite (MOBIDB_LITE); mobidb-lite (MOBIDB_LITE); mobidb-lite (MOBIDB_LITE); PTHR19375:SF389 (PANTHER); IPR013126 (PANTHER); IPR012725 (HAMAP); cd10234 (CDD); IPR029047 (SUPERFAMILY); …	P:GO:0006457; F:GO:0005524; F:GO:0051082	P:protein folding; F:ATP binding; F:unfolded protein binding	DNAK	05CFG@bactNOG,0I6UA@eryNOG,0NDF8@firmNOG,COG0443@NOG	O	Acts as a chaperone (By similarity)
SRS045004.24155-T1-C	4.2946	2.1025	0.023024	1.6378	Bacteroides intestinalis	ribosome recycling factor	P:GO:0006415; C:GO:0005737	P:translational termination; C:cytoplasm			G3DSA:1.10.132.20 (GENE3D); IPR023584 (PFAM); G3DSA:3.30.1360.40 (GENE3D); IPR002661 (TIGRFAM); IPR002661 (PANTHER); IPR002661 (HAMAP); IPR002661 (CDD); IPR036191 (SUPERFAMILY)	P:GO:0006412	P:translation	FRR	056T8@bacteNOG,08VCV@bactNOG,09DT8@bctoNOG,COG0233@NOG	J	Responsible for the release of ribosomes from messenger RNA at the termination of protein biosynthesis. May increase the efficiency of translation by recycling ribosomes from one round of translation to another (By similarity)
SRS019582.22499-T1-C	4.0599	2.0214	0.020799	1.682	Bacteroides vulgatus	arylsulfatase	F:GO:0004065	F:arylsulfatase activity	EC:3.1.6.1	Arylsulfatase (type I)	G3DSA:3.30.1120.10 (GENE3D); IPR017850 (G3DSA:3.40.720.GENE3D); IPR032158 (PFAM); IPR000917 (PFAM); PTHR43751:SF5 (PANTHER); PTHR43751 (PANTHER); PS51257 (PROSITE_PROFILES); cd16143 (CDD); IPR017850 (SUPERFAMILY)	F:GO:0003824; F:GO:0008484	F:catalytic activity; F:sulfuric ester hydrolase activity	ARSA	COG3119@NOG	P	Sulfatase
SRS016495.23664-T1-C	4.016	2.0058	0.015935	1.7977	Bacteroides	phosphoenolpyruvate carboxykinase (ATP)	P:GO:0006094; P:GO:0016310; F:GO:0004612; F:GO:0005524; F:GO:0016301; F:GO:0046872; C:GO:0005737	P:gluconeogenesis; P:phosphorylation; F:phosphoenolpyruvate carboxykinase (ATP) activity; F:ATP binding; F:kinase activity; F:metal ion binding; C:cytoplasm	EC:4.1.1.49; EC:4.1.1.32	Phosphoenolpyruvate carboxykinase (ATP); Phosphoenolpyruvate carboxykinase (GTP)	IPR008210 (G3DSA:3.40.449.GENE3D); IPR001272 (PFAM); PTHR30031:SF0 (PANTHER); IPR001272 (PANTHER); IPR008210 (SUPERFAMILY)	P:GO:0006094; F:GO:0004611; F:GO:0004612; F:GO:0005524; F:GO:0017076	P:gluconeogenesis; F:phosphoenolpyruvate carboxykinase activity; F:phosphoenolpyruvate carboxykinase (ATP) activity; F:ATP binding; F:purine nucleotide binding	PCKA	05DJ1@bactNOG,09A15@bctoNOG,COG1866@NOG	C	phosphoenolpyruvate carboxylase
SRS011586.20489-T1-C	3.8965	1.9622	0.047823	1.3204	Bacteroides	flavodoxin FldA	P:GO:0022900; F:GO:0009055; F:GO:0010181	P:electron transport chain; F:electron transfer activity; F:FMN binding			IPR001094 (PRINTS); IPR008254 (PFAM); IPR010086 (PIRSF); IPR010086 (TIGRFAM); IPR029039 (G3DSA:3.40.50.GENE3D); PTHR42809 (PANTHER); IPR008254 (PROSITE_PROFILES); IPR029039 (SUPERFAMILY)	P:GO:0055114; F:GO:0010181	P:oxidation-reduction process; F:FMN binding	ISIB	0578U@bacteNOG,05MHQ@bactNOG,09FHE@bctoNOG,COG0716@NOG	C	Low-potential electron donor to a number of redox enzymes (By similarity)
SRS050752.1804-T1-C	3.8866	1.9585	0.03103	1.5082	Bacteroides vulgatus	phosphoenolpyruvate carboxykinase (ATP)	P:GO:0006094; P:GO:0016310; F:GO:0004612; F:GO:0005524; F:GO:0016301; F:GO:0046872; C:GO:0005737	P:gluconeogenesis; P:phosphorylation; F:phosphoenolpyruvate carboxykinase (ATP) activity; F:ATP binding; F:kinase activity; F:metal ion binding; C:cytoplasm	EC:4.1.1.49; EC:4.1.1.32	Phosphoenolpyruvate carboxykinase (ATP); Phosphoenolpyruvate carboxykinase (GTP)	IPR001272 (PFAM); IPR008210 (G3DSA:3.40.449.GENE3D); G3DSA:2.170.8.10 (GENE3D); IPR001272 (PANTHER); PTHR30031:SF0 (PANTHER); IPR008210 (SUPERFAMILY); SSF53795 (SUPERFAMILY)	P:GO:0006094; F:GO:0004611; F:GO:0004612; F:GO:0005524; F:GO:0017076	P:gluconeogenesis; F:phosphoenolpyruvate carboxykinase activity; F:phosphoenolpyruvate carboxykinase (ATP) activity; F:ATP binding; F:purine nucleotide binding	PCKA	05DJ1@bactNOG,09A15@bctoNOG,COG1866@NOG	C	phosphoenolpyruvate carboxylase
SRS024132.334231-T1-C	3.8241	1.9351	0.01947	1.7106	Bacteroides	aminoacyl-histidine dipeptidase	P:GO:0006508; F:GO:0102008; F:GO:0103046	P:proteolysis; F:cytosolic dipeptidase activity; F:alanylglutamate dipeptidase activity	EC:3.4.13; EC:3.4.13.18	Acting on peptide bonds (peptidases); Cytosol nonspecific dipeptidase	IPR001160 (PRINTS); IPR001160 (PIRSF); G3DSA:3.40.630.10 (GENE3D); IPR011650 (PFAM); IPR001160 (TIGRFAM); IPR002933 (PFAM); IPR001160 (PANTHER); IPR001160 (CDD); SSF53187 (SUPERFAMILY); IPR036264 (SUPERFAMILY)	P:GO:0006508; F:GO:0016787	P:proteolysis; F:hydrolase activity	PEPD	055QR@bacteNOG,05CIN@bactNOG,09A0J@bctoNOG,COG2195@NOG	E	dipeptidase
SRS052697.49650-T1-C	3.6838	1.8812	0.01677	1.7755	Bacteroides	SusD/RagB family nutrient-binding outer membrane lipoprotein					G3DSA:1.25.40.390 (GENE3D); IPR024302 (PFAM); G3DSA:1.25.40.390 (GENE3D); PTHR35148:SF2 (PANTHER); PTHR35148 (PANTHER); PS51257 (PROSITE_PROFILES); IPR011990 (SUPERFAMILY)	F:GO:0005515	F:protein binding		056DP@bacteNOG,06CXU@bactNOG,09BG3@bctoNOG,0XSYT@NOG	S	(Lipo)protein
SRS019601.19650-T1-C	3.57	1.8359	0.043619	1.3603	Bacteroides vulgatus	SusC/RagA family TonB-linked outer membrane protein	C:GO:0009279; C:GO:0016021	C:cell outer membrane; C:integral component of membrane			IPR012910 (PFAM); IPR011662 (PFAM); IPR000531 (PFAM); IPR023997 (TIGRFAM); IPR037066 (G3DSA:2.170.130.GENE3D); IPR023996 (TIGRFAM); G3DSA:2.60.40.1120 (GENE3D); PF13715 (PFAM); PTHR47322 (PANTHER); PTHR47322:SF9 (PANTHER); IPR008969 (SUPERFAMILY); SSF56935 (SUPERFAMILY)	C:GO:0019867	C:outer membrane		05FGY@bactNOG,099P5@bctoNOG,0P7GC@flaNOG,0XNPQ@NOG	P	TonB-dependent Receptor Plug
SRS024549.43435-T1-C	3.5671	1.8347	0.039216	1.4065	Oscillospiraceae	phosphopyruvate hydratase	P:GO:0006096; F:GO:0000287; F:GO:0004634; C:GO:0000015; C:GO:0005576; C:GO:0009986	P:glycolytic process; F:magnesium ion binding; F:phosphopyruvate hydratase activity; C:phosphopyruvate hydratase complex; C:extracellular region; C:cell surface	EC:4.2.1.11	Phosphopyruvate hydratase	IPR000941 (PRINTS); IPR020810 (PFAM); IPR036849 (G3DSA:3.20.20.GENE3D); PTHR11902:SF1 (PANTHER); IPR000941 (PANTHER); IPR036849 (SUPERFAMILY)	P:GO:0006096; F:GO:0000287; F:GO:0004634; C:GO:0000015	P:glycolytic process; F:magnesium ion binding; F:phosphopyruvate hydratase activity; C:phosphopyruvate hydratase complex	ENO	05C70@bactNOG,0EPBK@cloNOG,0NDKN@firmNOG,COG0148@NOG	G	Catalyzes the reversible conversion of 2- phosphoglycerate into phosphoenolpyruvate. It is essential for the degradation of carbohydrates via glycolysis (By similarity)
SRS011061.84791-T1-C	3.5626	1.8329	0.030275	1.5189	Paramuribaculum intestinale	phosphoenolpyruvate carboxykinase (ATP)	P:GO:0006094; P:GO:0016310; F:GO:0004612; F:GO:0005524; F:GO:0016301; F:GO:0046872; C:GO:0005737	P:gluconeogenesis; P:phosphorylation; F:phosphoenolpyruvate carboxykinase (ATP) activity; F:ATP binding; F:kinase activity; F:metal ion binding; C:cytoplasm	EC:4.1.1.49; EC:4.1.1.32	Phosphoenolpyruvate carboxykinase (ATP); Phosphoenolpyruvate carboxykinase (GTP)	IPR008210 (G3DSA:3.40.449.GENE3D); IPR001272 (PFAM); PTHR30031:SF0 (PANTHER); IPR001272 (PANTHER); IPR008210 (SUPERFAMILY)	P:GO:0006094; F:GO:0004611; F:GO:0004612; F:GO:0005524; F:GO:0017076	P:gluconeogenesis; F:phosphoenolpyruvate carboxykinase activity; F:phosphoenolpyruvate carboxykinase (ATP) activity; F:ATP binding; F:purine nucleotide binding	PCKA	05DJ1@bactNOG,0EQ34@cloNOG,0NEHX@firmNOG,COG1866@NOG	C	phosphoenolpyruvate carboxylase
SRS015264.66232-T1-C	3.527	1.8184	0.040222	1.3955	Bacteroides	aspartate-semialdehyde dehydrogenase	P:GO:0009088; P:GO:0009089; P:GO:0009097; P:GO:0019877; P:GO:0055114; P:GO:0071266; F:GO:0004073; F:GO:0046983; F:GO:0050661; F:GO:0051287	P:threonine biosynthetic process; P:lysine biosynthetic process via diaminopimelate; P:isoleucine biosynthetic process; P:diaminopimelate biosynthetic process; P:oxidation-reduction process; P:'de novo' L-methionine biosynthetic process; F:aspartate-semialdehyde dehydrogenase activity; F:protein dimerization activity; F:NADP binding; F:NAD binding	EC:1.2.1.11	Aspartate-semialdehyde dehydrogenase	IPR012280 (PFAM); G3DSA:3.30.360.10 (GENE3D); G3DSA:3.30.360.10 (GENE3D); G3DSA:3.40.50.720 (GENE3D); IPR000534 (PFAM); PTHR46278:SF2 (PANTHER); PTHR46278 (PANTHER); IPR036291 (SUPERFAMILY); SSF55347 (SUPERFAMILY)	P:GO:0008652; P:GO:0055114; F:GO:0016620; F:GO:0046983; F:GO:0051287	P:cellular amino acid biosynthetic process; P:oxidation-reduction process; F:oxidoreductase activity, acting on the aldehyde or oxo group of donors, NAD or NADP as acceptor; F:protein dimerization activity; F:NAD binding	ASD	055EX@bacteNOG,05CM3@bactNOG,099TC@bctoNOG,COG0136@NOG	E	Catalyzes the NADPH-dependent formation of L-aspartate- semialdehyde (L-ASA) by the reductive dephosphorylation of L- aspartyl-4-phosphate (By similarity)
SRS016056.14438-T1-C	3.4721	1.7958	0.015136	1.82	Bacteroides	SusC/RagA family TonB-linked outer membrane protein	C:GO:0009279; C:GO:0016021	C:cell outer membrane; C:integral component of membrane			IPR000531 (PFAM); IPR023996 (TIGRFAM); PF13715 (PFAM); IPR023997 (TIGRFAM); G3DSA:2.60.40.1120 (GENE3D); IPR037066 (G3DSA:2.170.130.GENE3D); IPR012910 (PFAM); PTHR47322 (PANTHER); IPR008969 (SUPERFAMILY); SSF56935 (SUPERFAMILY)	no GO terms	no GO terms		058Z7@bacteNOG,05C27@bactNOG,099KP@bctoNOG,0XNNV@NOG	P	membrane
SRS024549.45564-T1-C	3.4516	1.7873	0.02857	1.5441	Bacteroides	cell division protein FtsA	P:GO:0043093; C:GO:0009898; C:GO:0032153	P:FtsZ-dependent cytokinesis; C:cytoplasmic side of plasma membrane; C:cell division site			PF14450 (PFAM); G3DSA:3.30.1490.110 (GENE3D); G3DSA:3.90.640.10 (GENE3D); G3DSA:3.30.420.40 (GENE3D); G3DSA:3.30.420.40 (GENE3D); IPR020823 (TIGRFAM); IPR003494 (PFAM); PTHR32432:SF4 (PANTHER); PTHR32432 (PANTHER); IPR020823 (HAMAP); SSF53067 (SUPERFAMILY); SSF53067 (SUPERFAMILY)	P:GO:0051301; F:GO:0005515	P:cell division; F:protein binding	FTSA	056VW@bacteNOG,05CIT@bactNOG,09A9S@bctoNOG,COG0849@NOG	D	This protein may be involved in anomalous filament growth. May be a component of the septum (By similarity)
SRS011239.38904-T1-C	3.3987	1.765	0.013725	1.8625	Bacteroides	RidA family protein	F:GO:0016787	F:hydrolase activity			IPR035959 (G3DSA:3.30.1330.GENE3D); IPR006056 (TIGRFAM); IPR006175 (PFAM); IPR006175 (PANTHER); PTHR11803:SF13 (PANTHER); cd00448 (CDD); IPR035959 (SUPERFAMILY)	no GO terms	no GO terms	YJGF	0577I@bacteNOG,05KME@bactNOG,09F8Q@bctoNOG,COG0251@NOG	J	endoribonuclease L-PSP
SRS016056.12944-T1-C	3.3015	1.7231	0.037437	1.4267	Bacteroides dorei	aminotransferase class I/II-fold pyridoxal phosphate-dependent enzyme	P:GO:0009058; F:GO:0004758; F:GO:0008483; F:GO:0008710; F:GO:0030170	P:biosynthetic process; F:serine C-palmitoyltransferase activity; F:transaminase activity; F:8-amino-7-oxononanoate synthase activity; F:pyridoxal phosphate binding	EC:2.3.1.50; EC:2.3.1.47	Serine C-palmitoyltransferase; 8-amino-7-oxononanoate synthase	IPR015421 (G3DSA:3.40.640.GENE3D); IPR015422 (G3DSA:3.90.1150.GENE3D); IPR004839 (PFAM); PTHR13693 (PANTHER); PTHR13693:SF77 (PANTHER); IPR015424 (SUPERFAMILY)	P:GO:0009058; F:GO:0003824; F:GO:0030170	P:biosynthetic process; F:catalytic activity; F:pyridoxal phosphate binding	BIOF	0559X@bacteNOG,07EEK@bactNOG,09AQ0@bctoNOG,COG0156@NOG	E	8-amino-7-oxononanoate synthase
SRS011529.4551-T1-C	3.2945	1.7201	0.031194	1.5059	Prevotellamassilia timonensis	DNA-binding response regulator	P:GO:0000160; P:GO:0006355; F:GO:0003677; C:GO:0005737	P:phosphorelay signal transduction system; P:regulation of transcription, DNA-templated; F:DNA binding; C:cytoplasm			IPR036388 (G3DSA:1.10.10.GENE3D); IPR001789 (PFAM); G3DSA:3.40.50.2300 (GENE3D); IPR001867 (PFAM); PTHR26402:SF745 (PANTHER); IPR039420 (PANTHER); IPR001789 (PROSITE_PROFILES); IPR001867 (PROSITE_PROFILES); IPR001867 (CDD); IPR001789 (CDD); IPR011006 (SUPERFAMILY); IPR016032 (SUPERFAMILY)	P:GO:0000160; P:GO:0006355; F:GO:0003677	P:phosphorelay signal transduction system; P:regulation of transcription, DNA-templated; F:DNA binding	RPRY	0558U@bacteNOG,05DPZ@bactNOG,09BM1@bctoNOG,COG0745@NOG	T	response regulator
SRS015217.86678-T1-C	3.2928	1.7193	0.02065	1.6851	Bacteroides	DNA helicase RecQ	P:GO:0006260; P:GO:0006281; P:GO:0006310; P:GO:0009432; P:GO:0032508; F:GO:0003676; F:GO:0005524; F:GO:0043138	P:DNA replication; P:DNA repair; P:DNA recombination; P:SOS response; P:DNA duplex unwinding; F:nucleic acid binding; F:ATP binding; F:3'-5' DNA helicase activity	EC:3.6.1.3; EC:3.6.4.12; EC:3.6.1.15	Adenosinetriphosphatase; DNA helicase; Nucleoside-triphosphate phosphatase	IPR001650 (PFAM); IPR036388 (G3DSA:1.10.10.GENE3D); IPR032284 (PFAM); G3DSA:3.40.50.300 (GENE3D); IPR018982 (PFAM); IPR011545 (PFAM); G3DSA:1.10.150.80 (GENE3D); G3DSA:1.10.10.1390 (GENE3D); IPR006293 (TIGRFAM); G3DSA:3.40.50.300 (GENE3D); IPR004589 (TIGRFAM); IPR002121 (PFAM); PTHR13710 (PANTHER); PTHR13710:SF105 (PANTHER); IPR001650 (PROSITE_PROFILES); IPR002121 (PROSITE_PROFILES); IPR014001 (P…	P:GO:0006260; P:GO:0006281; P:GO:0006310; P:GO:0009432; P:GO:0044237; F:GO:0000166; F:GO:0003676; F:GO:0003678; F:GO:0003824; F:GO:0004386; F:GO:0005524; F:GO:0043138	P:DNA replication; P:DNA repair; P:DNA recombination; P:SOS response; P:cellular metabolic process; F:nucleotide binding; F:nucleic acid binding; F:DNA helicase activity; F:catalytic activity; F:helicase activity; F:ATP binding; F:3'-5' DNA helicase activity	RECQ	0556I@bacteNOG,05C9U@bactNOG,09AHK@bctoNOG,COG0514@NOG	L	ATP-dependent DNA helicase RecQ
SRS017433.21924-T1-C	3.1924	1.6747	0.023889	1.6218	Bacteroides vulgatus	phenylalanine--tRNA ligase subunit alpha	P:GO:0006432; F:GO:0000049; F:GO:0000287; F:GO:0004826; F:GO:0005524; C:GO:0005737	P:phenylalanyl-tRNA aminoacylation; F:tRNA binding; F:magnesium ion binding; F:phenylalanine-tRNA ligase activity; F:ATP binding; C:cytoplasm	EC:6.1.1.20	Phenylalanine--tRNA ligase	IPR002319 (PFAM); IPR004188 (PFAM); G3DSA:3.30.930.10 (GENE3D); IPR004529 (TIGRFAM); PTHR11538:SF40 (PANTHER); PTHR11538 (PANTHER); IPR006195 (PROSITE_PROFILES); IPR022911 (HAMAP); cd00496 (CDD); SSF55681 (SUPERFAMILY); IPR010978 (SUPERFAMILY)	P:GO:0006432; P:GO:0043039; F:GO:0000049; F:GO:0000166; F:GO:0004812; F:GO:0004826; F:GO:0005524; C:GO:0005737	P:phenylalanyl-tRNA aminoacylation; P:tRNA aminoacylation; F:tRNA binding; F:nucleotide binding; F:aminoacyl-tRNA ligase activity; F:phenylalanine-tRNA ligase activity; F:ATP binding; C:cytoplasm	PHES	055G1@bacteNOG,05CSS@bactNOG,099RN@bctoNOG,COG0016@NOG	J	Phenylalanyl-tRNA synthetase alpha subunit
SRS056519.74871-T1-C	3.1901	1.6736	0.048831	1.3113	Alistipes ihumii	30S ribosomal protein S1	P:GO:0006412; F:GO:0003723; F:GO:0003735; C:GO:0005840	P:translation; F:RNA binding; F:structural constituent of ribosome; C:ribosome			PR00681 (PRINTS); G3DSA:2.40.50.140 (GENE3D); IPR003029 (PFAM); G3DSA:2.40.50.140 (GENE3D); G3DSA:2.40.50.140 (GENE3D); mobidb-lite (MOBIDB_LITE); mobidb-lite (MOBIDB_LITE); PTHR10724:SF7 (PANTHER); PTHR10724:SF7 (PANTHER); PTHR10724 (PANTHER); PTHR10724 (PANTHER); IPR003029 (PROSITE_PROFILES); IPR003029 (PROSITE_PROFILES); IPR003029 (PROSITE_PROFILES); IPR003029 (PROSITE_PROFILES); IPR003029 (PR…	F:GO:0003676	F:nucleic acid binding	RPSA	055NR@bacteNOG,05CAV@bactNOG,099U7@bctoNOG,COG0539@NOG	J	thus facilitating recognition of the initiation point. It is needed to translate mRNA with a short Shine-Dalgarno (SD) purine-rich sequence (By similarity)
SRS019397.70627-T1-C	3.1721	1.6654	0.024609	1.6089	Bacteroides vulgatus	glutamate formimidoyltransferase	F:GO:0005542; F:GO:0030409	F:folic acid binding; F:glutamate formimidoyltransferase activity	EC:2.1.2.5	Glutamate formimidoyltransferase	IPR013802 (PFAM); IPR037064 (G3DSA:3.30.990.GENE3D); IPR012886 (PFAM); IPR037070 (G3DSA:3.30.70.GENE3D); IPR004227 (TIGRFAM); PTHR12234 (PANTHER); PTHR12234:SF0 (PANTHER); IPR022384 (SUPERFAMILY); IPR022384 (SUPERFAMILY)	F:GO:0005542; F:GO:0016740	F:folic acid binding; F:transferase activity	FTCD	056B1@bacteNOG,05CCS@bactNOG,09AUP@bctoNOG,COG3643@NOG	E	glutamate
SRS019601.72477-T1-C	3.0888	1.6271	0.028646	1.5429	Tyzzerella nexilis	elongation factor Tu	P:GO:0006414; F:GO:0003746; F:GO:0003924; F:GO:0005525; C:GO:0005737	P:translational elongation; F:translation elongation factor activity; F:GTPase activity; F:GTP binding; C:cytoplasm	EC:3.6.1.15	Nucleoside-triphosphate phosphatase	IPR004161 (PFAM); G3DSA:2.40.30.10 (GENE3D); G3DSA:3.40.50.300 (GENE3D); PTHR43721:SF5 (PANTHER); PTHR43721 (PANTHER); IPR027417 (SUPERFAMILY); IPR009000 (SUPERFAMILY)	F:GO:0005525	F:GTP binding	TUF	05CGV@bactNOG,0EP2K@cloNOG,0NDR6@firmNOG,COG0050@NOG	J	This protein promotes the GTP-dependent binding of aminoacyl-tRNA to the A-site of ribosomes during protein biosynthesis (By similarity)
SRS016018.9196-T1-C	3.0819	1.6238	0.033413	1.4761	Bacteroides	branched-chain amino acid aminotransferase	P:GO:0009081; F:GO:0052654; F:GO:0052655; F:GO:0052656	P:branched-chain amino acid metabolic process; F:L-leucine transaminase activity; F:L-valine transaminase activity; F:L-isoleucine transaminase activity	EC:2.6.1.42	Branched-chain-amino-acid transaminase	G3DSA:3.20.10.10 (GENE3D); G3DSA:3.30.470.10 (GENE3D); IPR005786 (TIGRFAM); IPR005786 (PIRSF); IPR001544 (PFAM); PTHR42825:SF2 (PANTHER); PTHR42825 (PANTHER); IPR033939 (CDD); IPR036038 (SUPERFAMILY)	P:GO:0009081; F:GO:0003824; F:GO:0004084	P:branched-chain amino acid metabolic process; F:catalytic activity; F:branched-chain-amino-acid transaminase activity	ILVE	056ID@bacteNOG,05CM2@bactNOG,09B3S@bctoNOG,COG0115@NOG	E	branched-chain-amino-acid transaminase
SRS011271.26537-T1-C	2.9736	1.5722	0.03701	1.4317	Bacteroides vulgatus	DUF4981 domain-containing protein	P:GO:0005975; F:GO:0004565; F:GO:0030246; C:GO:0009341	P:carbohydrate metabolic process; F:beta-galactosidase activity; F:carbohydrate binding; C:beta-galactosidase complex	EC:3.2.1.23	Beta-galactosidase	IPR000119 (PRINTS); IPR008979 (G3DSA:2.60.120.GENE3D); IPR006104 (PFAM); IPR010992 (G3DSA:4.10.520.GENE3D); IPR000119 (PFAM); IPR023933 (PANTHER); cd13831 (CDD); IPR010992 (SUPERFAMILY); IPR008979 (SUPERFAMILY)	P:GO:0005975; F:GO:0003677; F:GO:0004553; F:GO:0016798	P:carbohydrate metabolic process; F:DNA binding; F:hydrolase activity, hydrolyzing O-glycosyl compounds; F:hydrolase activity, acting on glycosyl bonds		COG3250@NOG	G	hydrolase family 2
SRS017247.23802-T1-C	2.9488	1.5601	0.028244	1.5491	Bacteroides vulgatus	universal stress protein					IPR006015 (PRINTS); IPR018551 (PFAM); IPR006016 (PFAM); IPR014729 (G3DSA:3.40.50.GENE3D); IPR006015 (PANTHER); PTHR46268:SF3 (PANTHER); cd00293 (CDD); SSF52402 (SUPERFAMILY)	no GO terms	no GO terms		0564A@bacteNOG,08N68@bactNOG,09D0J@bctoNOG,0YJ36@NOG	T	Universal stress
SRS019601.15403-T1-C	2.8305	1.501	0.030609	1.5142	Bacteroides	ribonuclease R	P:GO:0090503; F:GO:0003723; F:GO:0008859; C:GO:0005737	P:RNA phosphodiester bond hydrolysis, exonucleolytic; F:RNA binding; F:exoribonuclease II activity; C:cytoplasm	EC:3.1.13; EC:3.1.15; EC:3.1.13.1	Acting on ester bonds; Acting on ester bonds; Exoribonuclease II	IPR011805 (TIGRFAM); G3DSA:2.40.50.140 (GENE3D); IPR040476 (PFAM); IPR003029 (PFAM); IPR004476 (TIGRFAM); IPR001900 (PFAM); G3DSA:2.40.50.140 (GENE3D); PTHR23355 (PANTHER); PTHR23355:SF9 (PANTHER); IPR003029 (PROSITE_PROFILES); IPR011805 (HAMAP); cd04471 (CDD); IPR012340 (SUPERFAMILY); IPR012340 (SUPERFAMILY); IPR012340 (SUPERFAMILY); IPR012340 (SUPERFAMILY)	P:GO:0016070; F:GO:0003676; F:GO:0003723; F:GO:0004518; F:GO:0004540	P:RNA metabolic process; F:nucleic acid binding; F:RNA binding; F:nuclease activity; F:ribonuclease activity	RNR	055X7@bacteNOG,05C40@bactNOG,099HZ@bctoNOG,COG0557@NOG	K	3'-5' exoribonuclease that releases 5'-nucleoside monophosphates and is involved in maturation of structured RNAs (By similarity)
SRS051031.55945-T1-C	2.7866	1.4785	0.032827	1.4838	Bacteroides plebeius	nucleotide exchange factor GrpE	P:GO:0006457; P:GO:0050790; F:GO:0000774; F:GO:0042803; F:GO:0051087; C:GO:0005737	P:protein folding; P:regulation of catalytic activity; F:adenyl-nucleotide exchange factor activity; F:protein homodimerization activity; F:chaperone binding; C:cytoplasm			IPR000740 (PRINTS); IPR013805 (G3DSA:3.90.20.GENE3D); IPR009012 (G3DSA:2.30.22.GENE3D); IPR000740 (PFAM); mobidb-lite (MOBIDB_LITE); mobidb-lite (MOBIDB_LITE); mobidb-lite (MOBIDB_LITE); IPR000740 (PANTHER); IPR000740 (HAMAP); IPR000740 (CDD); IPR013805 (SUPERFAMILY); IPR009012 (SUPERFAMILY)	P:GO:0006457; F:GO:0000774; F:GO:0042803; F:GO:0051087	P:protein folding; F:adenyl-nucleotide exchange factor activity; F:protein homodimerization activity; F:chaperone binding	GRPE	05767@bacteNOG,07XPB@bactNOG,09EE9@bctoNOG,COG0576@NOG	O	Participates actively in the response to hyperosmotic and heat shock by preventing the aggregation of stress-denatured proteins, in association with DnaK and GrpE. It is the nucleotide exchange factor for DnaK and may function as a thermosensor. Unfolded proteins bind initially to DnaJ
SRS047044.50710-T1-C	2.7787	1.4744	0.035772	1.4465	Bacteroides plebeius	energy-dependent translational throttle protein EttA	P:GO:0045900; F:GO:0005524; F:GO:0016887	P:negative regulation of translational elongation; F:ATP binding; F:ATPase activity	EC:3.6.1.3; EC:3.6.1.15	Adenosinetriphosphatase; Nucleoside-triphosphate phosphatase	IPR003439 (PFAM); G3DSA:3.40.50.300 (GENE3D); IPR003439 (PFAM); IPR022374 (TIGRFAM); IPR032781 (PFAM); G3DSA:3.40.50.300 (GENE3D); IPR022374 (PANTHER); IPR003439 (PROSITE_PROFILES); IPR003439 (PROSITE_PROFILES); cd03221 (CDD); cd03221 (CDD); IPR027417 (SUPERFAMILY); IPR027417 (SUPERFAMILY)	P:GO:0045900; F:GO:0005524; F:GO:0016887	P:negative regulation of translational elongation; F:ATP binding; F:ATPase activity	YJJK	055SU@bacteNOG,05C5H@bactNOG,099IZ@bctoNOG,COG0488@NOG	S	ATP-binding cassette protein, ChvD family
SRS014613.14763-T1-C	2.6744	1.4192	0.047191	1.3261	Bacteroides vulgatus	4-hydroxy-tetrahydrodipicolinate reductase	P:GO:0009089; P:GO:0019877; P:GO:0055114; F:GO:0008839; C:GO:0005829	P:lysine biosynthetic process via diaminopimelate; P:diaminopimelate biosynthetic process; P:oxidation-reduction process; F:4-hydroxy-tetrahydrodipicolinate reductase; C:cytosol	EC:1.17.1.8	4-hydroxy-tetrahydrodipicolinate reductase	G3DSA:3.30.360.10 (GENE3D); IPR022663 (PFAM); IPR023940 (PANTHER); SSF55347 (SUPERFAMILY)	P:GO:0009089; P:GO:0055114; F:GO:0008839	P:lysine biosynthetic process via diaminopimelate; P:oxidation-reduction process; F:4-hydroxy-tetrahydrodipicolinate reductase	DAPB	055XS@bacteNOG,05DUK@bactNOG,09BB5@bctoNOG,COG0289@NOG	E	dihydrodipicolinate reductase
SRS063040.10840-T1-C	2.6052	1.3814	0.039082	1.408	Bacteroides	UDP-glucose 4-epimerase GalE	P:GO:0006012; F:GO:0003978	P:galactose metabolic process; F:UDP-glucose 4-epimerase activity	EC:5.1.3.2	UDP-glucose 4-epimerase	PR01713 (PRINTS); G3DSA:3.40.50.720 (GENE3D); IPR001509 (PFAM); PTHR43725:SF22 (PANTHER); PTHR43725 (PANTHER); IPR036291 (SUPERFAMILY)	F:GO:0003824; F:GO:0050662	F:catalytic activity; F:coenzyme binding	GALE	0566U@bacteNOG,05CMR@bactNOG,099TN@bctoNOG,COG1087@NOG	M	UDP-glucose 4-epimerase
SRS054956.126989-T1-C	2.5565	1.3542	0.0062909	2.2013	Romboutsia ilealis	Elongation factor Tu	P:GO:0006414; F:GO:0003746; F:GO:0003924; F:GO:0005525; C:GO:0005737	P:translational elongation; F:translation elongation factor activity; F:GTPase activity; F:GTP binding; C:cytoplasm	EC:3.6.1.15	Nucleoside-triphosphate phosphatase	G3DSA:2.40.30.10 (GENE3D); IPR004161 (PFAM); IPR004160 (PFAM); PTHR43721 (PANTHER); PTHR43721:SF21 (PANTHER); IPR033720 (CDD); IPR009000 (SUPERFAMILY); IPR009001 (SUPERFAMILY)	F:GO:0005525	F:GTP binding	TUF	05CGV@bactNOG,0EP2K@cloNOG,0NDR6@firmNOG,COG0050@NOG	J	This protein promotes the GTP-dependent binding of aminoacyl-tRNA to the A-site of ribosomes during protein biosynthesis (By similarity)
SRS019601.64808-T1-C	2.5307	1.3395	0.041975	1.377	Bacteroides	elongation factor Ts	P:GO:0006414; F:GO:0003746; C:GO:0005737	P:translational elongation; F:translation elongation factor activity; C:cytoplasm			IPR001816 (TIGRFAM); IPR036402 (G3DSA:3.30.479.GENE3D); IPR014039 (PFAM); G3DSA:1.10.8.10 (GENE3D); IPR036402 (G3DSA:3.30.479.GENE3D); IPR001816 (PANTHER); PTHR11741:SF0 (PANTHER); IPR001816 (HAMAP); cd14275 (CDD); IPR009060 (SUPERFAMILY); IPR036402 (SUPERFAMILY); IPR036402 (SUPERFAMILY)	P:GO:0006414; F:GO:0003746; F:GO:0005515	P:translational elongation; F:translation elongation factor activity; F:protein binding	TSF	056BC@bacteNOG,05CU7@bactNOG,09AI8@bctoNOG,COG0264@NOG	J	Associates with the EF-Tu.GDP complex and induces the exchange of GDP to GTP. It remains bound to the aminoacyl-tRNA.EF- Tu.GTP complex up to the GTP hydrolysis stage on the ribosome (By similarity)
SRS019582.58671-T1-C	2.5215	1.3343	0.023364	1.6314	Bacteroides	deoxyribose-phosphate aldolase	P:GO:0009264; F:GO:0004139; C:GO:0005737	P:deoxyribonucleotide catabolic process; F:deoxyribose-phosphate aldolase activity; C:cytoplasm	EC:4.1.2.4	Deoxyribose-phosphate aldolase	IPR011343 (TIGRFAM); IPR013785 (G3DSA:3.20.20.GENE3D); IPR002915 (PFAM); IPR011343 (PIRSF); mobidb-lite (MOBIDB_LITE); IPR011343 (PANTHER); PTHR10889:SF8 (PANTHER); IPR011343 (CDD); SSF51569 (SUPERFAMILY)	P:GO:0009264; F:GO:0003824; F:GO:0004139; F:GO:0016829; C:GO:0005737	P:deoxyribonucleotide catabolic process; F:catalytic activity; F:deoxyribose-phosphate aldolase activity; F:lyase activity; C:cytoplasm	DEOC	055PQ@bacteNOG,05FCI@bactNOG,09ASG@bctoNOG,COG0274@NOG	F	Catalyzes a reversible aldol reaction between acetaldehyde and D-glyceraldehyde 3-phosphate to generate 2-deoxy- D-ribose 5-phosphate (By similarity)
SRS015264.12333-T1-C	2.5009	1.3224	0.006597	2.1807	Anaerotignum lactatifermentans	elongation factor Tu	P:GO:0006414; F:GO:0003746; F:GO:0003924; F:GO:0005525; C:GO:0005737	P:translational elongation; F:translation elongation factor activity; F:GTPase activity; F:GTP binding; C:cytoplasm	EC:3.6.1.15	Nucleoside-triphosphate phosphatase	IPR000795 (PRINTS); G3DSA:2.40.30.10 (GENE3D); IPR004161 (PFAM); G3DSA:2.40.30.10 (GENE3D); IPR004541 (TIGRFAM); IPR000795 (PFAM); G3DSA:3.40.50.300 (GENE3D); IPR004160 (PFAM); IPR005225 (TIGRFAM); PTHR43721:SF5 (PANTHER); PTHR43721 (PANTHER); IPR000795 (PROSITE_PROFILES); IPR004541 (HAMAP); IPR033720 (CDD); IPR041709 (CDD); cd03707 (CDD); IPR027417 (SUPERFAMILY); IPR009000 (SUPERFAMILY); IPR0090…	P:GO:0006414; F:GO:0003746; F:GO:0003924; F:GO:0005525	P:translational elongation; F:translation elongation factor activity; F:GTPase activity; F:GTP binding	TUF	05CGV@bactNOG,0EP2K@cloNOG,0NDR6@firmNOG,COG0050@NOG	J	This protein promotes the GTP-dependent binding of aminoacyl-tRNA to the A-site of ribosomes during protein biosynthesis (By similarity)
SRS014459.3892-T1-C	2.4279	1.2797	0.045952	1.3377	Bacteroides vulgatus	class II fructose-1,6-bisphosphate aldolase	P:GO:0006096; P:GO:0030388; F:GO:0004332; F:GO:0008270	P:glycolytic process; P:fructose 1,6-bisphosphate metabolic process; F:fructose-bisphosphate aldolase activity; F:zinc ion binding	EC:4.1.2.13	Fructose-bisphosphate aldolase	IPR000771 (TIGRFAM); IPR000771 (PIRSF); IPR000771 (PFAM); IPR013785 (G3DSA:3.20.20.GENE3D); PTHR30304 (PANTHER); PTHR30304:SF0 (PANTHER); IPR000771 (CDD); SSF51569 (SUPERFAMILY)	P:GO:0005975; F:GO:0003824; F:GO:0008270; F:GO:0016832	P:carbohydrate metabolic process; F:catalytic activity; F:zinc ion binding; F:aldehyde-lyase activity	FBA	05D2N@bactNOG,COG0191@NOG	G	Aldolase
SRS018133.1380-T1-C	2.4268	1.2791	0.027553	1.5598	Bacteroides	nucleotide exchange factor GrpE	P:GO:0006457; P:GO:0050790; F:GO:0000774; F:GO:0042803; F:GO:0051087; C:GO:0005737	P:protein folding; P:regulation of catalytic activity; F:adenyl-nucleotide exchange factor activity; F:protein homodimerization activity; F:chaperone binding; C:cytoplasm			IPR000740 (PRINTS); IPR009012 (G3DSA:2.30.22.GENE3D); IPR000740 (PFAM); IPR013805 (G3DSA:3.90.20.GENE3D); mobidb-lite (MOBIDB_LITE); mobidb-lite (MOBIDB_LITE); IPR000740 (PANTHER); IPR000740 (HAMAP); IPR000740 (CDD); IPR013805 (SUPERFAMILY); IPR009012 (SUPERFAMILY)	P:GO:0006457; F:GO:0000774; F:GO:0042803; F:GO:0051087	P:protein folding; F:adenyl-nucleotide exchange factor activity; F:protein homodimerization activity; F:chaperone binding	GRPE	05767@bacteNOG,07XPB@bactNOG,09EE9@bctoNOG,COG0576@NOG	O	Participates actively in the response to hyperosmotic and heat shock by preventing the aggregation of stress-denatured proteins, in association with DnaK and GrpE. It is the nucleotide exchange factor for DnaK and may function as a thermosensor. Unfolded proteins bind initially to DnaJ
SRS013215.6737-T1-C	2.3961	1.2607	0.018936	1.7227	Bacteroides	elongation factor Tu	P:GO:0006414; F:GO:0003746; F:GO:0003924; F:GO:0005525; C:GO:0005737	P:translational elongation; F:translation elongation factor activity; F:GTPase activity; F:GTP binding; C:cytoplasm	EC:3.6.1.15	Nucleoside-triphosphate phosphatase	IPR000795 (PRINTS); G3DSA:2.40.30.10 (GENE3D); G3DSA:3.40.50.300 (GENE3D); IPR000795 (PFAM); IPR004161 (PFAM); PTHR43721:SF22 (PANTHER); PTHR43721 (PANTHER); IPR000795 (PROSITE_PROFILES); IPR033720 (CDD); IPR027417 (SUPERFAMILY); IPR009000 (SUPERFAMILY)	F:GO:0003924; F:GO:0005525	F:GTPase activity; F:GTP binding	TUF	05CGV@bactNOG,COG0050@NOG	J	This protein promotes the GTP-dependent binding of aminoacyl-tRNA to the A-site of ribosomes during protein biosynthesis (By similarity)
SRS022137.24599-T1-C	2.3912	1.2578	0.029261	1.5337	Bacteroides	DNA translocase FtsK	P:GO:0007049; P:GO:0007059; P:GO:0051301; F:GO:0003677; F:GO:0005524; C:GO:0005886; C:GO:0016021	P:cell cycle; P:chromosome segregation; P:cell division; F:DNA binding; F:ATP binding; C:plasma membrane; C:integral component of membrane			IPR002543 (PFAM); IPR018541 (PFAM); G3DSA:3.30.980.40 (GENE3D); IPR025199 (PFAM); IPR036388 (G3DSA:1.10.10.GENE3D); IPR041027 (PFAM); G3DSA:3.40.50.300 (GENE3D); mobidb-lite (MOBIDB_LITE); mobidb-lite (MOBIDB_LITE); PTHR22683:SF41 (PANTHER); PTHR22683 (PANTHER); IPR002543 (PROSITE_PROFILES); IPR036390 (SUPERFAMILY); IPR027417 (SUPERFAMILY)	F:GO:0000166; F:GO:0003677; F:GO:0005524	F:nucleotide binding; F:DNA binding; F:ATP binding	FTSK	056BR@bacteNOG,05CNU@bactNOG,09A8W@bctoNOG,COG1674@NOG	D	Ftsk spoiiie family protein
SRS015578.78981-T1-C	2.3536	1.2349	0.029005	1.5375	Bacteroides	TonB-dependent receptor					IPR012910 (PFAM); G3DSA:2.60.40.1120 (GENE3D); IPR023996 (TIGRFAM); IPR037066 (G3DSA:2.170.130.GENE3D); IPR023997 (TIGRFAM); PF13715 (PFAM); PTHR11532 (PANTHER); PTHR11532:SF57 (PANTHER); IPR008969 (SUPERFAMILY); SSF56935 (SUPERFAMILY)	no GO terms	no GO terms		08HXP@bactNOG,09AE2@bctoNOG,0XNNV@NOG	P	receptor outer membrane protein
SRS015217.85864-T1-C	2.3288	1.2196	0.0082018	2.0861	Bacteroides	fumarate hydratase	P:GO:0006091; F:GO:0004333; F:GO:0046872; F:GO:0051539	P:generation of precursor metabolites and energy; F:fumarate hydratase activity; F:metal ion binding; F:4 iron, 4 sulfur cluster binding	EC:4.2.1.2	Fumarate hydratase	IPR011167 (PIRSF); IPR004646 (PFAM); IPR004646 (TIGRFAM); IPR036660 (G3DSA:3.20.130.GENE3D); IPR004647 (PFAM); IPR004647 (TIGRFAM); PTHR30389:SF14 (PANTHER); PTHR30389 (PANTHER); IPR036660 (SUPERFAMILY)	P:GO:0006091; F:GO:0004333; F:GO:0016829; F:GO:0016836	P:generation of precursor metabolites and energy; F:fumarate hydratase activity; F:lyase activity; F:hydro-lyase activity	FUMB	07GFK@bactNOG,COG1838@NOG,COG1951@NOG	C	fumarate
SRS024075.35957-T1-C	2.3231	1.216	0.020337	1.6917	Bacteroides	30S ribosomal protein S6	P:GO:0006412; F:GO:0003735; F:GO:0019843; C:GO:0005840	P:translation; F:structural constituent of ribosome; F:rRNA binding; C:ribosome			IPR020069 (PFAM); IPR020594 (TIGRFAM); IPR000529 (PFAM); IPR036791 (G3DSA:3.10.430.GENE3D); IPR000529 (TIGRFAM); IPR014717 (G3DSA:3.30.70.GENE3D); IPR000529 (PANTHER); IPR020814 (HAMAP); IPR020814 (CDD); IPR035980 (SUPERFAMILY); IPR036791 (SUPERFAMILY)	P:GO:0006412; F:GO:0003735; F:GO:0019843; C:GO:0005840	P:translation; F:structural constituent of ribosome; F:rRNA binding; C:ribosome	RPSF	0576B@bacteNOG,080B9@bactNOG,09FKJ@bctoNOG,COG0360@NOG	J	Binds together with S18 to 16S ribosomal RNA (By similarity)
SRS018133.27613-T1-C	2.3163	1.2118	0.03885	1.4106	Bacteroides	FKBP-type peptidyl-prolyl cis-trans isomerase	P:GO:0000413; P:GO:0006457; F:GO:0003755	P:protein peptidyl-prolyl isomerization; P:protein folding; F:peptidyl-prolyl cis-trans isomerase activity	EC:5.2.1.8	Peptidylprolyl isomerase	IPR036944 (G3DSA:1.10.287.GENE3D); G3DSA:3.10.50.40 (GENE3D); IPR036944 (G3DSA:1.10.287.GENE3D); IPR000774 (PFAM); IPR001179 (PFAM); PTHR43811 (PANTHER); PTHR43811:SF23 (PANTHER); IPR001179 (PROSITE_PROFILES); SSF54534 (SUPERFAMILY)	P:GO:0006457; F:GO:0003755	P:protein folding; F:peptidyl-prolyl cis-trans isomerase activity	FKPB	056RE@bacteNOG,08V1T@bactNOG,09EG7@bctoNOG,COG0545@NOG	O	Peptidyl-prolyl cis-trans isomerase
SRS015217.75184-T1-C	2.298	1.2004	0.022074	1.6561	Bacteroides	phosphoglycerate kinase	P:GO:0006096; F:GO:0004618; F:GO:0005524; C:GO:0005737	P:glycolytic process; F:phosphoglycerate kinase activity; F:ATP binding; C:cytoplasm	EC:2.7.2.3	Phosphoglycerate kinase	IPR001576 (PRINTS); IPR015824 (G3DSA:3.40.50.GENE3D); IPR001576 (PIRSF); IPR001576 (PFAM); IPR015824 (G3DSA:3.40.50.GENE3D); IPR001576 (PANTHER); IPR001576 (HAMAP); IPR001576 (CDD); IPR036043 (SUPERFAMILY)	P:GO:0006096; F:GO:0004618	P:glycolytic process; F:phosphoglycerate kinase activity	PGK	055GH@bacteNOG,05BZA@bactNOG,099XC@bctoNOG,COG0126@NOG	G	phosphoglycerate kinase
SRS015190.31882-T1-C	2.2916	1.1963	0.044479	1.3518	Bacteroides vulgatus	V-type ATP synthase subunit E	P:GO:1902600; F:GO:0046961; C:GO:0033178	P:proton transmembrane transport; F:proton-transporting ATPase activity, rotational mechanism; C:proton-transporting two-sector ATPase complex, catalytic domain	EC:7.1.3.1	H(+)-exporting diphosphatase	cd06503 (CDD); IPR028987 (SUPERFAMILY)	no GO terms	no GO terms	ATPE	05709@bacteNOG,08RY1@bactNOG,09DQ5@bctoNOG,11I9P@NOG	C	ATP synthase, subunit E
SRS019910.108122-T1-C	2.268	1.1814	0.04678	1.3299	Anaerostipes hadrus	PTS mannose/fructose/sorbose transporter family subunit IID	P:GO:0009401; P:GO:0034219; F:GO:0008982; F:GO:0103111; C:GO:0016021	P:phosphoenolpyruvate-dependent sugar phosphotransferase system; P:carbohydrate transmembrane transport; F:protein-N(PI)-phosphohistidine-sugar phosphotransferase activity; F:D-glucosamine PTS permease activity; C:integral component of membrane	EC:2.7.1.69	Transferring phosphorus-containing groups	IPR004704 (TIGRFAM); IPR004704 (PFAM); PTHR32502:SF27 (PANTHER); PTHR32502 (PANTHER); IPR004704 (PROSITE_PROFILES)	P:GO:0009401; C:GO:0016021	P:phosphoenolpyruvate-dependent sugar phosphotransferase system; C:integral component of membrane	MANN	05F3R@bactNOG,0EQN7@cloNOG,0NDZ8@firmNOG,COG3716@NOG	G	PTS system mannose fructose sorbose family IID
SRS019601.482-T1-C	2.2509	1.1705	0.019021	1.7208	Ruminococcaceae	F0F1 ATP synthase subunit beta	P:GO:0015986; F:GO:0005524; F:GO:0016787; F:GO:0046933; C:GO:0005886; C:GO:0045261	P:ATP synthesis coupled proton transport; F:ATP binding; F:hydrolase activity; F:proton-transporting ATP synthase activity, rotational mechanism; C:plasma membrane; C:proton-transporting ATP synthase complex, catalytic core F(1)			IPR000194 (PFAM); G3DSA:2.40.10.170 (GENE3D); G3DSA:3.40.50.300 (GENE3D); IPR004100 (PFAM); mobidb-lite (MOBIDB_LITE); PTHR15184 (PANTHER); cd18115 (CDD); IPR027417 (SUPERFAMILY); IPR036121 (SUPERFAMILY)	P:GO:0046034; P:GO:1902600; F:GO:0005524	P:ATP metabolic process; P:proton transmembrane transport; F:ATP binding	ATPD	05C4J@bactNOG,0ENUG@cloNOG,0NDAS@firmNOG,COG0055@NOG	C	Produces ATP from ADP in the presence of a proton gradient across the membrane. The catalytic sites are hosted primarily by the beta subunits (By similarity)
SRS017103.5069-T1-C	2.1839	1.1269	0.046858	1.3292	Bacteroides	peptidase M24 family protein	P:GO:0006508; F:GO:0004177; F:GO:0030145	P:proteolysis; F:aminopeptidase activity; F:manganese ion binding	EC:3.4.11	Acting on peptide bonds (peptidases)	IPR029149 (G3DSA:3.40.350.GENE3D); IPR036005 (G3DSA:3.90.230.GENE3D); IPR000994 (PFAM); IPR007865 (PFAM); PTHR43226 (PANTHER); PTHR43226:SF1 (PANTHER); cd01087 (CDD); IPR036005 (SUPERFAMILY); IPR029149 (SUPERFAMILY)	F:GO:0004177; F:GO:0030145	F:aminopeptidase activity; F:manganese ion binding	PEPP	055CD@bacteNOG,05D40@bactNOG,09AZ3@bctoNOG,COG0006@NOG	E	Peptidase M24 family
SRS019582.5231-T1-C	2.1815	1.1254	0.049162	1.3084	Bacteroides	transglutaminase domain-containing protein					IPR002931 (PFAM); G3DSA:2.60.40.1120 (GENE3D); G3DSA:3.10.620.30 (GENE3D); PTHR35532 (PANTHER); IPR038765 (SUPERFAMILY)	no GO terms	no GO terms		055J7@bacteNOG,05E8P@bactNOG,09CJU@bctoNOG,0XQP2@NOG	S	transglutaminase-like protein
SRS015065.62157-T1-C	2.168	1.1164	0.045121	1.3456	Proteobacteria bacterium	aminoglycoside phosphotransferase	F:GO:0016740	F:transferase activity			G3DSA:3.90.1200.10 (GENE3D); G3DSA:3.30.200.20 (GENE3D); IPR002575 (PFAM); PTHR33540 (PANTHER); PTHR33540:SF1 (PANTHER); IPR011009 (SUPERFAMILY)	no GO terms	no GO terms	ORFT	05EHM@bactNOG,0B8XA@bproNOG,16PYG@proNOG,COG3178@NOG	S	Phosphotransferase
SRS013521.46792-T1-C	2.0831	1.0587	0.041214	1.385	Bacteroides	glycine C-acetyltransferase	P:GO:0009058; P:GO:0019518; F:GO:0008890; F:GO:0016874; F:GO:0030170	P:biosynthetic process; P:L-threonine catabolic process to glycine; F:glycine C-acetyltransferase activity; F:ligase activity; F:pyridoxal phosphate binding	EC:2.3.1.29	Glycine C-acetyltransferase	IPR015422 (G3DSA:3.90.1150.GENE3D); IPR015421 (G3DSA:3.40.640.GENE3D); IPR011282 (TIGRFAM); IPR004839 (PFAM); PTHR13693:SF60 (PANTHER); PTHR13693 (PANTHER); IPR011282 (HAMAP); cd06454 (CDD); IPR015424 (SUPERFAMILY)	P:GO:0006567; P:GO:0009058; F:GO:0003824; F:GO:0008890; F:GO:0030170	P:threonine catabolic process; P:biosynthetic process; F:catalytic activity; F:glycine C-acetyltransferase activity; F:pyridoxal phosphate binding	KBL	055MY@bacteNOG,07EEK@bactNOG,09AG9@bctoNOG,COG0156@NOG	E	2-amino-3-ketobutyrate coenzyme A ligase
SRS015217.49952-T1-C	0.49785	-1.0062	0.020757	1.6828	Faecalibacterium prausnitzii	4-hydroxythreonine-4-phosphate dehydrogenase PdxA	P:GO:0055114; F:GO:0046872; F:GO:0050570; F:GO:0051287	P:oxidation-reduction process; F:metal ion binding; F:4-hydroxythreonine-4-phosphate dehydrogenase activity; F:NAD binding	EC:1.1.1.262	4-hydroxythreonine-4-phosphate dehydrogenase	G3DSA:3.40.718.10 (GENE3D); IPR005255 (TIGRFAM); IPR005255 (PFAM); PTHR30004:SF6 (PANTHER); IPR005255 (PANTHER); SSF53659 (SUPERFAMILY)	P:GO:0055114; F:GO:0051287	P:oxidation-reduction process; F:NAD binding	PDXA	05CEZ@bactNOG,0EQ2C@cloNOG,0NF03@firmNOG,COG1995@NOG	H	Catalyzes the NAD(P)-dependent oxidation of 4- (phosphohydroxy)-L-threonine (HTP) into 2-amino-3-oxo-4- (phosphohydroxy)butyric acid which spontaneously decarboxylates to form 3-amino-2-oxopropyl phosphate (AHAP) (By similarity)
SRS015217.53259-T1-C	0.49086	-1.0266	0.011859	1.926	Eubacterium	phosphoribosylformylglycinamidine cyclo-ligase	P:GO:0006189; F:GO:0004641; F:GO:0005524; C:GO:0005737	P:'de novo' IMP biosynthetic process; F:phosphoribosylformylglycinamidine cyclo-ligase activity; F:ATP binding; C:cytoplasm	EC:6.3.3.1	Phosphoribosylformylglycinamidine cyclo-ligase	IPR036676 (G3DSA:3.90.650.GENE3D); IPR010918 (PFAM); IPR036921 (G3DSA:3.30.1330.GENE3D); IPR016188 (PFAM); IPR004733 (TIGRFAM); IPR004733 (PANTHER); IPR004733 (HAMAP); IPR004733 (CDD); IPR036921 (SUPERFAMILY); IPR036676 (SUPERFAMILY)	P:GO:0006189; F:GO:0004641	P:'de novo' IMP biosynthetic process; F:phosphoribosylformylglycinamidine cyclo-ligase activity	PURM	05CXB@bactNOG,0EPG6@cloNOG,0NE6E@firmNOG,COG0150@NOG	F	phosphoribosylaminoimidazole synthetase
SRS054956.30519-T1-C	0.47823	-1.0642	0.043562	1.3609	Faecalibacterium prausnitzii	carbamoyl-phosphate synthase large subunit	P:GO:0006526; P:GO:0044205; F:GO:0004088; F:GO:0005524; F:GO:0046872	P:arginine biosynthetic process; P:'de novo' UMP biosynthetic process; F:carbamoyl-phosphate synthase (glutamine-hydrolyzing) activity; F:ATP binding; F:metal ion binding	EC:6.3.5.5	Carbamoyl-phosphate synthase (glutamine-hydrolyzing)	IPR005483 (PRINTS); G3DSA:3.30.470.20 (GENE3D); IPR005479 (PFAM); PTHR11405:SF5 (PANTHER); PTHR11405 (PANTHER); IPR011761 (PROSITE_PROFILES); SSF56059 (SUPERFAMILY)	P:GO:0006807; F:GO:0005524; F:GO:0046872	P:nitrogen compound metabolic process; F:ATP binding; F:metal ion binding	CARB	05CU6@bactNOG,0ENSX@cloNOG,0NDUK@firmNOG,COG0458@NOG	F	Carbamoyl-phosphate synthetase ammonia chain
SRS050422.51155-T1-C	0.4689	-1.0927	0.039044	1.4084	Lachnospiraceae	fructose-6-phosphate aldolase	P:GO:0005975; P:GO:0006098; F:GO:0004801; F:GO:0016832; C:GO:0005737	P:carbohydrate metabolic process; P:pentose-phosphate shunt; F:sedoheptulose-7-phosphate:D-glyceraldehyde-3-phosphate glyceronetransferase activity; F:aldehyde-lyase activity; C:cytoplasm	EC:2.2.1.2	Transaldolase	IPR013785 (G3DSA:3.20.20.GENE3D); IPR001585 (PFAM); IPR004731 (TIGRFAM); IPR001585 (PANTHER); PTHR10683:SF31 (PANTHER); IPR022999 (HAMAP); IPR033919 (CDD); SSF51569 (SUPERFAMILY)	P:GO:0005975; F:GO:0003824; F:GO:0004801; F:GO:0016832	P:carbohydrate metabolic process; F:catalytic activity; F:sedoheptulose-7-phosphate:D-glyceraldehyde-3-phosphate glyceronetransferase activity; F:aldehyde-lyase activity	TAL	05CW3@bactNOG,0ENNC@cloNOG,0ND7S@firmNOG,COG0176@NOG	G	Transaldolase is important for the balance of metabolites in the pentose-phosphate pathway (By similarity)
SRS049712.97786-T1-C	0.46337	-1.1098	0.023602	1.627	Clostridiales	l-fucose isomerase	P:GO:0042355; F:GO:0008736; F:GO:0030145; C:GO:0005737	P:L-fucose catabolic process; F:L-fucose isomerase activity; F:manganese ion binding; C:cytoplasm	EC:5.3.1.25	L-fucose isomerase	IPR038392 (G3DSA:3.40.275.GENE3D); IPR012889 (PFAM); IPR038393 (G3DSA:3.20.14.GENE3D); PTHR37840 (PANTHER); IPR009015 (SUPERFAMILY)	P:GO:0005996; P:GO:0006004; F:GO:0008736; F:GO:0016861; C:GO:0005737	P:monosaccharide metabolic process; P:fucose metabolic process; F:L-fucose isomerase activity; F:intramolecular oxidoreductase activity, interconverting aldoses and ketoses; C:cytoplasm	FUCI	05EHF@bactNOG,0EPN6@cloNOG,0NDEV@firmNOG,COG2407@NOG	G	Converts the aldose L-fucose into the corresponding ketose L-fuculose (By similarity)
SRS019601.63321-T1-C	0.45264	-1.1436	0.028156	1.5504	Firmicutes	Uncharacterised protein	P:GO:0016226; F:GO:0005506; F:GO:0051536	P:iron-sulfur cluster assembly; F:iron ion binding; F:iron-sulfur cluster binding			G3DSA:3.90.1010.10 (GENE3D); IPR002871 (PFAM); SSF82649 (SUPERFAMILY)	P:GO:0016226; F:GO:0005506; F:GO:0051536	P:iron-sulfur cluster assembly; F:iron ion binding; F:iron-sulfur cluster binding	BT0174	05PGF@bactNOG,0NE99@firmNOG,COG0822@NOG	C	NifU-related domain containing protein
SRS015663.49187-T1-C	0.43587	-1.198	0.045873	1.3384	Ruminococcus	hemerythrin	F:GO:0046872	F:metal ion binding			IPR012827 (TIGRFAM); IPR035938 (G3DSA:1.20.120.GENE3D); IPR012312 (PFAM); PTHR37164 (PANTHER); cd12107 (CDD); IPR035938 (SUPERFAMILY)	F:GO:0046872	F:metal ion binding		07ZWS@bactNOG,0F7GJ@cloNOG,0P6ST@firmNOG,11KT7@NOG	S	Hemerythrin HHE cation binding domain protein
SRS011586.172325-T1-C	0.43484	-1.2014	0.032071	1.4939	Ruminococcus sp.	L-fucose isomerase	P:GO:0042355; F:GO:0008736; F:GO:0030145; C:GO:0005737	P:L-fucose catabolic process; F:L-fucose isomerase activity; F:manganese ion binding; C:cytoplasm	EC:5.3.1.25	L-fucose isomerase	IPR038392 (G3DSA:3.40.275.GENE3D); IPR038391 (G3DSA:3.40.50.GENE3D); IPR012889 (PFAM); IPR012888 (PFAM); PTHR37840 (PANTHER); IPR009015 (SUPERFAMILY)	P:GO:0005996; P:GO:0006004; F:GO:0008736; F:GO:0016861; C:GO:0005737	P:monosaccharide metabolic process; P:fucose metabolic process; F:L-fucose isomerase activity; F:intramolecular oxidoreductase activity, interconverting aldoses and ketoses; C:cytoplasm	FUCI	05EHF@bactNOG,0EPN6@cloNOG,0NDEV@firmNOG,COG2407@NOG	G	Converts the aldose L-fucose into the corresponding ketose L-fuculose (By similarity)
SRS011271.238240-T1-C	0.43152	-1.2125	0.0057746	2.2385	[Eubacterium] hallii	phospho-sugar mutase [[Eubacterium] hallii]	P:GO:0005975; F:GO:0000287; F:GO:0004614; F:GO:0004615	P:carbohydrate metabolic process; F:magnesium ion binding; F:phosphoglucomutase activity; F:phosphomannomutase activity	EC:5.4.2.2; EC:5.4.2.8	Phosphoglucomutase (alpha-D-glucose-1,6-bisphosphate-dependent); Phosphomannomutase	IPR005841 (PRINTS); IPR005843 (PFAM); G3DSA:3.40.120.10 (GENE3D); G3DSA:3.40.120.10 (GENE3D); IPR005844 (PFAM); IPR005845 (PFAM); G3DSA:3.40.120.10 (GENE3D); IPR005846 (PFAM); G3DSA:3.30.310.50 (GENE3D); PTHR45745 (PANTHER); PTHR45745:SF1 (PANTHER); cd05799 (CDD); IPR016055 (SUPERFAMILY); IPR016055 (SUPERFAMILY); IPR036900 (SUPERFAMILY); IPR016055 (SUPERFAMILY)	P:GO:0005975; P:GO:0071704; F:GO:0016868	P:carbohydrate metabolic process; P:organic substance metabolic process; F:intramolecular transferase activity, phosphotransferases	PGCA	07QSU@bactNOG,0EPAX@cloNOG,0NDS0@firmNOG,COG1109@NOG	G	Phosphoglucomutase phosphomannomutase alpha beta alpha domain
SRS024549.67068-T1-C	0.42723	-1.2269	0.024635	1.6084	Clostridium	chaperonin GroEL	P:GO:0042026; F:GO:0005524; F:GO:0051082; C:GO:0005737	P:protein refolding; F:ATP binding; F:unfolded protein binding; C:cytoplasm			IPR002423 (PFAM); IPR027413 (G3DSA:1.10.560.GENE3D); IPR027410 (G3DSA:3.30.260.GENE3D); IPR027409 (G3DSA:3.50.7.GENE3D); PTHR45633:SF4 (PANTHER); PTHR45633 (PANTHER); IPR027413 (SUPERFAMILY)	F:GO:0005524	F:ATP binding	GROL	05CJ9@bactNOG,0EP0V@cloNOG,0ND63@firmNOG,COG0459@NOG	O	Prevents misfolding and promotes the refolding and proper assembly of unfolded polypeptides generated under stress conditions (By similarity)
SRS018351.154766-T1-C	0.42147	-1.2465	0.039923	1.3988	Clostridiales	acetyl-CoA carboxylase biotin carboxyl carrier protein	P:GO:0006633; F:GO:0003989; C:GO:0009317	P:fatty acid biosynthetic process; F:acetyl-CoA carboxylase activity; C:acetyl-CoA carboxylase complex	EC:6.4.1.2	Acetyl-CoA carboxylase	IPR001249 (PRINTS); IPR001249 (TIGRFAM); IPR000089 (PFAM); G3DSA:2.40.50.100 (GENE3D); PTHR43416:SF4 (PANTHER); PTHR43416 (PANTHER); IPR000089 (PROSITE_PROFILES); cd06850 (CDD); IPR011053 (SUPERFAMILY)	P:GO:0006633; F:GO:0003989; C:GO:0009317	P:fatty acid biosynthetic process; F:acetyl-CoA carboxylase activity; C:acetyl-CoA carboxylase complex	ACCB	05KM4@bactNOG,0EVFT@cloNOG,0NNV3@firmNOG,COG0511@NOG	I	Acetyl-CoA carboxylase, biotin carboxyl carrier protein
SRS047014.124405-T1-C	0.41095	-1.283	0.037867	1.4217	Faecalibacterium prausnitzii	iron-containing alcohol dehydrogenase	P:GO:0055114; F:GO:0004022; F:GO:0008912; F:GO:0046872	P:oxidation-reduction process; F:alcohol dehydrogenase (NAD+) activity; F:lactaldehyde reductase activity; F:metal ion binding	EC:1.1.1.77; EC:1.1.1.1; EC:1.1.1.71	Lactaldehyde reductase; Alcohol dehydrogenase; Alcohol dehydrogenase (NAD(P)(+))	IPR001670 (PFAM); G3DSA:1.20.1090.10 (GENE3D); IPR039697 (PANTHER); cd08551 (CDD); SSF56796 (SUPERFAMILY)	P:GO:0055114; F:GO:0016491; F:GO:0046872	P:oxidation-reduction process; F:oxidoreductase activity; F:metal ion binding	BL03432	05C0A@bactNOG,0ENPZ@cloNOG,0ND6Y@firmNOG,COG1454@NOG	C	alcohol dehydrogenase
SRS015578.247626-T1-C	0.40808	-1.2931	0.029567	1.5292	Eubacterium sp.	septum site-determining protein MinD	P:GO:0051301; F:GO:0005524; F:GO:0016887	P:cell division; F:ATP binding; F:ATPase activity	EC:3.6.1.3; EC:3.6.1.15	Adenosinetriphosphatase; Nucleoside-triphosphate phosphatase	PIRSF003092 (PIRSF); IPR025669 (PFAM); G3DSA:3.40.50.300 (GENE3D); IPR010223 (TIGRFAM); PTHR43384:SF1 (PANTHER); PTHR43384 (PANTHER); cd02036 (CDD); IPR027417 (SUPERFAMILY)	F:GO:0016887	F:ATPase activity	MIND	07QMS@bactNOG,0ENUS@cloNOG,0NDB3@firmNOG,COG2894@NOG	D	site-determining protein
SRS019397.44136-T1-C	0.40744	-1.2953	0.034214	1.4658	Blautia obeum	carbohydrate ABC transporter substrate-binding protein					G3DSA:3.40.190.10 (GENE3D); G3DSA:3.40.190.10 (GENE3D); SSF53850 (SUPERFAMILY)	no GO terms	no GO terms		05DIX@bactNOG,0EQK5@cloNOG,0NF9K@firmNOG,0XPZX@NOG	G	carbohydrate ABC transporter substrate-binding protein, CUT1 family (TC 3.A.1.1.-)
SRS017521.31239-T1-C	0.40293	-1.3114	0.010661	1.9722	Ruminococcus sp.	valine--tRNA ligase	P:GO:0006438; P:GO:0106074; F:GO:0002161; F:GO:0004832; F:GO:0005524; C:GO:0005737	P:valyl-tRNA aminoacylation; P:aminoacyl-tRNA metabolism involved in translational fidelity; F:aminoacyl-tRNA editing activity; F:valine-tRNA ligase activity; F:ATP binding; C:cytoplasm	EC:6.1.1.9; EC:3.1.1.1	Valine--tRNA ligase; Carboxylesterase	IPR002303 (PRINTS); IPR002300 (PFAM); IPR014729 (G3DSA:3.40.50.GENE3D); IPR002303 (TIGRFAM); G3DSA:1.10.730.10 (GENE3D); IPR009008 (G3DSA:3.90.740.GENE3D); PTHR11946:SF93 (PANTHER); PTHR11946 (PANTHER); cd00817 (CDD); SSF52374 (SUPERFAMILY); IPR009008 (SUPERFAMILY)	P:GO:0006418; P:GO:0006438; F:GO:0000166; F:GO:0002161; F:GO:0004812; F:GO:0004832; F:GO:0005524	P:tRNA aminoacylation for protein translation; P:valyl-tRNA aminoacylation; F:nucleotide binding; F:aminoacyl-tRNA editing activity; F:aminoacyl-tRNA ligase activity; F:valine-tRNA ligase activity; F:ATP binding	VALS	05CA4@bactNOG,0EP7G@cloNOG,0NDZP@firmNOG,COG0525@NOG	J	amino acids such as threonine, to avoid such errors, it has a posttransfer editing activity that hydrolyzes mischarged Thr-tRNA(Val) in a tRNA-dependent manner (By similarity)
SRS012273.61913-T1-C	0.40019	-1.3213	0.031298	1.5045	Blautia obeum	3-isopropylmalate dehydratase large subunit	P:GO:0009098; F:GO:0003861; F:GO:0046872; F:GO:0051539	P:leucine biosynthetic process; F:3-isopropylmalate dehydratase activity; F:metal ion binding; F:4 iron, 4 sulfur cluster binding	EC:4.2.1.33	3-isopropylmalate dehydratase	IPR015931 (G3DSA:3.30.499.GENE3D); IPR001030 (PFAM); PTHR43822:SF10 (PANTHER); PTHR43822 (PANTHER); IPR036008 (SUPERFAMILY)	no GO terms	no GO terms		05CQI@bactNOG,0ENZ3@cloNOG,0ND6X@firmNOG,COG0065@NOG	E	Catalyzes the isomerization between 2-isopropylmalate and 3-isopropylmalate, via the formation of 2-isopropylmaleate (By similarity)
SRS015960.172777-T1-C	0.40004	-1.3218	0.035654	1.4479	Roseburia intestinalis	polyribonucleotide nucleotidyltransferase	P:GO:0006355; P:GO:0006396; P:GO:0006402; F:GO:0000287; F:GO:0003712; F:GO:0003723; F:GO:0004654; C:GO:0005737	P:regulation of transcription, DNA-templated; P:RNA processing; P:mRNA catabolic process; F:magnesium ion binding; F:transcription coregulator activity; F:RNA binding; F:polyribonucleotide nucleotidyltransferase activity; C:cytoplasm	EC:2.7.7.8	Polyribonucleotide nucleotidyltransferase	IPR004088 (PFAM); IPR027408 (G3DSA:3.30.230.GENE3D); IPR027408 (G3DSA:3.30.230.GENE3D); IPR001247 (PFAM); IPR015848 (PFAM); IPR012162 (PIRSF); IPR036612 (G3DSA:3.30.1370.GENE3D); IPR012162 (TIGRFAM); IPR015847 (PFAM); IPR003029 (PFAM); G3DSA:2.40.50.140 (GENE3D); IPR012162 (PANTHER); IPR003101 (PROSITE_PROFILES); IPR003029 (PROSITE_PROFILES); IPR012162 (HAMAP); PS50084 (PROSITE_PROFILES); cd11364…	P:GO:0006355; P:GO:0006396; P:GO:0006402; F:GO:0003676; F:GO:0003712; F:GO:0003723; F:GO:0004654	P:regulation of transcription, DNA-templated; P:RNA processing; P:mRNA catabolic process; F:nucleic acid binding; F:transcription coregulator activity; F:RNA binding; F:polyribonucleotide nucleotidyltransferase activity	PNP	05C62@bactNOG,0ENWB@cloNOG,0NDC5@firmNOG,COG1185@NOG	J	Involved in mRNA degradation. Hydrolyzes single-stranded polyribonucleotides processively in the 3'- to 5'-direction (By similarity)
SRS050422.39978-T1-C	0.39994	-1.3221	0.049913	1.3018	Clostridiales	cysteine synthase A	P:GO:0006535; F:GO:0004124	P:cysteine biosynthetic process from serine; F:cysteine synthase activity	EC:2.5.1.47	Cysteine synthase	IPR005856 (TIGRFAM); IPR036052 (G3DSA:3.40.50.GENE3D); IPR001926 (PFAM); IPR005859 (TIGRFAM); IPR036052 (G3DSA:3.40.50.GENE3D); PTHR10314 (PANTHER); PTHR10314:SF194 (PANTHER); cd01561 (CDD); IPR036052 (SUPERFAMILY)	P:GO:0006535; F:GO:0004124	P:cysteine biosynthetic process from serine; F:cysteine synthase activity	CYSK	05C6T@bactNOG,0EP2N@cloNOG,0NDXP@firmNOG,COG0031@NOG	E	Cysteine synthase
SRS053335.19223-T1-C	0.39337	-1.3461	0.047865	1.32	Clostridium sp.	pyruvate, phosphate dikinase	P:GO:0006090; P:GO:0016310; F:GO:0005524; F:GO:0016301; F:GO:0046872; F:GO:0050242	P:pyruvate metabolic process; P:phosphorylation; F:ATP binding; F:kinase activity; F:metal ion binding; F:pyruvate, phosphate dikinase activity	EC:2.7.9.1	Pyruvate, phosphate dikinase	G3DSA:3.30.470.20 (GENE3D); IPR002192 (PFAM); IPR008279 (PFAM); IPR040442 (G3DSA:3.20.20.GENE3D); IPR010121 (TIGRFAM); G3DSA:3.50.30.10 (GENE3D); G3DSA:1.10.189.10 (GENE3D); IPR000121 (PFAM); IPR010121 (PANTHER); IPR015813 (SUPERFAMILY); SSF56059 (SUPERFAMILY); IPR036637 (SUPERFAMILY)	P:GO:0006090; P:GO:0016310; F:GO:0003824; F:GO:0005524; F:GO:0016301; F:GO:0016772; F:GO:0050242	P:pyruvate metabolic process; P:phosphorylation; F:catalytic activity; F:ATP binding; F:kinase activity; F:transferase activity, transferring phosphorus-containing groups; F:pyruvate, phosphate dikinase activity	PPDK	08HRN@bactNOG,0F6X3@cloNOG,0P5ZS@firmNOG,COG0574@NOG	G	Pyruvate phosphate dikinase
SRS014923.207945-T1-C	0.38228	-1.3873	0.044417	1.3525	Clostridiales	Hsp20/alpha crystallin family protein					IPR008978 (G3DSA:2.60.40.GENE3D); IPR002068 (PFAM); PTHR11527:SF175 (PANTHER); IPR031107 (PANTHER); IPR002068 (PROSITE_PROFILES); cd06471 (CDD); IPR008978 (SUPERFAMILY)	no GO terms	no GO terms	HSP	07Y70@bactNOG,0EU5V@cloNOG,0NNH9@firmNOG,COG0071@NOG	O	heat shock protein
SRS019161.61076-T1-C	0.38043	-1.3943	0.0067994	2.1675	Roseburia faecis	valine--tRNA ligase	P:GO:0006438; P:GO:0106074; F:GO:0002161; F:GO:0004832; F:GO:0005524; C:GO:0005737	P:valyl-tRNA aminoacylation; P:aminoacyl-tRNA metabolism involved in translational fidelity; F:aminoacyl-tRNA editing activity; F:valine-tRNA ligase activity; F:ATP binding; C:cytoplasm	EC:6.1.1.9; EC:3.1.1.1	Valine--tRNA ligase; Carboxylesterase	IPR002303 (PRINTS); IPR037118 (G3DSA:1.10.287.GENE3D); G3DSA:1.10.730.10 (GENE3D); IPR002300 (PFAM); IPR013155 (PFAM); IPR002303 (TIGRFAM); IPR009008 (G3DSA:3.90.740.GENE3D); IPR019499 (PFAM); IPR014729 (G3DSA:3.40.50.GENE3D); PTHR11946 (PANTHER); PTHR11946:SF93 (PANTHER); IPR002303 (HAMAP); cd00817 (CDD); IPR033705 (CDD); IPR009008 (SUPERFAMILY); SSF52374 (SUPERFAMILY); IPR010978 (SUPERFAMILY); …	P:GO:0006418; P:GO:0006438; F:GO:0000166; F:GO:0002161; F:GO:0004812; F:GO:0004832; F:GO:0005524; C:GO:0005737	P:tRNA aminoacylation for protein translation; P:valyl-tRNA aminoacylation; F:nucleotide binding; F:aminoacyl-tRNA editing activity; F:aminoacyl-tRNA ligase activity; F:valine-tRNA ligase activity; F:ATP binding; C:cytoplasm	VALS	05CA4@bactNOG,0EP7G@cloNOG,0NDZP@firmNOG,COG0525@NOG	J	amino acids such as threonine, to avoid such errors, it has a posttransfer editing activity that hydrolyzes mischarged Thr-tRNA(Val) in a tRNA-dependent manner (By similarity)
SRS024132.64818-T1-C	0.37518	-1.4144	0.048317	1.3159	Faecalibacterium prausnitzii	tripartite tricarboxylate transporter substrate binding protein					IPR005064 (PFAM); G3DSA:3.40.190.10 (GENE3D); IPR005064 (PIRSF); IPR019546 (PFAM); IPR042100 (G3DSA:3.40.190.GENE3D); IPR005064 (PANTHER); PTHR42928:SF5 (PANTHER); IPR006311 (PROSITE_PROFILES); cd07012 (CDD)	no GO terms	no GO terms		04VW1@bacNOG,05GTH@bactNOG,0NE5V@firmNOG,COG3181@NOG	S	Pfam:Bug
SRS019582.17129-T1-C	0.37363	-1.4203	0.03256	1.4873	Prevotella sp.	RagB/SusD family nutrient uptake outer membrane protein					G3DSA:1.25.40.390 (GENE3D); IPR012944 (PFAM); IPR033985 (PFAM); PTHR35148 (PANTHER); PS51257 (PROSITE_PROFILES); IPR011990 (SUPERFAMILY)	F:GO:0005515	F:protein binding		058VI@bacteNOG,08NH4@bactNOG,09C5M@bctoNOG,110TH@NOG	S	SusD family
SRS015663.16088-T1-C	0.35957	-1.4756	0.021765	1.6622	Lachnospira pectinoschiza	Hsp20/alpha crystallin family protein					IPR002068 (PFAM); IPR008978 (G3DSA:2.60.40.GENE3D); PTHR11527:SF175 (PANTHER); IPR031107 (PANTHER); IPR002068 (PROSITE_PROFILES); cd06471 (CDD); IPR008978 (SUPERFAMILY)	no GO terms	no GO terms	HSP	07Y70@bactNOG,0EU5V@cloNOG,0NNH9@firmNOG,COG0071@NOG	O	heat shock protein
SRS019787.19815-T1-C	0.35548	-1.4922	0.037193	1.4295	Faecalibacterium prausnitzii	4Fe-4S dicluster domain-containing protein	P:GO:0055114; F:GO:0008901	P:oxidation-reduction process; F:ferredoxin hydrogenase activity	EC:1.12.7; EC:1.12.7.2	Acting on hydrogen as donors; Ferredoxin hydrogenase	IPR017896 (PFAM); G3DSA:3.30.70.20 (GENE3D); IPR004108 (PFAM); G3DSA:3.40.950.20 (GENE3D); PTHR11615 (PANTHER); PTHR11615:SF124 (PANTHER); IPR017896 (PROSITE_PROFILES); IPR009016 (SUPERFAMILY)	no GO terms	no GO terms		07QHI@bactNOG,0EPT9@cloNOG,0ND6I@firmNOG,COG4624@NOG	C	hydrogenase large subunit
SRS011586.214622-T1-C	0.35314	-1.5017	0.04836	1.3155	Bacteroides stercoris	ATP-dependent chaperone ClpB	P:GO:0006508; P:GO:0009408; P:GO:0042026; F:GO:0005524; F:GO:0008233; C:GO:0005737	P:proteolysis; P:response to heat; P:protein refolding; F:ATP binding; F:peptidase activity; C:cytoplasm			IPR001270 (PRINTS); G3DSA:3.40.50.300 (GENE3D); IPR019489 (PFAM); IPR003959 (PFAM); G3DSA:1.10.8.60 (GENE3D); PTHR11638 (PANTHER); cd00009 (CDD); IPR027417 (SUPERFAMILY)	F:GO:0005524	F:ATP binding	CLPB	055FJ@bacteNOG,05C2Z@bactNOG,099Q0@bctoNOG,COG0542@NOG	O	ATP-dependent chaperone protein ClpB
SRS024132.15592-T1-C	0.34755	-1.5247	0.040428	1.3933	Clostridiales	class II fructose-1,6-bisphosphate aldolase	P:GO:0006096; P:GO:0030388; F:GO:0004332; F:GO:0008270; F:GO:0047441	P:glycolytic process; P:fructose 1,6-bisphosphate metabolic process; F:fructose-bisphosphate aldolase activity; F:zinc ion binding; F:5-dehydro-2-deoxyphosphogluconate aldolase activity	EC:4.1.2.29; EC:4.1.2.13	5-dehydro-2-deoxyphosphogluconate aldolase; Fructose-bisphosphate aldolase	IPR000771 (PFAM); IPR013785 (G3DSA:3.20.20.GENE3D); IPR000771 (PIRSF); IPR000771 (TIGRFAM); PTHR30304:SF0 (PANTHER); PTHR30304 (PANTHER); IPR000771 (CDD); SSF51569 (SUPERFAMILY)	P:GO:0005975; F:GO:0003824; F:GO:0008270; F:GO:0016832	P:carbohydrate metabolic process; F:catalytic activity; F:zinc ion binding; F:aldehyde-lyase activity	FBA	05D2N@bactNOG,0EP61@cloNOG,0NDKF@firmNOG,COG0191@NOG	G	fructose-1,6-bisphosphate aldolase, class ii
SRS024075.72142-T1-C	0.34262	-1.5453	0.0014707	2.8325	Ruminococcus sp.	30S ribosomal protein S2	P:GO:0006412; F:GO:0003735; C:GO:0015935	P:translation; F:structural constituent of ribosome; C:small ribosomal subunit			IPR001865 (PFAM); G3DSA:3.40.50.10490 (GENE3D); IPR023591 (SUPERFAMILY)	P:GO:0006412; F:GO:0003735; C:GO:0005840	P:translation; F:structural constituent of ribosome; C:ribosome	RPSB	05CE9@bactNOG,0EP65@cloNOG,0NDKJ@firmNOG,COG0052@NOG	J	30S ribosomal protein S2
SRS018351.136885-T1-C	0.33002	-1.5994	0.047266	1.3254	Ruminococcus	30S ribosomal protein S1	F:GO:0003676; C:GO:0005840	F:nucleic acid binding; C:ribosome			PR00681 (PRINTS); G3DSA:2.40.50.140 (GENE3D); IPR003029 (PFAM); G3DSA:2.40.50.140 (GENE3D); PTHR10724 (PANTHER); PTHR10724:SF7 (PANTHER); IPR003029 (PROSITE_PROFILES); IPR003029 (PROSITE_PROFILES); cd05688 (CDD); IPR012340 (SUPERFAMILY); IPR012340 (SUPERFAMILY)	F:GO:0003676	F:nucleic acid binding	RPSA	05CAV@bactNOG,0ENXP@cloNOG,0NDYX@firmNOG,COG0539@NOG	J	Converts 1-hydroxy-2-methyl-2-(E)-butenyl 4-diphosphate into isopentenyl diphosphate (IPP) and dimethylallyl diphosphate (DMAPP) (By similarity)
SRS013687.29609-T1-C	0.3274	-1.6109	0.0331	1.4802	Prevotellamassilia timonensis	GGGtGRT protein					IPR025964 (PFAM)	no GO terms	no GO terms	BT0173	058T5@bacteNOG,05DQB@bactNOG,09AD4@bctoNOG,0XNSZ@NOG
SRS017521.164201-T1-C	0.32275	-1.6315	0.032268	1.4912	Clostridium sp.	electron transfer flavoprotein subunit alpha/FixB family protein	P:GO:0022900; F:GO:0009055; F:GO:0050660	P:electron transport chain; F:electron transfer activity; F:flavin adenine dinucleotide binding			IPR014729 (G3DSA:3.40.50.GENE3D); IPR014730 (PFAM); PTHR43153 (PANTHER); PTHR43153:SF9 (PANTHER); IPR033947 (CDD); SSF52402 (SUPERFAMILY)	no GO terms	no GO terms	ETFA	05C10@bactNOG,0ENQ3@cloNOG,0ND72@firmNOG,COG2025@NOG	C	Electron transfer flavoprotein
SRS016989.101321-T1-C	0.31813	-1.6523	0.033174	1.4792	Clostridiales	Phosphate acetyltransferase	F:GO:0008959	F:phosphate acetyltransferase activity	EC:2.3.1.8	Phosphate acetyltransferase	IPR002505 (PFAM); IPR042113 (G3DSA:3.40.50.GENE3D); PTHR43356:SF3 (PANTHER); PTHR43356 (PANTHER); SSF53659 (SUPERFAMILY)	F:GO:0016746	F:transferase activity, transferring acyl groups	PTA	08IJ2@bactNOG,0F72U@cloNOG,0P694@firmNOG,COG0280@NOG	C	phosphate acetyltransferase
SRS052697.146441-T1-C	0.31541	-1.6647	0.036708	1.4352	Clostridium sp.	dNA-directed RNA polymerase subunit beta	P:GO:0006351; F:GO:0003677; F:GO:0003899; F:GO:0032549	P:transcription, DNA-templated; F:DNA binding; F:DNA-directed 5'-3' RNA polymerase activity; F:ribonucleoside binding	EC:2.7.7.6	DNA-directed RNA polymerase	IPR007120 (PFAM); IPR037033 (G3DSA:2.40.270.GENE3D); PTHR20856:SF20 (PANTHER); IPR015712 (PANTHER); SSF64484 (SUPERFAMILY)	P:GO:0006351; F:GO:0003677; F:GO:0003899; F:GO:0032549	P:transcription, DNA-templated; F:DNA binding; F:DNA-directed 5'-3' RNA polymerase activity; F:ribonucleoside binding	RPOB	05D27@bactNOG,0ENNE@cloNOG,0ND66@firmNOG,COG0085@NOG	K	DNA-dependent RNA polymerase catalyzes the transcription of DNA into RNA using the four ribonucleoside triphosphates as substrates (By similarity)
SRS014923.48001-T1-C	0.31041	-1.6878	0.037982	1.4204	Roseburia intestinalis	NAD(P)-binding protein	P:GO:0055114; F:GO:0008670; F:GO:0010181	P:oxidation-reduction process; F:2,4-dienoyl-CoA reductase (NADPH) activity; F:FMN binding	EC:1.3.1.34	2,4-dienoyl-CoA reductase (NADPH)	PR00368 (PRINTS); IPR013785 (G3DSA:3.20.20.GENE3D); IPR023753 (PFAM); IPR036188 (G3DSA:3.50.50.GENE3D); G3DSA:3.40.50.720 (GENE3D); IPR001155 (PFAM); PTHR42917 (PANTHER); cd02803 (CDD); IPR036188 (SUPERFAMILY); SSF51395 (SUPERFAMILY)	P:GO:0055114; F:GO:0003824; F:GO:0010181; F:GO:0016491	P:oxidation-reduction process; F:catalytic activity; F:FMN binding; F:oxidoreductase activity		05CCY@bactNOG,0EPQI@cloNOG,0NE49@firmNOG,COG0446@NOG,COG1902@NOG	C	NADH flavin oxidoreductase NADH oxidase
SRS014923.76335-T1-C	0.30743	-1.7017	0.025837	1.5878	Hungateiclostridium straminisolvens	pyruvate, phosphate dikinase	P:GO:0006090; P:GO:0016310; F:GO:0005524; F:GO:0016301; F:GO:0046872; F:GO:0050242	P:pyruvate metabolic process; P:phosphorylation; F:ATP binding; F:kinase activity; F:metal ion binding; F:pyruvate, phosphate dikinase activity	EC:2.7.9.1	Pyruvate, phosphate dikinase	IPR040442 (G3DSA:3.20.20.GENE3D); IPR000121 (PFAM); IPR010121 (PANTHER); IPR015813 (SUPERFAMILY)	P:GO:0006090; P:GO:0016310; F:GO:0003824; F:GO:0016772; F:GO:0050242	P:pyruvate metabolic process; P:phosphorylation; F:catalytic activity; F:transferase activity, transferring phosphorus-containing groups; F:pyruvate, phosphate dikinase activity	PPDK	08HRN@bactNOG,0F6X3@cloNOG,0P5ZS@firmNOG,COG0574@NOG	G	Pyruvate phosphate dikinase
SRS017191.20379-T1-C	0.29858	-1.7438	0.037839	1.4221	[Eubacterium] rectale	50S ribosomal protein L10	P:GO:0006412; P:GO:0042254; F:GO:0003735; F:GO:0070180; C:GO:0015934	P:translation; P:ribosome biogenesis; F:structural constituent of ribosome; F:large ribosomal subunit rRNA binding; C:large ribosomal subunit			G3DSA:3.30.70.1730 (GENE3D); IPR001790 (PFAM); mobidb-lite (MOBIDB_LITE); PTHR11560:SF8 (PANTHER); IPR001790 (PANTHER); IPR022973 (HAMAP); IPR001790 (CDD); SSF160369 (SUPERFAMILY)	P:GO:0042254	P:ribosome biogenesis	RPLJ	08VZM@bactNOG,0ESJT@cloNOG,0NI4T@firmNOG,COG0244@NOG	J	50S ribosomal protein L10
SRS012273.236557-T1-C	0.29667	-1.7531	0.041435	1.3826	Faecalibacterium	TRAP transporter small permease	C:GO:0016021	C:integral component of membrane			IPR007387 (PFAM); IPR007387 (PANTHER)	no GO terms	no GO terms		08SGP@bactNOG,0ERYX@cloNOG,0NHCR@firmNOG,11H8C@NOG	P	Tripartite ATP-independent periplasmic transporter
SRS077730.145357-T1-C	0.29553	-1.7586	0.03181	1.4974	Coprococcus comes	phosphoribosylaminoimidazolesuccinocarboxamide synthase	P:GO:0006189; F:GO:0004639; F:GO:0005524	P:'de novo' IMP biosynthetic process; F:phosphoribosylaminoimidazolesuccinocarboxamide synthase activity; F:ATP binding	EC:6.3.2.6	Phosphoribosylaminoimidazolesuccinocarboxamide synthase	G3DSA:3.30.470.20 (GENE3D); IPR001636 (TIGRFAM); IPR028923 (PFAM); G3DSA:3.30.200.20 (GENE3D); PTHR43700 (PANTHER); IPR028923 (HAMAP); cd01414 (CDD); SSF56104 (SUPERFAMILY)	P:GO:0006164; F:GO:0004639	P:purine nucleotide biosynthetic process; F:phosphoribosylaminoimidazolesuccinocarboxamide synthase activity	PURC	05C8V@bactNOG,0F4DU@cloNOG,0P2G7@firmNOG,COG0152@NOG	F	SAICAR synthetase
SRS014459.33062-T1-C	0.29512	-1.7606	0.028843	1.54	Coprococcus	carboxyl transferase	F:GO:0004658; F:GO:0047154	F:propionyl-CoA carboxylase activity; F:methylmalonyl-CoA carboxytransferase activity	EC:6.4.1.3; EC:2.1.3.1	Propionyl-CoA carboxylase; Methylmalonyl-CoA carboxytransferase	IPR034733 (PFAM); G3DSA:3.90.226.10 (GENE3D); G3DSA:3.90.226.10 (GENE3D); PTHR43842 (PANTHER); IPR011763 (PROSITE_PROFILES); IPR011762 (PROSITE_PROFILES); IPR029045 (SUPERFAMILY); IPR029045 (SUPERFAMILY)	F:GO:0016874	F:ligase activity		07QX3@bactNOG,0EP09@cloNOG,0P2HP@firmNOG,COG4799@NOG	I	Acetyl-CoA carboxylase, carboxyltransferase component (subunits alpha and beta)
SRS017433.124551-T1-C	0.29246	-1.7737	0.015537	1.8086	Fusobacterium mortiferum	elongation factor Tu	P:GO:0006414; F:GO:0003746; F:GO:0003924; F:GO:0005525; F:GO:0016779; C:GO:0005737	P:translational elongation; F:translation elongation factor activity; F:GTPase activity; F:GTP binding; F:nucleotidyltransferase activity; C:cytoplasm	EC:3.6.1.15	Nucleoside-triphosphate phosphatase	IPR000795 (PRINTS); IPR004161 (PFAM); G3DSA:3.40.50.300 (GENE3D); G3DSA:2.40.30.10 (GENE3D); IPR005225 (TIGRFAM); IPR004541 (TIGRFAM); IPR000795 (PFAM); IPR004160 (PFAM); G3DSA:2.40.30.10 (GENE3D); PTHR43721:SF19 (PANTHER); PTHR43721 (PANTHER); IPR000795 (PROSITE_PROFILES); IPR004541 (HAMAP); IPR033720 (CDD); cd03707 (CDD); IPR041709 (CDD); IPR027417 (SUPERFAMILY); IPR009001 (SUPERFAMILY); IPR009…	P:GO:0006414; F:GO:0003746; F:GO:0003924; F:GO:0005525	P:translational elongation; F:translation elongation factor activity; F:GTPase activity; F:GTP binding	TUF	05CGV@bactNOG,0QEK3@fusoNOG,COG0050@NOG	J	This protein promotes the GTP-dependent binding of aminoacyl-tRNA to the A-site of ribosomes during protein biosynthesis (By similarity)
SRS017433.108535-T1-C	0.29234	-1.7743	0.027258	1.5645	Clostridiales	single-stranded DNA-binding protein	P:GO:0006260; F:GO:0003697	P:DNA replication; F:single-stranded DNA binding			IPR000424 (PFAM); G3DSA:2.40.50.140 (GENE3D); IPR011344 (PANTHER); PTHR10302:SF10 (PANTHER); IPR000424 (PROSITE_PROFILES); IPR000424 (CDD); IPR012340 (SUPERFAMILY)	P:GO:0006260; F:GO:0003697	P:DNA replication; F:single-stranded DNA binding	SSB	05F3I@bactNOG,0EPT0@cloNOG,0NE6Y@firmNOG,COG0629@NOG	L	Single-strand binding protein Primosomal replication protein n
SRS012273.282837-T1-C	0.28367	-1.8177	0.027963	1.5534	Blautia wexlerae	triosephosphate isomerase	P:GO:0006094; P:GO:0006096; F:GO:0004807; C:GO:0005737	P:gluconeogenesis; P:glycolytic process; F:triose-phosphate isomerase activity; C:cytoplasm	EC:5.3.1.1	Triose-phosphate isomerase	IPR000652 (PFAM); IPR013785 (G3DSA:3.20.20.GENE3D); PTHR21139:SF22 (PANTHER); IPR000652 (PANTHER); IPR000652 (PROSITE_PROFILES); IPR000652 (CDD); IPR035990 (SUPERFAMILY)	F:GO:0003824; F:GO:0004807	F:catalytic activity; F:triose-phosphate isomerase activity		08NRI@bactNOG,0ERDV@cloNOG,0NG4B@firmNOG,COG0149@NOG	G	Triosephosphate isomerase
SRS064276.22511-T1-C	0.28243	-1.8241	0.04168	1.3801	Faecalibacterium prausnitzii	alpha-hydroxy-acid oxidizing protein	P:GO:0055114; F:GO:0004460; F:GO:0010181	P:oxidation-reduction process; F:L-lactate dehydrogenase (cytochrome) activity; F:FMN binding	EC:1.1.2.3	L-lactate dehydrogenase (cytochrome)	IPR000262 (PFAM); IPR013785 (G3DSA:3.20.20.GENE3D); PTHR10578:SF109 (PANTHER); PTHR10578 (PANTHER); IPR037396 (PROSITE_PROFILES); SSF51395 (SUPERFAMILY)	F:GO:0003824; F:GO:0016491	F:catalytic activity; F:oxidoreductase activity	LLDD	05DMF@bactNOG,0EPMZ@cloNOG,0NEQ8@firmNOG,COG1304@NOG	C	Dehydrogenase
SRS024132.151716-T1-C	0.28105	-1.8311	0.039858	1.3995	Clostridium	Alpha-subunit of electron transfer flavoprotein	P:GO:0022900; F:GO:0009055; F:GO:0050660	P:electron transport chain; F:electron transfer activity; F:flavin adenine dinucleotide binding			IPR014729 (G3DSA:3.40.50.GENE3D); SSF52402 (SUPERFAMILY)	no GO terms	no GO terms	ETFA	05C10@bactNOG,0ENQ3@cloNOG,0ND72@firmNOG,COG2025@NOG	C	Electron transfer flavoprotein
SRS019397.44624-T1-C	0.27171	-1.8799	0.037707	1.4236	Clostridium	pyruvate:ferredoxin (flavodoxin) oxidoreductase	P:GO:0006086; P:GO:0022900; F:GO:0005506; F:GO:0019164; F:GO:0030976; F:GO:0051539	P:acetyl-CoA biosynthetic process from pyruvate; P:electron transport chain; F:iron ion binding; F:pyruvate synthase activity; F:thiamine pyrophosphate binding; F:4 iron, 4 sulfur cluster binding	EC:1.2.7.1	Pyruvate synthase	G3DSA:3.40.50.970 (GENE3D); PTHR32154 (PANTHER); IPR029061 (SUPERFAMILY)	no GO terms	no GO terms	NIFJ	05D95@bactNOG,0ENUR@cloNOG,0NDB2@firmNOG,COG0674@NOG,COG1013@NOG,COG1014@NOG	C	Oxidoreductase required for the transfer of electrons from pyruvate to flavodoxin (By similarity)
SRS049712.185018-T1-C	0.27103	-1.8835	0.020173	1.6952	Ruminococcus sp.	extracellular solute-binding protein					IPR006059 (PFAM); G3DSA:3.40.190.10 (GENE3D); mobidb-lite (MOBIDB_LITE); PTHR43649:SF2 (PANTHER); PTHR43649 (PANTHER); SSF53850 (SUPERFAMILY)	no GO terms	no GO terms		COG1653@NOG	G	transporter activity
SRS015133.141758-T1-C	0.26947	-1.8918	0.044228	1.3543	Frisingicoccus caecimuris	DNA-directed RNA polymerase subunit beta	P:GO:0006351; F:GO:0003677; F:GO:0003899; F:GO:0032549	P:transcription, DNA-templated; F:DNA binding; F:DNA-directed 5'-3' RNA polymerase activity; F:ribonucleoside binding	EC:2.7.7.6	DNA-directed RNA polymerase	IPR007642 (PFAM); IPR037034 (G3DSA:3.90.1110.GENE3D); PTHR20856:SF20 (PANTHER); IPR015712 (PANTHER); SSF64484 (SUPERFAMILY)	P:GO:0006351; F:GO:0003677; F:GO:0003899; F:GO:0032549	P:transcription, DNA-templated; F:DNA binding; F:DNA-directed 5'-3' RNA polymerase activity; F:ribonucleoside binding	RPOB	08IIJ@bactNOG,0F72J@cloNOG,0P68T@firmNOG,COG0085@NOG	K	DNA-dependent RNA polymerase catalyzes the transcription of DNA into RNA using the four ribonucleoside triphosphates as substrates (By similarity)
SRS020233.134839-T1-C	0.25884	-1.9499	0.004152	2.3817	Coprococcus	glycogen synthase GlgA	P:GO:0005978; F:GO:0004373; F:GO:0009011; F:GO:0033201	P:glycogen biosynthetic process; F:glycogen (starch) synthase activity; F:starch synthase activity; F:alpha-1,4-glucan synthase activity	EC:2.4.1.21; EC:2.4.1.11	Starch synthase; Glycogen(starch) synthase	G3DSA:3.40.50.2000 (GENE3D); PTHR45825 (PANTHER); cd03791 (CDD); SSF53756 (SUPERFAMILY)	no GO terms	no GO terms	GLGA	05CXW@bactNOG,0EPUE@cloNOG,0NE9A@firmNOG,COG0297@NOG	G	Synthesizes alpha-1,4-glucan chains using ADP-glucose (By similarity)
SRS014235.36887-T1-C	0.24894	-2.0061	0.036141	1.442	Alistipes putredinis	TonB-dependent receptor	P:GO:0006508; F:GO:0004180; F:GO:0030246	P:proteolysis; F:carboxypeptidase activity; F:carbohydrate binding			SSF56935 (SUPERFAMILY)	no GO terms	no GO terms		055G3@bacteNOG,05E1B@bactNOG,09A39@bctoNOG,0XQJQ@NOG	P	receptor
SRS016095.136865-T1-C	0.2442	-2.0339	0.033786	1.4713	Coprococcus catus	30S ribosomal protein S5	P:GO:0006412; F:GO:0003735; F:GO:0019843; C:GO:0015935	P:translation; F:structural constituent of ribosome; F:rRNA binding; C:small ribosomal subunit			IPR005324 (PFAM); IPR014721 (G3DSA:3.30.230.GENE3D); PTHR13718:SF94 (PANTHER); IPR000851 (PANTHER); IPR020568 (SUPERFAMILY)	P:GO:0006412; F:GO:0003735; C:GO:0005840	P:translation; F:structural constituent of ribosome; C:ribosome	RPSE	08RA9@bactNOG,0ERTJ@cloNOG,0NH6D@firmNOG,COG0098@NOG	J	Located at the back of the 30S subunit body where it stabilizes the conformation of the head with respect to the body (By similarity)
SRS015217.46732-T1-C	0.24135	-2.0508	0.01418	1.8483	Eubacterium ventriosum	30S ribosomal protein S9	P:GO:0006412; F:GO:0003735; C:GO:0005840	P:translation; F:structural constituent of ribosome; C:ribosome			IPR000754 (PFAM); IPR014721 (G3DSA:3.30.230.GENE3D); mobidb-lite (MOBIDB_LITE); mobidb-lite (MOBIDB_LITE); IPR000754 (PANTHER); PTHR21569:SF1 (PANTHER); IPR023035 (HAMAP); IPR020568 (SUPERFAMILY)	P:GO:0006412; F:GO:0003735; C:GO:0005840	P:translation; F:structural constituent of ribosome; C:ribosome	RPSI	08UJD@bactNOG,0ESEA@cloNOG,0NI53@firmNOG,COG0103@NOG	J	30S ribosomal protein S9
SRS018351.147779-T1-C	0.24105	-2.0526	0.0076499	2.1163	Ruminococcus	Valine--tRNA ligase	P:GO:0006438; P:GO:0106074; F:GO:0002161; F:GO:0004832; F:GO:0005524; C:GO:0005737	P:valyl-tRNA aminoacylation; P:aminoacyl-tRNA metabolism involved in translational fidelity; F:aminoacyl-tRNA editing activity; F:valine-tRNA ligase activity; F:ATP binding; C:cytoplasm	EC:6.1.1.9; EC:3.1.1.1	Valine--tRNA ligase; Carboxylesterase	IPR013155 (PFAM); IPR019499 (PFAM); IPR037118 (G3DSA:1.10.287.GENE3D); G3DSA:1.10.730.10 (GENE3D); PTHR11946 (PANTHER); PTHR11946:SF93 (PANTHER); IPR033705 (CDD); SSF52374 (SUPERFAMILY); IPR009080 (SUPERFAMILY); IPR010978 (SUPERFAMILY)	P:GO:0006418; P:GO:0006438; F:GO:0000166; F:GO:0004812; F:GO:0004832; F:GO:0005524; C:GO:0005737	P:tRNA aminoacylation for protein translation; P:valyl-tRNA aminoacylation; F:nucleotide binding; F:aminoacyl-tRNA ligase activity; F:valine-tRNA ligase activity; F:ATP binding; C:cytoplasm	VALS	05CA4@bactNOG,0EP7G@cloNOG,0NDZP@firmNOG,COG0525@NOG	J	amino acids such as threonine, to avoid such errors, it has a posttransfer editing activity that hydrolyzes mischarged Thr-tRNA(Val) in a tRNA-dependent manner (By similarity)
SRS015190.45280-T1-C	0.23904	-2.0647	0.046492	1.3326	Bacteroides	ferritin	P:GO:0006826; P:GO:0006879; P:GO:0055114; F:GO:0008199; F:GO:0016491; C:GO:0005623; C:GO:0005737	P:iron ion transport; P:cellular iron ion homeostasis; P:oxidation-reduction process; F:ferric iron binding; F:oxidoreductase activity; C:cell; C:cytoplasm			IPR012347 (G3DSA:1.20.1260.GENE3D); IPR008331 (PFAM); IPR001519 (PANTHER); PTHR11431:SF4 (PANTHER); IPR009040 (PROSITE_PROFILES); IPR041719 (CDD); IPR009078 (SUPERFAMILY)	P:GO:0006826; P:GO:0006879; F:GO:0008199	P:iron ion transport; P:cellular iron ion homeostasis; F:ferric iron binding	FTN	056ZY@bacteNOG,090A1@bactNOG,09F0G@bctoNOG,COG1528@NOG	P	ferritin
SRS014459.22004-T1-C	0.23833	-2.069	0.035095	1.4548	Faecalibacterium prausnitzii	pyridoxamine kinase	P:GO:0009443; P:GO:0016310; F:GO:0005524; F:GO:0008478	P:pyridoxal 5'-phosphate salvage; P:phosphorylation; F:ATP binding; F:pyridoxal kinase activity	EC:2.7.1.35	Pyridoxal kinase	IPR013749 (PFAM); IPR029056 (G3DSA:3.40.1190.GENE3D); IPR004625 (PANTHER); PTHR10534:SF2 (PANTHER); IPR029056 (SUPERFAMILY)	P:GO:0009443; F:GO:0008478	P:pyridoxal 5'-phosphate salvage; F:pyridoxal kinase activity	PDXK	08K05@bactNOG,0EQGW@cloNOG,0NES5@firmNOG,COG2240@NOG	H	Pyridoxal kinase
SRS050422.59070-T1-C	0.23313	-2.1008	0.010736	1.9692	Clostridiales	6-phosphofructokinase	P:GO:0006002; P:GO:0046835; P:GO:0061615; F:GO:0003872; F:GO:0005524; F:GO:0046872; F:GO:0047334; C:GO:0005737	P:fructose 6-phosphate metabolic process; P:carbohydrate phosphorylation; P:glycolytic process through fructose-6-phosphate; F:6-phosphofructokinase activity; F:ATP binding; F:metal ion binding; F:diphosphate-fructose-6-phosphate 1-phosphotransferase activity; C:cytoplasm	EC:2.7.1.90; EC:2.7.1.11	Diphosphate--fructose-6-phosphate 1-phosphotransferase; 6-phosphofructokinase	IPR022953 (PRINTS); G3DSA:3.40.50.450 (GENE3D); IPR012003 (PIRSF); G3DSA:3.40.50.460 (GENE3D); IPR000023 (PFAM); PTHR13697 (PANTHER); PTHR13697:SF52 (PANTHER); IPR012829 (HAMAP); IPR035966 (SUPERFAMILY)	P:GO:0006002; P:GO:0006096; F:GO:0003872; F:GO:0005524; F:GO:0008443; F:GO:0047334	P:fructose 6-phosphate metabolic process; P:glycolytic process; F:6-phosphofructokinase activity; F:ATP binding; F:phosphofructokinase activity; F:diphosphate-fructose-6-phosphate 1-phosphotransferase activity	PFKA	05CTQ@bactNOG,0EP5S@cloNOG,0NDK9@firmNOG,COG0205@NOG	G	phosphohexokinase
SRS017521.288035-T1-C	0.23289	-2.1023	0.035413	1.4508	Bilophila sp.	30S ribosomal protein S1	P:GO:0006412; F:GO:0003723; F:GO:0003735; C:GO:0005840	P:translation; F:RNA binding; F:structural constituent of ribosome; C:ribosome			PR00681 (PRINTS); IPR000110 (TIGRFAM); IPR003029 (PFAM); G3DSA:2.40.50.140 (GENE3D); G3DSA:2.40.50.140 (GENE3D); G3DSA:2.40.50.140 (GENE3D); G3DSA:2.40.50.140 (GENE3D); IPR000110 (PIRSF); mobidb-lite (MOBIDB_LITE); mobidb-lite (MOBIDB_LITE); PTHR10724:SF7 (PANTHER); PTHR10724:SF7 (PANTHER); PTHR10724 (PANTHER); PTHR10724 (PANTHER); PTHR10724:SF7 (PANTHER); IPR003029 (PROSITE_PROFILES); IPR003029 …	P:GO:0006412; F:GO:0003676; F:GO:0003723; F:GO:0003735; C:GO:0005840	P:translation; F:nucleic acid binding; F:RNA binding; F:structural constituent of ribosome; C:ribosome	RPSA	05CAV@bactNOG,0GANJ@delNOG,0HCMS@dproNOG,16QAF@proNOG,COG0539@NOG	J	thus facilitating recognition of the initiation point. It is needed to translate mRNA with a short Shine-Dalgarno (SD) purine-rich sequence (By similarity)
SRS015217.3408-T1-C	0.22922	-2.1252	0.0011874	2.9254	[Ruminococcus] torques	GGGtGRT protein					IPR025964 (PFAM)	no GO terms	no GO terms	BT0173	05DQB@bactNOG,0EPJG@cloNOG,0NDEA@firmNOG,0XNSZ@NOG
SRS055982.21013-T1-C	0.21481	-2.2189	0.031894	1.4963	Faecalibacterium sp.	2-hydroxy-3-oxopropionate reductase	P:GO:0046487; P:GO:0055114; F:GO:0008679; F:GO:0050661; F:GO:0051287	P:glyoxylate metabolic process; P:oxidation-reduction process; F:2-hydroxy-3-oxopropionate reductase activity; F:NADP binding; F:NAD binding	EC:1.1.1.60	2-hydroxy-3-oxopropionate reductase	G3DSA:3.40.50.720 (GENE3D); IPR013328 (G3DSA:1.10.1040.GENE3D); IPR006115 (PFAM); IPR006398 (TIGRFAM); IPR029154 (PFAM); IPR015815 (PIRSF); PTHR43060:SF3 (PANTHER); PTHR43060 (PANTHER); IPR036291 (SUPERFAMILY); IPR008927 (SUPERFAMILY)	P:GO:0046487; P:GO:0055114; F:GO:0008679; F:GO:0016491; F:GO:0050661; F:GO:0051287	P:glyoxylate metabolic process; P:oxidation-reduction process; F:2-hydroxy-3-oxopropionate reductase activity; F:oxidoreductase activity; F:NADP binding; F:NAD binding	GARR	05CF3@bactNOG,0EPPC@cloNOG,0NE3I@firmNOG,COG2084@NOG	I	2-hydroxy-3-oxopropionate reductase
SRS013158.16570-T1-C	0.21432	-2.2222	0.014189	1.8481	Bacteroides stercoris	RnfABCDGE type electron transport complex subunit D	P:GO:0022900; P:GO:0055085; F:GO:0016491; C:GO:0005886; C:GO:0016021	P:electron transport chain; P:transmembrane transport; F:oxidoreductase activity; C:plasma membrane; C:integral component of membrane			IPR011303 (TIGRFAM); IPR004338 (PFAM); IPR007329 (PFAM); IPR010209 (TIGRFAM); IPR011303 (PTHR30578:PANTHER); IPR004338 (PANTHER); IPR010209 (HAMAP); IPR011303 (HAMAP)	P:GO:0022900; P:GO:0055085; F:GO:0009055; F:GO:0010181; C:GO:0005886; C:GO:0016020; C:GO:0016021	P:electron transport chain; P:transmembrane transport; F:electron transfer activity; F:FMN binding; C:plasma membrane; C:membrane; C:integral component of membrane	RNFD	055JT@bacteNOG,05D6A@bactNOG,09CV0@bctoNOG,COG4658@NOG	C	electron transport complex RnfABCDGE type D subunit
SRS020233.190732-T1-C	0.21347	-2.2279	0.04889	1.3108	Faecalibacterium prausnitzii	Uncharacterised protein					no IPS match	no IPS match	no IPS match
SRS017103.198181-T1-C	0.21297	-2.2313	0.049597	1.3045	Odoribacteraceae	porin					IPR010870 (PFAM); IPR023614 (G3DSA:2.40.160.GENE3D); SSF56935 (SUPERFAMILY)	no GO terms	no GO terms		0575Q@bacteNOG,08Y2F@bactNOG,09EWH@bctoNOG,11M1U@NOG	P	phosphate-selective porin O and P
SRS019787.54991-T1-C	0.21179	-2.2393	0.037806	1.4224	Faecalibacterium prausnitzii	purine-nucleoside phosphorylase	P:GO:0009116; F:GO:0004731	P:nucleoside metabolic process; F:purine-nucleoside phosphorylase activity	EC:2.4.2.1	Purine-nucleoside phosphorylase	IPR035994 (G3DSA:3.40.50.GENE3D); IPR004402 (TIGRFAM); IPR000845 (PFAM); PTHR43691 (PANTHER); PTHR43691:SF11 (PANTHER); cd09006 (CDD); IPR035994 (SUPERFAMILY)	P:GO:0006139; P:GO:0009116; F:GO:0003824; F:GO:0004731	P:nucleobase-containing compound metabolic process; P:nucleoside metabolic process; F:catalytic activity; F:purine-nucleoside phosphorylase activity	DEOD	05D3A@bactNOG,0EPFE@cloNOG,0NEB5@firmNOG,COG0813@NOG	F	Purine nucleoside phosphorylase DeoD-type
SRS017191.12432-T1-C	0.20118	-2.3135	0.048264	1.3164	Roseburia hominis	phosphoenolpyruvate carboxykinase (ATP)	P:GO:0006094; P:GO:0016310; F:GO:0004612; F:GO:0005524; F:GO:0016301; F:GO:0046872; C:GO:0005737	P:gluconeogenesis; P:phosphorylation; F:phosphoenolpyruvate carboxykinase (ATP) activity; F:ATP binding; F:kinase activity; F:metal ion binding; C:cytoplasm	EC:4.1.1.49; EC:4.1.1.32	Phosphoenolpyruvate carboxykinase (ATP); Phosphoenolpyruvate carboxykinase (GTP)	IPR013035 (G3DSA:3.90.228.GENE3D); IPR001272 (PFAM); G3DSA:2.170.8.10 (GENE3D); IPR001272 (PANTHER); IPR001272 (PANTHER); PTHR30031:SF0 (PANTHER); PTHR30031:SF0 (PANTHER); SSF53795 (SUPERFAMILY)	P:GO:0006094; F:GO:0004611; F:GO:0004612; F:GO:0005524; F:GO:0017076	P:gluconeogenesis; F:phosphoenolpyruvate carboxykinase activity; F:phosphoenolpyruvate carboxykinase (ATP) activity; F:ATP binding; F:purine nucleotide binding	PCKA	05DJ1@bactNOG,0EQ34@cloNOG,0NEHX@firmNOG,COG1866@NOG	C	phosphoenolpyruvate carboxylase
SRS055982.58544-T1-C	0.19903	-2.3289	0.024977	1.6025	Ruminococcus	amino acid ABC transporter substrate-binding protein					G3DSA:3.40.190.10 (GENE3D); G3DSA:3.40.190.10 (GENE3D); IPR001638 (PFAM); mobidb-lite (MOBIDB_LITE); mobidb-lite (MOBIDB_LITE); PTHR30085:SF6 (PANTHER); PTHR30085 (PANTHER); cd13694 (CDD); SSF53850 (SUPERFAMILY)	no GO terms	no GO terms	CJAA	05CT1@bactNOG,0EPTN@cloNOG,0NEU8@firmNOG,COG0834@NOG	P	ABC transporter substrate-binding protein
SRS014235.66763-T1-C	0.19708	-2.3432	0.040152	1.3963	Faecalibacterium prausnitzii	PTS sugar transporter subunit IIC	P:GO:0008643; C:GO:0016020	P:carbohydrate transport; C:membrane			IPR004700 (PFAM); PTHR32502 (PANTHER); PTHR32502:SF8 (PANTHER)	P:GO:0009401; C:GO:0016021	P:phosphoenolpyruvate-dependent sugar phosphotransferase system; C:integral component of membrane		05ETZ@bactNOG,0EUTK@cloNOG,0NDG0@firmNOG,COG3715@NOG	G	pts system
SRS015578.91091-T1-C	0.19593	-2.3516	0.036217	1.4411	Burkholderiales bacterium	molecular chaperone DnaK	P:GO:0006457; F:GO:0005524; F:GO:0051082	P:protein folding; F:ATP binding; F:unfolded protein binding			PR00301 (PRINTS); G3DSA:3.30.420.40 (GENE3D); IPR029047 (G3DSA:2.60.34.GENE3D); G3DSA:3.30.420.40 (GENE3D); IPR012725 (TIGRFAM); IPR029048 (G3DSA:1.20.1270.GENE3D); IPR013126 (PFAM); G3DSA:3.90.640.10 (GENE3D); mobidb-lite (MOBIDB_LITE); mobidb-lite (MOBIDB_LITE); mobidb-lite (MOBIDB_LITE); PTHR19375:SF347 (PANTHER); IPR013126 (PANTHER); IPR012725 (HAMAP); SSF53067 (SUPERFAMILY); IPR029048 (SUPER…	P:GO:0006457; F:GO:0005524; F:GO:0051082	P:protein folding; F:ATP binding; F:unfolded protein binding	DNAK	05CFG@bactNOG,0B8WI@bproNOG,16R77@proNOG,COG0443@NOG	O	Acts as a chaperone (By similarity)
SRS050422.32353-T1-C	0.19591	-2.3517	0.033924	1.4695	Clostridiales	Diaminopimelate epimerase	P:GO:0009089; F:GO:0008837; C:GO:0005737	P:lysine biosynthetic process via diaminopimelate; F:diaminopimelate epimerase activity; C:cytoplasm	EC:5.1.1.7; EC:5.1.1.10	Diaminopimelate epimerase; Amino-acid racemase	G3DSA:3.10.310.10 (GENE3D); IPR001653 (TIGRFAM); IPR001653 (PFAM); G3DSA:3.10.310.10 (GENE3D); PTHR31689:SF0 (PANTHER); IPR001653 (PANTHER); IPR001653 (HAMAP); SSF54506 (SUPERFAMILY); SSF54506 (SUPERFAMILY)	P:GO:0009089; F:GO:0008837	P:lysine biosynthetic process via diaminopimelate; F:diaminopimelate epimerase activity	DAPF	05E4Z@bactNOG,0EPJJ@cloNOG,0NEDP@firmNOG,COG0253@NOG	E	Catalyzes the stereoinversion of LL-2,6- diaminoheptanedioate (L,L-DAP) to meso-diaminoheptanedioate (meso- DAP), a precursor of L-lysine and an essential component of the bacterial peptidoglycan (By similarity)
SRS014923.62676-T1-C	0.19175	-2.3827	0.037425	1.4268	Phascolarctobacterium	beta-ketoacyl-ACP synthase II	P:GO:0006633; F:GO:0033817	P:fatty acid biosynthetic process; F:beta-ketoacyl-acyl-carrier-protein synthase II activity	EC:2.3.1.179	Beta-ketoacyl-[acyl-carrier-protein] synthase II	IPR014030 (PFAM); IPR017568 (TIGRFAM); IPR014031 (PFAM); IPR016039 (G3DSA:3.40.47.GENE3D); IPR017568 (PIRSF); IPR016039 (G3DSA:3.40.47.GENE3D); IPR000794 (PANTHER); cd00834 (CDD); IPR016039 (SUPERFAMILY); IPR016039 (SUPERFAMILY)	P:GO:0006633; F:GO:0003824; F:GO:0016747	P:fatty acid biosynthetic process; F:catalytic activity; F:transferase activity, transferring acyl groups other than amino-acyl groups	FABF	05C0Q@bactNOG,0NDUB@firmNOG,0X1T3@negNOG,COG0304@NOG	I	Catalyzes the condensation reaction of fatty acid synthesis by the addition to an acyl acceptor of two carbons from malonyl-ACP (By similarity)
SRS024132.270845-T1-C	0.19142	-2.3852	0.025613	1.5915	Clostridium	glucan-binding protein	F:GO:0008745; C:GO:0016021	F:N-acetylmuramoyl-L-alanine amidase activity; C:integral component of membrane	EC:3.5.1.28	N-acetylmuramoyl-L-alanine amidase	G3DSA:2.10.270.10 (GENE3D); IPR018337 (PROSITE_PROFILES); IPR018337 (PROSITE_PROFILES); IPR018337 (PROSITE_PROFILES); IPR018337 (PROSITE_PROFILES); SSF69360 (SUPERFAMILY)	no GO terms	no GO terms		08V31@bactNOG,0ESWW@cloNOG,0NIKT@firmNOG,0YIFQ@NOG	S	Glucan-binding domain-containing protein
SRS024132.328192-T1-C	0.18797	-2.4114	0.017363	1.7604	Clostridium sp.	type IV pilus twitching motility protein PilT	F:GO:0005524	F:ATP binding			IPR001482 (PFAM); G3DSA:3.30.450.90 (GENE3D); IPR006321 (TIGRFAM); G3DSA:3.40.50.300 (GENE3D); PTHR30486 (PANTHER); PTHR30486:SF6 (PANTHER); IPR006321 (CDD); IPR027417 (SUPERFAMILY)	F:GO:0005524	F:ATP binding	PILT	05CZX@bactNOG,0EQ1A@cloNOG,0NE6G@firmNOG,COG2805@NOG	N, U	twitching motility protein
SRS015663.12258-T1-C	0.18524	-2.4325	0.022504	1.6477	Bacteroides	efflux RND transporter periplasmic adaptor subunit	P:GO:0055085; F:GO:0022857; C:GO:0016020	P:transmembrane transport; F:transmembrane transporter activity; C:membrane			IPR032317 (PFAM); G3DSA:2.40.420.20 (GENE3D); G3DSA:2.40.30.170 (GENE3D); IPR006143 (TIGRFAM); G3DSA:1.10.287.470 (GENE3D); G3DSA:2.40.50.100 (GENE3D); PTHR30158:SF3 (PANTHER); PTHR30158 (PANTHER); SSF111369 (SUPERFAMILY)	P:GO:0055085; F:GO:0022857; C:GO:0016020	P:transmembrane transport; F:transmembrane transporter activity; C:membrane	MTRC	056J2@bacteNOG,05C1P@bactNOG,099GQ@bctoNOG,0XNVN@NOG	V	efflux transporter, rnd family, mfp subunit
SRS011586.2968-T1-C	0.18053	-2.4697	0.019649	1.7067	Parabacteroides	Uncharacterised protein					no IPS match	no IPS match	no IPS match		059VU@bacteNOG,06R0X@bactNOG,09MP4@bctoNOG,0YHNR@NOG
SRS016095.181364-T1-C	0.17602	-2.5062	0.037666	1.4241	Coprococcus catus	ABC transporter substrate-binding protein	P:GO:0015757; F:GO:0005534	P:galactose transmembrane transport; F:galactose binding			G3DSA:3.40.50.2300 (GENE3D); G3DSA:3.40.50.2300 (GENE3D); IPR025997 (PFAM); PTHR46847:SF3 (PANTHER); PTHR46847 (PANTHER); IPR028082 (SUPERFAMILY)	no GO terms	no GO terms		05E9V@bactNOG,0EQM8@cloNOG,0NEX3@firmNOG,COG1879@NOG	G	Periplasmic binding protein LacI transcriptional regulator
SRS014459.140282-T1-C	0.17508	-2.5139	0.043761	1.3589	Ruminococcus sp.	chaperonin GroEL	P:GO:0042026; F:GO:0005524; F:GO:0051082; C:GO:0005737	P:protein refolding; F:ATP binding; F:unfolded protein binding; C:cytoplasm			IPR017998 (PRINTS); IPR002423 (PFAM); IPR027413 (G3DSA:1.10.560.GENE3D); PTHR45633 (PANTHER); IPR027413 (SUPERFAMILY)	F:GO:0005524	F:ATP binding	GROL	05CJ9@bactNOG,0EP0V@cloNOG,0ND63@firmNOG,COG0459@NOG	O	Prevents misfolding and promotes the refolding and proper assembly of unfolded polypeptides generated under stress conditions (By similarity)
SRS016095.82520-T1-C	0.17367	-2.5256	0.025263	1.5975	Clostridiales bacterium	substrate-binding domain-containing protein					IPR025997 (PFAM); G3DSA:3.40.50.2300 (GENE3D); PTHR30036 (PANTHER); PTHR30036:SF7 (PANTHER); cd01536 (CDD); IPR028082 (SUPERFAMILY)	no GO terms	no GO terms		065B3@bactNOG,0F17G@cloNOG,0NY37@firmNOG,COG1879@NOG	G	Inherit from COG: Periplasmic binding protein LacI transcriptional regulator
SRS015663.270132-T1-C	0.17129	-2.5455	0.044602	1.3506	Clostridium sp.	sugar kinase	P:GO:0016310; F:GO:0016301	P:phosphorylation; F:kinase activity			IPR011611 (PFAM); IPR029056 (G3DSA:3.40.1190.GENE3D); PTHR43320:SF2 (PANTHER); PTHR43320 (PANTHER); cd01166 (CDD); IPR029056 (SUPERFAMILY)	no GO terms	no GO terms	KDGK	05689@bacteNOG,07QT3@bactNOG,09A74@bctoNOG,COG0524@NOG	G	Kinase, PfkB family
SRS012902.38475-T1-C	0.16939	-2.5616	0.040038	1.3975	Clostridium sp.	ketol-acid reductoisomerase	P:GO:0009097; P:GO:0009099; P:GO:0055114; F:GO:0000287; F:GO:0004455; F:GO:0016853; F:GO:0050661	P:isoleucine biosynthetic process; P:valine biosynthetic process; P:oxidation-reduction process; F:magnesium ion binding; F:ketol-acid reductoisomerase activity; F:isomerase activity; F:NADP binding	EC:1.1.1.86	Ketol-acid reductoisomerase (NADP(+))	IPR000506 (PFAM); G3DSA:1.10.3730.40 (GENE3D); IPR013023 (PANTHER); PTHR21371:SF1 (PANTHER); IPR000506 (PROSITE_PROFILES); IPR008927 (SUPERFAMILY)	P:GO:0009082; P:GO:0055114; F:GO:0004455; F:GO:0016491	P:branched-chain amino acid biosynthetic process; P:oxidation-reduction process; F:ketol-acid reductoisomerase activity; F:oxidoreductase activity	ILVC	05C6M@bactNOG,0EPE9@cloNOG,0NE5H@firmNOG,COG0059@NOG	E	Alpha-keto-beta-hydroxylacyl reductoisomerase
SRS014313.5645-T1-C	0.16658	-2.5857	0.014843	1.8285	Bacteroides caccae	fumarate reductase/succinate dehydrogenase flavoprotein subunit	P:GO:0055114; F:GO:0008177; F:GO:0102040	P:oxidation-reduction process; F:succinate dehydrogenase (ubiquinone) activity; F:fumarate reductase (menaquinone)	EC:1.3.5.1; EC:1.3.5.4	Succinate dehydrogenase (quinone); Fumarate reductase (quinol)	PR00368 (PRINTS); IPR036188 (G3DSA:3.50.50.GENE3D); IPR027477 (G3DSA:3.90.700.GENE3D); IPR015939 (PFAM); IPR011280 (TIGRFAM); G3DSA:1.20.58.100 (GENE3D); IPR003953 (PFAM); PTHR11632 (PANTHER); PTHR11632 (PANTHER); IPR011280 (PTHR11632:PANTHER); IPR011280 (PTHR11632:PANTHER); IPR036188 (SUPERFAMILY); IPR027477 (SUPERFAMILY); IPR037099 (SUPERFAMILY)	P:GO:0055114; F:GO:0016491	P:oxidation-reduction process; F:oxidoreductase activity	SDHA	COG1053@NOG	C	Succinate DeHydrogenase
SRS015578.79368-T1-C	0.16519	-2.5978	0.035797	1.4461	[Eubacterium] rectale	SIS domain-containing protein	P:GO:0005975; P:GO:1901135; F:GO:0008483; F:GO:0016787; F:GO:0016853; F:GO:0097367; C:GO:0016021	P:carbohydrate metabolic process; P:carbohydrate derivative metabolic process; F:transaminase activity; F:hydrolase activity; F:isomerase activity; F:carbohydrate derivative binding; C:integral component of membrane			G3DSA:3.40.50.10490 (GENE3D); IPR024713 (PIRSF); G3DSA:3.40.50.10490 (GENE3D); IPR001347 (PFAM); PTHR10937:SF14 (PANTHER); PTHR10937 (PANTHER); IPR001347 (PROSITE_PROFILES); IPR035488 (CDD); SSF53697 (SUPERFAMILY)	P:GO:1901135; F:GO:0097367	P:carbohydrate derivative metabolic process; F:carbohydrate derivative binding		083AK@bactNOG,0QH9V@fusoNOG,COG2222@NOG	M	SIS domain
SRS014459.116415-T1-C	0.16469	-2.6022	0.046523	1.3323	Faecalibacterium prausnitzii	Uncharacterised protein					mobidb-lite (MOBIDB_LITE)	no GO terms	no GO terms		067UU@bactNOG,0EWZX@cloNOG,0NR1T@firmNOG,0XUQG@NOG
SRS065504.21663-T1-C	0.16207	-2.6253	0.032443	1.4889	Roseburia sp.	elongation factor G	P:GO:0006414; F:GO:0003746; F:GO:0003924; F:GO:0005525; C:GO:0005737	P:translational elongation; F:translation elongation factor activity; F:GTPase activity; F:GTP binding; C:cytoplasm	EC:3.6.1.15	Nucleoside-triphosphate phosphatase	IPR014721 (G3DSA:3.30.230.GENE3D); IPR000640 (PFAM); G3DSA:3.30.70.240 (GENE3D); IPR005517 (PFAM); PTHR43261 (PANTHER); PTHR43261:SF6 (PANTHER); IPR035649 (CDD); IPR020568 (SUPERFAMILY); IPR035647 (SUPERFAMILY)	F:GO:0005525	F:GTP binding	FUSA	05CEJ@bactNOG,0ENY7@cloNOG,0ND9K@firmNOG,COG0480@NOG	J	Catalyzes the GTP-dependent ribosomal translocation step during translation elongation. During this step, the ribosome changes from the pre-translocational (PRE) to the post- translocational (POST) state as the newly formed A-site-bound peptidyl-tRNA and P-site-bound deacylated tRNA move to the P and E sites, respectively. Catalyzes the coordinated movement of the two tRNA molecules, the mRNA and…
SRS015065.63907-T1-C	0.15591	-2.6812	0.047215	1.3259	Bacteroides coprocola	gluconate 5-dehydrogenase	P:GO:0055114; F:GO:0008874	P:oxidation-reduction process; F:gluconate 5-dehydrogenase activity	EC:1.1.1.69	Gluconate 5-dehydrogenase	IPR002347 (PRINTS); IPR002347 (PRINTS); G3DSA:3.40.50.720 (GENE3D); PF13561 (PFAM); PTHR43669 (PANTHER); PTHR43669:SF3 (PANTHER); cd05347 (CDD); IPR036291 (SUPERFAMILY)	no GO terms	no GO terms	IDNO	05CHR@bactNOG,099KI@bctoNOG,0XNW1@NOG	S	Short-chain dehydrogenase reductase sdr
SRS011134.88333-T1-C	0.15341	-2.7045	0.017958	1.7457	Dorea longicatena	D-2-hydroxyacid dehydrogenase	P:GO:0055114; F:GO:0033711; F:GO:0051287	P:oxidation-reduction process; F:4-phosphoerythronate dehydrogenase activity; F:NAD binding	EC:1.1.1.290	4-phosphoerythronate dehydrogenase	IPR006140 (PFAM); G3DSA:3.40.50.720 (GENE3D); PTHR43761 (PANTHER); IPR036291 (SUPERFAMILY)	P:GO:0055114; F:GO:0051287	P:oxidation-reduction process; F:NAD binding	HPRA	05C5I@bactNOG,0EPC4@cloNOG,0NDBP@firmNOG,COG1052@NOG	C	Dehydrogenase
SRS023914.117817-T1-C	0.15301	-2.7083	0.048349	1.3156	Collinsella aerofaciens	SIS domain-containing protein	P:GO:1901135; F:GO:0016787; F:GO:0016853; F:GO:0097367	P:carbohydrate derivative metabolic process; F:hydrolase activity; F:isomerase activity; F:carbohydrate derivative binding			G3DSA:3.40.50.10490 (GENE3D); PTHR10937:SF14 (PANTHER); PTHR10937 (PANTHER); SSF53697 (SUPERFAMILY)	no GO terms	no GO terms		00FJU@actNOG,083AK@bactNOG,COG2222@NOG	M	SIS domain
SRS054590.12532-T1-C	0.15201	-2.7177	0.0084465	2.0733	Blautia obeum	DUF1846 domain-containing protein					G3DSA:1.20.1570.10 (GENE3D); IPR014999 (PIRSF); G3DSA:3.10.630.10 (GENE3D); IPR014999 (PFAM); G3DSA:3.40.140.40 (GENE3D)	no GO terms	no GO terms	SP_0341	05DPH@bactNOG,0EPHX@cloNOG,0NE85@firmNOG,COG4868@NOG	S	protein conserved in bacteria
SRS023914.91446-T1-C	0.15144	-2.7232	0.0022647	2.645	Clostridiales	SIS domain-containing protein	P:GO:1901135; F:GO:0016787; F:GO:0016853; F:GO:0097367	P:carbohydrate derivative metabolic process; F:hydrolase activity; F:isomerase activity; F:carbohydrate derivative binding			G3DSA:3.40.50.12570 (GENE3D); G3DSA:1.10.10.2240 (GENE3D); G3DSA:3.40.50.10490 (GENE3D); IPR024713 (PIRSF); PTHR10937:SF15 (PANTHER); PTHR10937 (PANTHER); IPR001347 (PROSITE_PROFILES); IPR001347 (PROSITE_PROFILES); IPR035488 (CDD); IPR035490 (CDD); SSF53697 (SUPERFAMILY)	P:GO:1901135; F:GO:0097367	P:carbohydrate derivative metabolic process; F:carbohydrate derivative binding	FRLB	083AK@bactNOG,0ESYW@cloNOG,0NEXI@firmNOG,COG2222@NOG	M	sugar isomerase
SRS021948.238782-T1-C	0.14545	-2.7814	0.041806	1.3788	Parabacteroides	SusC/RagA family TonB-linked outer membrane protein	C:GO:0009279; C:GO:0016021	C:cell outer membrane; C:integral component of membrane			IPR012910 (PFAM); PF13715 (PFAM); IPR037066 (G3DSA:2.170.130.GENE3D); IPR023996 (TIGRFAM); IPR000531 (PFAM); G3DSA:2.60.40.1120 (GENE3D); IPR023997 (TIGRFAM); PTHR47322 (PANTHER); IPR008969 (SUPERFAMILY); SSF56935 (SUPERFAMILY)	no GO terms	no GO terms		058CR@bacteNOG,05C27@bactNOG,099KP@bctoNOG,0XNNV@NOG	P	TonB-linked outer membrane protein, SusC RagA family
SRS017433.34051-T1-C	0.14412	-2.7947	0.032198	1.4922	Fusobacterium mortiferum	pyruvate ferredoxin oxidoreductase	P:GO:0006086; P:GO:0055114; F:GO:0019164; F:GO:0030976	P:acetyl-CoA biosynthetic process from pyruvate; P:oxidation-reduction process; F:pyruvate synthase activity; F:thiamine pyrophosphate binding	EC:1.2.7.1	Pyruvate synthase	IPR011766 (PFAM); G3DSA:3.40.50.970 (GENE3D); PTHR42897:SF2 (PANTHER); PTHR42897 (PANTHER); cd03376 (CDD); IPR029061 (SUPERFAMILY)	F:GO:0003824; F:GO:0030976	F:catalytic activity; F:thiamine pyrophosphate binding	PORB	05DDK@bactNOG,0QG83@fusoNOG,COG1013@NOG	C	Thiamine pyrophosphate enzyme, C-terminal TPP binding domain
SRS049995.189466-T1-C	0.14339	-2.802	0.021839	1.6608	Firmicutes bacterium	acetyl-CoA decarbonylase/synthase complex subunit gamma	P:GO:0032259; P:GO:0042558; F:GO:0008168; F:GO:0046872; F:GO:0051539	P:methylation; P:pteridine-containing compound metabolic process; F:methyltransferase activity; F:metal ion binding; F:4 iron, 4 sulfur cluster binding			G3DSA:3.40.50.11600 (GENE3D); IPR016041 (PFAM); PTHR36214 (PANTHER); PTHR36214:SF4 (PANTHER)	no GO terms	no GO terms	ACSC	05EYX@bactNOG,0EQFX@cloNOG,0NF6K@firmNOG,COG1456@NOG	C	CO dehydrogenase acetyl-CoA synthase delta subunit
SRS016056.10976-T1-C	0.14167	-2.8193	0.017885	1.7475	Bacteroides stercoris	META domain-containing protein					IPR005184 (PFAM); IPR038670 (G3DSA:2.40.128.GENE3D); PTHR35535 (PANTHER); PS51257 (PROSITE_PROFILES)	no GO terms	no GO terms		05800@bacteNOG,063BF@bactNOG,09I61@bctoNOG,COG3187@NOG	O	META domain protein
SRS020233.345763-T1-C	0.14001	-2.8364	0.041237	1.3847	Phascolarctobacterium sp.	2-oxoglutarate ferredoxin oxidoreductase subunit beta	P:GO:0055114; F:GO:0016491; F:GO:0030976	P:oxidation-reduction process; F:oxidoreductase activity; F:thiamine pyrophosphate binding			IPR011766 (PFAM); G3DSA:3.40.50.970 (GENE3D); PTHR43838 (PANTHER); PTHR43838:SF3 (PANTHER); IPR029061 (SUPERFAMILY)	F:GO:0003824; F:GO:0030976	F:catalytic activity; F:thiamine pyrophosphate binding	OORB	05DQU@bactNOG,0NFBX@firmNOG,0X1SQ@negNOG,COG1013@NOG	C	Oxidoreductase
SRS016056.26180-T1-C	0.13861	-2.8509	0.026424	1.578	Proteobacteria bacterium	M20 family metallopeptidase	P:GO:0006508; F:GO:0004180	P:proteolysis; F:carboxypeptidase activity			G3DSA:3.40.630.10 (GENE3D); IPR017150 (PIRSF); IPR011650 (PFAM); IPR002933 (PFAM); G3DSA:3.30.70.360 (GENE3D); PTHR43808 (PANTHER); PTHR43808:SF9 (PANTHER); cd03885 (CDD); SSF53187 (SUPERFAMILY); IPR036264 (SUPERFAMILY)	F:GO:0016787	F:hydrolase activity		06TC3@bactNOG,0BDXV@bproNOG,174H4@proNOG,COG0624@NOG	E	peptidase
SRS015578.102520-T1-C	0.13659	-2.872	0.047909	1.3196	Lachnospira pectinoschiza	GntR family transcriptional regulator	P:GO:0006355; F:GO:0003700; F:GO:0043565	P:regulation of transcription, DNA-templated; F:DNA-binding transcription factor activity; F:sequence-specific DNA binding			IPR000485 (PRINTS); IPR000524 (PRINTS); IPR000524 (PFAM); IPR011711 (PFAM); IPR036388 (G3DSA:1.10.10.GENE3D); IPR008920 (G3DSA:1.20.120.GENE3D); PTHR43537:SF24 (PANTHER); PTHR43537 (PANTHER); IPR000524 (PROSITE_PROFILES); IPR000524 (CDD); IPR008920 (SUPERFAMILY); IPR036390 (SUPERFAMILY)	P:GO:0006355; F:GO:0003700; F:GO:0043565	P:regulation of transcription, DNA-templated; F:DNA-binding transcription factor activity; F:sequence-specific DNA binding	GNTR	05DRR@bactNOG,0EPVZ@cloNOG,0NEA8@firmNOG,COG1802@NOG	K	Transcriptional regulator, GntR family
SRS017247.21783-T1-C	0.13426	-2.8969	0.031745	1.4983	Bacteroides thetaiotaomicron	histidine--tRNA ligase	P:GO:0006427; F:GO:0004821; F:GO:0005524; C:GO:0005829	P:histidyl-tRNA aminoacylation; F:histidine-tRNA ligase activity; F:ATP binding; C:cytosol	EC:6.1.1.21	Histidine--tRNA ligase	IPR015807 (TIGRFAM); IPR036621 (G3DSA:3.40.50.GENE3D); IPR004516 (PIRSF); IPR004154 (PFAM); IPR041715 (PFAM); G3DSA:3.30.930.10 (GENE3D); PTHR11476 (PANTHER); PTHR11476:SF7 (PANTHER); IPR041715 (CDD); SSF55681 (SUPERFAMILY); SSF52954 (SUPERFAMILY)	P:GO:0006427; F:GO:0004821; F:GO:0005524; C:GO:0005737	P:histidyl-tRNA aminoacylation; F:histidine-tRNA ligase activity; F:ATP binding; C:cytoplasm	HISS	055HI@bacteNOG,05CUT@bactNOG,099ZM@bctoNOG,COG0124@NOG	J	histidyl-tRNA synthetase
SRS014459.17646-T1-C	0.13344	-2.9057	0.046163	1.3357	Faecalibacterium prausnitzii	ATP-binding cassette domain-containing protein	P:GO:0003333; P:GO:0015821; F:GO:0005524; F:GO:0015424; F:GO:0016887; C:GO:0005886	P:amino acid transmembrane transport; P:methionine transport; F:ATP binding; F:ATPase-coupled amino acid transmembrane transporter activity; F:ATPase activity; C:plasma membrane	EC:3.6.1.3; EC:3.6.1.15	Adenosinetriphosphatase; Nucleoside-triphosphate phosphatase	IPR003439 (PFAM); G3DSA:3.30.70.260 (GENE3D); G3DSA:3.40.50.300 (GENE3D); IPR018449 (PFAM); PTHR43166 (PANTHER); IPR026253 (PTHR43166:PANTHER); IPR017908 (PROSITE_PROFILES); IPR003439 (PROSITE_PROFILES); IPR041701 (CDD); SSF55021 (SUPERFAMILY); IPR027417 (SUPERFAMILY)	P:GO:0015821; F:GO:0005524; F:GO:0016887; F:GO:0042626	P:methionine transport; F:ATP binding; F:ATPase activity; F:ATPase-coupled transmembrane transporter activity	METN	08JEI@bactNOG,0F7AZ@cloNOG,0P6JY@firmNOG,COG1135@NOG	P	Part of the ABC transporter complex MetNIQ involved in methionine import. Responsible for energy coupling to the transport system (By similarity)
SRS018427.120818-T1-C	0.13104	-2.9319	0.010775	1.9676	Firmicutes	50S ribosomal protein L18	P:GO:0006412; F:GO:0003735; F:GO:0019843; C:GO:0005840	P:translation; F:structural constituent of ribosome; F:rRNA binding; C:ribosome			IPR004389 (TIGRFAM); G3DSA:3.30.420.100 (GENE3D); IPR005484 (PFAM); IPR005484 (PANTHER); PTHR12899:SF3 (PANTHER); IPR004389 (HAMAP); cd00432 (CDD); SSF53137 (SUPERFAMILY)	P:GO:0006412; F:GO:0003735; C:GO:0005840	P:translation; F:structural constituent of ribosome; C:ribosome	RPLR	05K4C@bactNOG,0ET7B@cloNOG,0NJ8V@firmNOG,COG0256@NOG	J	This is one of the proteins that binds and probably mediates the attachment of the 5S RNA into the large ribosomal subunit, where it forms part of the central protuberance (By similarity)
SRS011529.42642-T1-C	0.12831	-2.9623	0.046252	1.3349	Bacteroides	TolC family protein	P:GO:0055085; F:GO:0015562; C:GO:0005886; C:GO:0016021	P:transmembrane transport; F:efflux transmembrane transporter activity; C:plasma membrane; C:integral component of membrane			IPR010131 (TIGRFAM); G3DSA:1.20.1600.10 (GENE3D); G3DSA:2.20.200.10 (GENE3D); IPR003423 (PFAM); PTHR30203:SF15 (PANTHER); PTHR30203 (PANTHER); PS51257 (PROSITE_PROFILES); SSF56954 (SUPERFAMILY)	P:GO:0055085; F:GO:0015562; F:GO:0022857; C:GO:0016020	P:transmembrane transport; F:efflux transmembrane transporter activity; F:transmembrane transporter activity; C:membrane		0563D@bacteNOG,05ENJ@bactNOG,099FJ@bctoNOG,COG1538@NOG	M	efflux transporter, outer membrane factor lipoprotein, NodT family
SRS023346.8607-T1-C	0.12391	-3.0126	0.036049	1.4431	Bacteroides sp.	Uncharacterised protein					no IPS match	no IPS match	no IPS match		05A6Z@bacteNOG,06TCA@bactNOG,09N8C@bctoNOG,0YJKP@NOG
SRS015578.26483-T1-C	0.12303	-3.0229	0.049008	1.3097	Roseburia sp.	exopolysaccharide biosynthesis polyprenyl glycosylphosphotransferase	F:GO:0016740; C:GO:0016021	F:transferase activity; C:integral component of membrane			IPR017475 (TIGRFAM); IPR003362 (PFAM); PTHR30576:SF0 (PANTHER); PTHR30576 (PANTHER)	no GO terms	no GO terms	WCFS	05D3Q@bactNOG,0EPF9@cloNOG,0NDSV@firmNOG,COG2148@NOG	M	Exopolysaccharide biosynthesis polyprenyl glycosylphosphotransferase
SRS015264.48753-T1-C	0.11886	-3.0727	0.030387	1.5173	Faecalibacterium sp.	pyruvate:ferredoxin (flavodoxin) oxidoreductase	P:GO:0006086; P:GO:0022900; F:GO:0005506; F:GO:0019164; F:GO:0030976; F:GO:0051539	P:acetyl-CoA biosynthetic process from pyruvate; P:electron transport chain; F:iron ion binding; F:pyruvate synthase activity; F:thiamine pyrophosphate binding; F:4 iron, 4 sulfur cluster binding	EC:1.2.7.1	Pyruvate synthase	IPR017896 (PFAM); G3DSA:3.30.70.20 (GENE3D); IPR019456 (PFAM); PTHR32154 (PANTHER); IPR017896 (PROSITE_PROFILES); IPR002869 (SUPERFAMILY); SSF54862 (SUPERFAMILY)	P:GO:0055114; F:GO:0016491; F:GO:0016903	P:oxidation-reduction process; F:oxidoreductase activity; F:oxidoreductase activity, acting on the aldehyde or oxo group of donors	NIFJ	05D95@bactNOG,0ENUR@cloNOG,0NDB2@firmNOG,COG0674@NOG,COG1013@NOG,COG1014@NOG	C	Oxidoreductase required for the transfer of electrons from pyruvate to flavodoxin (By similarity)
SRS019685.85954-T1-C	0.11858	-3.0761	0.046892	1.3289	Clostridiales	50S ribosomal protein L19	P:GO:0006412; F:GO:0003735; C:GO:0005840	P:translation; F:structural constituent of ribosome; C:ribosome			IPR001857 (TIGRFAM); IPR001857 (PIRSF); IPR001857 (PFAM); IPR038657 (G3DSA:2.30.30.GENE3D); PTHR15680:SF9 (PANTHER); IPR001857 (PANTHER); IPR008991 (SUPERFAMILY)	P:GO:0006412; F:GO:0003735; C:GO:0005840	P:translation; F:structural constituent of ribosome; C:ribosome	RPLS	08YY1@bactNOG,0ET4C@cloNOG,0NJ7M@firmNOG,COG0335@NOG	J	This protein is located at the 30S-50S ribosomal subunit interface and may play a role in the structure and function of the aminoacyl-tRNA binding site (By similarity)
SRS049900.96986-T1-C	0.11392	-3.1339	0.026561	1.5758	Blautia wexlerae	Uncharacterised protein					no IPS match	no IPS match	no IPS match
SRS019582.79335-T1-C	0.10835	-3.2062	0.038203	1.4179	Clostridium	30S ribosomal protein S5	P:GO:0006412; F:GO:0003735; F:GO:0019843; C:GO:0015935	P:translation; F:structural constituent of ribosome; F:rRNA binding; C:small ribosomal subunit			IPR005324 (PFAM); IPR005712 (TIGRFAM); G3DSA:3.30.160.20 (GENE3D); IPR014721 (G3DSA:3.30.230.GENE3D); IPR013810 (PFAM); PTHR13718:SF94 (PANTHER); IPR000851 (PANTHER); IPR005712 (HAMAP); IPR013810 (PROSITE_PROFILES); SSF54768 (SUPERFAMILY); IPR020568 (SUPERFAMILY)	P:GO:0006412; F:GO:0003723; F:GO:0003735; C:GO:0005840; C:GO:0015935	P:translation; F:RNA binding; F:structural constituent of ribosome; C:ribosome; C:small ribosomal subunit	RPSE	08RA9@bactNOG,0ERTJ@cloNOG,0NH6D@firmNOG,COG0098@NOG	J	Located at the back of the 30S subunit body where it stabilizes the conformation of the head with respect to the body (By similarity)
SRS050925.24824-T1-C	0.10244	-3.2872	0.0052845	2.277	Firmicutes bacterium	ketol-acid reductoisomerase	P:GO:0009097; P:GO:0009099; P:GO:0055114; F:GO:0000287; F:GO:0004455; F:GO:0016853; F:GO:0050661	P:isoleucine biosynthetic process; P:valine biosynthetic process; P:oxidation-reduction process; F:magnesium ion binding; F:ketol-acid reductoisomerase activity; F:isomerase activity; F:NADP binding	EC:1.1.1.86	Ketol-acid reductoisomerase (NADP(+))	IPR014359 (PIRSF); G3DSA:3.40.50.720 (GENE3D); IPR013116 (PFAM); G3DSA:1.10.3730.40 (GENE3D); IPR013023 (TIGRFAM); IPR000506 (PFAM); IPR013023 (PANTHER); PTHR21371:SF1 (PANTHER); IPR000506 (PROSITE_PROFILES); IPR013023 (HAMAP); IPR013116 (PROSITE_PROFILES); IPR036291 (SUPERFAMILY); IPR008927 (SUPERFAMILY)	P:GO:0009082; P:GO:0055114; F:GO:0004455; F:GO:0016491; F:GO:0050661	P:branched-chain amino acid biosynthetic process; P:oxidation-reduction process; F:ketol-acid reductoisomerase activity; F:oxidoreductase activity; F:NADP binding	ILVC	05C6M@bactNOG,0EPE9@cloNOG,0NE5H@firmNOG,COG0059@NOG	E	Alpha-keto-beta-hydroxylacyl reductoisomerase
SRS024132.128367-T1-C	0.10222	-3.2903	0.018437	1.7343	Bilophila wadsworthia	argininosuccinate synthase	P:GO:0006526; F:GO:0004055; F:GO:0005524; C:GO:0005737	P:arginine biosynthetic process; F:argininosuccinate synthase activity; F:ATP binding; C:cytoplasm	EC:6.3.4.5	Argininosuccinate synthase	IPR001518 (PFAM); IPR024074 (G3DSA:3.90.1260.GENE3D); IPR014729 (G3DSA:3.40.50.GENE3D); PTHR11587:SF4 (PANTHER); IPR001518 (PANTHER); SSF52402 (SUPERFAMILY)	P:GO:0006526; F:GO:0004055; F:GO:0005524	P:arginine biosynthetic process; F:argininosuccinate synthase activity; F:ATP binding	ARGG	05CDH@bactNOG,0GAU7@delNOG,0HC3P@dproNOG,16PSZ@proNOG,COG0137@NOG	E	Citrulline--aspartate ligase
SRS014459.70363-T1-C	0.099617	-3.3275	0.032689	1.4856	Proteobacteria bacterium	amidohydrolase	F:GO:0016787	F:hydrolase activity			IPR002933 (PFAM); IPR017439 (TIGRFAM); G3DSA:3.40.630.10 (GENE3D); G3DSA:3.30.70.360 (GENE3D); IPR011650 (PFAM); IPR017439 (PIRSF); PTHR11014 (PANTHER); PTHR11014:SF122 (PANTHER); IPR037484 (CDD); SSF53187 (SUPERFAMILY); IPR036264 (SUPERFAMILY)	F:GO:0016787	F:hydrolase activity	AMHX	05CZ4@bactNOG,0BKBU@bproNOG,173JW@proNOG,COG1473@NOG	E	Peptidase dimerisation domain
SRS015190.75538-T1-C	0.097214	-3.3627	0.022581	1.6463	Roseburia intestinalis	RNA polymerase sigma factor RpoD	P:GO:0001123; P:GO:2000142; F:GO:0003677; F:GO:0003700; F:GO:0016987; C:GO:0005737	P:transcription initiation from bacterial-type RNA polymerase promoter; P:regulation of DNA-templated transcription, initiation; F:DNA binding; F:DNA-binding transcription factor activity; F:sigma factor activity; C:cytoplasm			IPR000943 (PRINTS); IPR007127 (PFAM); IPR007627 (PFAM); IPR014284 (TIGRFAM); IPR009042 (PFAM); IPR012760 (TIGRFAM); IPR036388 (G3DSA:1.10.10.GENE3D); IPR007624 (PFAM); IPR007630 (PFAM); IPR042189 (G3DSA:1.10.220.GENE3D); IPR036388 (G3DSA:1.10.10.GENE3D); G3DSA:1.10.601.10 (GENE3D); mobidb-lite (MOBIDB_LITE); PTHR30603 (PANTHER); PTHR30603:SF42 (PANTHER); IPR028630 (HAMAP); cd06171 (CDD); IPR01332…	P:GO:0006352; P:GO:0006355; F:GO:0003677; F:GO:0003700; F:GO:0016987	P:DNA-templated transcription, initiation; P:regulation of transcription, DNA-templated; F:DNA binding; F:DNA-binding transcription factor activity; F:sigma factor activity	RPOD	05DG1@bactNOG,0ENZ0@cloNOG,0NDNZ@firmNOG,COG0568@NOG	K	Sigma factors are initiation factors that promote the attachment of RNA polymerase to specific initiation sites and are then released (By similarity)
SRS019582.55782-T1-C	0.095933	-3.3818	0.01958	1.7082	Butyrivibrio crossotus	class II fructose-1,6-bisphosphate aldolase	P:GO:0006096; P:GO:0030388; F:GO:0004332; F:GO:0008270	P:glycolytic process; P:fructose 1,6-bisphosphate metabolic process; F:fructose-bisphosphate aldolase activity; F:zinc ion binding	EC:4.1.2.13	Fructose-bisphosphate aldolase	IPR000771 (TIGRFAM); IPR011289 (TIGRFAM); IPR000771 (PIRSF); IPR013785 (G3DSA:3.20.20.GENE3D); IPR000771 (PFAM); PTHR30304 (PANTHER); PTHR30304:SF0 (PANTHER); IPR000771 (CDD); SSF51569 (SUPERFAMILY)	P:GO:0005975; P:GO:0006096; P:GO:0030388; F:GO:0003824; F:GO:0004332; F:GO:0008270; F:GO:0016832	P:carbohydrate metabolic process; P:glycolytic process; P:fructose 1,6-bisphosphate metabolic process; F:catalytic activity; F:fructose-bisphosphate aldolase activity; F:zinc ion binding; F:aldehyde-lyase activity	FBA	05D2N@bactNOG,0EP61@cloNOG,0NDKF@firmNOG,COG0191@NOG	G	fructose-1,6-bisphosphate aldolase, class ii
SRS015794.38648-T1-C	0.095664	-3.3859	0.045067	1.3461	Alistipes putredinis	rubrerythrin family protein	P:GO:0055114; P:GO:0098869; F:GO:0005506; F:GO:0016692	P:oxidation-reduction process; P:cellular oxidant detoxification; F:iron ion binding; F:NADH peroxidase activity	EC:1.11.1.1; EC:1.11.1.7	NADH peroxidase; Peroxidase	IPR012347 (G3DSA:1.20.1260.GENE3D); G3DSA:2.20.28.10 (GENE3D); IPR003251 (PFAM); PTHR43865 (PANTHER); IPR024934 (PROSITE_PROFILES); IPR009040 (PROSITE_PROFILES); cd00729 (CDD); IPR003251 (CDD); SSF57802 (SUPERFAMILY); IPR009078 (SUPERFAMILY)	P:GO:0055114; F:GO:0005506; F:GO:0016491; F:GO:0046872	P:oxidation-reduction process; F:iron ion binding; F:oxidoreductase activity; F:metal ion binding	RBR	056BJ@bacteNOG,08RAC@bactNOG,09CNW@bctoNOG,COG1592@NOG	C	Rubrerythrin
SRS020328.18596-T1-C	0.095002	-3.3959	0.011907	1.9242	Ruminococcaceae bacterium	pyruvate:ferredoxin (flavodoxin) oxidoreductase	P:GO:0022900; F:GO:0005506; F:GO:0016903; F:GO:0030976; F:GO:0051539	P:electron transport chain; F:iron ion binding; F:oxidoreductase activity, acting on the aldehyde or oxo group of donors; F:thiamine pyrophosphate binding; F:4 iron, 4 sulfur cluster binding			G3DSA:3.40.50.970 (GENE3D); PTHR32154 (PANTHER); IPR029061 (SUPERFAMILY)	no GO terms	no GO terms	NIFJ	05D95@bactNOG,0ENUR@cloNOG,0NDB2@firmNOG,COG0674@NOG,COG1013@NOG,COG1014@NOG	C	Oxidoreductase required for the transfer of electrons from pyruvate to flavodoxin (By similarity)
SRS017191.53173-T1-C	0.091291	-3.4534	0.023077	1.6368	Roseburia sp.	gluconate 5-dehydrogenase	P:GO:0055114; F:GO:0008874	P:oxidation-reduction process; F:gluconate 5-dehydrogenase activity	EC:1.1.1.69	Gluconate 5-dehydrogenase	IPR002347 (PRINTS); IPR002347 (PRINTS); PF13561 (PFAM); G3DSA:3.40.50.720 (GENE3D); PTHR43669:SF3 (PANTHER); PTHR43669 (PANTHER); cd05347 (CDD); IPR036291 (SUPERFAMILY)	no GO terms	no GO terms	IDNO	05CHR@bactNOG,0EPPA@cloNOG,0NE3E@firmNOG,0XNW1@NOG	S	Short-chain dehydrogenase reductase SDR
SRS018351.160662-T1-C	0.091208	-3.4547	0.041962	1.3771	Clostridiales	DUF2088 domain-containing protein	F:GO:0050043	F:lactate racemase activity	EC:5.1.2.1	Lactate racemase	G3DSA:3.40.50.11440 (GENE3D); IPR018657 (PFAM); PTHR33171 (PANTHER)	F:GO:0050043	F:lactate racemase activity		05QUH@bactNOG,0EPCQ@cloNOG,0ND6V@firmNOG,COG3875@NOG	S	Domain of unknown function (DUF2088)
SRS051031.43732-T1-C	0.08918	-3.4871	0.026541	1.5761	Lachnospira pectinoschiza	NAD(P)-binding protein	P:GO:0055114; F:GO:0008670; F:GO:0010181	P:oxidation-reduction process; F:2,4-dienoyl-CoA reductase (NADPH) activity; F:FMN binding	EC:1.3.1.34	2,4-dienoyl-CoA reductase (NADPH)	PR00368 (PRINTS); G3DSA:3.40.50.720 (GENE3D); IPR001155 (PFAM); IPR036188 (G3DSA:3.50.50.GENE3D); IPR023753 (PFAM); IPR013785 (G3DSA:3.20.20.GENE3D); PTHR42917 (PANTHER); IPR036188 (SUPERFAMILY); SSF51395 (SUPERFAMILY)	P:GO:0055114; F:GO:0003824; F:GO:0010181; F:GO:0016491	P:oxidation-reduction process; F:catalytic activity; F:FMN binding; F:oxidoreductase activity		05CCY@bactNOG,0EPQI@cloNOG,0NE49@firmNOG,COG0446@NOG,COG1902@NOG	C	NADH flavin oxidoreductase NADH oxidase
SRS043701.995-T1-C	0.087198	-3.5196	0.029768	1.5262	Faecalibacterium prausnitzii	Uncharacterised protein					no IPS match	no IPS match	no IPS match
SRS016495.33940-T1-C	0.08367	-3.5791	0.0083564	2.078	Merdimonas faecis	proline--tRNA ligase	P:GO:0006433; F:GO:0004827; F:GO:0005524; C:GO:0005737	P:prolyl-tRNA aminoacylation; F:proline-tRNA ligase activity; F:ATP binding; C:cytoplasm	EC:6.1.1.15	Proline--tRNA ligase	IPR002316 (PRINTS); IPR002314 (PFAM); G3DSA:3.30.930.10 (GENE3D); IPR016061 (PFAM); IPR004154 (PFAM); IPR017449 (G3DSA:3.30.110.GENE3D); IPR004499 (TIGRFAM); IPR036621 (G3DSA:3.40.50.GENE3D); PTHR43382 (PANTHER); PTHR43382:SF3 (PANTHER); IPR004499 (HAMAP); IPR006195 (PROSITE_PROFILES); IPR033721 (CDD); cd00862 (CDD); SSF55681 (SUPERFAMILY); IPR017449 (SUPERFAMILY); SSF52954 (SUPERFAMILY)	P:GO:0006418; P:GO:0006433; F:GO:0000166; F:GO:0004812; F:GO:0004827; F:GO:0005524; C:GO:0005737	P:tRNA aminoacylation for protein translation; P:prolyl-tRNA aminoacylation; F:nucleotide binding; F:aminoacyl-tRNA ligase activity; F:proline-tRNA ligase activity; F:ATP binding; C:cytoplasm	PROS	05C90@bactNOG,0ENX4@cloNOG,0NDJA@firmNOG,COG0442@NOG	J	Catalyzes the attachment of proline to tRNA(Pro) in a two-step reaction proline is first activated by ATP to form Pro- AMP and then transferred to the acceptor end of tRNA(Pro). As ProRS can inadvertently accommodate and process non-cognate amino acids such as alanine and cysteine, to avoid such errors it has two additional distinct editing activities against alanine. One activity is designated a…
SRS015217.29830-T1-C	0.079382	-3.655	0.03611	1.4424	Blautia sp.	DUF1846 domain-containing protein					G3DSA:1.20.1570.10 (GENE3D); IPR014999 (PFAM); G3DSA:3.10.630.10 (GENE3D); G3DSA:3.40.140.40 (GENE3D)	no GO terms	no GO terms	SP_0341	05DPH@bactNOG,0EPHX@cloNOG,0NE85@firmNOG,COG4868@NOG	S	protein conserved in bacteria
SRS019582.152992-T1-C	0.078381	-3.6734	0.030462	1.5162	Clostridium	6,7-dimethyl-8-ribityllumazine synthase	P:GO:0009231; F:GO:0000906; F:GO:0016874; C:GO:0009349	P:riboflavin biosynthetic process; F:6,7-dimethyl-8-ribityllumazine synthase activity; F:ligase activity; C:riboflavin synthase complex	EC:2.5.1.78	6,7-dimethyl-8-ribityllumazine synthase	IPR002180 (PFAM); IPR034964 (TIGRFAM); IPR036467 (G3DSA:3.40.50.GENE3D); IPR034964 (PANTHER); PTHR21058:SF0 (PANTHER); IPR034964 (HAMAP); IPR034964 (CDD); IPR036467 (SUPERFAMILY)	P:GO:0009231; F:GO:0000906; C:GO:0009349	P:riboflavin biosynthetic process; F:6,7-dimethyl-8-ribityllumazine synthase activity; C:riboflavin synthase complex	RIBH	08UTT@bactNOG,0ERWA@cloNOG,0NH9S@firmNOG,COG0054@NOG	H	Catalyzes the formation of 6,7-dimethyl-8- ribityllumazine by condensation of 5-amino-6-(D- ribitylamino)uracil with 3,4-dihydroxy-2-butanone 4-phosphate. This is the penultimate step in the biosynthesis of riboflavin (By similarity)
SRS016056.25975-T1-C	0.077899	-3.6822	0.02082	1.6815	Alistipes putredinis	aminomethyl-transferring glycine dehydrogenase	P:GO:0006546; P:GO:0055114; F:GO:0004375	P:glycine catabolic process; P:oxidation-reduction process; F:glycine dehydrogenase (decarboxylating) activity	EC:1.4.4.2	Glycine dehydrogenase (aminomethyl-transferring)	IPR015421 (G3DSA:3.40.640.GENE3D); IPR003437 (TIGRFAM); IPR020581 (PFAM); IPR015422 (G3DSA:3.90.1150.GENE3D); IPR020581 (PANTHER); PTHR11773:SF1 (PANTHER); IPR020581 (CDD); IPR015424 (SUPERFAMILY); IPR015424 (SUPERFAMILY)	P:GO:0006544; P:GO:0006546; P:GO:0055114; F:GO:0003824; F:GO:0004375	P:glycine metabolic process; P:glycine catabolic process; P:oxidation-reduction process; F:catalytic activity; F:glycine dehydrogenase (decarboxylating) activity	GCVP	055HC@bacteNOG,05CBI@bactNOG,099KB@bctoNOG,COG0403@NOG,COG1003@NOG	E	The glycine cleavage system catalyzes the degradation of glycine. The P protein binds the alpha-amino group of glycine through its pyridoxal phosphate cofactor
SRS018351.152544-T1-C	0.076533	-3.7078	0.038645	1.4129	Clostridiales	alpha-xylosidase	P:GO:0005975; F:GO:0030246; F:GO:0061634	P:carbohydrate metabolic process; F:carbohydrate binding; F:alpha-D-xyloside xylohydrolase	EC:3.2.1.177	Alpha-D-xyloside xylohydrolase	IPR000322 (PFAM); IPR025887 (PFAM); IPR013780 (G3DSA:2.60.40.GENE3D); IPR013780 (G3DSA:2.60.40.GENE3D); G3DSA:2.60.40.1760 (GENE3D); G3DSA:3.20.20.80 (GENE3D); PTHR43053:SF4 (PANTHER); PTHR43053 (PANTHER); cd06593 (CDD); cd14752 (CDD); IPR011013 (SUPERFAMILY); SSF51011 (SUPERFAMILY); IPR017853 (SUPERFAMILY); SSF117125 (SUPERFAMILY)	P:GO:0005975; F:GO:0003824; F:GO:0004553; F:GO:0030246	P:carbohydrate metabolic process; F:catalytic activity; F:hydrolase activity, hydrolyzing O-glycosyl compounds; F:carbohydrate binding	YICI	05CJQ@bactNOG,0EPYS@cloNOG,0NDCJ@firmNOG,COG1501@NOG	G	Family 31
SRS015369.9642-T1-C	0.074316	-3.7502	0.012423	1.9058	Bacteroides	30S ribosomal protein S6	P:GO:0006412; F:GO:0003735; F:GO:0019843; C:GO:0005840	P:translation; F:structural constituent of ribosome; F:rRNA binding; C:ribosome			IPR014717 (G3DSA:3.30.70.GENE3D); IPR000529 (PFAM); IPR000529 (TIGRFAM); IPR000529 (PANTHER); IPR020814 (HAMAP); IPR020814 (CDD); IPR035980 (SUPERFAMILY)	P:GO:0006412; F:GO:0003735; F:GO:0019843; C:GO:0005840	P:translation; F:structural constituent of ribosome; F:rRNA binding; C:ribosome	RPSF	0576B@bacteNOG,080B9@bactNOG,09FKJ@bctoNOG,COG0360@NOG	J	Binds together with S18 to 16S ribosomal RNA (By similarity)
SRS012902.35783-T1-C	0.071812	-3.7996	0.035782	1.4463	Parasutterella excrementihominis	ketol-acid reductoisomerase	P:GO:0009097; P:GO:0009099; P:GO:0055114; F:GO:0000287; F:GO:0004455; F:GO:0016853; F:GO:0050661	P:isoleucine biosynthetic process; P:valine biosynthetic process; P:oxidation-reduction process; F:magnesium ion binding; F:ketol-acid reductoisomerase activity; F:isomerase activity; F:NADP binding	EC:1.1.1.86	Ketol-acid reductoisomerase (NADP(+))	G3DSA:3.40.50.720 (GENE3D); IPR014359 (PIRSF); IPR013116 (PFAM); IPR000506 (PFAM); G3DSA:1.10.3730.40 (GENE3D); IPR013023 (TIGRFAM); IPR013023 (PANTHER); PTHR21371:SF1 (PANTHER); IPR000506 (PROSITE_PROFILES); IPR013023 (HAMAP); IPR013116 (PROSITE_PROFILES); IPR036291 (SUPERFAMILY); IPR008927 (SUPERFAMILY)	P:GO:0009082; P:GO:0055114; F:GO:0004455; F:GO:0016491; F:GO:0050661	P:branched-chain amino acid biosynthetic process; P:oxidation-reduction process; F:ketol-acid reductoisomerase activity; F:oxidoreductase activity; F:NADP binding	ILVC	05C6M@bactNOG,0B7ZJ@bproNOG,16PIU@proNOG,COG0059@NOG	E	Alpha-keto-beta-hydroxylacyl reductoisomerase
SRS050422.61307-T1-C	0.069051	-3.8562	0.018084	1.7427	Clostridiales	S1 RNA-binding domain-containing protein	F:GO:0003676; C:GO:0005840	F:nucleic acid binding; C:ribosome			PR00681 (PRINTS); G3DSA:2.40.50.140 (GENE3D); G3DSA:2.40.50.140 (GENE3D); G3DSA:2.40.50.140 (GENE3D); IPR003029 (PFAM); PTHR10724 (PANTHER); PTHR10724:SF7 (PANTHER); IPR003029 (PROSITE_PROFILES); IPR003029 (PROSITE_PROFILES); IPR003029 (PROSITE_PROFILES); cd05687 (CDD); cd04465 (CDD); IPR012340 (SUPERFAMILY); IPR012340 (SUPERFAMILY); IPR012340 (SUPERFAMILY)	F:GO:0003676	F:nucleic acid binding	RPSA	05CAV@bactNOG,0ER0T@cloNOG,0NEMY@firmNOG,COG0539@NOG	J	Ribosomal protein S1
SRS050422.50233-T1-C	0.063522	-3.9766	0.013472	1.8706	Clostridiales	stage IV sporulation protein A	P:GO:0043934; F:GO:0005524; F:GO:0016887	P:sporulation; F:ATP binding; F:ATPase activity	EC:3.6.1.3; EC:3.6.1.15	Adenosinetriphosphatase; Nucleoside-triphosphate phosphatase	IPR014201 (PIRSF); G3DSA:3.40.50.300 (GENE3D); IPR014201 (TIGRFAM); IPR014201 (PFAM); IPR027417 (SUPERFAMILY)	P:GO:0043934; F:GO:0005524; F:GO:0016887	P:sporulation; F:ATP binding; F:ATPase activity	SPOIVA	05DXU@bactNOG,0ENTE@cloNOG,0NEGS@firmNOG,0XQ51@NOG	S	ATPase. Has a role at an early stage in the morphogenesis of the spore coat (By similarity)
SRS016056.16892-T1-C	0.061016	-4.0347	0.048027	1.3185	Parasutterella excrementihominis	adenylosuccinate synthase	P:GO:0044208; F:GO:0000287; F:GO:0004019; F:GO:0005525; C:GO:0005737	P:'de novo' AMP biosynthetic process; F:magnesium ion binding; F:adenylosuccinate synthase activity; F:GTP binding; C:cytoplasm	EC:6.3.4.4	Adenylosuccinate synthase	IPR042111 (G3DSA:3.90.170.GENE3D); IPR001114 (TIGRFAM); IPR042109 (G3DSA:3.40.440.GENE3D); IPR001114 (PFAM); IPR042110 (G3DSA:1.10.300.GENE3D); IPR001114 (PANTHER); PTHR11846:SF0 (PANTHER); IPR001114 (HAMAP); IPR001114 (CDD); IPR027417 (SUPERFAMILY)	P:GO:0006164; F:GO:0004019; F:GO:0005525	P:purine nucleotide biosynthetic process; F:adenylosuccinate synthase activity; F:GTP binding	PURA	05C91@bactNOG,0B7GX@bproNOG,16PIX@proNOG,COG0104@NOG	F	Plays an important role in the de novo pathway of purine nucleotide biosynthesis
SRS013687.105823-T1-C	0.058145	-4.1042	0.046496	1.3326	Prevotella copri	putative lipoprotein					PS51257 (PROSITE_PROFILES)	no GO terms	no GO terms		06PB8@bactNOG,09MJP@bctoNOG,0YF66@NOG
SRS014923.113237-T1-C	0.049959	-4.3231	0.038065	1.4195	Monoglobus pectinilyticus	phosphoribosylaminoimidazolecarboxamide formyltransferase	P:GO:0006164; F:GO:0003937; F:GO:0004643	P:purine nucleotide biosynthetic process; F:IMP cyclohydrolase activity; F:phosphoribosylaminoimidazolecarboxamide formyltransferase activity	EC:3.5.4.10; EC:2.1.2.3	IMP cyclohydrolase; Phosphoribosylaminoimidazolecarboxamide formyltransferase	IPR024051 (G3DSA:3.40.140.GENE3D); IPR024050 (G3DSA:1.10.287.GENE3D); IPR002695 (PFAM); IPR024051 (G3DSA:3.40.140.GENE3D); IPR002695 (PANTHER); PTHR11692:SF0 (PANTHER); IPR016193 (SUPERFAMILY)	P:GO:0006164; F:GO:0003824; F:GO:0003937; F:GO:0004643	P:purine nucleotide biosynthetic process; F:catalytic activity; F:IMP cyclohydrolase activity; F:phosphoribosylaminoimidazolecarboxamide formyltransferase activity	PURH	05DC1@bactNOG,0EPFG@cloNOG,0NDM0@firmNOG,COG0138@NOG	F	Bifunctional purine biosynthesis protein PurH
SRS051031.60231-T1-C	0.048595	-4.3631	0.031868	1.4966	Roseburia inulinivorans	ATP-binding cassette domain-containing protein	F:GO:0005524; F:GO:0016887	F:ATP binding; F:ATPase activity	EC:3.6.1.3; EC:3.6.1.15	Adenosinetriphosphatase; Nucleoside-triphosphate phosphatase	G3DSA:3.40.50.300 (GENE3D); IPR032781 (PFAM); IPR003439 (PFAM); G3DSA:3.40.50.300 (GENE3D); IPR003439 (PFAM); PTHR19211:SF96 (PANTHER); PTHR19211 (PANTHER); IPR003439 (PROSITE_PROFILES); IPR003439 (PROSITE_PROFILES); cd03221 (CDD); cd03221 (CDD); IPR027417 (SUPERFAMILY); IPR027417 (SUPERFAMILY)	F:GO:0005524; F:GO:0016887	F:ATP binding; F:ATPase activity	YBIT	05C5H@bactNOG,0EP3N@cloNOG,0NDHZ@firmNOG,COG0488@NOG	S	Abc transporter
SRS024435.1474-T1-C	0.048188	-4.3752	0.029147	1.5354	Firmicutes	NADH peroxidase	P:GO:0055114; P:GO:0098869; F:GO:0005506; F:GO:0016692	P:oxidation-reduction process; P:cellular oxidant detoxification; F:iron ion binding; F:NADH peroxidase activity	EC:1.11.1.1; EC:1.11.1.7	NADH peroxidase; Peroxidase	G3DSA:2.20.28.10 (GENE3D); IPR003251 (PFAM); IPR012347 (G3DSA:1.20.1260.GENE3D); IPR024935 (PFAM); PTHR43339 (PANTHER); IPR009040 (PROSITE_PROFILES); IPR024934 (PROSITE_PROFILES); IPR024935 (CDD); cd01046 (CDD); IPR009078 (SUPERFAMILY); SSF57802 (SUPERFAMILY)	P:GO:0055114; F:GO:0005506; F:GO:0016491; F:GO:0046872	P:oxidation-reduction process; F:iron ion binding; F:oxidoreductase activity; F:metal ion binding		05KY8@bactNOG,0NEAN@firmNOG,COG1592@NOG	C	Rubrerythrin
SRS015782.83898-T1-C	0.044617	-4.4863	0.046125	1.3361	Dorea longicatena	sugar ABC transporter ATP-binding protein	P:GO:0015749; F:GO:0005524; F:GO:0015407; F:GO:0016887	P:monosaccharide transmembrane transport; F:ATP binding; F:ATPase-coupled monosaccharide transmembrane transporter activity; F:ATPase activity	EC:3.6.1.3; EC:3.6.1.15; EC:3.6.3.17	Adenosinetriphosphatase; Nucleoside-triphosphate phosphatase; Monosaccharide-transporting ATPase	G3DSA:3.40.50.300 (GENE3D); IPR003439 (PFAM); G3DSA:3.40.50.300 (GENE3D); IPR003439 (PFAM); PTHR43790:SF9 (PANTHER); PTHR43790 (PANTHER); IPR003439 (PROSITE_PROFILES); IPR003439 (PROSITE_PROFILES); cd03215 (CDD); cd03216 (CDD); IPR027417 (SUPERFAMILY); IPR027417 (SUPERFAMILY)	F:GO:0005524; F:GO:0016887	F:ATP binding; F:ATPase activity	MGLA	05C2J@bactNOG,0ENT3@cloNOG,0NDC9@firmNOG,COG1129@NOG	P	Abc transporter
SRS023914.10992-T1-C	0.039424	-4.6648	0.037301	1.4283	Prevotella copri	TonB-dependent receptor	C:GO:0009279; C:GO:0016021	C:cell outer membrane; C:integral component of membrane			IPR037066 (G3DSA:2.170.130.GENE3D); IPR000531 (PFAM); IPR023996 (TIGRFAM); PTHR11532 (PANTHER); PTHR11532:SF57 (PANTHER); PTHR11532:SF57 (PANTHER); PTHR11532 (PANTHER); SSF56935 (SUPERFAMILY)	no GO terms	no GO terms		0564R@bacteNOG,05C27@bactNOG,099F3@bctoNOG,0XNNV@NOG	P	TonB dependent receptor
SRS016056.35965-T1-C	0.038108	-4.7137	0.048474	1.3145	Parabacteroides	RagB/SusD family nutrient uptake outer membrane protein					IPR033985 (PFAM); G3DSA:1.25.40.390 (GENE3D); IPR012944 (PFAM); PTHR35148 (PANTHER); PS51257 (PROSITE_PROFILES); IPR011990 (SUPERFAMILY)	F:GO:0005515	F:protein binding		058NG@bacteNOG,08MIU@bactNOG,09D0S@bctoNOG,0XRXZ@NOG	M	SusD family
SRS015663.36908-T1-C	0.033367	-4.9054	0.014897	1.8269	Eubacterium ventriosum	3-hydroxybutyryl-CoA dehydrogenase	P:GO:0006631; P:GO:0055114; F:GO:0003857; F:GO:0008691; F:GO:0070403	P:fatty acid metabolic process; P:oxidation-reduction process; F:3-hydroxyacyl-CoA dehydrogenase activity; F:3-hydroxybutyryl-CoA dehydrogenase activity; F:NAD+ binding	EC:1.1.1.157; EC:1.1.1.35	3-hydroxybutyryl-CoA dehydrogenase; 3-hydroxyacyl-CoA dehydrogenase	IPR006176 (PFAM); IPR022694 (PIRSF); IPR006108 (PFAM); G3DSA:3.40.50.720 (GENE3D); IPR013328 (G3DSA:1.10.1040.GENE3D); PTHR43145:SF10 (PANTHER); PTHR43145 (PANTHER); IPR036291 (SUPERFAMILY); IPR008927 (SUPERFAMILY)	P:GO:0006631; P:GO:0055114; F:GO:0003857; F:GO:0016491; F:GO:0070403	P:fatty acid metabolic process; P:oxidation-reduction process; F:3-hydroxyacyl-CoA dehydrogenase activity; F:oxidoreductase activity; F:NAD+ binding	HBD	05DYT@bactNOG,0EPYT@cloNOG,0NDF3@firmNOG,COG1250@NOG	C	Dehydrogenase
SRS055982.146051-T1-C	0.032766	-4.9316	0.030109	1.5213	Clostridiales	extracellular solute-binding protein					G3DSA:3.40.190.10 (GENE3D); IPR006059 (PFAM); mobidb-lite (MOBIDB_LITE); PTHR43649:SF2 (PANTHER); PTHR43649 (PANTHER); SSF53850 (SUPERFAMILY)	no GO terms	no GO terms		COG1653@NOG	G	transporter activity
SRS018351.56581-T1-C	0.031253	-4.9999	0.018082	1.7427	Ruminococcus	Fe3+-hydroxamate ABC transporter substrate-binding protein					G3DSA:3.40.50.1980 (GENE3D); G3DSA:3.40.50.1980 (GENE3D); IPR002491 (PFAM); G3DSA:1.20.58.2180 (GENE3D); mobidb-lite (MOBIDB_LITE); PTHR30535:SF31 (PANTHER); PTHR30535 (PANTHER); IPR002491 (PROSITE_PROFILES); SSF53807 (SUPERFAMILY)	no GO terms	no GO terms		05S10@bactNOG,0EQ31@cloNOG,0NFDH@firmNOG,COG0614@NOG	P	periplasmic binding protein
SRS015217.38822-T1-C	0.029279	-5.094	0.0096124	2.0172	[Ruminococcus] torques	UDP-galactopyranose mutase	F:GO:0008767	F:UDP-galactopyranose mutase activity	EC:5.4.99.9	UDP-galactopyranose mutase	G3DSA:3.40.50.720 (GENE3D); IPR015899 (PFAM); PTHR21197 (PANTHER); SSF51971 (SUPERFAMILY)	F:GO:0008767	F:UDP-galactopyranose mutase activity	GLF	05D5D@bactNOG,0ENXZ@cloNOG,0NDDF@firmNOG,COG0562@NOG	M	UDP-galactopyranose mutase
SRS023526.247591-T1-C	0.027127	-5.2041	0.035256	1.4528	Blautia wexlerae	triosephosphate isomerase	P:GO:0006094; P:GO:0006096; F:GO:0004807; C:GO:0005737	P:gluconeogenesis; P:glycolytic process; F:triose-phosphate isomerase activity; C:cytoplasm	EC:5.3.1.1	Triose-phosphate isomerase	IPR000652 (PFAM); IPR013785 (G3DSA:3.20.20.GENE3D); PTHR21139:SF22 (PANTHER); IPR000652 (PANTHER); IPR000652 (PROSITE_PROFILES); IPR035990 (SUPERFAMILY)	F:GO:0003824; F:GO:0004807	F:catalytic activity; F:triose-phosphate isomerase activity		08NRI@bactNOG,0ERDV@cloNOG,0NG4B@firmNOG,COG0149@NOG	G	Triosephosphate isomerase
SRS014287.25359-T1-C	0.020846	-5.5841	0.029844	1.5251	Alistipes putredinis	50S ribosomal protein L19	P:GO:0006412; F:GO:0003735; C:GO:0005840	P:translation; F:structural constituent of ribosome; C:ribosome			IPR001857 (PRINTS); IPR001857 (TIGRFAM); IPR001857 (PFAM); IPR038657 (G3DSA:2.30.30.GENE3D); IPR001857 (PIRSF); IPR001857 (PANTHER); IPR008991 (SUPERFAMILY)	P:GO:0006412; F:GO:0003735; C:GO:0005840	P:translation; F:structural constituent of ribosome; C:ribosome	RPLS	0578Z@bacteNOG,08YY1@bactNOG,09FJR@bctoNOG,COG0335@NOG	J	This protein is located at the 30S-50S ribosomal subunit interface and may play a role in the structure and function of the aminoacyl-tRNA binding site (By similarity)
SRS019161.72927-T1-C	0.019374	-5.6897	0.041602	1.3809	Firmicutes bacterium	extracellular solute-binding protein					IPR006059 (PFAM); G3DSA:3.40.190.10 (GENE3D); G3DSA:3.40.190.10 (GENE3D); PTHR43649 (PANTHER); PTHR43649:SF2 (PANTHER); SSF53850 (SUPERFAMILY)	no GO terms	no GO terms		08K92@bactNOG,0NFAC@firmNOG,COG1653@NOG	G	extracellular solute-binding protein, family 1
SRS056259.20694-T1-C	0.018568	-5.751	0.024658	1.608	Faecalibacterium prausnitzii	valine--tRNA ligase	P:GO:0006438; P:GO:0106074; F:GO:0002161; F:GO:0004832; F:GO:0005524; C:GO:0005737	P:valyl-tRNA aminoacylation; P:aminoacyl-tRNA metabolism involved in translational fidelity; F:aminoacyl-tRNA editing activity; F:valine-tRNA ligase activity; F:ATP binding; C:cytoplasm	EC:6.1.1.9; EC:3.1.1.1	Valine--tRNA ligase; Carboxylesterase	IPR014729 (G3DSA:3.40.50.GENE3D); G3DSA:1.10.730.10 (GENE3D); IPR013155 (PFAM); IPR002300 (PFAM); PTHR11946 (PANTHER); PTHR11946:SF93 (PANTHER); IPR033705 (CDD); IPR009080 (SUPERFAMILY); SSF52374 (SUPERFAMILY)	P:GO:0006418; F:GO:0000166; F:GO:0004812; F:GO:0005524	P:tRNA aminoacylation for protein translation; F:nucleotide binding; F:aminoacyl-tRNA ligase activity; F:ATP binding	VALS	05CA4@bactNOG,0EP7G@cloNOG,0NDZP@firmNOG,COG0525@NOG	J	amino acids such as threonine, to avoid such errors, it has a posttransfer editing activity that hydrolyzes mischarged Thr-tRNA(Val) in a tRNA-dependent manner (By similarity)
SRS017521.216871-T1-C	0.01717	-5.864	0.03382	1.4708	Clostridium sp.	aminomethyl-transferring glycine dehydrogenase subunit GcvPA	P:GO:0006546; P:GO:0009116; P:GO:0055114; F:GO:0004375	P:glycine catabolic process; P:nucleoside metabolic process; P:oxidation-reduction process; F:glycine dehydrogenase (decarboxylating) activity	EC:1.4.4.2	Glycine dehydrogenase (aminomethyl-transferring)	IPR015422 (G3DSA:3.90.1150.GENE3D); IPR023010 (PANTHER); IPR015424 (SUPERFAMILY)	P:GO:0009116; F:GO:0003824; F:GO:0004375	P:nucleoside metabolic process; F:catalytic activity; F:glycine dehydrogenase (decarboxylating) activity	GCVPA	07QK8@bactNOG,0ENU7@cloNOG,0NDAJ@firmNOG,COG0403@NOG	E	The glycine cleavage system catalyzes the degradation of glycine. The P protein binds the alpha-amino group of glycine through its pyridoxal phosphate cofactor
SRS024132.74481-T1-C	0.015776	-5.9861	0.020189	1.6949	Clostridiales	polyribonucleotide nucleotidyltransferase	P:GO:0006355; P:GO:0006396; P:GO:0006402; F:GO:0000287; F:GO:0003712; F:GO:0003723; F:GO:0004654; C:GO:0005737	P:regulation of transcription, DNA-templated; P:RNA processing; P:mRNA catabolic process; F:magnesium ion binding; F:transcription coregulator activity; F:RNA binding; F:polyribonucleotide nucleotidyltransferase activity; C:cytoplasm	EC:2.7.7.8	Polyribonucleotide nucleotidyltransferase	IPR001247 (PFAM); IPR015847 (PFAM); IPR027408 (G3DSA:3.30.230.GENE3D); PTHR11252:SF0 (PANTHER); IPR012162 (PANTHER); cd11363 (CDD); IPR036345 (SUPERFAMILY); IPR020568 (SUPERFAMILY)	P:GO:0006402; F:GO:0003723; F:GO:0004654	P:mRNA catabolic process; F:RNA binding; F:polyribonucleotide nucleotidyltransferase activity	PNP	05C62@bactNOG,0ENWB@cloNOG,0NDC5@firmNOG,COG1185@NOG	J	Involved in mRNA degradation. Hydrolyzes single-stranded polyribonucleotides processively in the 3'- to 5'-direction (By similarity)
SRS017307.62592-T1-C	0.015377	-6.0231	0.017546	1.7558	Bacteroides	aspartate carbamoyltransferase	P:GO:0006207; P:GO:0006520; P:GO:0044205; F:GO:0004070; F:GO:0016597	P:'de novo' pyrimidine nucleobase biosynthetic process; P:cellular amino acid metabolic process; P:'de novo' UMP biosynthetic process; F:aspartate carbamoyltransferase activity; F:amino acid binding	EC:2.1.3.2	Aspartate carbamoyltransferase	IPR006130 (PRINTS); PR00101 (PRINTS); IPR006131 (PFAM); IPR036901 (G3DSA:3.40.50.GENE3D); IPR036901 (G3DSA:3.40.50.GENE3D); IPR006132 (PFAM); IPR002082 (TIGRFAM); IPR002082 (PTHR11405:PANTHER); PTHR11405 (PANTHER); IPR002082 (HAMAP); IPR036901 (SUPERFAMILY)	P:GO:0006207; P:GO:0006520; F:GO:0004070; F:GO:0016597; F:GO:0016743	P:'de novo' pyrimidine nucleobase biosynthetic process; P:cellular amino acid metabolic process; F:aspartate carbamoyltransferase activity; F:amino acid binding; F:carboxyl- or carbamoyltransferase activity	PYRB	055B4@bacteNOG,05CXT@bactNOG,099PP@bctoNOG,COG0540@NOG	F	Aspartate transcarbamylase
SRS015217.49429-T1-C	0.014862	-6.0722	0.031491	1.5018	Dorea sp.	carbohydrate kinase	P:GO:0046835; F:GO:0008865; F:GO:0047590	P:carbohydrate phosphorylation; F:fructokinase activity; F:5-dehydro-2-deoxygluconokinase activity	EC:2.7.1.4; EC:2.7.1.92; EC:2.7.1.1	Fructokinase; 5-dehydro-2-deoxygluconokinase; Hexokinase	IPR029056 (G3DSA:3.40.1190.GENE3D); IPR011611 (PFAM); PTHR43085 (PANTHER); PTHR43085:SF24 (PANTHER); cd01167 (CDD); IPR029056 (SUPERFAMILY)	no GO terms	no GO terms	SCRK	05D7K@bactNOG,0ENS6@cloNOG,0NDPY@firmNOG,COG0524@NOG	G	PfkB domain protein
SRS015190.140195-T1-C	0.014793	-6.0789	0.028809	1.5405	[Eubacterium] rectale	glycosyltransferase family 2 protein	F:GO:0050501	F:hyaluronan synthase activity	EC:2.4.1.212	Hyaluronan synthase	IPR029044 (G3DSA:3.90.550.GENE3D); IPR001173 (PFAM); PTHR22916:SF51 (PANTHER); PTHR22916 (PANTHER); cd00761 (CDD); IPR029044 (SUPERFAMILY)	no GO terms	no GO terms		07QRS@bactNOG,0ENNR@cloNOG,0NE94@firmNOG,COG0463@NOG	M	glycosyltransferase group 2 family protein
SRS011405.16230-T1-C	0.012444	-6.3285	0.011652	1.9336	Bacteroides intestinalis	ATP synthase F0 subunit A	P:GO:0015986; F:GO:0016787; F:GO:0046933; C:GO:0005886; C:GO:0016021; C:GO:0045263	P:ATP synthesis coupled proton transport; F:hydrolase activity; F:proton-transporting ATP synthase activity, rotational mechanism; C:plasma membrane; C:integral component of membrane; C:proton-transporting ATP synthase complex, coupling factor F(o)			IPR000454 (PRINTS); IPR000568 (PFAM); IPR002379 (PFAM); IPR035908 (G3DSA:1.20.120.GENE3D); IPR005953 (TIGRFAM); IPR038662 (G3DSA:1.20.20.GENE3D); PTHR10031:SF0 (PANTHER); IPR000454 (PANTHER); IPR000454 (HAMAP); cd00310 (CDD); cd18121 (CDD); IPR035921 (SUPERFAMILY); IPR035908 (SUPERFAMILY)	P:GO:0015986; P:GO:1902600; F:GO:0015078; C:GO:0033177; C:GO:0045263	P:ATP synthesis coupled proton transport; P:proton transmembrane transport; F:proton transmembrane transporter activity; C:proton-transporting two-sector ATPase complex, proton-transporting domain; C:proton-transporting ATP synthase complex, coupling factor F(o)	ATPB	055EJ@bacteNOG,07RQT@bactNOG,09BSZ@bctoNOG,COG0356@NOG	M	it plays a direct role in the translocation of protons across the membrane (By similarity)
SRS011239.67888-T1-C	0.012211	-6.3557	0.033221	1.4786	Burkholderiales bacterium	glycine--tRNA ligase subunit beta	P:GO:0006420; P:GO:0006426; F:GO:0004814; F:GO:0004820; F:GO:0005524; C:GO:0005737	P:arginyl-tRNA aminoacylation; P:glycyl-tRNA aminoacylation; F:arginine-tRNA ligase activity; F:glycine-tRNA ligase activity; F:ATP binding; C:cytoplasm	EC:6.1.1.14; EC:6.1.1.19	Glycine--tRNA ligase; Arginine--tRNA ligase	IPR015944 (PRINTS); IPR008909 (PFAM); IPR015944 (TIGRFAM); IPR015944 (PFAM); IPR015944 (PANTHER); IPR015944 (HAMAP); IPR006194 (PROSITE_PROFILES); SSF109604 (SUPERFAMILY)	P:GO:0006420; P:GO:0006426; F:GO:0000166; F:GO:0004814; F:GO:0004820; F:GO:0005524; C:GO:0005737	P:arginyl-tRNA aminoacylation; P:glycyl-tRNA aminoacylation; F:nucleotide binding; F:arginine-tRNA ligase activity; F:glycine-tRNA ligase activity; F:ATP binding; C:cytoplasm	GLYS	05C38@bactNOG,0B76M@bproNOG,16QPX@proNOG,COG0751@NOG	J	Glycyl-tRNA synthetase beta subunit
SRS011134.243846-T1-C	0.011829	-6.4015	0.02449	1.611	Faecalibacterium	Asp/Glu/hydantoin racemase					G3DSA:3.40.50.12500 (GENE3D)	no GO terms	no GO terms		05PVN@bactNOG,0EW59@cloNOG,0NQ7B@firmNOG,11IW5@NOG	S	Asp/Glu/Hydantoin racemase
SRS042284.10234-T1-C	0.011137	-6.4885	0.04452	1.3514	Bacteroides	Nitronate monooxygenase	P:GO:0055114; F:GO:0018580; F:GO:0051213	P:oxidation-reduction process; F:nitronate monooxygenase activity; F:dioxygenase activity	EC:1.13.12.16; EC:1.13.12	Nitronate monooxygenase; Acting on single donors with incorporation of molecular oxygen (oxygenases). The oxygen incorporated need not be derived from O(2)	IPR004136 (PFAM); IPR013785 (G3DSA:3.20.20.GENE3D); PTHR32332:SF20 (PANTHER); PTHR32332 (PANTHER); IPR004136 (CDD); SSF51412 (SUPERFAMILY)	P:GO:0055114; F:GO:0003824; F:GO:0018580	P:oxidation-reduction process; F:catalytic activity; F:nitronate monooxygenase activity	FABK	055AZ@bacteNOG,05EA8@bactNOG,099TA@bctoNOG,COG2070@NOG	S	Oxidoreductase, 2-nitropropane dioxygenase family
SRS011586.33191-T1-C	0.0099111	-6.6567	0.037651	1.4242	Firmicutes bacterium	adenylosuccinate synthase	P:GO:0044208; F:GO:0000287; F:GO:0004019; F:GO:0005525; C:GO:0005737	P:'de novo' AMP biosynthetic process; F:magnesium ion binding; F:adenylosuccinate synthase activity; F:GTP binding; C:cytoplasm	EC:6.3.4.4	Adenylosuccinate synthase	IPR042111 (G3DSA:3.90.170.GENE3D); IPR001114 (PFAM); IPR001114 (PANTHER); PTHR11846:SF0 (PANTHER); IPR001114 (CDD); IPR027417 (SUPERFAMILY)	P:GO:0006164; F:GO:0004019; F:GO:0005525	P:purine nucleotide biosynthetic process; F:adenylosuccinate synthase activity; F:GTP binding	PURA	05C91@bactNOG,0ENXF@cloNOG,0NDAX@firmNOG,COG0104@NOG	F	Plays an important role in the de novo pathway of purine nucleotide biosynthesis
SRS019582.50772-T1-C	0.0097608	-6.6788	0.043841	1.3581	Prevotella copri	bifunctional phosphoribosyl-AMP cyclohydrolase/phosphoribosyl-ATP diphosphatase HisIE	P:GO:0000105; F:GO:0004635; F:GO:0004636; F:GO:0005524; C:GO:0005737	P:histidine biosynthetic process; F:phosphoribosyl-AMP cyclohydrolase activity; F:phosphoribosyl-ATP diphosphatase activity; F:ATP binding; C:cytoplasm	EC:3.6.1.31; EC:3.5.4.19	Phosphoribosyl-ATP diphosphatase; Phosphoribosyl-AMP cyclohydrolase	IPR021130 (PFAM); G3DSA:1.10.287.1080 (GENE3D); IPR002496 (PFAM); IPR008179 (TIGRFAM); IPR038019 (G3DSA:3.10.20.GENE3D); PTHR42945 (PANTHER); PTHR42945:SF1 (PANTHER); IPR023019 (HAMAP); IPR008179 (HAMAP); IPR008179 (CDD); IPR038019 (SUPERFAMILY); SSF101386 (SUPERFAMILY)	P:GO:0000105; F:GO:0004635; F:GO:0004636	P:histidine biosynthetic process; F:phosphoribosyl-AMP cyclohydrolase activity; F:phosphoribosyl-ATP diphosphatase activity	HISI	05K8F@bactNOG,09DDC@bctoNOG,COG0139@NOG,COG0140@NOG	E	Phosphoribosyl-ATP
SRS014459.187501-T1-C	0.009433	-6.7281	0.024488	1.611	Bilophila sp.	(Fe-S)-binding protein	P:GO:0055114; F:GO:0046872; F:GO:0051539; C:GO:0005737	P:oxidation-reduction process; F:metal ion binding; F:4 iron, 4 sulfur cluster binding; C:cytoplasm			IPR004017 (PFAM); PTHR43551 (PANTHER); PTHR43551:SF1 (PANTHER)	no GO terms	no GO terms		07QQM@bactNOG,0GAXN@delNOG,0HC8T@dproNOG,1752Z@proNOG,COG0247@NOG	C	Cysteine-rich domain
SRS015782.151547-T1-C	0.0093702	-6.7377	0.045082	1.346	Blautia	sugar ABC transporter permease	P:GO:0055085; C:GO:0005886; C:GO:0016021	P:transmembrane transport; C:plasma membrane; C:integral component of membrane			PTHR43496 (PANTHER)	no GO terms	no GO terms		05EEA@bactNOG,0EQVD@cloNOG,0NG97@firmNOG,COG4209@NOG	G	binding-protein-dependent transport systems inner membrane component
SRS050422.126124-T1-C	0.0092214	-6.7608	0.033003	1.4814	Alistipes putredinis	AhpC/TSA family protein	P:GO:0045454; P:GO:0055114; P:GO:0098869; F:GO:0004601; F:GO:0051920; C:GO:0005623	P:cell redox homeostasis; P:oxidation-reduction process; P:cellular oxidant detoxification; F:peroxidase activity; F:peroxiredoxin activity; C:cell	EC:1.11.1.15; EC:1.11.1.7	Peroxiredoxin; Peroxidase	IPR025380 (PFAM); IPR000866 (PFAM); IPR036249 (G3DSA:3.40.30.GENE3D); PTHR42852 (PANTHER); PS51257 (PROSITE_PROFILES); IPR013766 (PROSITE_PROFILES); cd02966 (CDD); IPR036249 (SUPERFAMILY)	P:GO:0045454; P:GO:0055114; F:GO:0016209; F:GO:0016491	P:cell redox homeostasis; P:oxidation-reduction process; F:antioxidant activity; F:oxidoreductase activity		0575R@bacteNOG,07QXG@bactNOG,09F14@bctoNOG,COG0526@NOG	O	Antioxidant, AhpC TSA family
SRS015217.58151-T1-C	0.0085622	-6.8678	0.044068	1.3559	Bacteroides uniformis	4-alpha-glucanotransferase	P:GO:0005977; F:GO:0004134; F:GO:0102500; F:GO:2001070	P:glycogen metabolic process; F:4-alpha-glucanotransferase activity; F:beta-maltose 4-alpha-glucanotransferase activity; F:starch binding	EC:2.4.1.25	4-alpha-glucanotransferase	IPR013783 (G3DSA:2.60.40.GENE3D); IPR003385 (PFAM); IPR002044 (PFAM); G3DSA:3.20.20.80 (GENE3D); PTHR32518 (PANTHER); PTHR32518:SF4 (PANTHER); IPR002044 (PROSITE_PROFILES); IPR002044 (PROSITE_PROFILES); cd05467 (CDD); IPR013784 (SUPERFAMILY); IPR013784 (SUPERFAMILY); IPR017853 (SUPERFAMILY)	P:GO:0005975; F:GO:0004134; F:GO:0030246; F:GO:2001070	P:carbohydrate metabolic process; F:4-alpha-glucanotransferase activity; F:carbohydrate binding; F:starch binding	MALQ	055GP@bacteNOG,05C9C@bactNOG,09BGU@bctoNOG,COG1640@NOG	G	4-alpha-glucanotransferase
SRS016335.78861-T1-C	0.0084585	-6.8854	0.04207	1.376	Roseburia inulinivorans	single-stranded DNA-binding protein	P:GO:0006260; F:GO:0003697	P:DNA replication; F:single-stranded DNA binding			G3DSA:2.40.50.140 (GENE3D); IPR000424 (PFAM); PTHR10302:SF10 (PANTHER); IPR011344 (PANTHER); IPR000424 (PROSITE_PROFILES); IPR000424 (PROSITE_PROFILES); IPR000424 (CDD); IPR012340 (SUPERFAMILY)	P:GO:0006260; F:GO:0003697	P:DNA replication; F:single-stranded DNA binding	SSB	05F3I@bactNOG,0EPT0@cloNOG,0NE6Y@firmNOG,COG0629@NOG	L	Single-strand binding protein Primosomal replication protein n
SRS023176.35402-T1-C	0.0080364	-6.9592	0.049998	1.3011	Lachnospiraceae	UDP-glucose 4-epimerase GalE	P:GO:0006012; F:GO:0003978	P:galactose metabolic process; F:UDP-glucose 4-epimerase activity	EC:5.1.3.2	UDP-glucose 4-epimerase	PR01713 (PRINTS); G3DSA:3.40.50.720 (GENE3D); IPR016040 (PFAM); IPR005886 (TIGRFAM); G3DSA:3.90.25.10 (GENE3D); PTHR43725:SF14 (PANTHER); PTHR43725 (PANTHER); IPR005886 (CDD); IPR036291 (SUPERFAMILY)	P:GO:0006012; F:GO:0003978	P:galactose metabolic process; F:UDP-glucose 4-epimerase activity	GALE	05CMR@bactNOG,0EP1K@cloNOG,0NDG6@firmNOG,COG1087@NOG	M	udp-glucose 4-epimerase
SRS019601.10894-T1-C	0.0080033	-6.9652	0.037513	1.4258	[Ruminococcus] torques	DNA-directed RNA polymerase subunit beta	P:GO:0006351; F:GO:0003677; F:GO:0003899; F:GO:0032549	P:transcription, DNA-templated; F:DNA binding; F:DNA-directed 5'-3' RNA polymerase activity; F:ribonucleoside binding	EC:2.7.7.6	DNA-directed RNA polymerase	IPR007120 (PFAM); IPR007642 (PFAM); G3DSA:3.90.1100.10 (GENE3D); IPR007641 (PFAM); G3DSA:3.90.1800.10 (GENE3D); IPR010243 (TIGRFAM); G3DSA:2.40.50.100 (GENE3D); IPR019462 (PFAM); IPR037034 (G3DSA:3.90.1110.GENE3D); IPR007645 (PFAM); IPR037033 (G3DSA:2.40.270.GENE3D); G3DSA:3.90.1100.10 (GENE3D); mobidb-lite (MOBIDB_LITE); mobidb-lite (MOBIDB_LITE); mobidb-lite (MOBIDB_LITE); IPR015712 (PANTHER); …	P:GO:0006351; F:GO:0003677; F:GO:0003899; F:GO:0032549	P:transcription, DNA-templated; F:DNA binding; F:DNA-directed 5'-3' RNA polymerase activity; F:ribonucleoside binding	RPOB	08IIJ@bactNOG,0F72J@cloNOG,0P68T@firmNOG,COG0085@NOG	K	DNA-dependent RNA polymerase catalyzes the transcription of DNA into RNA using the four ribonucleoside triphosphates as substrates (By similarity)
SRS011271.64428-T1-C	0.0078838	-6.9869	0.040832	1.389	Bacteroides caccae	alpha-amylase	P:GO:0005975; F:GO:0016787	P:carbohydrate metabolic process; F:hydrolase activity			G3DSA:3.20.110.20 (GENE3D); IPR028098 (PFAM); G3DSA:3.40.50.2000 (GENE3D); IPR004300 (PFAM); IPR001296 (PFAM); G3DSA:3.40.50.2000 (GENE3D); mobidb-lite (MOBIDB_LITE); PTHR36306:SF1 (PANTHER); PTHR36306 (PANTHER); cd10795 (CDD); cd03801 (CDD); SSF53756 (SUPERFAMILY); IPR011330 (SUPERFAMILY)	P:GO:0005975; F:GO:0003824	P:carbohydrate metabolic process; F:catalytic activity	AMYA2	0558H@bacteNOG,05C1R@bactNOG,099JK@bctoNOG,COG1449@NOG	G	Glycosyl hydrolase, family 57
SRS015578.11560-T1-C	0.0077573	-7.0102	0.038693	1.4124	Firmicutes bacterium	calcium-translocating P-type ATPase, PMCA-type	P:GO:0070574; P:GO:0070588; F:GO:0005388; F:GO:0005524; F:GO:0008551; F:GO:0016787; C:GO:0016021	P:cadmium ion transmembrane transport; P:calcium ion transmembrane transport; F:calcium transmembrane transporter activity, phosphorylative mechanism; F:ATP binding; F:cadmium transmembrane transporter activity, phosphorylative mechanism; F:hydrolase activity; C:integral component of membrane	EC:7.2.2.2; EC:7.2.2.10; EC:3.6.3.3	ABC-type Cd(2+) transporter; P-type Ca(2+) transporter; Cadmium-exporting ATPase	IPR001757 (PRINTS); PR00119 (PRINTS); PF00122 (PFAM); IPR006408 (TIGRFAM); IPR023299 (G3DSA:3.40.1110.GENE3D); IPR001757 (TIGRFAM); IPR004014 (PFAM); G3DSA:2.70.150.10 (GENE3D); IPR023214 (G3DSA:3.40.50.GENE3D); IPR006068 (PFAM); PF00702 (PFAM); G3DSA:1.20.1110.10 (GENE3D),SFLDG00002 (SFLD),SFLDF00027 (SFLD); PTHR24093:SF369 (PANTHER); PTHR24093 (PANTHER); IPR008250 (SUPERFAMILY); IPR023299 (SUPE…	P:GO:0070588; F:GO:0000166; F:GO:0005388; F:GO:0005524; C:GO:0016020; C:GO:0016021	P:calcium ion transmembrane transport; F:nucleotide binding; F:calcium transmembrane transporter activity, phosphorylative mechanism; F:ATP binding; C:membrane; C:integral component of membrane	ACA4	05C52@bactNOG,0ENYC@cloNOG,0NDFV@firmNOG,COG0474@NOG	P	ATPase, P-type (transporting), HAD superfamily, subfamily IC
SRS022137.11569-T1-C	0.00743	-7.0724	0.037895	1.4214	Alistipes putredinis	amino acid permease	P:GO:0055085; F:GO:0022857; C:GO:0016021	P:transmembrane transport; F:transmembrane transporter activity; C:integral component of membrane			IPR002293 (PFAM); IPR002293 (PIRSF); G3DSA:1.20.1740.10 (GENE3D); IPR022520 (TIGRFAM); mobidb-lite (MOBIDB_LITE); mobidb-lite (MOBIDB_LITE); PTHR42770:SF15 (PANTHER); PTHR42770 (PANTHER)	P:GO:0055085; F:GO:0022857; C:GO:0016020	P:transmembrane transport; F:transmembrane transporter activity; C:membrane	XASA	055DS@bacteNOG,05E5D@bactNOG,09AW2@bctoNOG,COG0531@NOG	E	glutamate gamma-aminobutyrate antiporter
SRS017103.216794-T1-C	0.007356	-7.0869	0.034292	1.4648	Collinsella	cell division protein FtsZ	P:GO:0000917; P:GO:0043093; P:GO:0051258; F:GO:0003924; F:GO:0005525; C:GO:0005737; C:GO:0032153	P:division septum assembly; P:FtsZ-dependent cytokinesis; P:protein polymerization; F:GTPase activity; F:GTP binding; C:cytoplasm; C:cell division site	EC:3.6.1.15	Nucleoside-triphosphate phosphatase	IPR003008 (PRINTS); IPR003008 (PFAM); IPR024757 (PFAM); IPR000158 (TIGRFAM); IPR036525 (G3DSA:3.40.50.GENE3D); IPR037103 (G3DSA:3.30.1330.GENE3D); mobidb-lite (MOBIDB_LITE); mobidb-lite (MOBIDB_LITE); PTHR30314 (PANTHER); IPR000158 (HAMAP); IPR000158 (CDD); IPR036525 (SUPERFAMILY); IPR008280 (SUPERFAMILY)	F:GO:0003924; F:GO:0005525	F:GTPase activity; F:GTP binding	FTSZ	00BS0@actNOG,05CDK@bactNOG,COG0206@NOG	D	Essential cell division protein that forms a contractile ring structure (Z ring) at the future cell division site. The regulation of the ring assembly controls the timing and the location of cell division. One of the functions of the FtsZ ring is to recruit other cell division proteins to the septum to produce a new cell wall between the dividing cells. Binds GTP and shows GTPase activity (By sim…
SRS014923.30252-T1-C	0.0073167	-7.0946	0.043175	1.3648	Dorea	FeS cluster assembly scaffold protein NifU	P:GO:0016226; F:GO:0005506; F:GO:0051536	P:iron-sulfur cluster assembly; F:iron ion binding; F:iron-sulfur cluster binding			no IPS match	no IPS match	no IPS match	BT0174	05PGF@bactNOG,0EPUZ@cloNOG,0NE99@firmNOG,COG0822@NOG	C	Inherit from firmNOG: NifU-related domain containing protein
SRS015065.259033-T1-C	0.0072376	-7.1103	0.039873	1.3993	Oribacterium asaccharolyticum	substrate-binding domain-containing protein	C:GO:0043190	C:ATP-binding cassette (ABC) transporter complex			IPR025997 (PFAM); G3DSA:3.40.50.2300 (GENE3D); G3DSA:3.40.50.2300 (GENE3D); IPR030159 (PTHR46847:PANTHER); PTHR46847 (PANTHER); IPR028082 (SUPERFAMILY)	C:GO:0043190	C:ATP-binding cassette (ABC) transporter complex	LSRB	05D4B@bactNOG,0EVD8@cloNOG,0NGU5@firmNOG,0XPHQ@NOG	G	periplasmic binding protein
SRS015578.110449-T1-C	0.0071086	-7.1362	0.034946	1.4566	Roseburia intestinalis	bifunctional phosphoserine phosphatase/homoserine phosphotransferase ThrH	P:GO:0016310; P:GO:0016311; F:GO:0004413; F:GO:0004647	P:phosphorylation; P:dephosphorylation; F:homoserine kinase activity; F:phosphoserine phosphatase activity	EC:2.7.1.39; EC:3.1.3.3	Homoserine kinase; Phosphoserine phosphatase	TIGR01488 (TIGRFAM); PF12710 (PFAM); G3DSA:3.90.1470.10 (GENE3D); IPR011863 (TIGRFAM); IPR023214 (G3DSA:3.40.50.GENE3D); PTHR43344 (PANTHER); PTHR43344:SF2 (PANTHER); IPR036412 (SUPERFAMILY)	no GO terms	no GO terms	THRH	05ECA@bactNOG,0EP7D@cloNOG,0NEJ0@firmNOG,COG0560@NOG	E	phosphoserine phosphatase homoserine phosphotransferase bifunctional protein
SRS020869.56151-T1-C	0.0069943	-7.1596	0.016031	1.795	Parabacteroides sp.	PhoH family protein	F:GO:0005524	F:ATP binding			G3DSA:3.40.50.300 (GENE3D); IPR002716 (PFAM); G3DSA:3.40.50.1010 (GENE3D); IPR003714 (PFAM); PTHR30473:SF2 (PANTHER); PTHR30473 (PANTHER); cd09883 (CDD); IPR027417 (SUPERFAMILY)	F:GO:0005524	F:ATP binding	PHOH2	05BVT@bacteNOG,08IAB@bactNOG,09SWY@bctoNOG,COG1875@NOG	T	PhoH family
SRS015217.220469-T1-C	0.0067416	-7.2127	0.049065	1.3092	Frisingicoccus caecimuris	glucose-1-phosphate thymidylyltransferase	P:GO:0045226; F:GO:0008879; F:GO:0046872	P:extracellular polysaccharide biosynthetic process; F:glucose-1-phosphate thymidylyltransferase activity; F:metal ion binding	EC:2.7.7.24	Glucose-1-phosphate thymidylyltransferase	IPR005907 (TIGRFAM); IPR005835 (PFAM); IPR029044 (G3DSA:3.90.550.GENE3D); PTHR43532:SF4 (PANTHER); IPR005907 (PANTHER); IPR005907 (CDD); IPR029044 (SUPERFAMILY)	P:GO:0009058; P:GO:0045226; F:GO:0008879; F:GO:0016779	P:biosynthetic process; P:extracellular polysaccharide biosynthetic process; F:glucose-1-phosphate thymidylyltransferase activity; F:nucleotidyltransferase activity	RFBA	08I19@bactNOG,0F6YV@cloNOG,0P630@firmNOG,COG1209@NOG	M	Catalyzes the formation of dTDP-glucose, from dTTP and glucose 1-phosphate, as well as its pyrophosphorolysis (By similarity)
SRS014459.75339-T1-C	0.0067271	-7.2158	0.030274	1.5189	Eubacterium ramulus	class II fructose-1,6-bisphosphate aldolase	P:GO:0006096; P:GO:0030388; F:GO:0004332; F:GO:0008270	P:glycolytic process; P:fructose 1,6-bisphosphate metabolic process; F:fructose-bisphosphate aldolase activity; F:zinc ion binding	EC:4.1.2.13	Fructose-bisphosphate aldolase	IPR000771 (PFAM); IPR013785 (G3DSA:3.20.20.GENE3D); PTHR30304:SF5 (PANTHER); PTHR30304 (PANTHER); SSF51569 (SUPERFAMILY)	P:GO:0005975; F:GO:0003824; F:GO:0008270; F:GO:0016832	P:carbohydrate metabolic process; F:catalytic activity; F:zinc ion binding; F:aldehyde-lyase activity	FBA	05D2N@bactNOG,0EP61@cloNOG,0NDKF@firmNOG,COG0191@NOG	G	fructose-1,6-bisphosphate aldolase, class ii
SRS015217.180-T1-C	0.0063082	-7.3086	0.048485	1.3144	Faecalibacterium prausnitzii	galactose mutarotase	P:GO:0019318; F:GO:0004034; F:GO:0030246	P:hexose metabolic process; F:aldose 1-epimerase activity; F:carbohydrate binding	EC:5.1.3.3	Aldose 1-epimerase	IPR014718 (G3DSA:2.70.98.GENE3D); IPR008183 (PFAM); IPR015443 (PIRSF); PTHR10091 (PANTHER); PTHR10091:SF0 (PANTHER); cd09019 (CDD); IPR011013 (SUPERFAMILY)	P:GO:0005975; P:GO:0019318; F:GO:0003824; F:GO:0016853; F:GO:0030246	P:carbohydrate metabolic process; P:hexose metabolic process; F:catalytic activity; F:isomerase activity; F:carbohydrate binding	GALM	05ENN@bactNOG,0EPHJ@cloNOG,0NDYF@firmNOG,COG2017@NOG	G	Converts alpha-aldose to the beta-anomer. It is active on D-glucose, L-arabinose, D-xylose, D-galactose, maltose and lactose (By similarity)
SRS015663.115843-T1-C	0.006059	-7.3667	0.00555	2.2557	Eubacterium ventriosum	30S ribosomal protein S1	P:GO:0016114; P:GO:0019288; P:GO:0050992; P:GO:0055114; F:GO:0003676; F:GO:0046872; F:GO:0051539; F:GO:0051745; C:GO:0005840	P:terpenoid biosynthetic process; P:isopentenyl diphosphate biosynthetic process, methylerythritol 4-phosphate pathway; P:dimethylallyl diphosphate biosynthetic process; P:oxidation-reduction process; F:nucleic acid binding; F:metal ion binding; F:4 iron, 4 sulfur cluster binding; F:4-hydroxy-3-methylbut-2-en-1-yl diphosphate reductase activity; C:ribosome	EC:1.17.1; EC:1.17.1.2	Acting on CH or CH(2) groups; Acting on CH or CH(2) groups	PR00681 (PRINTS); G3DSA:2.40.50.140 (GENE3D); G3DSA:2.40.50.140 (GENE3D); G3DSA:2.40.50.140 (GENE3D); IPR003029 (PFAM); G3DSA:2.40.50.140 (GENE3D); mobidb-lite (MOBIDB_LITE); PTHR10724:SF7 (PANTHER); PTHR10724 (PANTHER); IPR003029 (PROSITE_PROFILES); IPR003029 (PROSITE_PROFILES); IPR003029 (PROSITE_PROFILES); IPR003029 (PROSITE_PROFILES); cd04465 (CDD); cd05688 (CDD); cd05687 (CDD); IPR012340 (SU…	F:GO:0003676	F:nucleic acid binding	RPSA	05CAV@bactNOG,0ENXP@cloNOG,0NDYX@firmNOG,COG0539@NOG	J	Converts 1-hydroxy-2-methyl-2-(E)-butenyl 4-diphosphate into isopentenyl diphosphate (IPP) and dimethylallyl diphosphate (DMAPP) (By similarity)
SRS015663.210118-T1-C	0.0059273	-7.3984	0.035266	1.4526	Clostridiales	L-ribulose-5-phosphate 4-epimerase	F:GO:0008742	F:L-ribulose-phosphate 4-epimerase activity	EC:5.1.3.4	L-ribulose-5-phosphate 4-epimerase	IPR001303 (PFAM); IPR036409 (G3DSA:3.40.225.GENE3D); PTHR22789 (PANTHER); PTHR22789:SF8 (PANTHER); IPR036409 (SUPERFAMILY)	no GO terms	no GO terms	ARAD	05CR5@bactNOG,0EPK0@cloNOG,0NEMJ@firmNOG,COG0235@NOG	G	l-ribulose-5-phosphate 4-epimerase
SRS019397.91520-T1-C	0.0055755	-7.4867	0.045845	1.3387	[Eubacterium] rectale	flagellar motor switch protein FliM	P:GO:0071973; F:GO:0003774; C:GO:0009425	P:bacterial-type flagellum-dependent cell motility; F:motor activity; C:bacterial-type flagellum basal body	EC:3.6.1.15	Nucleoside-triphosphate phosphatase	IPR001689 (PRINTS); IPR001689 (PFAM); IPR028976 (G3DSA:3.40.1550.GENE3D); PTHR30034:SF3 (PANTHER); PTHR30034 (PANTHER); IPR028976 (SUPERFAMILY)	P:GO:0071973; F:GO:0003774; C:GO:0009425	P:bacterial-type flagellum-dependent cell motility; F:motor activity; C:bacterial-type flagellum basal body	FLIM	05D24@bactNOG,0ENYZ@cloNOG,0NE15@firmNOG,COG1868@NOG	N	Flagellar motor switch protein fliM
SRS014613.7199-T1-C	0.0055718	-7.4876	0.043728	1.3592	Firmicutes bacterium	chaperonin GroEL	P:GO:0042026; F:GO:0005524; F:GO:0051082; C:GO:0005737	P:protein refolding; F:ATP binding; F:unfolded protein binding; C:cytoplasm			IPR017998 (PRINTS); IPR002423 (PFAM); IPR027413 (G3DSA:1.10.560.GENE3D); IPR027409 (G3DSA:3.50.7.GENE3D); PTHR45633:SF4 (PANTHER); PTHR45633 (PANTHER); IPR027413 (SUPERFAMILY)	F:GO:0005524	F:ATP binding	GROL	05CJ9@bactNOG,0EP0V@cloNOG,0ND63@firmNOG,COG0459@NOG	O	Prevents misfolding and promotes the refolding and proper assembly of unfolded polypeptides generated under stress conditions (By similarity)
SRS015663.12740-T1-C	0.0052895	-7.5627	0.031594	1.5004	Holdemanella biformis	50S ribosomal protein L10	P:GO:0006412; P:GO:0042254; F:GO:0003735; F:GO:0070180; C:GO:0015934	P:translation; P:ribosome biogenesis; F:structural constituent of ribosome; F:large ribosomal subunit rRNA binding; C:large ribosomal subunit			G3DSA:3.30.70.1730 (GENE3D); IPR001790 (PFAM); IPR001790 (PANTHER); PTHR11560:SF8 (PANTHER); IPR022973 (HAMAP); IPR001790 (CDD); SSF160369 (SUPERFAMILY)	P:GO:0042254	P:ribosome biogenesis	RPLJ	08VZM@bactNOG,0I76D@eryNOG,0NI4T@firmNOG,COG0244@NOG	J	50S ribosomal protein L10
SRS015578.72475-T1-C	0.0050467	-7.6304	0.049578	1.3047	Ruminococcus bicirculans	IMP dehydrogenase	P:GO:0006177; P:GO:0055114; F:GO:0000166; F:GO:0003938; F:GO:0046872	P:GMP biosynthetic process; P:oxidation-reduction process; F:nucleotide binding; F:IMP dehydrogenase activity; F:metal ion binding	EC:1.1.1.205	IMP dehydrogenase	IPR005990 (PIRSF); IPR000644 (PFAM); IPR005990 (TIGRFAM); IPR013785 (G3DSA:3.20.20.GENE3D); IPR001093 (PFAM); PTHR11911:SF111 (PANTHER); PTHR11911 (PANTHER); IPR005990 (HAMAP); IPR000644 (PROSITE_PROFILES); IPR000644 (PROSITE_PROFILES); cd04601 (CDD); IPR001093 (CDD); SSF51412 (SUPERFAMILY); SSF54631 (SUPERFAMILY)	P:GO:0006164; P:GO:0055114; F:GO:0003824; F:GO:0003938	P:purine nucleotide biosynthetic process; P:oxidation-reduction process; F:catalytic activity; F:IMP dehydrogenase activity	GUAB	05CP4@bactNOG,0ENW6@cloNOG,0NDEJ@firmNOG,COG0516@NOG,COG0517@NOG	F	Catalyzes the conversion of inosine 5'-phosphate (IMP) to xanthosine 5'-phosphate (XMP), the first committed and rate- limiting step in the de novo synthesis of guanine nucleotides, and therefore plays an important role in the regulation of cell growth (By similarity)
SRS017191.44143-T1-C	0.0048877	-7.6766	0.043802	1.3585	Alistipes putredinis	acetyl-CoA hydrolase/transferase family protein	P:GO:0006083; P:GO:0019679; F:GO:0003986; F:GO:0008775	P:acetate metabolic process; P:propionate metabolic process, methylcitrate cycle; F:acetyl-CoA hydrolase activity; F:acetate CoA-transferase activity	EC:2.8.3.8; EC:3.1.2.1	Acetate CoA-transferase; Acetyl-CoA hydrolase	G3DSA:3.30.750.70 (GENE3D); IPR003702 (PFAM); IPR038460 (G3DSA:3.40.1080.GENE3D); G3DSA:3.40.1080.10 (GENE3D); IPR026888 (PFAM); PTHR21432 (PANTHER); IPR037171 (SUPERFAMILY); IPR037171 (SUPERFAMILY)	P:GO:0006083; P:GO:0019679; F:GO:0003986; F:GO:0008775	P:acetate metabolic process; P:propionate metabolic process, methylcitrate cycle; F:acetyl-CoA hydrolase activity; F:acetate CoA-transferase activity	ABFT	055S1@bacteNOG,05CYC@bactNOG,09C1D@bctoNOG,COG0427@NOG	C	transferase
SRS015578.36186-T1-C	0.0048802	-7.6788	0.033761	1.4716	Ruminococcus	phosphoglycerate kinase	P:GO:0006096; F:GO:0004618; F:GO:0005524; C:GO:0005737	P:glycolytic process; F:phosphoglycerate kinase activity; F:ATP binding; C:cytoplasm	EC:2.7.2.3	Phosphoglycerate kinase	IPR001576 (PRINTS); IPR015824 (G3DSA:3.40.50.GENE3D); IPR001576 (PIRSF); IPR015824 (G3DSA:3.40.50.GENE3D); IPR001576 (PFAM); IPR001576 (PANTHER); IPR001576 (HAMAP); IPR036043 (SUPERFAMILY)	P:GO:0006096; F:GO:0004618	P:glycolytic process; F:phosphoglycerate kinase activity	PGK	05BZA@bactNOG,0ENRZ@cloNOG,0ND8W@firmNOG,COG0126@NOG	G	Phosphoglycerate kinase
SRS023526.167479-T1-C	0.0048695	-7.682	0.013975	1.8547	Clostridiales	NAD(P)H-dependent oxidoreductase subunit E	P:GO:0055114; F:GO:0046872; F:GO:0050136; F:GO:0050583; F:GO:0051537	P:oxidation-reduction process; F:metal ion binding; F:NADH dehydrogenase (quinone) activity; F:hydrogen dehydrogenase (NADP+) activity; F:2 iron, 2 sulfur cluster binding	EC:1.6.5.11; EC:1.6.99.3; EC:1.12.1.3; EC:1.12.1	NADH dehydrogenase (quinone); NADH dehydrogenase; Hydrogen dehydrogenase (NADP(+)); Acting on hydrogen as donors	PF01257 (PFAM); IPR041921 (G3DSA:1.10.10.GENE3D); IPR036249 (SUPERFAMILY)	no GO terms	no GO terms		0902H@bactNOG,0ET50@cloNOG,0NJ9C@firmNOG,COG1905@NOG	C	NADH dehydrogenase (Ubiquinone), 24 kDa subunit
SRS015663.106957-T1-C	0.0048472	-7.6886	0.046484	1.3327	Eubacterium	50S ribosomal protein L15	P:GO:0006412; F:GO:0003735; F:GO:0019843; C:GO:0015934	P:translation; F:structural constituent of ribosome; F:rRNA binding; C:large ribosomal subunit			IPR005749 (TIGRFAM); IPR021131 (PFAM); G3DSA:3.100.10.10 (GENE3D); mobidb-lite (MOBIDB_LITE); mobidb-lite (MOBIDB_LITE); PTHR12934:SF11 (PANTHER); IPR005749 (PANTHER); IPR030878 (HAMAP); IPR036227 (SUPERFAMILY)	P:GO:0006412; F:GO:0003735; C:GO:0015934	P:translation; F:structural constituent of ribosome; C:large ribosomal subunit	RPLO	08UZ0@bactNOG,0I75N@eryNOG,0NI2G@firmNOG,COG0200@NOG	J	Binds to the 23S rRNA (By similarity)
SRS063040.114204-T1-C	0.0040638	-7.9429	0.036171	1.4416	Proteobacteria bacterium	C4-dicarboxylate ABC transporter	P:GO:0015740; F:GO:0015556; C:GO:0016021	P:C4-dicarboxylate transport; F:C4-dicarboxylate transmembrane transporter activity; C:integral component of membrane			IPR018385 (PFAM); IPR004669 (TIGRFAM); IPR004669 (PANTHER)	P:GO:0015740; F:GO:0015556; C:GO:0016021	P:C4-dicarboxylate transport; F:C4-dicarboxylate transmembrane transporter activity; C:integral component of membrane	DCUC	05CEE@bactNOG,0BJJ1@bproNOG,16Q0X@proNOG,COG3069@NOG	C	C4-dicarboxylate anaerobic carrier
SRS015217.236794-T1-C	0.0040414	-7.9509	0.016028	1.7951	Monoglobus pectinilyticus	50S ribosomal protein L7ae	F:GO:0003723; C:GO:0005840	F:RNA binding; C:ribosome			IPR029064 (G3DSA:3.30.1330.GENE3D); IPR004038 (PFAM); IPR039107 (PTHR11449:PANTHER); IPR039109 (PANTHER); IPR029064 (SUPERFAMILY)	F:GO:0003723	F:RNA binding	YLXQ	05VHM@bactNOG,0EVSS@cloNOG,0NNMH@firmNOG,COG1358@NOG	J	ribosomal protein
SRS054956.126441-T1-C	0.0039103	-7.9985	0.02285	1.6411	Clostridiales	Hsp20/alpha crystallin family protein					IPR002068 (PFAM); IPR008978 (G3DSA:2.60.40.GENE3D); PTHR11527:SF175 (PANTHER); IPR031107 (PANTHER); IPR002068 (PROSITE_PROFILES); cd06471 (CDD); IPR008978 (SUPERFAMILY)	no GO terms	no GO terms	HSP	07Y70@bactNOG,0EU5V@cloNOG,0NNH9@firmNOG,COG0071@NOG	O	heat shock protein
SRS014923.58565-T1-C	0.0038164	-8.0336	0.039404	1.4045	Faecalibacterium sp.	AIM24 family protein					IPR036983 (G3DSA:3.60.160.GENE3D); IPR002838 (PFAM); PTHR31801 (PANTHER); PTHR31801:SF0 (PANTHER); IPR016031 (SUPERFAMILY)	no GO terms	no GO terms		0721K@bactNOG,0EPH3@cloNOG,0NDY1@firmNOG,COG2013@NOG	S	Pfam:DUF124
SRS015578.60198-T1-C	0.0036211	-8.1094	0.047481	1.3235	Ruminococcus sp.	FAD-dependent oxidoreductase	P:GO:0055114; F:GO:0008670; F:GO:0010181; F:GO:0047540	P:oxidation-reduction process; F:2,4-dienoyl-CoA reductase (NADPH) activity; F:FMN binding; F:2-enoate reductase activity	EC:1.3.1.31; EC:1.3.1.34	2-enoate reductase; 2,4-dienoyl-CoA reductase (NADPH)	PR00368 (PRINTS); IPR013785 (G3DSA:3.20.20.GENE3D); IPR023753 (PFAM); IPR001155 (PFAM); G3DSA:3.40.50.720 (GENE3D); IPR036188 (G3DSA:3.50.50.GENE3D); PTHR42917 (PANTHER); cd02803 (CDD); IPR036188 (SUPERFAMILY); SSF51395 (SUPERFAMILY)	P:GO:0055114; F:GO:0003824; F:GO:0010181; F:GO:0016491	P:oxidation-reduction process; F:catalytic activity; F:FMN binding; F:oxidoreductase activity		05CCY@bactNOG,0EPQI@cloNOG,0NE49@firmNOG,COG0446@NOG,COG1902@NOG	C	NADH flavin oxidoreductase NADH oxidase
SRS014235.26165-T1-C	0.003621	-8.1094	0.033012	1.4813	Alistipes putredinis	efflux RND transporter periplasmic adaptor subunit	P:GO:0055085; F:GO:0022857; C:GO:0016020	P:transmembrane transport; F:transmembrane transporter activity; C:membrane			G3DSA:2.40.30.170 (GENE3D); IPR032317 (PFAM); IPR006143 (TIGRFAM); G3DSA:1.10.287.470 (GENE3D); G3DSA:2.40.420.20 (GENE3D); G3DSA:2.40.50.100 (GENE3D); mobidb-lite (MOBIDB_LITE); PTHR30158 (PANTHER); PTHR30158:SF3 (PANTHER); SSF111369 (SUPERFAMILY)	P:GO:0055085; F:GO:0022857; C:GO:0016020	P:transmembrane transport; F:transmembrane transporter activity; C:membrane	MTRC	055SE@bacteNOG,05C1P@bactNOG,099GQ@bctoNOG,0XNVN@NOG	V	efflux transporter, rnd family, mfp subunit
SRS016335.176451-T1-C	0.0033659	-8.2148	0.024525	1.6104	Acetatifactor muris	50S ribosomal protein L10	P:GO:0006412; P:GO:0042254; F:GO:0003735; F:GO:0070180; C:GO:0015934	P:translation; P:ribosome biogenesis; F:structural constituent of ribosome; F:large ribosomal subunit rRNA binding; C:large ribosomal subunit			G3DSA:3.30.70.1730 (GENE3D); IPR001790 (PFAM); PTHR11560:SF8 (PANTHER); IPR001790 (PANTHER); IPR022973 (HAMAP); IPR001790 (CDD); SSF160369 (SUPERFAMILY)	P:GO:0042254	P:ribosome biogenesis	RPLJ	08VZM@bactNOG,0ESJT@cloNOG,0NI4T@firmNOG,COG0244@NOG	J	50S ribosomal protein L10
SRS017191.42126-T1-C	0.0031089	-8.3294	0.028104	1.5512	Eubacterium sp.	glycosyl hydrolase family 88	P:GO:0008152; F:GO:0102211	P:metabolic process; F:unsaturated rhamnogalacturonyl hydrolase activity	EC:3.2.1.172	Unsaturated rhamnogalacturonyl hydrolase	IPR010905 (PFAM); IPR012341 (G3DSA:1.50.10.GENE3D); PTHR33886:SF11 (PANTHER); PTHR33886 (PANTHER); IPR008928 (SUPERFAMILY)	F:GO:0003824	F:catalytic activity		05F5H@bactNOG,0EQ9N@cloNOG,0NEVD@firmNOG,COG4225@NOG	S	Glycosyl Hydrolase Family 88
SRS055982.56867-T1-C	0.0030627	-8.351	0.019298	1.7145	Faecalibacterium prausnitzii	50S ribosomal protein L6	P:GO:0006412; F:GO:0003735; F:GO:0019843; C:GO:0005840	P:translation; F:structural constituent of ribosome; F:rRNA binding; C:ribosome			IPR019906 (PRINTS); IPR036789 (G3DSA:3.90.930.GENE3D); IPR019906 (TIGRFAM); IPR000702 (PIRSF); IPR036789 (G3DSA:3.90.930.GENE3D); IPR020040 (PFAM); mobidb-lite (MOBIDB_LITE); mobidb-lite (MOBIDB_LITE); IPR000702 (PANTHER); IPR019906 (PTHR11655:PANTHER); IPR019906 (HAMAP); IPR036789 (SUPERFAMILY); IPR036789 (SUPERFAMILY)	P:GO:0006412; F:GO:0003735; F:GO:0019843; C:GO:0005840	P:translation; F:structural constituent of ribosome; F:rRNA binding; C:ribosome	RPLF	08R5J@bactNOG,0ESCQ@cloNOG,0NH5K@firmNOG,COG0097@NOG	J	This protein binds to the 23S rRNA, and is important in its secondary structure. It is located near the subunit interface in the base of the L7 L12 stalk, and near the tRNA binding site of the peptidyltransferase center (By similarity)
SRS018427.113124-T1-C	0.0030222	-8.3702	0.033758	1.4716	Ruminococcus sp.	transketolase	F:GO:0004802	F:transketolase activity	EC:2.2.1.1	Transketolase	G3DSA:3.40.50.970 (GENE3D); IPR005474 (PFAM); PTHR47514 (PANTHER); PTHR47514:SF1 (PANTHER); IPR005474 (CDD); IPR029061 (SUPERFAMILY)	no GO terms	no GO terms	TKT	08HHA@bactNOG,0F6V1@cloNOG,0P5WX@firmNOG,COG3959@NOG	G	Transketolase
SRS015264.111841-T1-C	0.002805	-8.4778	0.049847	1.3024	Bacteroides intestinalis	glutaminase	P:GO:0006541; F:GO:0004359	P:glutamine metabolic process; F:glutaminase activity	EC:3.5.1.2	Glutaminase	IPR015868 (PFAM); IPR012338 (G3DSA:3.40.710.GENE3D); IPR015868 (PANTHER); PTHR12544:SF48 (PANTHER); IPR012338 (SUPERFAMILY)	P:GO:0006541; F:GO:0004359	P:glutamine metabolic process; F:glutaminase activity	GLSA	055S6@bacteNOG,05CSV@bactNOG,099WD@bctoNOG,COG2066@NOG	E	Glutaminase
SRS024132.89519-T1-C	0.0027547	-8.5039	0.03506	1.4552	Parasutterella excrementihominis	co-chaperone GroES	P:GO:0006457; F:GO:0005524; C:GO:0005737	P:protein folding; F:ATP binding; C:cytoplasm			IPR020818 (PRINTS); IPR020818 (PFAM); IPR037124 (G3DSA:2.30.33.GENE3D); PTHR10772:SF24 (PANTHER); IPR020818 (PANTHER); IPR020818 (HAMAP); IPR020818 (CDD); IPR011032 (SUPERFAMILY)	P:GO:0006457	P:protein folding	GROS	05K5Y@bactNOG,0BEB8@bproNOG,17FI0@proNOG,COG0234@NOG	O	Binds to Cpn60 in the presence of Mg-ATP and suppresses the ATPase activity of the latter (By similarity)
SRS011134.2400-T1-C	0.0027047	-8.5303	0.04375	1.359	Prevotella copri	sodium:alanine symporter family protein	P:GO:0006814; P:GO:0032328; P:GO:0055085; F:GO:0015655; C:GO:0005886; C:GO:0016021	P:sodium ion transport; P:alanine transport; P:transmembrane transport; F:alanine:sodium symporter activity; C:plasma membrane; C:integral component of membrane			IPR001463 (PRINTS); IPR001463 (PFAM); IPR001463 (TIGRFAM); PTHR30330:SF3 (PANTHER); IPR001463 (PANTHER)	P:GO:0006814; P:GO:0032328; F:GO:0015655; C:GO:0016020	P:sodium ion transport; P:alanine transport; F:alanine:sodium symporter activity; C:membrane		05BZG@bactNOG,09AGD@bctoNOG,COG1115@NOG	E	amino acid carrier protein
SRS018351.137217-T1-C	0.0020482	-8.9315	0.026048	1.5842	Clostridiales	S1 RNA-binding domain-containing protein	F:GO:0003676; C:GO:0005840	F:nucleic acid binding; C:ribosome			PR00681 (PRINTS); G3DSA:2.40.50.140 (GENE3D); IPR003029 (PFAM); G3DSA:2.40.50.140 (GENE3D); PTHR10724:SF7 (PANTHER); PTHR10724:SF7 (PANTHER); PTHR10724 (PANTHER); IPR003029 (PROSITE_PROFILES); IPR003029 (PROSITE_PROFILES); cd04465 (CDD); IPR012340 (SUPERFAMILY); IPR012340 (SUPERFAMILY)	F:GO:0003676	F:nucleic acid binding	RPSA	05CAV@bactNOG,0ER0T@cloNOG,0NEMY@firmNOG,COG0539@NOG	J	Ribosomal protein S1
SRS011239.185826-T1-C	0.0017462	-9.1616	0.039515	1.4032	Bacteroides cellulosilyticus	lipopolysaccharide biosynthesis protein	F:GO:0016740	F:transferase activity			IPR032719 (PFAM); G3DSA:3.20.20.80 (GENE3D); PTHR41244 (PANTHER); cd11579 (CDD)	no GO terms	no GO terms		05CTC@bactNOG,09E4U@bctoNOG,0PA28@flaNOG,COG3754@NOG	M	Inherit from bactNOG: Lipopolysaccharide biosynthesis protein-like protein
SRS024132.280734-T1-C	0.0017248	-9.1793	0.033752	1.4717	Parasutterella excrementihominis	type II asparaginase	P:GO:0006528; F:GO:0004067	P:asparagine metabolic process; F:asparaginase activity	EC:3.5.1.1	Asparaginase	IPR006034 (PRINTS); IPR006034 (PIRSF); IPR027474 (PFAM); IPR027473 (G3DSA:3.40.50.GENE3D); PIRSF500176 (PIRSF); IPR037152 (G3DSA:3.40.50.GENE3D); IPR040919 (PFAM); IPR004550 (TIGRFAM); PTHR43828:SF3 (PANTHER); PTHR43828 (PANTHER); IPR006034 (PROSITE_PROFILES); IPR004550 (CDD); IPR036152 (SUPERFAMILY)	P:GO:0006528; F:GO:0004067	P:asparagine metabolic process; F:asparaginase activity	ANSA	05HDK@bactNOG,0B7I3@bproNOG,16RJV@proNOG,COG0252@NOG	E	L-asparaginase
SRS064276.155221-T1-C	0.0016254	-9.265	0.041353	1.3835	Firmicutes bacterium	S-layer homology domain-containing protein					IPR001119 (PFAM); PTHR43308:SF2 (PANTHER); PTHR43308 (PANTHER); IPR001119 (PROSITE_PROFILES); IPR001119 (PROSITE_PROFILES); IPR001119 (PROSITE_PROFILES)	no GO terms	no GO terms		08SHJ@bactNOG,0EYZV@cloNOG,0NTNI@firmNOG,11FR3@NOG	S	s-layer protein
SRS043411.9795-T1-C	0.0015196	-9.362	0.038876	1.4103	Lachnospira pectinoschiza	elongation factor Tu	P:GO:0006414; F:GO:0003746; F:GO:0003924; F:GO:0005525; C:GO:0005737	P:translational elongation; F:translation elongation factor activity; F:GTPase activity; F:GTP binding; C:cytoplasm	EC:3.6.1.15	Nucleoside-triphosphate phosphatase	IPR004160 (PFAM); G3DSA:2.40.30.10 (GENE3D); PTHR43721:SF5 (PANTHER); PTHR43721 (PANTHER); cd03707 (CDD); IPR009001 (SUPERFAMILY)	no GO terms	no GO terms	TUF	05CGV@bactNOG,0EP2K@cloNOG,0NDR6@firmNOG,COG0050@NOG	J	This protein promotes the GTP-dependent binding of aminoacyl-tRNA to the A-site of ribosomes during protein biosynthesis (By similarity)
SRS015663.21622-T1-C	0.0012709	-9.6199	0.043259	1.3639	Bacteroides sp.	SusC/RagA family TonB-linked outer membrane protein	C:GO:0009279; C:GO:0016021	C:cell outer membrane; C:integral component of membrane			PF13715 (PFAM); IPR000531 (PFAM); IPR012910 (PFAM); IPR023996 (TIGRFAM); IPR023997 (TIGRFAM); IPR037066 (G3DSA:2.170.130.GENE3D); PTHR47322 (PANTHER); SSF56935 (SUPERFAMILY); IPR008969 (SUPERFAMILY)	no GO terms	no GO terms		058IJ@bacteNOG,05C27@bactNOG,099KP@bctoNOG,0XNNV@NOG	P	TonB-linked outer membrane protein, SusC RagA family
SRS022609.12045-T1-C	0.0010533	-9.8908	0.041869	1.3781	Prevotella copri	DUF4925 domain-containing protein					PS51257 (PROSITE_PROFILES)	no GO terms	no GO terms		05817@bacteNOG,06I1V@bactNOG,09IX7@bctoNOG,0Y4V7@NOG

## Sheet: NCBI nr
ProteinAccession	FoldChange	Log2(FC)	PValue	-Log10(P)	Organism	Description	Predicted Gene Name	eggNOG Match	COG Functional Categories	eggNOG Annotation
AMP54604.1	0.19168	-2.3832	0.016613	1.7796	uncultured bacterium	NADPH-dependent FMN reductase		05FWS@bactNOG,0EQBD@cloNOG,0NESA@firmNOG,COG0655@NOG	S	reductase
CAM12491.1	0.046113	-4.4387	0.046333	1.3341	uncultured bacterium	hypothetical protein	GUAB	05CP4@bactNOG,0B7EA@bproNOG,16Q4Q@proNOG,COG0516@NOG,COG0517@NOG	F	Catalyzes the conversion of inosine 5'-phosphate (IMP) to xanthosine 5'-phosphate (XMP), the first committed and rate- limiting step in the de novo synthesis of guanine nucleotides, and therefore plays an important role in the regulation of cell growth (By similarity)
CCY14854.1	0.42249	-1.243	0.041994	1.3768	Eubacterium sp.	chaperone protein DnaK	DNAK	05CFG@bactNOG,0ENQB@cloNOG,0NDF8@firmNOG,COG0443@NOG	O	Acts as a chaperone (By similarity)
CDA44424.1	0.32705	-1.6124	0.001824	2.739	Proteobacteria bacterium	ATP synthase subunit beta	ATPD	05C4J@bactNOG,0B8DD@bproNOG,16PQK@proNOG,COG0055@NOG	C	Produces ATP from ADP in the presence of a proton gradient across the membrane. The catalytic sites are hosted primarily by the beta subunits (By similarity)
CDA55034.1	0.1275	-2.9714	0.030844	1.5108	Prevotella sp.	TonB-linked outer membrane protein SusC/RagA family		0585G@bacteNOG,06KR9@bactNOG,09JW5@bctoNOG,0YBDJ@NOG	P	TonB-dependent receptor Plug
CDB04773.1	12.242	3.6138	0.0098409	2.007	Clostridiales bacterium	DNA-directed RNA polymerase subunit beta'		058Z7@bacteNOG,05C27@bactNOG,099KP@bctoNOG,0XNNV@NOG	P	membrane
CDD88116.1	0.14583	-2.7776	0.009138	2.0392	Ruminococcus obeum	cobalt chelatase (CbiK)	CBIK	07PPM@bactNOG,0ERX5@cloNOG,0NHA0@firmNOG,COG4822@NOG	H	cobalt chelatase
CDE18270.1	0.0050993	-7.6155	0.0078269	2.1064	Dorea longicatena	oxaloacetate decarboxylase gamma chain		05VE4@bactNOG,0F68J@cloNOG,0P3VX@firmNOG,121NM@NOG	S	Oxaloacetate decarboxylase, gamma chain
CDE63496.1	0.055727	-4.1655	0.0078011	2.1078	Alistipes putredinis	OmpA family protein	PG0695	055BV@bacteNOG,05RWF@bactNOG,09H6C@bctoNOG,11X18@NOG	M	major outer membrane protein OmpA
CDF18498.1	4.6307	2.2112	0.0063559	2.1968	Bacteroides vulgatus	uncharacterized protein BN728_02757		COG3250@NOG	G	hydrolase family 2
EFB34583.1	0.15844	-2.658	0.031674	1.4993	Bacteroides	thiol peroxidase	THIC	05CBF@bactNOG,09AQU@bctoNOG,COG0422@NOG	H	Catalyzes the synthesis of the hydroxymethylpyrimidine phosphate (HMP-P) moiety of thiamine from aminoimidazole ribotide (AIR) in a radical S-adenosyl-L-methionine (SAM)-dependent reaction (By similarity)
EFB36157.1	162.43	7.3437	0.048678	1.3127	Alistipes putredinis	OmpA family protein		05SV0@bactNOG,1294N@NOG
ENY92392.1	4.0289	2.0104	0.026244	1.581	[Clostridium] hathewayi	PTS system, N-acetylglucosamine-specific IIBC component	NAGE	05CI1@bactNOG,0EP2J@cloNOG,0NDGP@firmNOG,COG1263@NOG,COG1264@NOG	G	pts system
OKY96807.1	0.25994	-1.9437	0.047834	1.3203	Alistipes putredinis	hypothetical protein BHV66_01755	RAGB	08PAV@bactNOG,099MX@bctoNOG,0XZ44@NOG	S	RagB SusD domain protein
OKY96878.1	0.13312	-2.9092	0.046335	1.3341	Alistipes putredinis	superoxide dismutase	SODB	056W2@bacteNOG,05CK4@bactNOG,09ADB@bctoNOG,COG0605@NOG,COG1773@NOG,COG3476@NOG	P	Destroys radicals which are normally produced within the cells and which are toxic to biological systems (By similarity)
OKZ49517.1	0.39187	-1.3516	0.016896	1.7722	Clostridiales bacterium	DNA-directed RNA polymerase subunit beta'	RPOC	05D27@bactNOG,0ENRG@cloNOG,0NE1B@firmNOG,COG0086@NOG	K	DNA-dependent RNA polymerase catalyzes the transcription of DNA into RNA using the four ribonucleoside triphosphates as substrates (By similarity)
OKZ66256.1	0.37799	-1.4036	0.017521	1.7564	Clostridiales bacterium	molecular chaperone DnaK	DNAK	05CFG@bactNOG,0ENQB@cloNOG,0NDF8@firmNOG,COG0443@NOG	O	Acts as a chaperone (By similarity)
SCH77939.1	0.4293	-1.22	0.041043	1.3868	Clostridium sp.	ATP synthase subunit alpha	ATPA	05CDG@bactNOG,0ENUH@cloNOG,0NDJF@firmNOG,COG0056@NOG	C	Produces ATP from ADP in the presence of a proton gradient across the membrane. The alpha chain is a regulatory subunit (By similarity)
SCJ71259.1	0.49461	-1.0156	0.031044	1.508	Lachnospira sp.	Elongation factor Tu	TUF	05CGV@bactNOG,0EP2K@cloNOG,0NDR6@firmNOG,COG0050@NOG	J	This protein promotes the GTP-dependent binding of aminoacyl-tRNA to the A-site of ribosomes during protein biosynthesis (By similarity)
WP_004291247.1	2.6131	1.3858	0.030672	1.5133	Bacteroides	30S ribosomal protein S7	RPSG	0557P@bacteNOG,08UHY@bactNOG,09A7H@bctoNOG,COG0049@NOG	J	One of the primary rRNA binding proteins, it binds directly to 16S rRNA where it nucleates assembly of the head domain of the 30S subunit. Is located at the subunit interface close to the decoding center, probably blocks exit of the E-site tRNA (By similarity)
WP_005024830.1	0.061974	-4.0122	0.020485	1.6886	Bilophila wadsworthia	D-cysteine desulfhydrase		05K6H@bactNOG,0GCRA@delNOG,0HDBZ@dproNOG,16RIY@proNOG,COG2515@NOG	E	D-cysteine desulfhydrase
WP_005345674.1	2.4376	1.2854	0.025258	1.5976	Anaerobutyricum hallii	NADH peroxidase		05KY8@bactNOG,0EPWE@cloNOG,0NEAN@firmNOG,COG1592@NOG	C	Rubrerythrin
WP_007832408.1	18.151	4.182	0.046716	1.3305	Bacteroides	thiol peroxidase	TPX	056YW@bacteNOG,08V1J@bactNOG,09EDE@bctoNOG,COG2077@NOG	O	Has antioxidant activity. Could remove peroxides or H(2)O(2) (By similarity)
WP_007853782.1	2.4853	1.3134	0.033227	1.4785	Bacteroides	glucosamine-6-phosphate deaminase	NAGB	0557W@bacteNOG,05CKA@bactNOG,099V3@bctoNOG,COG0363@NOG	G	Glucosamine-6-phosphate
WP_017454560.1	2.1344	1.0939	0.021025	1.6773	Herbaspirillum rubrisubalbicans	hypothetical protein		09XT1@biNOG,0DJ54@chorNOG,0N5RU@fiNOG,0V8QN@meNOG,12S7R@opiNOG,1CZNQ@veNOG,COG5277@NOG,KOG0676@euNOG	Z	ACTIN
WP_028088513.1	0.18817	-2.4099	0.013797	1.8602	Dorea longicatena	50S ribosomal protein L25	RPLY	05KW6@bactNOG,0EUDA@cloNOG,0NKTF@firmNOG,COG1825@NOG	J	This is one of the proteins that binds to the 5S RNA in the ribosome where it forms part of the central protuberance (By similarity)
WP_041239793.1	0.0020641	-8.9202	0.019808	1.7032	Gordonibacter pamelaeae	molybdopterin-dependent oxidoreductase		08MRC@bactNOG,0GK56@delNOG,0HKBP@dproNOG,17YTP@proNOG,COG0243@NOG	C	Molybdopterin oxidoreductase Fe4S4 domain
WP_055266511.1	0.49335	-1.0193	0.016338	1.7868	Fusicatenibacter saccharivorans	threonine--tRNA ligase	THRS	05C22@bactNOG,0EPEG@cloNOG,0NDVB@firmNOG,COG0441@NOG	J	Threonyl-tRNA synthetase
