# Supplementary material for: Metaproteomics characterizes human gut microbiome function in colorectal cancer
Source: NPJ Biofilms Microbiomes. 2020 Mar 24;6:14. doi: 10.1038/s41522-020-0123-4 (PMC7093434; doi:10.1038/s41522-020-0123-4)
Supplement: Supplementary file 7 — Supplementary Data 6 [file 41522_2020_123_MOESM7_ESM.xlsx]

## Sheet: Fig2 Taxon
No	Taxon
1	Viruses
2	Armatimonadetes
3	Candidatus Saccharibacteria
4	Candidatus Magasanikbacteria
5	Nitrospinae
6	Cryptomycota
7	Chromerida
8	Phycisphaerae
9	Ignavibacteria
10	Desulfobacterales
11	Pseudomonadales
12	Nostocales
13	Candidatus Peribacterales
14	Boletales
15	Primates
16	Methanobacteriaceae
17	Prevotellaceae
18	Rikenellaceae
19	Tannerellaceae
20	Bacteroidaceae
21	Dysgonamonadaceae
22	Odoribacteraceae
23	Porphyromonadaceae
24	Paludibacteraceae
25	Prolixibacteraceae
26	Cytophagaceae
27	Flammeovirgaceae
28	Flavobacteriaceae
29	Blattabacteriaceae
30	Sphingobacteriaceae
31	Ruminococcaceae
32	Lachnospiraceae
33	Clostridiaceae
34	Oscillospiraceae
35	Eubacteriaceae
36	Peptococcaceae
37	Peptostreptococcaceae
38	Clostridiales Family XIII. Incertae Sedis
39	Clostridiales Family XVII. Incertae Sedis
40	Catabacteriaceae
41	Caldicoprobacteraceae
42	Christensenellaceae
43	Symbiobacteriaceae
44	Selenomonadaceae
45	Sporomusaceae
46	Acidaminococcaceae
47	Veillonellaceae
48	Streptococcaceae
49	Lactobacillaceae
50	Enterococcaceae
51	Carnobacteriaceae
52	Sporolactobacillaceae
53	Staphylococcaceae
54	Bacillaceae
55	Paenibacillaceae
56	Erysipelotrichaceae
57	Peptoniphilaceae
58	Bifidobacteriaceae
59	Microbacteriaceae
60	Micrococcaceae
61	Cellulomonadaceae
62	Actinomycetaceae
63	Streptomycetaceae
64	Mycobacteriaceae
65	Pseudonocardiaceae
66	Coriobacteriaceae
67	Atopobiaceae
68	Eggerthellaceae
69	Acidimicrobiaceae
70	Sutterellaceae
71	Oxalobacteraceae
72	Comamonadaceae
73	Burkholderiaceae
74	Neisseriaceae
75	Desulfovibrionaceae
76	Pasteurellaceae
77	Enterobacteriaceae
78	Morganellaceae
79	Budviciaceae
80	Erwiniaceae
81	Yersiniaceae
82	Sinobacteraceae
83	Halieaceae
84	Psychromonadaceae
85	Halomonadaceae
86	Vibrionaceae
87	Piscirickettsiaceae
88	Succinivibrionaceae
89	Rhizobiaceae
90	Methylobacteriaceae
91	Bradyrhizobiaceae
92	Rhodospirillaceae
93	Acetobacteraceae
94	Rhodobacteraceae
95	Campylobacteraceae
96	Fusobacteriaceae
97	Leptotrichiaceae
98	Akkermansiaceae
99	Verrucomicrobia subdivision 6
100	Chlamydiaceae
101	Fervidobacteriaceae
102	Planctomycetaceae
103	Anaerolineaceae
104	Synergistaceae
105	Brachyspiraceae
106	Spirochaetaceae
107	Mycoplasmataceae
108	Solibacteraceae
109	Hexamitidae
110	Raperosteliaceae
111	Brassicaceae
112	Fagaceae
113	Vitaceae
114	Burmanniaceae
115	Poaceae
116	Sporidiobolaceae
117	Microbotryaceae
118	Cyprinidae
119	Bacillariaceae
120	Aspergillaceae
121	Saccharomycetaceae
122	Tenebrionidae
123	Aphididae
124	Geometridae
125	Daphniidae
126	Caligidae
127	Ramazzottiidae
128	Chlorellaceae
129	Phycomycetaceae
