# Supplementary material for: Metaproteomics characterizes human gut microbiome function in colorectal cancer
Source: NPJ Biofilms Microbiomes. 2020 Mar 24;6:14. doi: 10.1038/s41522-020-0123-4 (PMC7093434; doi:10.1038/s41522-020-0123-4)
Supplement: Supplementary file 8 — Source Data [file 41522_2020_123_MOESM8_ESM.xlsx]

## Sheet: Fig1e
ProteinGroup	FoldChange	log2FC	PValue	-log10P
SRS015217.3408-T1-C	0.22922	-2.1252	0.00118736	2.92542
SRS024075.72142-T1-C	0.34262	-1.5453	0.00147071	2.83247
CDA44424.1;SRS015190.73932-T1-C	0.32705	-1.6124	0.00182396	2.73899
SRS023914.91446-T1-C	0.15144	-2.7232	0.00226468	2.64499
SRS020233.228920-T1-C;SRS021484.44641-T1-C	11.727	3.5518	0.00360151	2.44352
SRS020233.134839-T1-C	0.25884	-1.9499	0.00415202	2.38174
SRS050925.24824-T1-C	0.10244	-3.2872	0.00528451	2.277
SRS015663.115843-T1-C	0.006059	-7.3667	0.00554998	2.25571
SRS011271.238240-T1-C	0.43152	-1.2125	0.00577455	2.23848
SRS054956.126989-T1-C	2.5565	1.3542	0.00629093	2.20128
CDF18498.1;CUP76753.1;EIY78958.1;KDS25620.1;KDS53383.1;OKZ44919.1;SRS023526.20062-T1-C;WP_008666668.1;WP_011964995.1;WP_032946197.1;WP_032949498.1;WP_032952992.1;WP_057280615.1;WP_080597043.1	4.6307	2.2112	0.00635593	2.19682
SRS050752.60972-T1-C	1.7645	0.81929	0.00642651	2.19202
SRS015264.12333-T1-C	2.5009	1.3224	0.00659702	2.18065
SRS013800.6718-T1-C;SRS019910.47428-T1-C;SRS024265.2339-T1-C;SRS078176.10986-T1-C	7.177	2.8434	0.00679255	2.16797
SRS019161.61076-T1-C	0.38043	-1.3943	0.00679943	2.16753
SRS018351.147779-T1-C;SRS018817.17993-T1-C	0.24105	-2.0526	0.00764992	2.11634
CDE63496.1;SRS015794.22411-T1-C;WP_004328385.1	0.055727	-4.1655	0.00780107	2.10785
CDE18270.1;SRS015782.82720-T1-C;WP_049947046.1;WP_055214080.1	0.0050993	-7.6155	0.00782685	2.10641
SRS015217.85864-T1-C	2.3288	1.2196	0.00820176	2.08609
SRS016095.79879-T1-C	78.233	6.2897	0.00828891	2.0815
SRS016495.33940-T1-C	0.08367	-3.5791	0.00835636	2.07798
SRS054590.12532-T1-C	0.15201	-2.7177	0.00844645	2.07333
SRS012902.3834-T1-C;SRS017191.5474-T1-C	9.0683	3.1808	0.00895443	2.04796
CDD88116.1;SRS054590.8582-T1-C;WP_055055558.1	0.14583	-2.7776	0.00913795	2.03915
SRS015217.38822-T1-C	0.029279	-5.094	0.00961242	2.01717
CDB04773.1	12.242	3.6138	0.00984088	2.00697
SRS017433.37333-T1-C	7.6636	2.938	0.0102494	1.9893
SRS017521.31239-T1-C	0.40293	-1.3114	0.0106614	1.97219
SRS050422.59070-T1-C;WP_044956424.1;WP_055053377.1;WP_055152045.1;WP_055199825.1	0.23313	-2.1008	0.010736	1.96916
SRS018427.120818-T1-C	0.13104	-2.9319	0.0107754	1.96757
SRS011405.16230-T1-C;SRS016335.62820-T1-C;SRS024009.5014-T1-C;SRS024625.153894-T1-C;SRS047014.20262-T1-C	0.012444	-6.3285	0.0116516	1.93362
SRS015217.53259-T1-C	0.49086	-1.0266	0.0118589	1.92596
SRS020328.18596-T1-C	0.095002	-3.3959	0.0119071	1.92419
SRS015369.9642-T1-C	0.074316	-3.7502	0.0124226	1.90579
SRS015663.106262-T1-C	186.46	7.5427	0.0131265	1.88185
SRS050422.50233-T1-C	0.063522	-3.9766	0.0134718	1.87058
SRS017701.4229-T1-C	4.8865	2.2888	0.0135352	1.86853
SRS011239.38904-T1-C;SRS011529.197166-T1-C;SRS016954.20128-T1-C	3.3987	1.765	0.0137254	1.86248
WP_028088513.1	0.18817	-2.4099	0.0137972	1.86021
SRS023526.167479-T1-C	0.0048695	-7.682	0.0139747	1.85466
SRS015217.46732-T1-C;SRS063985.8202-T1-C	0.24135	-2.0508	0.0141797	1.84833
SRS013158.16570-T1-C;SRS017247.11141-T1-C;SRS049900.3144-T1-C;SRS058770.3471-T1-C	0.21432	-2.2222	0.0141889	1.84805
SRS022137.2560-T1-C	6.4353	2.686	0.0143436	1.84334
SRS014313.5645-T1-C	0.16658	-2.5857	0.014843	1.82848
SRS015663.36908-T1-C	0.033367	-4.9054	0.0148965	1.82692
SRS016056.14438-T1-C	3.4721	1.7958	0.0151359	1.81999
SRS017433.124551-T1-C	0.29246	-1.7737	0.0155372	1.80863
SRS016495.23664-T1-C	4.016	2.0058	0.0159349	1.79765
SRS015217.236794-T1-C	0.0040414	-7.9509	0.0160275	1.79513
SRS020869.56151-T1-C	0.0069943	-7.1596	0.0160312	1.79503
WP_055266511.1	0.49335	-1.0193	0.0163378	1.78681
AMP54604.1;SCH73361.1;SCJ63004.1;SFE76530.1;SRS015369.18727-T1-C;SRS017821.4142-T1-C;SRS019968.6166-T1-C;SRS024435.12231-T1-C;SRS049959.46110-T1-C;WP_008119059.1;WP_055145507.1;WP_055172550.1;WP_055176491.1;WP_055287867.1	0.19168	-2.3832	0.0166129	1.77956
SRS052697.49650-T1-C	3.6838	1.8812	0.0167703	1.77546
OKZ49517.1;SCJ71209.1;WP_066562079.1	0.39187	-1.3516	0.0168956	1.77223
SRS024132.328192-T1-C	0.18797	-2.4114	0.0173634	1.76037
OKZ66256.1;SCJ35954.1;WP_066563096.1	0.37799	-1.4036	0.0175209	1.75644
SRS017307.62592-T1-C;SRS064276.73638-T1-C	0.015377	-6.0231	0.0175464	1.75581
SRS016056.10976-T1-C	0.14167	-2.8193	0.017885	1.74751
SRS011134.88333-T1-C;SRS012273.94219-T1-C;SRS014923.122769-T1-C;SRS014979.80262-T1-C;SRS015264.177-T1-C;SRS015782.14748-T1-C;SRS016095.234176-T1-C;SRS016335.88027-T1-C;SRS017521.257483-T1-C;SRS018351.49899-T1-C;SRS019582.50239-T1-C;SRS020869.163615-T1-C;SRS022071.262328-T1-C;SRS052027.451-T1-C;SRS065504.241354-T1-C	0.15341	-2.7045	0.0179582	1.74574
SRS018351.56581-T1-C	0.031253	-4.9999	0.0180824	1.74274
SRS050422.61307-T1-C	0.069051	-3.8562	0.0180835	1.74272
SRS024132.128367-T1-C	0.10222	-3.2903	0.0184369	1.73431
SRS023176.8460-T1-C	6.3383	2.6641	0.0188005	1.72583
SRS013215.6737-T1-C	2.3961	1.2607	0.018936	1.72271
SRS019601.482-T1-C	2.2509	1.1705	0.0190209	1.72077
SRS055982.56867-T1-C	0.0030627	-8.351	0.0192983	1.71448
SRS019601.104180-T1-C	4.3782	2.1303	0.0193514	1.71329
SRS024132.334231-T1-C	3.8241	1.9351	0.0194696	1.71064
SRS024132.15018-T1-C	6.0631	2.6001	0.0194951	1.71007
SRS019582.55782-T1-C	0.095933	-3.3818	0.0195797	1.70819
SRS011586.2968-T1-C	0.18053	-2.4697	0.0196488	1.70666
WP_041239793.1	0.0020641	-8.9202	0.0198078	1.70316
SRS049712.185018-T1-C	0.27103	-1.8835	0.0201727	1.69524
SRS024132.74481-T1-C	0.015776	-5.9861	0.0201892	1.69488
SRS024075.35957-T1-C	2.3231	1.216	0.0203365	1.69172
WP_005024830.1	0.061974	-4.0122	0.0204847	1.68857
SRS011529.14303-T1-C;SRS050422.41730-T1-C;SRS064645.7898-T1-C;WP_005844705.1;WP_005847875.1;WP_007838415.1;WP_016270392.1;WP_032944996.1;WP_057279400.1	6.4827	2.6966	0.0206373	1.68535
SRS016018.168111-T1-C;SRS050422.76927-T1-C	9.4223	3.2361	0.020648	1.68512
SRS015217.86678-T1-C;WP_005840213.1	3.2928	1.7193	0.0206498	1.68508
SRS015217.49952-T1-C	0.49785	-1.0062	0.0207574	1.68283
SRS019582.22499-T1-C	4.0599	2.0214	0.0207986	1.68197
SRS016056.25975-T1-C	0.077899	-3.6822	0.0208196	1.68153
SRS015794.11990-T1-C	1.7652	0.81987	0.020962	1.67857
SRS024435.62429-T1-C	173.83	7.4415	0.0209978	1.67783
WP_017454560.1	2.1344	1.0939	0.0210249	1.67727
SRS015369.30969-T1-C;SRS053398.89529-T1-C;WP_005844495.1;WP_007839120.1	5.836	2.545	0.0210541	1.67666
SRS043001.14338-T1-C	0.51187	-0.96614	0.0214186	1.66921
SRS019582.96270-T1-C	4.7048	2.2341	0.0214341	1.66889
SRS015663.16088-T1-C	0.35957	-1.4756	0.0217653	1.66223
SRS015578.17342-T1-C	16.276	4.0247	0.0217925	1.66169
SRS049995.189466-T1-C	0.14339	-2.802	0.0218391	1.66076
SRS015217.75184-T1-C	2.298	1.2004	0.0220737	1.65613
SRS016095.106771-T1-C	8.0472	3.0085	0.0221409	1.6548
SRS015663.12258-T1-C	0.18524	-2.4325	0.0225036	1.64775
SRS015190.75538-T1-C;SRS017433.23786-T1-C	0.097214	-3.3627	0.0225809	1.64626
SRS015663.95466-T1-C	183.27	7.5178	0.0226146	1.64561
SRS015369.34704-T1-C	5.1196	2.356	0.0227852	1.64235
SRS019582.13942-T1-C	5.3752	2.4263	0.0228239	1.64161
SRS054956.126441-T1-C	0.0039103	-7.9985	0.0228495	1.64112
SRS045004.24155-T1-C	4.2946	2.1025	0.0230237	1.63783
SRS017191.53173-T1-C	0.091291	-3.4534	0.023077	1.63682
SRS015217.32343-T1-C;SRS024132.11252-T1-C;SRS042284.4206-T1-C;SRS048164.42641-T1-C	7.4716	2.9014	0.0231029	1.63633
SRS018656.24550-T1-C	7.4076	2.889	0.0233403	1.63189
SRS019582.58671-T1-C	2.5215	1.3343	0.0233645	1.63144
SRS049712.97786-T1-C	0.46337	-1.1098	0.0236021	1.62705
SRS043701.31451-T1-C	0.53561	-0.90074	0.0238212	1.62304
SRS017433.21924-T1-C	3.1924	1.6747	0.0238887	1.62181
SRS014459.187501-T1-C;SRS017521.211275-T1-C	0.009433	-6.7281	0.0244879	1.61105
SRS011134.243846-T1-C	0.011829	-6.4015	0.0244895	1.61102
SRS016335.176451-T1-C	0.0033659	-8.2148	0.0245246	1.6104
SRS023914.142817-T1-C	322.58	8.3335	0.0245819	1.60938
SRS019397.70627-T1-C	3.1721	1.6654	0.0246089	1.60891
SRS024549.67068-T1-C	0.42723	-1.2269	0.024635	1.60845
SRS056259.20694-T1-C	0.018568	-5.751	0.0246578	1.60805
SRS055982.58544-T1-C	0.19903	-2.3289	0.0249765	1.60247
WP_005345674.1	2.4376	1.2854	0.0252585	1.59759
SRS016095.82520-T1-C	0.17367	-2.5256	0.0252629	1.59752
SRS024132.270845-T1-C	0.19142	-2.3852	0.0256126	1.59155
SRS014923.76335-T1-C	0.30743	-1.7017	0.0258368	1.58776
SRS018351.137217-T1-C	0.0020482	-8.9315	0.0260483	1.58422
SRS017433.52145-T1-C	47.921	5.5826	0.0261753	1.58211
ENY92392.1;WP_034533282.1	4.0289	2.0104	0.0262436	1.58098
SRS016989.6070-T1-C	7.956	2.992	0.0262996	1.58005
SRS016056.26180-T1-C	0.13861	-2.8509	0.0264239	1.578
SRS051031.43732-T1-C	0.08918	-3.4871	0.0265409	1.57608
SRS049900.96986-T1-C	0.11392	-3.1339	0.0265609	1.57576
SRS017433.108535-T1-C	0.29234	-1.7743	0.027258	1.56451
SRS018133.1380-T1-C;SRS049900.28179-T1-C;SRS053398.11126-T1-C;SRS065504.32381-T1-C	2.4268	1.2791	0.0275532	1.55983
SRS012273.282837-T1-C	0.28367	-1.8177	0.0279628	1.55342
SRS017191.42126-T1-C	0.0031089	-8.3294	0.0281037	1.55124
SRS019601.63321-T1-C	0.45264	-1.1436	0.0281559	1.55043
SRS017247.23802-T1-C	2.9488	1.5601	0.0282437	1.54908
SRS024549.45564-T1-C	3.4516	1.7873	0.0285697	1.54409
SRS024549.44968-T1-C	8.093	3.0167	0.0286067	1.54353
SRS019601.72477-T1-C	3.0888	1.6271	0.0286458	1.54294
SRS015190.140195-T1-C;SRS047014.53139-T1-C	0.014793	-6.0789	0.0288087	1.54048
SRS014235.43085-T1-C;SRS019161.38706-T1-C	1160	10.18	0.0288397	1.54001
SRS014459.33062-T1-C	0.29512	-1.7606	0.028843	1.53996
SRS015578.78981-T1-C;SRS024132.98295-T1-C	2.3536	1.2349	0.0290052	1.53752
SRS024435.1474-T1-C	0.048188	-4.3752	0.029147	1.53541
SRS021948.3711-T1-C	5.4419	2.4441	0.0292196	1.53433
SRS022137.24599-T1-C;SRS062427.38903-T1-C	2.3912	1.2578	0.0292614	1.5337
SRS015578.247626-T1-C	0.40808	-1.2931	0.0295671	1.52919
SRS063040.77959-T1-C	0.57837	-0.78993	0.0297148	1.52703
SRS043701.995-T1-C	0.087198	-3.5196	0.0297681	1.52625
SRS014287.25359-T1-C;SRS014923.65260-T1-C;SRS047044.4402-T1-C	0.020846	-5.5841	0.0298439	1.52514
SRS055982.146051-T1-C	0.032766	-4.9316	0.0301088	1.52131
SRS015065.41374-T1-C	7.6938	2.9437	0.0301983	1.52002
SRS014459.75339-T1-C	0.0067271	-7.2158	0.0302735	1.51894
SRS011061.84791-T1-C;SRS022609.242903-T1-C;SRS022609.29372-T1-C;SRS022609.67932-T1-C	3.5626	1.8329	0.0302747	1.51892
SRS015264.48753-T1-C	0.11886	-3.0727	0.0303875	1.51731
SRS019582.152992-T1-C	0.078381	-3.6734	0.0304618	1.51624
SRS019601.15403-T1-C	2.8305	1.501	0.0306087	1.51415
WP_004291247.1	2.6131	1.3858	0.0306721	1.51326
CDA55034.1	0.1275	-2.9714	0.030844	1.51083
SRS050752.1804-T1-C	3.8866	1.9585	0.0310304	1.50821
SCJ71259.1;WP_066562087.1	0.49461	-1.0156	0.0310443	1.50802
SRS011529.4551-T1-C	3.2945	1.7201	0.0311937	1.50593
SRS012273.61913-T1-C;SRS014613.110755-T1-C;SRS015217.193517-T1-C;SRS015578.82987-T1-C;SRS018351.137424-T1-C;SRS021484.26139-T1-C;SRS022071.238717-T1-C;SRS023526.66798-T1-C;SRS054956.75318-T1-C;SRS063040.43172-T1-C	0.40019	-1.3213	0.0312977	1.50449
SRS015578.109278-T1-C	227.28	7.8283	0.0314465	1.50243
SRS015217.49429-T1-C;SRS016095.168890-T1-C;SRS016495.23292-T1-C;SRS020869.234633-T1-C	0.014862	-6.0722	0.0314914	1.50181
SRS019787.49651-T1-C;WP_022044849.1	0.52998	-0.91598	0.0315377	1.50117
SRS015663.12740-T1-C	0.0052895	-7.5627	0.0315938	1.5004
EFB34583.1;SRS024132.37371-T1-C	0.15844	-2.658	0.0316738	1.4993
SRS017247.21783-T1-C;SRS017521.53871-T1-C;SRS048164.25535-T1-C;SRS050925.65509-T1-C;SRS052697.133236-T1-C	0.13426	-2.8969	0.0317455	1.49832
SRS077730.145357-T1-C	0.29553	-1.7586	0.0318101	1.49744
SRS051031.60231-T1-C	0.048595	-4.3631	0.0318685	1.49664
SRS055982.21013-T1-C	0.21481	-2.2189	0.0318943	1.49629
SRS015190.63660-T1-C	4.7585	2.2505	0.0319232	1.49589
SRS011586.172325-T1-C	0.43484	-1.2014	0.0320714	1.49388
SRS017433.34051-T1-C	0.14412	-2.7947	0.032198	1.49217
SRS024132.6435-T1-C	1.8127	0.8581	0.0322034	1.4921
SRS017521.164201-T1-C	0.32275	-1.6315	0.0322676	1.49123
SRS011529.39542-T1-C;SRS014313.6370-T1-C;SRS014923.88853-T1-C;SRS015264.110239-T1-C;SRS023176.933-T1-C	5.8796	2.5557	0.0322781	1.49109
SRS065504.21663-T1-C	0.16207	-2.6253	0.0324435	1.48887
SRS019582.17129-T1-C	0.37363	-1.4203	0.03256	1.48732
SRS014459.70363-T1-C	0.099617	-3.3275	0.0326892	1.4856
SRS051031.55945-T1-C	2.7866	1.4785	0.0328265	1.48378
SRS050422.126124-T1-C	0.0092214	-6.7608	0.0330032	1.48144
SRS014235.26165-T1-C	0.003621	-8.1094	0.0330118	1.48133
SRS013687.29609-T1-C	0.3274	-1.6109	0.0330997	1.48018
SRS016989.101321-T1-C	0.31813	-1.6523	0.0331742	1.4792
SRS011239.67888-T1-C;SRS011405.125347-T1-C	0.012211	-6.3557	0.0332206	1.47859
WP_007853782.1	2.4853	1.3134	0.0332269	1.47851
SRS016018.9196-T1-C	3.0819	1.6238	0.033413	1.47608
SRS024132.280734-T1-C	0.0017248	-9.1793	0.0337518	1.4717
SRS018427.113124-T1-C	0.0030222	-8.3702	0.0337577	1.47163
SRS015578.36186-T1-C	0.0048802	-7.6788	0.0337606	1.47159
SRS016095.136865-T1-C	0.2442	-2.0339	0.0337864	1.47126
SRS017521.216871-T1-C	0.01717	-5.864	0.0338199	1.47083
SRS050422.32353-T1-C	0.19591	-2.3517	0.0339244	1.46949
SRS017521.208554-T1-C	23.419	4.5496	0.0339308	1.46941
SRS019397.44136-T1-C	0.40744	-1.2953	0.0342137	1.4658
SRS017103.216794-T1-C	0.007356	-7.0869	0.0342921	1.46481
SRS043411.63810-T1-C	16.448	4.0399	0.0344901	1.46231
SRS011271.123178-T1-C	584.04	9.1899	0.0345773	1.46121
SRS048870.103758-T1-C	6.7165	2.7477	0.0347159	1.45947
SRS015578.110449-T1-C;SRS043001.14992-T1-C	0.0071086	-7.1362	0.0349459	1.4566
SRS024132.89519-T1-C	0.0027547	-8.5039	0.0350603	1.45518
SRS014459.22004-T1-C;SRS015264.200617-T1-C;SRS015663.68598-T1-C;SRS016954.132501-T1-C;SRS018351.133622-T1-C;SRS021484.115261-T1-C;SRS022609.284104-T1-C;SRS050925.64129-T1-C;SRS053398.77350-T1-C;SRS054956.76200-T1-C;SRS054956.90414-T1-C;SRS064276.42812-T1-C	0.23833	-2.069	0.0350951	1.45475
SRS050422.263793-T1-C	8.8788	3.1504	0.0351773	1.45374
SRS023526.247591-T1-C	0.027127	-5.2041	0.0352563	1.45276
SRS015663.210118-T1-C	0.0059273	-7.3984	0.0352659	1.45265
SRS017521.288035-T1-C;WP_005028367.1;WP_009733251.1	0.23289	-2.1023	0.035413	1.45084
SRS015960.172777-T1-C	0.40004	-1.3218	0.0356535	1.4479
SRS014979.77997-T1-C	8.411	3.0723	0.0356822	1.44755
SRS013687.48791-T1-C	4.6438	2.2153	0.0357657	1.44653
SRS047044.50710-T1-C	2.7787	1.4744	0.0357716	1.44646
SRS012902.35783-T1-C	0.071812	-3.7996	0.0357817	1.44634
SRS015578.79368-T1-C;WP_015567955.1	0.16519	-2.5978	0.0357974	1.44615
SRS015217.10437-T1-C	1.7584	0.81424	0.0358796	1.44515
SRS023346.8607-T1-C;SRS042284.14973-T1-C;SRS054956.80977-T1-C	0.12391	-3.0126	0.0360487	1.44311
SRS015217.29830-T1-C	0.079382	-3.655	0.0361096	1.44238
SRS014235.36887-T1-C;SRS017191.44745-T1-C	0.24894	-2.0061	0.0361415	1.44199
SRS063040.114204-T1-C	0.0040638	-7.9429	0.0361711	1.44164
SRS015578.91091-T1-C	0.19593	-2.3516	0.0362172	1.44109
SRS052697.146441-T1-C	0.31541	-1.6647	0.0367079	1.43524
SRS011586.20767-T1-C	22.613	4.4991	0.0367741	1.43446
SRS011405.13159-T1-C;SRS011586.13174-T1-C;SRS015369.4866-T1-C;SRS024132.536-T1-C	9.3275	3.2215	0.0368544	1.43351
SRS011271.26537-T1-C	2.9736	1.5722	0.0370098	1.43168
SRS019787.19815-T1-C	0.35548	-1.4922	0.0371933	1.42953
SRS014683.16856-T1-C	0.73808	-0.43816	0.0372684	1.42866
SRS023914.10992-T1-C	0.039424	-4.6648	0.0373015	1.42827
SRS014923.62676-T1-C	0.19175	-2.3827	0.0374254	1.42683
SRS016056.12944-T1-C;SRS017103.5892-T1-C	3.3015	1.7231	0.0374374	1.42669
SRS019601.10894-T1-C	0.0080033	-6.9652	0.037513	1.42582
SRS011586.33191-T1-C;SRS015264.57291-T1-C;SRS016753.73879-T1-C;SRS020328.153404-T1-C;SRS045645.138679-T1-C;SRS049959.307858-T1-C;SRS050925.26317-T1-C;SRS065504.162008-T1-C;SRS065504.85943-T1-C	0.0099111	-6.6567	0.0376512	1.42422
SRS016095.181364-T1-C	0.17602	-2.5062	0.0376657	1.42405
SRS019397.44624-T1-C	0.27171	-1.8799	0.0377068	1.42358
SRS019787.54991-T1-C	0.21179	-2.2393	0.0378058	1.42244
SRS017191.20379-T1-C	0.29858	-1.7438	0.0378392	1.42206
SRS047014.124405-T1-C	0.41095	-1.283	0.0378668	1.42174
SRS022137.11569-T1-C	0.00743	-7.0724	0.0378948	1.42142
SRS014923.48001-T1-C	0.31041	-1.6878	0.0379825	1.42042
SRS015217.46779-T1-C	8.9768	3.1662	0.03803	1.41987
SRS015264.17887-T1-C;SRS050925.1606-T1-C	12.189	3.6075	0.0380356	1.41981
SRS014923.113237-T1-C	0.049959	-4.3231	0.0380653	1.41947
SRS019582.79335-T1-C	0.10835	-3.2062	0.0382026	1.41791
SRS018351.152544-T1-C	0.076533	-3.7078	0.0386453	1.4129
SRS015578.11560-T1-C	0.0077573	-7.0102	0.0386932	1.41237
SRS018133.27613-T1-C	2.3163	1.2118	0.0388501	1.41061
SRS043411.9795-T1-C	0.0015196	-9.362	0.0388755	1.41032
SRS050422.51155-T1-C	0.4689	-1.0927	0.0390444	1.40844
SRS063040.10840-T1-C;SRS064557.33237-T1-C	2.6052	1.3814	0.0390825	1.40802
SRS024549.43435-T1-C	3.5671	1.8347	0.039216	1.40654
SRS014923.58565-T1-C;WP_055185438.1	0.0038164	-8.0336	0.0394043	1.40446
SRS011239.185826-T1-C;SRS011405.4267-T1-C;SRS011529.25359-T1-C;SRS011529.65487-T1-C;SRS011586.21675-T1-C;SRS011586.41057-T1-C;SRS011586.72785-T1-C;SRS011586.9815-T1-C;SRS013687.42823-T1-C;SRS013687.90119-T1-C;SRS013800.162447-T1-C;SRS013800.167163-T1-C;SRS014459.60135-T1-C;SRS014459.71754-T1-C;SRS014613.1410-T1-C;SRS015217.36082-T1-C;SRS015578.112862-T1-C;SRS015663.123153-T1-C;SRS015663.266661-T1…	0.0017462	-9.1616	0.0395152	1.40324
SRS013158.43653-T1-C;WP_012741593.1;WP_015515697.1;WP_022293932.1;WP_055274390.1	0.53558	-0.90083	0.0395583	1.40276
SRS054956.79161-T1-C	7.3121	2.8703	0.0397214	1.40098
SRS024132.151716-T1-C	0.28105	-1.8311	0.0398579	1.39949
SRS015065.259033-T1-C;SRS021484.220007-T1-C;SRS077730.45904-T1-C	0.0072376	-7.1103	0.0398729	1.39932
SRS018351.154766-T1-C	0.42147	-1.2465	0.0399226	1.39878
SRS012902.38475-T1-C	0.16939	-2.5616	0.0400375	1.39753
SRS014235.66763-T1-C;SRS018427.167524-T1-C	0.19708	-2.3432	0.0401519	1.39629
SRS015264.66232-T1-C	3.527	1.8184	0.0402218	1.39554
SRS024132.15592-T1-C	0.34755	-1.5247	0.0404284	1.39331
SRS049712.193729-T1-C	0.51291	-0.96322	0.0407589	1.38978
SRS011271.64428-T1-C	0.0078838	-6.9869	0.0408318	1.389
SCH77939.1;SRS016095.17497-T1-C;SRS050925.25497-T1-C	0.4293	-1.22	0.0410433	1.38676
SRS016495.12269-T1-C	0.60827	-0.71723	0.0411384	1.38575
SRS013521.46792-T1-C	2.0831	1.0587	0.0412135	1.38496
SRS020233.345763-T1-C;SRS022137.70123-T1-C	0.14001	-2.8364	0.0412366	1.38472
SRS064276.155221-T1-C	0.0016254	-9.265	0.0413534	1.38349
SRS012273.236557-T1-C;SRS015264.14726-T1-C;SRS015264.19574-T1-C;SRS015578.55261-T1-C;SRS018351.10720-T1-C;SRS045645.16548-T1-C;SRS050422.47709-T1-C;SRS054956.9894-T1-C;SRS063985.13412-T1-C	0.29667	-1.7531	0.0414348	1.38263
SRS023526.15548-T1-C	167.53	7.3882	0.0414766	1.3822
SRS019161.72927-T1-C	0.019374	-5.6897	0.0416017	1.38089
SRS064276.22511-T1-C;SRS077730.55585-T1-C	0.28243	-1.8241	0.0416797	1.38008
SRS019582.872-T1-C	30.186	4.9158	0.0417108	1.37975
SRS021948.238782-T1-C	0.14545	-2.7814	0.0418063	1.37876
SRS022609.12045-T1-C	0.0010533	-9.8908	0.0418692	1.37811
SRS018351.160662-T1-C	0.091208	-3.4547	0.0419616	1.37715
SRS019601.64808-T1-C	2.5307	1.3395	0.0419754	1.377
CCY14854.1	0.42249	-1.243	0.0419935	1.37682
SRS015782.46050-T1-C	4.7593	2.2508	0.0420168	1.37658
SRS016335.78861-T1-C	0.0084585	-6.8854	0.0420704	1.37602
SRS011586.24289-T1-C;SRS018427.194165-T1-C;SRS048164.65441-T1-C	5.4011	2.4332	0.0424671	1.37195
SRS019601.2520-T1-C	4.572	2.1928	0.0424892	1.37172
SRS017103.52479-T1-C;SRS050422.174521-T1-C	8.427	3.075	0.042612	1.37047
SRS024388.18129-T1-C	27.45	4.7787	0.0426642	1.36994
SRS014979.50216-T1-C;SRS020328.94998-T1-C	10.727	3.4232	0.0426848	1.36973
SRS022609.117743-T1-C	296.94	8.214	0.0429536	1.367
SRS016335.86493-T1-C	0.50413	-0.98813	0.0430678	1.36585
SRS014923.30252-T1-C	0.0073167	-7.0946	0.0431747	1.36477
SRS015663.21622-T1-C	0.0012709	-9.6199	0.0432591	1.36392
SRS054956.30519-T1-C	0.47823	-1.0642	0.0435618	1.36089
SRS047044.16309-T1-C	4.496	2.1686	0.043594	1.36057
SRS019601.19650-T1-C	3.57	1.8359	0.0436185	1.36033
SRS053335.9775-T1-C	0.56311	-0.8285	0.0436433	1.36008
SRS014613.7199-T1-C	0.0055718	-7.4876	0.0437282	1.35924
SRS011134.2400-T1-C;SRS011529.29964-T1-C;SRS015663.29864-T1-C;SRS016585.22250-T1-C;SRS023526.48191-T1-C;SRS049959.48744-T1-C;SRS049995.245512-T1-C;SRS049995.7703-T1-C;SRS053398.25003-T1-C	0.0027047	-8.5303	0.0437496	1.35903
SRS014459.140282-T1-C	0.17508	-2.5139	0.0437606	1.35892
SRS017191.44143-T1-C	0.0048877	-7.6766	0.0438022	1.3585
SRS019582.50772-T1-C	0.0097608	-6.6788	0.0438408	1.35812
SRS018817.12115-T1-C	4.6542	2.2185	0.0439174	1.35736
SRS050925.39199-T1-C	547.05	9.0955	0.044029	1.35626
SRS015217.58151-T1-C	0.0085622	-6.8678	0.0440682	1.35587
SRS024331.38208-T1-C;SRS043411.13385-T1-C	4.7139	2.2369	0.044119	1.35537
SRS015133.141758-T1-C	0.26947	-1.8918	0.044228	1.3543
SRS014923.207945-T1-C;SRS017103.105386-T1-C	0.38228	-1.3873	0.0444167	1.35245
SRS015190.31882-T1-C;SRS023583.106249-T1-C;SRS078176.16934-T1-C	2.2916	1.1963	0.0444793	1.35184
SRS042284.10234-T1-C	0.011137	-6.4885	0.0445201	1.35144
SRS015663.270132-T1-C	0.17129	-2.5455	0.0446018	1.35065
SRS015217.220697-T1-C	4.7439	2.2461	0.0450164	1.34663
SRS015794.38648-T1-C;SRS015960.5089-T1-C;SRS047014.14618-T1-C	0.095664	-3.3859	0.0450675	1.34614
SRS015782.151547-T1-C	0.0093702	-6.7377	0.0450818	1.346
SRS015065.62157-T1-C;SRS019030.31689-T1-C;SRS019787.103809-T1-C	2.168	1.1164	0.0451208	1.34562
SRS016495.130178-T1-C	1748.9	10.772	0.0451658	1.34519
SRS015578.130816-T1-C;SRS016989.99270-T1-C	122.01	6.9308	0.0455606	1.34141
SRS019397.91520-T1-C;SRS050422.36254-T1-C	0.0055755	-7.4867	0.0458454	1.3387
SRS015663.49187-T1-C	0.43587	-1.198	0.0458731	1.33844
SRS014459.3892-T1-C	2.4279	1.2797	0.0459518	1.3377
SRS015782.83898-T1-C	0.044617	-4.4863	0.0461252	1.33606
SRS014459.17646-T1-C;SRS015264.70880-T1-C;SRS019787.22416-T1-C	0.13344	-2.9057	0.0461627	1.33571
SRS011529.42642-T1-C;SRS017103.10763-T1-C	0.12831	-2.9623	0.0462518	1.33487
CAM12491.1	0.046113	-4.4387	0.0463334	1.33411
OKY96878.1;WP_004327563.1	0.13312	-2.9092	0.0463346	1.33409
SRS015960.65007-T1-C	0.51748	-0.95042	0.0464523	1.33299
EDM64199.1;WP_028087889.1	1.5102	0.59471	0.0464692	1.33283
SRS015663.106957-T1-C	0.0048472	-7.6886	0.0464836	1.3327
SRS015190.45280-T1-C	0.23904	-2.0647	0.0464924	1.33262
SRS013687.105823-T1-C	0.058145	-4.1042	0.0464962	1.33258
SRS014459.116415-T1-C	0.16469	-2.6022	0.046523	1.33233
SRS019267.76808-T1-C	0.50624	-0.98209	0.0465659	1.33193
WP_007832408.1	18.151	4.182	0.046716	1.33053
SRS019910.108122-T1-C	2.268	1.1814	0.0467799	1.32994
SRS017103.5069-T1-C;WP_005842546.1;WP_057280952.1	2.1839	1.1269	0.0468584	1.32921
SRS019685.85954-T1-C	0.11858	-3.0761	0.0468924	1.3289
SRS014613.14763-T1-C;SRS015264.149060-T1-C;SRS016095.14577-T1-C;SRS054590.2011-T1-C	2.6744	1.4192	0.0471908	1.32614
SRS015065.63907-T1-C	0.15591	-2.6812	0.0472149	1.32592
SRS018351.136885-T1-C	0.33002	-1.5994	0.0472665	1.32545
SRS011134.152122-T1-C;SRS011134.196795-T1-C;SRS015217.105666-T1-C;SRS017521.209326-T1-C	5.8009	2.5363	0.0473366	1.3248
SRS015578.60198-T1-C;SRS015663.76020-T1-C	0.0036211	-8.1094	0.0474806	1.32348
SRS011586.20489-T1-C;SRS024132.47306-T1-C	3.8965	1.9622	0.0478226	1.32037
OKY96807.1	0.25994	-1.9437	0.0478339	1.32026
SRS053335.19223-T1-C	0.39337	-1.3461	0.0478645	1.31999
SRS019161.36578-T1-C	0.50359	-0.98968	0.0479067	1.3196
SRS015578.102520-T1-C	0.13659	-2.872	0.0479093	1.31958
SRS015663.112993-T1-C;SRS022137.96359-T1-C	175.79	7.4577	0.0479885	1.31886
SRS018351.38387-T1-C;SRS020869.89874-T1-C	63.327	5.9847	0.048006	1.3187
SRS016056.16892-T1-C	0.061016	-4.0347	0.0480271	1.31851
SRS018351.147873-T1-C	0.5252	-0.92907	0.0482556	1.31645
SRS017191.12432-T1-C	0.20118	-2.3135	0.0482636	1.31638
SRS024132.64818-T1-C	0.37518	-1.4144	0.0483171	1.3159
SRS023914.117817-T1-C	0.15301	-2.7083	0.0483491	1.31561
SRS011586.214622-T1-C	0.35314	-1.5017	0.0483596	1.31552
SRS016056.35965-T1-C	0.038108	-4.7137	0.0484735	1.3145
SRS015217.180-T1-C	0.0063082	-7.3086	0.0484849	1.31439
EFB36157.1;SRS024132.103671-T1-C;WP_040552888.1	162.43	7.3437	0.0486775	1.31267
SRS011239.197003-T1-C;SRS020869.272712-T1-C	276.72	8.1123	0.0486792	1.31266
SRS056519.74871-T1-C	3.1901	1.6736	0.0488313	1.3113
SRS020869.130274-T1-C	25.679	4.6825	0.0488893	1.31079
SRS020233.190732-T1-C	0.21347	-2.2279	0.0488904	1.31078
SRS015578.26483-T1-C;SRS020233.157330-T1-C	0.12303	-3.0229	0.0490083	1.30973
SRS015217.220469-T1-C	0.0067416	-7.2127	0.0490653	1.30923
SRS019582.5231-T1-C	2.1815	1.1254	0.0491623	1.30837
SRS017103.147833-T1-C	0.53562	-0.90072	0.0493654	1.30658
SRS015578.72475-T1-C	0.0050467	-7.6304	0.0495779	1.30471
SRS017103.198181-T1-C	0.21297	-2.2313	0.049597	1.30454
SRS015264.111841-T1-C;SRS016056.12139-T1-C;SRS019910.95678-T1-C;SRS050422.266788-T1-C	0.002805	-8.4778	0.0498466	1.30236
SRS050422.39978-T1-C	0.39994	-1.3221	0.0499135	1.30178
SRS023176.35402-T1-C	0.0080364	-6.9592	0.0499975	1.30105
SRS051031.31632-T1-C	0.31922	-1.6474	0.0501188	1.3
SRS019787.24123-T1-C	0.20116	-2.3136	0.0502629	1.29875
SRS014235.86616-T1-C;SRS054956.20566-T1-C;SRS058723.61208-T1-C	2.7059	1.4361	0.0502632	1.29875
SRS015065.115303-T1-C	0.20689	-2.2731	0.0504297	1.29731
SRS056259.39151-T1-C	0.24008	-2.0584	0.0504726	1.29694
SRS011529.16830-T1-C;SRS012902.10849-T1-C;SRS015578.39800-T1-C	107.86	6.753	0.0505219	1.29652
SRS045004.25333-T1-C	17.237	4.1075	0.0506828	1.29514
SRS016095.82206-T1-C	0.19847	-2.333	0.0509307	1.29302
SRS049959.29834-T1-C	0.12574	-2.9915	0.0512651	1.29018
SRS014459.39184-T1-C;SRS051031.45351-T1-C	0.069112	-3.8549	0.0513084	1.28981
SRS019601.99605-T1-C	2.8511	1.5115	0.0513293	1.28963
SRS022071.102914-T1-C	25.311	4.6617	0.0515587	1.2877
SRS042628.65193-T1-C	0.18952	-2.3996	0.0516795	1.28668
SRS048164.65258-T1-C	3.9308	1.9748	0.051684	1.28664
SRS050422.173714-T1-C	6.5182	2.7045	0.0517197	1.28634
OLA32649.1	0.023652	-5.4019	0.0517695	1.28593
SRS015578.58439-T1-C	0.013677	-6.1921	0.0518473	1.28527
SRS015369.3932-T1-C;SRS024435.289197-T1-C	0.23825	-2.0695	0.0519374	1.28452
SRS019267.30077-T1-C	0.12655	-2.9822	0.0522041	1.2823
SRS017521.6625-T1-C;SRS050422.27957-T1-C	0.038545	-4.6973	0.0522288	1.28209
SRS050422.154830-T1-C	0.4062	-1.2997	0.0523029	1.28147
SRS013476.9331-T1-C	1.7908	0.84062	0.0523086	1.28143
SRS050422.126917-T1-C	1.6719	0.7415	0.0523342	1.28121
SRS024132.52330-T1-C	7.9165	2.9849	0.0524018	1.28065
WP_005423313.1	2.2422	1.1649	0.0524088	1.2806
SRS023914.213160-T1-C	0.49179	-1.0239	0.052417	1.28053
SRS020233.83666-T1-C;SRS043411.143626-T1-C	0.27746	-1.8496	0.0524925	1.2799
SRS062427.9967-T1-C	2.6523	1.4073	0.0525626	1.27932
SRS015264.160001-T1-C	0.33927	-1.5595	0.0526775	1.27838
SRS015578.90303-T1-C	0.27751	-1.8494	0.0527929	1.27742
SRS018351.146157-T1-C	0.0060267	-7.3744	0.052819	1.27721
SRS051882.72870-T1-C	0.16908	-2.5642	0.0530854	1.27503
SRS011061.75865-T1-C	0.15728	-2.6686	0.0531238	1.27471
SRS019582.107155-T1-C	0.0073492	-7.0882	0.0531475	1.27452
SRS047044.57777-T1-C	0.19766	-2.3389	0.0532817	1.27342
SRS017701.36969-T1-C	0.45734	-1.1287	0.0533186	1.27312
SRS016056.56468-T1-C	0.2321	-2.1072	0.05351	1.27156
SRS062427.35469-T1-C	5.0063	2.3237	0.0535961	1.27087
SRS017307.211427-T1-C	0.29705	-1.7512	0.0538364	1.26892
SRS015578.110823-T1-C	0.014421	-6.1157	0.0538443	1.26886
SRS015190.9537-T1-C;SRS023526.234553-T1-C	0.02796	-5.1605	0.0538621	1.26872
SRS017191.22219-T1-C	0.57828	-0.79015	0.0539055	1.26837
SRS011529.56663-T1-C	2.201	1.1382	0.0539711	1.26784
SRS019968.2810-T1-C	2.5257	1.3367	0.0539749	1.26781
SRS014683.18333-T1-C;SRS016989.59111-T1-C	0.0031701	-8.3013	0.0540035	1.26758
SRS020869.48141-T1-C	154.29	7.2695	0.0542912	1.26527
SRS064276.131358-T1-C	0.47377	-1.0778	0.0543352	1.26492
SRS020328.6054-T1-C	2.8424	1.5071	0.0544698	1.26384
SRS014613.8949-T1-C;SRS055982.27328-T1-C	0.0078668	-6.99	0.0545365	1.26331
SRS053335.157045-T1-C	0.30081	-1.7331	0.0547147	1.2619
SRS014235.92205-T1-C;SRS014613.22313-T1-C;SRS015369.274-T1-C;SRS017701.4781-T1-C;SRS024549.33630-T1-C;SRS045004.9899-T1-C;SRS048870.96531-T1-C;SRS053335.31267-T1-C;SRS065504.22202-T1-C	10.87	3.4423	0.0547303	1.26177
SRS016018.45083-T1-C	0.40648	-1.2987	0.0549868	1.25974
SRS078176.1129-T1-C	7.6349	2.9326	0.0550473	1.25926
SRS019161.70656-T1-C	0.33533	-1.5763	0.055094	1.2589
SRS064276.147514-T1-C	0.31985	-1.6445	0.0551615	1.25836
SRS017521.34267-T1-C	0.011071	-6.4971	0.0551652	1.25833
SRS011405.11466-T1-C	2.159	1.1103	0.0552137	1.25795
SRS014459.114611-T1-C	0.0064066	-7.2862	0.0552172	1.25793
SRS012902.36696-T1-C;WP_004844813.1;WP_024853501.1	0.46526	-1.1039	0.0554438	1.25615
SRS015217.57508-T1-C;WP_020436841.1;WP_055171886.1	0.1084	-3.2056	0.0554828	1.25584
SRS015133.21440-T1-C;SRS015217.10440-T1-C;SRS051882.8572-T1-C;SRS053398.37537-T1-C	12.577	3.6527	0.0555597	1.25524
SRS011061.102102-T1-C	0.0035539	-8.1364	0.0558421	1.25304
SRS015854.28348-T1-C	0.061824	-4.0157	0.0558574	1.25292
SRS015264.5502-T1-C	0.36903	-1.4382	0.0558664	1.25285
SRS045645.165930-T1-C	3.2879	1.7172	0.0559256	1.25239
SRS047014.226409-T1-C	0.14829	-2.7535	0.0559298	1.25236
SRS014459.166847-T1-C	3.3337	1.7371	0.0560357	1.25154
SRS014613.176166-T1-C	0.67161	-0.57431	0.0561361	1.25076
SRS011405.127137-T1-C	0.005425	-7.5262	0.0562364	1.24998
CDF18920.1;CUO21722.1;EFG19351.1;EOS04640.1;KDS26008.1;KDS32756.1;SEK84237.1;SRS051031.73892-T1-C;WP_005851750.1;WP_008669483.1;WP_012055788.1;WP_032934802.1;WP_032937694.1;WP_032952413.1;WP_057250030.1;WP_074783521.1	2.6153	1.387	0.0565398	1.24765
SRS023176.94593-T1-C	0.006371	-7.2943	0.0566004	1.24718
SRS024132.85493-T1-C	0.026564	-5.2344	0.0566305	1.24695
SRS056259.82169-T1-C	4.2673	2.0933	0.0567335	1.24616
SRS019601.163021-T1-C	0.20898	-2.2586	0.0567768	1.24583
SRS015264.31709-T1-C	0.15446	-2.6947	0.0567853	1.24576
SRS015217.42656-T1-C;SRS019582.31722-T1-C;SRS049959.46407-T1-C	3.1768	1.6676	0.0568143	1.24554
SRS015578.844-T1-C	0.0058408	-7.4196	0.0568156	1.24553
SRS011405.138844-T1-C	0.06885	-3.8604	0.0568352	1.24538
SRS013687.11873-T1-C	0.015385	-6.0224	0.0569153	1.24477
SRS022071.225090-T1-C	0.0066505	-7.2323	0.056954	1.24448
SRS058770.180479-T1-C	0.11268	-3.1497	0.056956	1.24446
CBK99038.1	0.40753	-1.295	0.0569988	1.24413
SRS022609.18478-T1-C	0.0020019	-8.9644	0.0570237	1.24394
SRS012273.103604-T1-C	2.6883	1.4267	0.0570641	1.24364
SRS015217.22106-T1-C;SRS015217.84683-T1-C;SRS015578.21877-T1-C;SRS016495.11701-T1-C;SRS016495.32553-T1-C;SRS019582.21167-T1-C;SRS019582.61977-T1-C;SRS020233.222881-T1-C;SRS020328.57811-T1-C;SRS023526.214946-T1-C;SRS045004.51266-T1-C;SRS048164.89114-T1-C;SRS050422.96692-T1-C;SRS050752.183940-T1-C;SRS050925.78761-T1-C;SRS051031.111274-T1-C;SRS051031.29483-T1-C;SRS065504.214742-T1-C	0.058686	-4.0908	0.0570674	1.24361
WP_007788870.1	610.38	9.2536	0.057243	1.24228
SRS015782.21379-T1-C	0.0022891	-8.771	0.0573648	1.24135
SRS017307.45268-T1-C	2.7884	1.4794	0.0574384	1.2408
WP_007869594.1;WP_048929001.1	0.25228	-1.9869	0.0574874	1.24043
SRS011405.30026-T1-C;SRS024009.10643-T1-C	3.291	1.7185	0.0575036	1.24031
SRS024388.72381-T1-C	0.16392	-2.609	0.0575761	1.23976
SRS015217.128393-T1-C	2.3638	1.2411	0.0576949	1.23886
CDA45738.1;SRS016056.35136-T1-C	0.04302	-4.5389	0.0577347	1.23856
SRS013158.58284-T1-C	0.24166	-2.049	0.0578614	1.23761
SRS043411.167469-T1-C	0.1787	-2.4844	0.0579614	1.23686
SRS015663.2290-T1-C	0.14352	-2.8007	0.0580037	1.23654
SRS016095.240701-T1-C	0.060729	-4.0415	0.058042	1.23626
SRS014459.276724-T1-C	0.0060866	-7.3602	0.0582876	1.23442
SRS020233.340041-T1-C	295.12	8.2052	0.0585118	1.23276
SRS063985.204544-T1-C	0.15451	-2.6943	0.0585664	1.23235
SRS024009.91389-T1-C	18.445	4.2052	0.0586852	1.23147
SRS049995.244890-T1-C;SRS050422.120395-T1-C	0.0031643	-8.3039	0.0586876	1.23145
SRS011239.31019-T1-C	6.2273	2.6386	0.0586943	1.2314
SRS019582.71090-T1-C	377.53	8.5604	0.0587913	1.23069
SRS014923.11760-T1-C;SRS015217.12602-T1-C;SRS050299.23438-T1-C	3.3517	1.7449	0.058802	1.23061
SRS011586.54509-T1-C;SRS015578.37074-T1-C;SRS023346.17182-T1-C;SRS024075.36496-T1-C;SRS050422.121848-T1-C;SRS062427.4707-T1-C	0.0079153	-6.9811	0.058815	1.23051
SCI95884.1;SRS019161.110738-T1-C;WP_066561051.1	0.30184	-1.7282	0.0588984	1.2299
WP_008823351.1	3.6657	1.8741	0.0589347	1.22963
SRS017191.39063-T1-C	0.32881	-1.6047	0.0589633	1.22942
WP_005347534.1	1.8821	0.91237	0.0590082	1.22909
SRS016095.61460-T1-C;SRS017433.37176-T1-C	0.58318	-0.77799	0.059014	1.22904
SRS015217.3763-T1-C	0.18619	-2.4252	0.0591088	1.22835
SRS050925.170098-T1-C	381.31	8.5748	0.0591575	1.22799
SRS014923.71683-T1-C	0.23926	-2.0633	0.0591705	1.22789
SRS019601.5127-T1-C;WP_055238240.1	0.42364	-1.2391	0.0592917	1.22701
SRS012273.20264-T1-C	0.52439	-0.93129	0.0593719	1.22642
SRS015190.62837-T1-C;SRS022609.124414-T1-C	0.1376	-2.8615	0.059374	1.2264
SRS013521.9869-T1-C	5.8518	2.5489	0.0594029	1.22619
SRS050925.160472-T1-C	0.058929	-4.0849	0.0595224	1.22532
SRS064276.125228-T1-C	0.24414	-2.0342	0.0595231	1.22531
SRS019601.71559-T1-C	0.52583	-0.92734	0.0595372	1.22521
SRS020233.321313-T1-C;SRS020328.80486-T1-C	3.2006	1.6783	0.0597005	1.22402
CDA45988.1;SRS015190.26742-T1-C	0.061745	-4.0175	0.0597454	1.2237
SRS011239.14936-T1-C	10.929	3.4501	0.059801	1.22329
SRS017521.35819-T1-C;SRS042628.142465-T1-C	0.23358	-2.098	0.0598487	1.22295
SRS022137.61985-T1-C	0.14344	-2.8014	0.0598954	1.22261
SRS011271.5769-T1-C	3.2395	1.6958	0.0601164	1.22101
SRS022137.74776-T1-C	0.41943	-1.2535	0.0602087	1.22034
SRS022137.26583-T1-C	0.10336	-3.2742	0.0602255	1.22022
SRS015217.56852-T1-C	2.95	1.5607	0.0602884	1.21977
SRS024132.328193-T1-C	0.05516	-4.1802	0.0603298	1.21947
SRS016267.42495-T1-C	0.010396	-6.5878	0.0604356	1.21871
SRS024132.36111-T1-C	0.026371	-5.2449	0.0604518	1.21859
SRS014613.6089-T1-C	3.1498	1.6552	0.0604584	1.21854
SRS047014.228664-T1-C;SRS048870.52241-T1-C	0.21758	-2.2004	0.060503	1.21822
SRS017103.69386-T1-C;SRS049959.113157-T1-C	0.0041076	-7.9275	0.0605938	1.21757
SRS024132.241163-T1-C	15.629	3.9662	0.0609478	1.21504
SRS048164.207887-T1-C	0.17918	-2.4806	0.0609979	1.21468
SRS015578.22654-T1-C;SRS016095.89788-T1-C	11.889	3.5716	0.0610284	1.21447
SRS013476.48951-T1-C;SRS064276.207064-T1-C	0.23367	-2.0975	0.0610361	1.21441
SRS015264.114898-T1-C;SRS016989.102318-T1-C	3.5108	1.8118	0.0611576	1.21355
SRS054956.14196-T1-C	0.13026	-2.9406	0.0611604	1.21353
SRS056519.114174-T1-C;WP_005935131.1	0.40313	-1.3107	0.0613886	1.21191
SRS011134.335657-T1-C	0.19214	-2.3797	0.0614299	1.21162
SRS014923.288448-T1-C	0.0022181	-8.8165	0.0615082	1.21107
SRS045713.75139-T1-C	0.0034701	-8.1708	0.0617335	1.20948
SRS017521.59942-T1-C	0.49927	-1.0021	0.0618918	1.20837
SRS065504.65201-T1-C	3.2801	1.7137	0.0620091	1.20754
SRS015578.17409-T1-C	0.035683	-4.8086	0.0621684	1.20643
CDB66090.1;CDB67949.1;SRS015578.2240-T1-C;WP_022501999.1	0.0071583	-7.1262	0.0622713	1.20571
SRS019267.22276-T1-C	0.17217	-2.5381	0.0623103	1.20544
SRS014287.128869-T1-C	0.22693	-2.1397	0.0623823	1.20494
SRS014459.4303-T1-C	0.37822	-1.4027	0.0625602	1.2037
SRS014923.60164-T1-C	0.15308	-2.7077	0.0626337	1.20319
SRS011405.146538-T1-C;SRS014923.98579-T1-C;SRS015065.32121-T1-C;SRS050299.16148-T1-C	0.41096	-1.2829	0.0629406	1.20107
SRS013158.78066-T1-C	0.0061192	-7.3524	0.0629758	1.20083
SRS014235.32451-T1-C;SRS019582.55566-T1-C	2.2805	1.1894	0.0630341	1.20042
SRS019582.199005-T1-C	0.054969	-4.1852	0.0631576	1.19957
SRS011529.15179-T1-C;SRS024388.6495-T1-C	6.2744	2.6495	0.0631846	1.19939
SRS019601.22055-T1-C	2.043	1.0307	0.0631877	1.19937
SRS015065.91556-T1-C	0.00074174	-10.397	0.0632437	1.19898
SRS064645.9904-T1-C	2.538	1.3437	0.0633556	1.19822
SRS019601.144693-T1-C	15.274	3.933	0.0633654	1.19815
SRS053398.28404-T1-C	24.504	4.615	0.0634585	1.19751
SRS015578.16947-T1-C	0.12289	-3.0245	0.0636376	1.19629
SRS019161.40757-T1-C	0.19433	-2.3634	0.0636731	1.19604
SRS020233.163256-T1-C;SRS054956.32954-T1-C;SRS055982.56383-T1-C	0.0052128	-7.5837	0.0637973	1.1952
SRS019161.13770-T1-C	0.56316	-0.82837	0.0638134	1.19509
SRS012902.12715-T1-C	0.29429	-1.7647	0.0638294	1.19498
SRS014287.139115-T1-C;SRS014287.86351-T1-C;SRS015133.187621-T1-C;SRS015217.64301-T1-C;SRS024549.79733-T1-C;SRS077730.52180-T1-C	0.010766	-6.5374	0.0638598	1.19477
SRS018351.48317-T1-C	0.02899	-5.1083	0.0639658	1.19405
SRS011405.26825-T1-C	2.5305	1.3394	0.0641179	1.19302
SRS018656.103341-T1-C	0.49895	-1.003	0.0642154	1.19236
SRS052027.10537-T1-C	2.8947	1.5334	0.0642585	1.19207
OKY94199.1;SRS015190.1714-T1-C;SRS016495.144817-T1-C;SRS019685.1037-T1-C;SRS050422.163500-T1-C;SRS053398.34815-T1-C;WP_004329523.1	0.13356	-2.9044	0.06428	1.19192
SRS019787.42329-T1-C	0.41192	-1.2796	0.0643633	1.19136
SRS019601.28198-T1-C;WP_008688790.1	0.14478	-2.7881	0.0644651	1.19068
SRS014459.105835-T1-C	0.40896	-1.29	0.0644834	1.19055
SRS052697.39912-T1-C	261.01	8.0279	0.0644974	1.19046
SRS013158.22628-T1-C	0.22716	-2.1382	0.0645821	1.18989
SRS013521.67438-T1-C	7.2363	2.8553	0.0646191	1.18964
SRS016056.47839-T1-C	0.25709	-1.9597	0.0647216	1.18895
SRS017521.5882-T1-C	0.53187	-0.91085	0.0647292	1.1889
SRS019601.173568-T1-C	0.32017	-1.6431	0.0647398	1.18883
SRS017191.151067-T1-C;WP_022501641.1	0.0047828	-7.7079	0.0648885	1.18783
SRS050422.109351-T1-C	0.15876	-2.6551	0.0650265	1.18691
SRS054590.33061-T1-C;WP_044926127.1	0.68158	-0.55305	0.0650335	1.18686
SRS018817.4499-T1-C	0.0047407	-7.7207	0.0650857	1.18651
SRS015663.38668-T1-C	0.30877	-1.6954	0.0651328	1.1862
SRS011586.58051-T1-C	0.059789	-4.064	0.0651411	1.18614
SRS016267.48313-T1-C;SRS018351.152591-T1-C;SRS054590.15958-T1-C	0.0066133	-7.2404	0.0651508	1.18608
SRS024625.158693-T1-C	0.37218	-1.4259	0.0653425	1.1848
SRS011271.198951-T1-C;WP_005851502.1	6.543	2.7099	0.0655105	1.18369
SRS050752.60096-T1-C	17.423	4.1229	0.0655436	1.18347
SRS012273.230127-T1-C;SRS056519.124790-T1-C	0.17666	-2.5009	0.0656954	1.18247
SRS015663.97646-T1-C;SRS065504.77256-T1-C	0.056297	-4.1508	0.065721	1.1823
SRS015217.87529-T1-C	0.13065	-2.9363	0.0658294	1.18158
SRS017191.53465-T1-C	0.12585	-2.9902	0.0659352	1.18088
SRS015190.30766-T1-C;SRS023176.15071-T1-C	2.5923	1.3742	0.066028	1.18027
SRS012902.43512-T1-C	0.069943	-3.8377	0.0661063	1.17976
SRS020869.102768-T1-C	0.15446	-2.6947	0.0661085	1.17974
SRS019787.1350-T1-C	0.0010937	-9.8365	0.0661954	1.17917
SRS015794.31580-T1-C	0.20875	-2.2602	0.0664168	1.17772
SRS014613.3684-T1-C;SRS024132.2701-T1-C	9.8687	3.3029	0.0664248	1.17767
SRS020869.31358-T1-C	5.6812	2.5062	0.0664555	1.17747
SRS015663.81042-T1-C	0.16714	-2.5808	0.0665741	1.1767
SRS064645.1795-T1-C	1.9684	0.97704	0.0666923	1.17592
SRS053335.40921-T1-C	0.0042475	-7.8792	0.0666954	1.1759
SRS065504.198795-T1-C	0.34523	-1.5344	0.0667082	1.17582
SRS013687.45823-T1-C;SRS017521.19137-T1-C;SRS018351.152706-T1-C;SRS019910.14869-T1-C;SRS023914.50320-T1-C	0.14749	-2.7613	0.0667149	1.17578
SRS015578.9039-T1-C;SRS055982.100486-T1-C;SRS063985.98893-T1-C	0.032356	-4.9498	0.0667198	1.17575
SRS024549.5087-T1-C	2.1474	1.1026	0.0667496	1.17555
SRS015217.66099-T1-C	2.5641	1.3584	0.0667575	1.1755
SRS015217.11167-T1-C	365.27	8.5128	0.0669585	1.17419
SRS050422.137406-T1-C	0.59861	-0.74032	0.0670388	1.17367
SRS024132.80335-T1-C	0.1173	-3.0917	0.0670608	1.17353
SRS024009.10036-T1-C	2.6313	1.3958	0.0671319	1.17307
SRS055982.30117-T1-C	5.4559	2.4478	0.0671404	1.17302
SRS011134.196521-T1-C	0.22872	-2.1283	0.0671617	1.17288
SRS016495.44638-T1-C	27.112	4.7609	0.0673514	1.17165
SRS019582.134303-T1-C	0.11032	-3.1803	0.0673627	1.17158
SRS015217.213636-T1-C	0.0037301	-8.0666	0.0673776	1.17148
SRS011529.3014-T1-C;SRS013687.21960-T1-C	0.085872	-3.5417	0.0673843	1.17144
SRS020328.244425-T1-C	0.0035719	-8.1291	0.067527	1.17052
SRS020869.129034-T1-C	2.3865	1.2549	0.0675339	1.17048
SRS015217.33477-T1-C	0.16919	-2.5633	0.0675392	1.17044
SRS011239.16582-T1-C;SRS015190.19505-T1-C	0.12253	-3.0288	0.0676201	1.16992
SRS050422.73678-T1-C;WP_022046623.1	0.53433	-0.90419	0.0677239	1.16926
SRS020233.210714-T1-C	0.11896	-3.0715	0.067769	1.16897
SRS014235.33752-T1-C	5.2575	2.3944	0.0678453	1.16848
SRS016095.41955-T1-C	0.27537	-1.8606	0.0678641	1.16836
SRS014683.2637-T1-C	0.17317	-2.5297	0.0679062	1.16809
SRS013476.274963-T1-C	11.186	3.4837	0.0680263	1.16732
SRS051031.275180-T1-C	2201.6	11.104	0.0680383	1.16725
SRS015217.47939-T1-C	0.050442	-4.3092	0.0681368	1.16662
SRS048870.1807-T1-C	7.482	2.9034	0.0681806	1.16634
WP_003835164.1	2.1026	1.0721	0.0681813	1.16633
SRS019968.7390-T1-C;SRS053335.27317-T1-C	1.848	0.88596	0.0685256	1.16415
SRS011405.102844-T1-C	2.2127	1.1458	0.0685656	1.16389
SRS011134.23725-T1-C	0.59292	-0.75409	0.0685981	1.16369
WP_008705571.1;WP_055150848.1	0.32391	-1.6264	0.0686007	1.16367
SRS020328.100262-T1-C	10.45	3.3854	0.0686323	1.16347
SRS015217.16093-T1-C;SRS015854.22700-T1-C;SRS050752.7661-T1-C	0.005641	-7.4698	0.0686895	1.16311
SRS020328.37486-T1-C	0.42507	-1.2342	0.0686903	1.1631
SRS015960.82684-T1-C;SRS018427.60509-T1-C;SRS019601.58707-T1-C	977.04	9.9323	0.0687627	1.16265
SRS011405.52522-T1-C;WP_005846090.1;WP_011965542.1;WP_032952530.1	8.4562	3.08	0.068763	1.16265
WP_071861109.1	307.86	8.2661	0.0687808	1.16253
SRS050422.113764-T1-C	0.19999	-2.322	0.0687881	1.16249
AND21740.1;EEB26307.1;OKZ33202.1;SRS023583.39798-T1-C;WP_005845769.1	9.6425	3.2694	0.0687928	1.16246
WP_008140170.1	0.3438	-1.5404	0.068804	1.16239
SRS012902.6341-T1-C	2.0873	1.0616	0.0688041	1.16239
SRS019601.15100-T1-C	0.28544	-1.8087	0.069032	1.16095
SRS014459.87385-T1-C;SRS015782.44707-T1-C;SRS016954.6623-T1-C;SRS019161.50968-T1-C	3.9182	1.9702	0.069049	1.16084
SRS013687.76787-T1-C	133.78	7.0638	0.06905	1.16084
SRS015190.43097-T1-C	0.04476	-4.4816	0.0691118	1.16045
SRS014459.151872-T1-C;SRS014923.66849-T1-C	0.12999	-2.9435	0.0692735	1.15943
SRS014287.26359-T1-C	0.087372	-3.5167	0.0694883	1.15809
SRS017103.144162-T1-C	0.26677	-1.9063	0.0695872	1.15747
SRS048870.20122-T1-C	2.0392	1.028	0.0696653	1.15698
SRS016018.53470-T1-C	1.802	0.84963	0.0696982	1.15678
SRS011405.101941-T1-C;SRS012902.41340-T1-C	0.12974	-2.9463	0.0699606	1.15515
SRS014459.26608-T1-C	5.0654	2.3407	0.0699757	1.15505
SRS011586.50858-T1-C;WP_005827544.1;WP_005837309.1;WP_022401214.1;WP_035448681.1;WP_057256470.1;WP_061412403.1	0.18489	-2.4353	0.0700247	1.15475
SRS011529.159183-T1-C;SRS065504.53299-T1-C	0.070779	-3.8205	0.0700859	1.15437
SRS017103.136048-T1-C	9.7904	3.2914	0.0701629	1.15389
SRS019582.10009-T1-C;WP_004330155.1	0.2615	-1.9351	0.0701857	1.15375
SRS049995.179049-T1-C	12	3.585	0.0702335	1.15346
SRS052697.143317-T1-C;SRS054956.13041-T1-C	0.19315	-2.3722	0.0702841	1.15314
SRS017521.116236-T1-C	3.0436	1.6058	0.070362	1.15266
SRS011134.303611-T1-C;SRS024132.79274-T1-C	26.266	4.7151	0.0703918	1.15248
SRS016335.19868-T1-C;SRS052697.57157-T1-C	0.35069	-1.5117	0.0704322	1.15223
WP_020436839.1	0.21079	-2.2461	0.0704862	1.1519
EEG70144.1	2.958	1.5646	0.070655	1.15086
SRS011586.25268-T1-C;SRS052697.115081-T1-C	2.6656	1.4144	0.0707149	1.15049
SRS012273.20944-T1-C;SRS019267.8677-T1-C	0.16645	-2.5868	0.0707634	1.15019
SRS019910.62920-T1-C	0.30759	-1.7009	0.0707861	1.15005
SRS013687.103085-T1-C	0.0076903	-7.0227	0.0708265	1.1498
SRS013951.40495-T1-C	0.28122	-1.8302	0.0708485	1.14967
SRS015264.174230-T1-C	4.089	2.0317	0.0709751	1.14889
SRS017433.49450-T1-C	2.3366	1.2244	0.0709814	1.14886
WP_055189402.1	0.28888	-1.7915	0.0709918	1.14879
WP_003792282.1;WP_009057829.1;WP_009648753.1;WP_034464767.1;WP_048777114.1;WP_060566376.1;WP_070835472.1;WP_073982714.1	177.8	7.4741	0.0710011	1.14873
SRS011239.175810-T1-C;SRS011529.68902-T1-C;SRS012273.62726-T1-C;SRS014923.64095-T1-C;SRS015065.243184-T1-C;SRS015663.108283-T1-C;SRS015663.37481-T1-C;SRS016495.120474-T1-C;SRS017307.76200-T1-C;SRS018351.158150-T1-C;SRS019582.67056-T1-C;SRS024009.62591-T1-C;SRS024132.315432-T1-C;SRS024132.4322-T1-C;SRS024435.243222-T1-C;SRS024435.66798-T1-C;SRS048870.104806-T1-C;SRS051031.145660-T1-C;SRS063985.121…	15.445	3.9491	0.0710568	1.14839
SRS015578.105908-T1-C	0.22524	-2.1505	0.0711051	1.1481
SRS019601.43678-T1-C	0.022849	-5.4517	0.0711277	1.14796
SRS017307.18935-T1-C;SRS045713.26567-T1-C;SRS049995.67628-T1-C	0.018953	-5.7214	0.0711539	1.1478
SRS014459.124636-T1-C;SRS015065.104346-T1-C	0.019398	-5.6879	0.0711734	1.14768
SRS047044.20028-T1-C	2.098	1.069	0.0712882	1.14698
SRS011586.33669-T1-C;SRS015190.49488-T1-C;SRS015578.66048-T1-C;SRS017433.54730-T1-C;SRS018133.2516-T1-C;SRS019582.65386-T1-C;SRS019601.40268-T1-C;SRS020328.83404-T1-C;SRS020869.55957-T1-C;SRS050422.127948-T1-C;SRS053398.67618-T1-C;SRS056519.121035-T1-C;SRS064557.59818-T1-C;SRS077730.46842-T1-C	4.0707	2.0253	0.0713015	1.1469
SRS015578.23420-T1-C;SRS015782.9015-T1-C;SRS016203.7704-T1-C;SRS050752.8574-T1-C	0.0056473	-7.4682	0.0713675	1.1465
SRS017191.145589-T1-C;SRS018427.76563-T1-C;SRS050752.163154-T1-C	0.0022402	-8.8022	0.0713776	1.14644
SRS019582.54156-T1-C	2.6645	1.4138	0.0714166	1.1462
SRS015217.586-T1-C	5.8077	2.538	0.0714285	1.14613
SRS064276.42722-T1-C	168.7	7.3983	0.0714305	1.14612
SRS015190.25401-T1-C	0.16582	-2.5923	0.0714411	1.14605
SRS024549.3976-T1-C;SRS043001.1191-T1-C;SRS050752.4661-T1-C;SRS053398.41487-T1-C;SRS064557.10921-T1-C	8.2588	3.0459	0.0715214	1.14556
SRS015217.110029-T1-C;SRS045713.60061-T1-C;SRS054590.35396-T1-C	0.16735	-2.5791	0.0715286	1.14552
SRS018427.184363-T1-C	0.26722	-1.9039	0.0715516	1.14538
SRS018351.128850-T1-C;SRS019582.262440-T1-C	68.175	6.0912	0.0716243	1.14494
SCH07696.1;SRS012273.295326-T1-C;WP_005937333.1	0.50183	-0.99473	0.0717111	1.14441
SRS015264.113996-T1-C	0.17214	-2.5384	0.0719568	1.14293
SRS014979.231704-T1-C;SRS020869.151206-T1-C	0.014739	-6.0842	0.0720381	1.14244
SRS019787.20116-T1-C	0.39929	-1.3245	0.0720724	1.14223
SRS017103.247092-T1-C;SRS052697.71397-T1-C	2.8127	1.492	0.0721518	1.14175
SRS015782.221104-T1-C	0.32294	-1.6307	0.0721683	1.14165
SRS014235.65151-T1-C;SRS015217.223652-T1-C;SRS017103.141636-T1-C;SRS042628.59546-T1-C;SRS049959.35908-T1-C;SRS063985.110292-T1-C;SRS065504.61892-T1-C	7.8844	2.979	0.0721862	1.14155
SRS011239.19560-T1-C;SRS015133.44712-T1-C;SRS063985.5484-T1-C	0.0045655	-7.775	0.0722114	1.14139
SRS017433.144175-T1-C	2.3348	1.2233	0.0722678	1.14106
SRS015217.215478-T1-C;SRS015217.34404-T1-C;SRS019601.29888-T1-C;SRS024435.68697-T1-C	0.012685	-6.3008	0.0722919	1.14091
SRS019582.50749-T1-C	0.44307	-1.1744	0.0723126	1.14079
SRS019582.95683-T1-C	19.402	4.2781	0.0723899	1.14032
SRS018351.14506-T1-C	170.44	7.4132	0.0724448	1.13999
SRS051031.142023-T1-C	260.95	8.0276	0.0725037	1.13964
SRS024331.46807-T1-C	0.0090888	-6.7817	0.0725299	1.13948
SRS015578.59868-T1-C;SRS019601.5129-T1-C;SRS022609.29260-T1-C;SRS051031.29584-T1-C	0.011621	-6.4271	0.0725646	1.13928
SRS014459.276889-T1-C	2.0242	1.0174	0.0727111	1.1384
SRS024132.81789-T1-C;SRS043001.25361-T1-C	0.020911	-5.5796	0.0727169	1.13836
SRS014459.75476-T1-C	3.0579	1.6126	0.0727822	1.13798
SRS015663.19771-T1-C	0.26164	-1.9344	0.0727926	1.13791
SRS014287.56790-T1-C;SRS043001.66717-T1-C;SRS063040.257063-T1-C	0.013913	-6.1674	0.0729066	1.13723
SRS049959.110147-T1-C	148.78	7.217	0.0729493	1.13698
SRS017521.54187-T1-C	0.62815	-0.67081	0.0729632	1.1369
SRS015663.58-T1-C	78.383	6.2925	0.0729642	1.13689
SRS020233.375370-T1-C	0.12069	-3.0507	0.0729779	1.13681
SRS050422.140189-T1-C	0.0065826	-7.2471	0.0730233	1.13654
SRS013687.119267-T1-C	0.021101	-5.5666	0.073154	1.13576
SRS015578.1166-T1-C	0.26099	-1.9379	0.0731555	1.13575
SRS052027.32884-T1-C	0.64734	-0.6274	0.0731737	1.13565
SRS050422.150000-T1-C	0.20735	-2.2698	0.0731856	1.13557
SRS019685.119061-T1-C;SRS045713.23951-T1-C	0.013547	-6.2059	0.0732025	1.13547
SRS022137.44800-T1-C	0.038839	-4.6863	0.0733951	1.13433
SRS077730.46469-T1-C	0.20329	-2.2984	0.0734768	1.13385
SRS014979.66033-T1-C	0.0052375	-7.5769	0.0734955	1.13374
SRS051031.56635-T1-C	63.957	5.999	0.073605	1.13309
WP_024993115.1	2.4713	1.3053	0.0736638	1.13275
SRS020233.283037-T1-C	0.33156	-1.5927	0.0736758	1.13268
SRS018656.105759-T1-C	0.0089728	-6.8002	0.0737075	1.13249
SRS015663.29937-T1-C	0.016456	-5.9252	0.0737413	1.13229
SRS011061.131769-T1-C;SRS011061.18891-T1-C;SRS024435.36672-T1-C	17.962	4.1669	0.0737536	1.13222
SRS043411.31508-T1-C	0.2919	-1.7765	0.0737866	1.13202
SRS014235.292975-T1-C;SRS015578.24890-T1-C;SRS016335.55681-T1-C;SRS017191.104-T1-C;SRS051031.199761-T1-C;SRS052027.145636-T1-C;SRS054956.83229-T1-C	0.071916	-3.7975	0.0738058	1.13191
SRS047044.44672-T1-C	3.97	1.9891	0.0739165	1.13126
SRS055982.30376-T1-C	0.26891	-1.8948	0.0739202	1.13124
SRS019601.21926-T1-C	0.34144	-1.5503	0.0739795	1.13089
SRS014923.110183-T1-C;SRS014979.12012-T1-C;SRS015217.59286-T1-C;SRS015217.83371-T1-C;SRS016095.1595-T1-C;SRS016495.127415-T1-C;SRS018351.165266-T1-C;SRS021484.141459-T1-C;SRS042284.88829-T1-C;SRS050422.71521-T1-C;SRS051031.173770-T1-C;SRS057717.33626-T1-C;SRS057717.64063-T1-C	0.17097	-2.5482	0.0740181	1.13066
SRS016018.23097-T1-C	0.1532	-2.7065	0.0740265	1.13061
SRS018351.164744-T1-C;SRS019910.170080-T1-C	0.0021981	-8.8295	0.0741213	1.13006
SRS019582.84181-T1-C	0.044833	-4.4793	0.0742114	1.12953
SRS015663.3038-T1-C	0.27796	-1.8471	0.0743537	1.1287
SRS055982.137113-T1-C	0.57938	-0.78741	0.0743605	1.12866
SRS019601.40873-T1-C	0.24121	-2.0516	0.0744336	1.12823
SRS015663.129869-T1-C	220.43	7.7842	0.074482	1.12795
SRS050422.64287-T1-C	0.23803	-2.0708	0.0745192	1.12773
SRS017433.8255-T1-C	0.0057642	-7.4387	0.0745663	1.12746
SRS017433.24021-T1-C	0.022223	-5.4918	0.0745722	1.12742
SRS019582.96259-T1-C	0.0086966	-6.8453	0.0746192	1.12715
SRS011271.5147-T1-C	0.005601	-7.4801	0.0746356	1.12705
SRS019601.92002-T1-C	0.14016	-2.8349	0.0746649	1.12688
SRS014459.108387-T1-C	2.6123	1.3853	0.0746751	1.12682
SRS019161.26531-T1-C;WP_005946373.1;WP_015536766.1	0.30992	-1.69	0.074752	1.12638
SRS019787.16241-T1-C	0.44556	-1.1663	0.0748311	1.12592
SRS052027.148047-T1-C;SRS057717.17630-T1-C	0.0079509	-6.9747	0.0748615	1.12574
SRS011271.26025-T1-C;SRS011302.25504-T1-C;SRS015190.65120-T1-C;SRS019910.38505-T1-C	0.38308	-1.3843	0.074927	1.12536
SRS011452.60053-T1-C	0.3642	-1.4572	0.0749527	1.12521
SRS014683.64723-T1-C	0.4444	-1.1701	0.0750124	1.12487
SRS015578.11385-T1-C	0.4072	-1.2962	0.0750184	1.12483
SRS014683.47407-T1-C;SRS024009.39323-T1-C	0.0086437	-6.8541	0.0750528	1.12463
SRS018351.15840-T1-C	3.2096	1.6824	0.075202	1.12377
SRS015264.149911-T1-C	0.10885	-3.1996	0.0752489	1.1235
CBK99843.1	0.029029	-5.1064	0.0753438	1.12295
SRS015663.31902-T1-C	0.36433	-1.4567	0.0753543	1.12289
SRS054590.22950-T1-C	2.2887	1.1946	0.0753548	1.12289
SRS017433.7860-T1-C	2.4323	1.2823	0.0753981	1.12264
SRS013800.6828-T1-C	0.0018921	-9.0458	0.0754246	1.12249
SRS011529.68177-T1-C	3.53	1.8197	0.075505	1.12202
SRS015578.17224-T1-C;SRS053398.192506-T1-C	0.018811	-5.7323	0.0755325	1.12187
SRS015190.100168-T1-C	0.65842	-0.60291	0.0756245	1.12134
CBK98524.1;SRS063985.32172-T1-C	0.23334	-2.0995	0.0756291	1.12131
SCI20665.1;SRS015578.34490-T1-C;WP_055186627.1	0.062257	-4.0056	0.0757001	1.1209
SRS015190.34321-T1-C	0.18472	-2.4366	0.0758638	1.11997
SRS016753.77472-T1-C	0.37748	-1.4055	0.0758772	1.11989
SRS018817.12586-T1-C	1.6203	0.69623	0.0758793	1.11988
SRS011529.21146-T1-C	2.6485	1.4052	0.0759225	1.11963
SRS014923.10104-T1-C;WP_005657716.1;WP_016661447.1;WP_060385282.1	0.011664	-6.4218	0.0759345	1.11956
SRS019601.33152-T1-C;SRS050299.24574-T1-C	3.867	1.9512	0.0761527	1.11831
SRS055982.98794-T1-C	0.0073088	-7.0962	0.0761729	1.1182
SRS024132.35280-T1-C	0.14419	-2.794	0.0762338	1.11785
WP_007837051.1;WP_007842353.1	9.4365	3.2383	0.0762434	1.1178
SRS024132.265475-T1-C	0.28057	-1.8336	0.0762536	1.11774
SRS012902.40624-T1-C;SRS014459.206587-T1-C;SRS015133.229877-T1-C;SRS015133.233406-T1-C	0.30115	-1.7314	0.0762756	1.11761
SRS015264.166041-T1-C	0.0080772	-6.9519	0.076279	1.1176
SRS014287.17948-T1-C;SRS017307.32947-T1-C;SRS050422.51162-T1-C	0.30582	-1.7092	0.0763367	1.11727
SRS024625.42746-T1-C	0.10424	-3.2621	0.0763374	1.11726
SRS016056.38905-T1-C;SRS019910.104712-T1-C;SRS020869.3411-T1-C;SRS024331.10042-T1-C	0.010797	-6.5333	0.0763415	1.11724
SRS014459.49238-T1-C	2.9505	1.561	0.0763735	1.11706
SRS017433.129333-T1-C	0.016528	-5.9189	0.0763753	1.11705
WP_039310754.1	2.2659	1.1801	0.0763906	1.11696
SRS015782.78238-T1-C	0.32169	-1.6362	0.0764343	1.11671
EKN15840.1;SRS011586.47675-T1-C;WP_005638299.1;WP_008148358.1	3.2492	1.7001	0.0764562	1.11659
SRS015663.271176-T1-C	0.0097182	-6.6851	0.076461	1.11656
SRS014923.46628-T1-C	0.0085804	-6.8647	0.0764811	1.11645
SRS016056.12555-T1-C	3.2549	1.7026	0.0764824	1.11644
CUN84119.1;CUP81280.1;EES78753.1;OLA00611.1;SRS020233.349398-T1-C;WP_025580049.1;WP_026648421.1;WP_044952697.1;WP_055059516.1;WP_055199978.1	0.029092	-5.1032	0.0765859	1.11585
SRS017307.8358-T1-C;SRS049959.6770-T1-C	0.0088418	-6.8215	0.0766634	1.11541
SRS015578.48240-T1-C	4.3048	2.1059	0.0768008	1.11463
SRS052027.145195-T1-C	0.15723	-2.6691	0.0768317	1.11446
WP_007788462.1	1090.5	10.091	0.0770434	1.11326
SRS020233.140774-T1-C	0.0024152	-8.6937	0.0771653	1.11258
SRS018427.201166-T1-C	0.0086772	-6.8485	0.0772823	1.11192
SRS013951.24966-T1-C	3.1029	1.6336	0.0773492	1.11154
SRS017521.13112-T1-C	0.26978	-1.8901	0.0773599	1.11148
SRS011271.60677-T1-C;SRS052027.42110-T1-C	0.022575	-5.4691	0.0773607	1.11148
SRS050422.120096-T1-C	0.10634	-3.2332	0.0773939	1.11129
SRS011529.190132-T1-C	2.7041	1.4351	0.0774266	1.11111
SRS015065.43754-T1-C	0.063079	-3.9867	0.0774318	1.11108
SRS050422.71710-T1-C	0.007898	-6.9843	0.077455	1.11095
CDE03474.1;SRS017307.72971-T1-C;SRS024132.89093-T1-C;WP_005825021.1;WP_057097723.1;WP_057256132.1;WP_057258814.1	0.26296	-1.9271	0.0775198	1.11059
SRS015578.38504-T1-C	0.43237	-1.2097	0.0775608	1.11036
WP_031474944.1	25.164	4.6533	0.0775957	1.11016
SRS050925.3858-T1-C	2.4517	1.2938	0.0776018	1.11013
SRS018427.209704-T1-C	0.11811	-3.0818	0.0777839	1.10911
SRS011271.134637-T1-C;SRS015217.135310-T1-C;SRS023526.167205-T1-C	0.014143	-6.1438	0.0779231	1.10833
SRS042284.28751-T1-C	0.52606	-0.92671	0.0779256	1.10832
SRS022071.254140-T1-C	276.25	8.1098	0.0779589	1.10813
SRS017701.2030-T1-C;SRS056519.59320-T1-C	2.8605	1.5162	0.0779659	1.1081
SRS014459.18211-T1-C	0.02672	-5.226	0.0779677	1.10809
SRS014459.52676-T1-C	0.0039578	-7.9811	0.0779915	1.10795
SRS016954.114283-T1-C	0.27049	-1.8864	0.0780262	1.10776
SRS017191.113775-T1-C	0.0082357	-6.9239	0.0780403	1.10768
SRS018351.136677-T1-C	0.49966	-1.001	0.0780721	1.1075
SRS045004.43676-T1-C	7.1338	2.8347	0.0781686	1.10697
SRS053335.59294-T1-C	0.1065	-3.231	0.0781931	1.10683
SRS019601.519-T1-C	0.021989	-5.5071	0.0781963	1.10681
SRS011586.185391-T1-C	0.020804	-5.587	0.0782803	1.10635
SRS022071.109563-T1-C	15.791	3.981	0.0783313	1.10606
SRS015663.93237-T1-C	0.013297	-6.2327	0.0783547	1.10593
SRS019582.6527-T1-C	0.60745	-0.71916	0.0784469	1.10542
CDA65399.1;SRS047044.48193-T1-C;SRS049995.47506-T1-C	0.0062018	-7.3331	0.0784494	1.10541
SRS011529.39543-T1-C	3.2701	1.7093	0.0785107	1.10507
SRS014235.96038-T1-C	2.9514	1.5614	0.0785122	1.10506
SRS017821.184484-T1-C;SRS020869.194539-T1-C	0.25665	-1.9621	0.0785404	1.10491
SRS022071.17476-T1-C;SRS056519.106391-T1-C	0.01219	-6.3581	0.0785409	1.1049
CDD56311.1;SRS021484.176613-T1-C	0.19426	-2.364	0.07857	1.10474
SRS050422.6735-T1-C	1.3445	0.42707	0.0787222	1.1039
SRS011134.39790-T1-C;SRS011586.200256-T1-C;SRS015578.44137-T1-C;SRS017521.284027-T1-C;SRS018351.10379-T1-C;SRS018427.194163-T1-C;SRS018575.84941-T1-C;SRS019030.25119-T1-C;SRS019161.23504-T1-C;SRS019787.17032-T1-C;SRS048870.47735-T1-C;SRS050422.52143-T1-C;SRS054956.18900-T1-C;SRS054956.70423-T1-C;SRS056259.42410-T1-C;SRS064276.42922-T1-C	0.02841	-5.1375	0.078736	1.10383
SRS015264.148893-T1-C;SRS055982.33679-T1-C	0.19835	-2.3339	0.0787461	1.10377
SRS024009.73874-T1-C	0.14737	-2.7625	0.0787711	1.10363
SRS012902.40759-T1-C;SRS015190.13012-T1-C;SRS019685.78116-T1-C;SRS024132.207476-T1-C	0.11205	-3.1578	0.0787715	1.10363
SRS016989.10473-T1-C;SRS024549.8351-T1-C	2.5037	1.3241	0.0788239	1.10334
WP_006861969.1	0.015833	-5.981	0.078831	1.1033
SRS014459.179770-T1-C;SRS015133.187888-T1-C;SRS015133.201357-T1-C;SRS015217.10089-T1-C;SRS016495.43898-T1-C;SRS016989.119297-T1-C;SRS017521.141413-T1-C;SRS064276.122978-T1-C	0.0035602	-8.1338	0.0788558	1.10317
SRS042628.7674-T1-C	4.2345	2.0822	0.0789515	1.10264
SRS012902.13743-T1-C	0.17379	-2.5246	0.0789858	1.10245
SRS043701.63238-T1-C	0.017581	-5.8298	0.0791324	1.10165
SRS011529.14029-T1-C;SRS013521.42314-T1-C;WP_006849503.1	0.10342	-3.2734	0.0791455	1.10157
SRS019582.35056-T1-C;SRS047044.28082-T1-C	2.4966	1.32	0.0791622	1.10148
SRS050422.82695-T1-C	0.20186	-2.3086	0.0792425	1.10104
SRS015663.125440-T1-C	0.013409	-6.2206	0.0792514	1.10099
SRS017433.92659-T1-C	0.13292	-2.9114	0.0793348	1.10054
SRS049995.74796-T1-C	0.011099	-6.4934	0.0793716	1.10034
SRS018427.185271-T1-C;SRS023914.200745-T1-C	0.31956	-1.6458	0.0794006	1.10018
CDA65331.1;SRS017307.41793-T1-C	223.17	7.802	0.0794419	1.09995
SRS054956.103364-T1-C	0.64735	-0.62738	0.0797653	1.09819
SRS012902.10994-T1-C;SRS014459.24652-T1-C;SRS015794.69115-T1-C;SRS016954.62224-T1-C;SRS020328.9312-T1-C;SRS024625.2803-T1-C;SRS047044.8186-T1-C	171.94	7.4258	0.0798229	1.09787
SRS018351.22176-T1-C	2.4312	1.2817	0.079932	1.09728
SRS013800.86324-T1-C;SRS014235.58307-T1-C;SRS019582.263336-T1-C;SRS024549.47138-T1-C;SRS054590.33492-T1-C	0.052536	-4.2506	0.0799548	1.09716
ERH15034.1;WP_005985000.1;WP_034478161.1	3.1304	1.6464	0.0799603	1.09713
SRS024132.328191-T1-C	0.016485	-5.9227	0.0799611	1.09712
SRS019601.63676-T1-C;SRS048870.19209-T1-C	172.5	7.4304	0.0800927	1.09641
SRS019601.86241-T1-C	1.9819	0.9869	0.0800957	1.09639
SRS024265.26781-T1-C	0.011091	-6.4945	0.0801075	1.09633
SRS011586.15743-T1-C	1.8521	0.88913	0.0801207	1.09626
SRS063985.84408-T1-C	383.27	8.5822	0.0801593	1.09605
SRS053335.60992-T1-C	0.0026232	-8.5744	0.0801969	1.09584
SRS053335.58828-T1-C	0.0099573	-6.65	0.0802264	1.09568
SRS015782.61390-T1-C;SRS015794.46897-T1-C	0.0083579	-6.9026	0.0802719	1.09544
SRS015663.122032-T1-C	0.0080911	-6.9495	0.0803268	1.09514
SRS016095.65875-T1-C;SRS048870.66973-T1-C	0.020099	-5.6367	0.080381	1.09485
SRS024331.37941-T1-C	0.0048959	-7.6742	0.0803984	1.09475
SRS048870.41261-T1-C	1.9342	0.95175	0.0804178	1.09465
SRS048164.28322-T1-C;SRS054956.12821-T1-C	4.3396	2.1176	0.0804881	1.09427
SRS050422.32086-T1-C	0.0094505	-6.7254	0.0805527	1.09392
SRS063985.7905-T1-C	0.0079579	-6.9734	0.0806569	1.09336
SRS015217.10481-T1-C	0.019935	-5.6486	0.0806586	1.09335
SRS015190.19546-T1-C	0.48895	-1.0322	0.0808437	1.09235
SRS020869.232464-T1-C;SRS049900.96925-T1-C	0.61426	-0.70309	0.0808704	1.09221
SRS020233.272373-T1-C	4.2551	2.0892	0.0808735	1.09219
SRS015578.105740-T1-C;SRS017191.52539-T1-C	0.0033486	-8.2222	0.0808848	1.09213
SRS024388.24172-T1-C	2.2223	1.1521	0.0809127	1.09198
SRS015190.72515-T1-C	1.989	0.99203	0.0809162	1.09196
SRS018817.86056-T1-C;SRS019601.64907-T1-C	161.93	7.3392	0.0810633	1.09118
CDA45876.1;SRS016056.32498-T1-C;SRS024132.80285-T1-C;SRS056519.37012-T1-C;WP_008812010.1	0.092666	-3.4318	0.0810905	1.09103
SRS054956.139212-T1-C	2.8941	1.5331	0.0811653	1.09063
CDD43311.1	0.0039766	-7.9742	0.0811805	1.09055
SRS024331.72137-T1-C	21.973	4.4577	0.0812342	1.09026
SRS017191.38797-T1-C;SRS063040.68555-T1-C	0.0064998	-7.2654	0.0812514	1.09017
SRS019787.51749-T1-C	0.49659	-1.0099	0.0813781	1.08949
SRS011134.352905-T1-C	0.27085	-1.8845	0.0814231	1.08925
SRS015663.32939-T1-C;SRS051031.44949-T1-C	0.0043173	-7.8557	0.0815523	1.08856
SRS017701.32976-T1-C;SRS024132.11466-T1-C	58.372	5.8672	0.0815693	1.08847
SRS065504.54365-T1-C	0.17986	-2.475	0.0815734	1.08845
SRS020233.211089-T1-C	3.2325	1.6926	0.0816331	1.08813
WP_007834969.1;WP_007851182.1	153.8	7.2649	0.0816802	1.08788
SRS018351.34768-T1-C	0.50179	-0.99483	0.0818634	1.08691
SRS014923.66973-T1-C	0.012312	-6.3438	0.0820049	1.08616
SRS011586.68083-T1-C;SRS051031.139466-T1-C	0.017311	-5.8521	0.0820197	1.08608
KDS54788.1;WP_005853090.1	3.3424	1.7409	0.0820238	1.08606
SRS016989.69378-T1-C	0.01925	-5.699	0.0820709	1.08581
SRS015578.58306-T1-C	1.9854	0.98945	0.0821614	1.08533
SRS015264.195323-T1-C;SRS015794.112372-T1-C;SRS016495.78523-T1-C;SRS016989.97722-T1-C;SRS017521.269098-T1-C;SRS019582.143310-T1-C;SRS019601.100972-T1-C;SRS019601.10399-T1-C;SRS023176.69299-T1-C;SRS052697.25523-T1-C;SRS054590.21820-T1-C;SRS058770.61529-T1-C	3.4233	1.7754	0.0821728	1.08527
SRS011405.38068-T1-C	2.1889	1.1302	0.0821742	1.08526
SRS015065.37630-T1-C	0.090688	-3.4629	0.0821917	1.08517
SRS014923.57928-T1-C	0.30914	-1.6937	0.0821987	1.08514
SRS015217.182384-T1-C	0.12762	-2.9701	0.0823266	1.08446
SRS019601.76803-T1-C	0.44966	-1.1531	0.0824137	1.084
SRS015794.13731-T1-C;SRS017307.33601-T1-C;SRS047044.21257-T1-C	0.0087408	-6.838	0.0824296	1.08392
SRS015065.10813-T1-C	2.1973	1.1358	0.0824856	1.08362
SRS024132.4771-T1-C	2.2081	1.1428	0.0825021	1.08353
SRS050422.120266-T1-C	0.089737	-3.4782	0.0825212	1.08343
SRS017307.43857-T1-C	2.5566	1.3542	0.082566	1.0832
SRS015217.3855-T1-C	0.11725	-3.0923	0.0825661	1.0832
CDE34674.1	0.20654	-2.2755	0.0825724	1.08317
CUO91619.1;WP_005826837.1;WP_035449416.1	0.18196	-2.4583	0.0825767	1.08314
SRS064276.170080-T1-C	0.30069	-1.7336	0.0826502	1.08276
SRS018427.114306-T1-C	0.075604	-3.7254	0.0826732	1.08264
WP_005027805.1	0.37245	-1.4249	0.0827404	1.08228
SRS023526.147218-T1-C	410.95	8.6828	0.0827537	1.08221
SRS016495.44017-T1-C	639.31	9.3204	0.0827702	1.08213
SRS024132.312-T1-C	0.011548	-6.4362	0.0827995	1.08197
SRS078176.46274-T1-C	1.9874	0.9909	0.0828224	1.08185
SRS019910.114547-T1-C	0.03347	-4.901	0.0828226	1.08185
AFJ07928.1;WP_024998957.1;WP_025001635.1;WP_028905451.1;WP_045167165.1;WP_061869263.1	127.84	6.9982	0.082871	1.0816
SRS024388.18740-T1-C	5.7519	2.524	0.0829056	1.08142
SRS017307.16573-T1-C	1.7119	0.77563	0.0829316	1.08128
CBK94329.1;CDC70453.1	0.18349	-2.4462	0.0829464	1.0812
SRS015264.39957-T1-C	1.8062	0.85296	0.0829969	1.08094
SRS017433.129383-T1-C	0.57393	-0.80106	0.083004	1.0809
SRS018427.145872-T1-C	2.1356	1.0947	0.0830096	1.08087
SRS011586.67656-T1-C	0.099514	-3.329	0.0830175	1.08083
SRS011529.20376-T1-C	2.0635	1.0451	0.0830694	1.08056
SRS015065.86795-T1-C;SRS016056.17830-T1-C;SRS022071.65000-T1-C;SRS024265.26292-T1-C;SRS049900.38506-T1-C;SRS063040.39882-T1-C	2.9306	1.5512	0.0832157	1.07979
SRS016056.3695-T1-C	0.29697	-1.7516	0.0832778	1.07947
SRS011586.152702-T1-C	241.45	7.9156	0.0833726	1.07898
SRS024388.22821-T1-C;SRS024549.15526-T1-C	6.5338	2.7079	0.0834144	1.07876
SRS011586.29020-T1-C	2.7211	1.4442	0.0834168	1.07875
SRS056259.39401-T1-C	5.6522	2.4988	0.0834378	1.07864
OLA18256.1;WP_012743433.1;WP_015517254.1	0.1628	-2.6189	0.0834697	1.07847
AFJ08159.1;APW31693.1;BAU18303.1;KJJ86376.1;WP_036860802.1;WP_044048048.1;WP_045168101.1;WP_061868652.1	877.53	9.7773	0.0834799	1.07842
SRS024549.47731-T1-C	0.031137	-5.0052	0.08368	1.07738
SRS011405.46913-T1-C	0.19424	-2.3641	0.0836897	1.07733
SRS016335.68784-T1-C	0.605	-0.72499	0.0836983	1.07728
SRS022137.32337-T1-C	0.0023047	-8.7612	0.0837146	1.0772
SRS014923.29477-T1-C;SRS019030.36591-T1-C	0.0081626	-6.9368	0.0837305	1.07712
SRS047044.14196-T1-C	1.8326	0.87387	0.0837655	1.07693
SRS022137.61338-T1-C	0.38567	-1.3746	0.083776	1.07688
SRS011586.59732-T1-C;SRS024549.38082-T1-C;SRS063985.120926-T1-C	0.084772	-3.5603	0.0838671	1.07641
SRS050422.114261-T1-C	0.011054	-6.4993	0.0839038	1.07622
SRS011405.146328-T1-C;SRS017307.64023-T1-C	0.45377	-1.14	0.0839574	1.07594
SRS049959.53099-T1-C	0.0082983	-6.913	0.0839773	1.07584
SRS018427.131471-T1-C	137.7	7.1054	0.084017	1.07563
SRS050422.156485-T1-C	0.46367	-1.1088	0.0840223	1.07561
SRS015794.18204-T1-C	2.1855	1.128	0.0840495	1.07546
SRS023526.19526-T1-C	1.9161	0.93815	0.0840993	1.07521
SRS055982.8197-T1-C	0.42898	-1.221	0.0841255	1.07507
SRS016335.54892-T1-C	0.0040919	-7.933	0.0842745	1.0743
SRS015190.68128-T1-C;WP_008811317.1	0.45108	-1.1486	0.0842821	1.07426
SRS014979.68030-T1-C	2.4613	1.2994	0.0843359	1.07399
SRS064276.51393-T1-C	0.25413	-1.9764	0.0843853	1.07373
SRS019601.61112-T1-C	0.013939	-6.1647	0.0844329	1.07349
SRS058770.167637-T1-C	0.0024417	-8.6779	0.0844671	1.07331
SRS049959.4664-T1-C	3.9089	1.9668	0.0845263	1.07301
SRS019582.79336-T1-C	0.0070371	-7.1508	0.0845408	1.07293
SRS023583.21523-T1-C;SRS024331.7352-T1-C;SRS064557.9445-T1-C	0.012342	-6.3403	0.0845652	1.07281
SRS011239.15949-T1-C	6.9443	2.7958	0.0845686	1.07279
SRS019582.15316-T1-C;SRS053398.67913-T1-C	0.012239	-6.3524	0.0845695	1.07279
SRS015782.15674-T1-C	0.13366	-2.9034	0.0846096	1.07258
SRS016495.48355-T1-C	0.24865	-2.0078	0.0846649	1.0723
SRS011134.122848-T1-C	0.6234	-0.68177	0.0847765	1.07172
SRS014923.77957-T1-C	0.13053	-2.9376	0.0848285	1.07146
SRS014459.79397-T1-C;SRS063985.81038-T1-C	0.22891	-2.1271	0.0848374	1.07141
SRS014683.63886-T1-C;SRS015663.21939-T1-C;SRS024009.76511-T1-C	0.047631	-4.392	0.0849004	1.07109
SRS015217.47632-T1-C	76.622	6.2597	0.0849033	1.07108
SRS016095.46850-T1-C	2.3931	1.2589	0.0849363	1.07091
SRS017521.67445-T1-C	0.026119	-5.2587	0.0849935	1.07061
CBL18935.1;CCY97752.1;CDE29254.1;SCH95325.1;SCI19938.1;SRS013687.72789-T1-C;SRS014235.246584-T1-C;SRS015065.265239-T1-C;SRS015264.119337-T1-C;SRS015578.198685-T1-C;SRS015782.160279-T1-C;SRS017521.89626-T1-C;SRS018351.165790-T1-C;SRS018351.166400-T1-C;SRS018427.164277-T1-C;SRS019161.164687-T1-C;SRS023176.90425-T1-C;SRS049959.309361-T1-C;SRS050422.120117-T1-C;WP_021650563.1	0.32512	-1.621	0.0850023	1.07057
SRS015663.118962-T1-C	0.24498	-2.0293	0.0850641	1.07025
SRS011586.6782-T1-C	140.29	7.1323	0.0850794	1.07018
SRS012273.7235-T1-C	1.9902	0.99289	0.0851145	1.07
SRS014613.9520-T1-C	1207.7	10.238	0.0852225	1.06945
SRS011405.98281-T1-C;SRS015578.55979-T1-C	8.0921	3.0165	0.0852888	1.06911
SRS022071.183285-T1-C	0.094202	-3.4081	0.085315	1.06897
SRS019397.2273-T1-C	0.17647	-2.5025	0.0854766	1.06815
SRS014287.51005-T1-C	0.32217	-1.6341	0.0855063	1.068
SRS049995.38461-T1-C	2.2268	1.155	0.0855382	1.06784
SRS011586.51124-T1-C	0.0072428	-7.1092	0.0855813	1.06762
SRS058770.160064-T1-C	0.045254	-4.4658	0.0855953	1.06755
SRS016018.7551-T1-C	24.173	4.5954	0.085789	1.06657
SRS014923.22661-T1-C	0.089832	-3.4766	0.0858224	1.0664
SRS012902.42730-T1-C	0.26488	-1.9166	0.0859863	1.06557
SRS014459.144465-T1-C	0.010118	-6.6269	0.0859872	1.06557
SRS016335.202784-T1-C	0.0038615	-8.0166	0.0860806	1.06509
SRS017521.277667-T1-C	5.8944	2.5594	0.0860849	1.06507
SRS015065.106547-T1-C;SRS015217.30375-T1-C;SRS015663.263978-T1-C;SRS020869.209865-T1-C;SRS024331.35823-T1-C	0.26175	-1.9337	0.0861104	1.06494
SRS024132.331628-T1-C	0.022004	-5.5061	0.0861661	1.06466
SRS048870.64911-T1-C	4.0892	2.0318	0.0861864	1.06456
SRS019161.267626-T1-C	0.003703	-8.0771	0.0862471	1.06426
SRS011405.4251-T1-C;SRS015578.21328-T1-C;SRS015854.12660-T1-C;SRS016056.2650-T1-C;SRS018133.14028-T1-C;SRS019685.25704-T1-C;SRS019910.57856-T1-C;SRS024625.7699-T1-C;SRS045713.11458-T1-C;SRS049900.6029-T1-C;SRS049995.56864-T1-C;SRS051882.9780-T1-C;SRS054590.15249-T1-C	0.040292	-4.6334	0.0862835	1.06407
SRS052697.256576-T1-C	0.30426	-1.7166	0.0862867	1.06406
SRS024009.18226-T1-C	3.1669	1.6631	0.0862958	1.06401
SRS015578.74234-T1-C	0.031053	-5.0091	0.0863429	1.06377
SRS015133.209082-T1-C	0.001829	-9.0948	0.0863909	1.06353
SRS015578.103923-T1-C;SRS077730.17112-T1-C	0.19379	-2.3674	0.0864016	1.06348
SRS011529.193173-T1-C	0.19677	-2.3454	0.0864368	1.0633
SRS017521.282996-T1-C	0.5118	-0.96634	0.086441	1.06328
SRS019582.253645-T1-C	0.0054523	-7.5189	0.0864842	1.06306
SRS018351.144165-T1-C;WP_055152213.1	0.11077	-3.1744	0.0864858	1.06305
SRS015663.17871-T1-C	0.10214	-3.2914	0.0864929	1.06302
SRS050422.162488-T1-C	0.0087534	-6.8359	0.0865041	1.06296
SRS015854.80216-T1-C;SRS043001.19215-T1-C;SRS049712.104057-T1-C;SRS078176.67969-T1-C	0.0044757	-7.8037	0.0865327	1.06282
WP_005344386.1	1.7972	0.84572	0.0865525	1.06272
SRS016495.137553-T1-C	173.77	7.441	0.0865728	1.06262
SRS011271.32160-T1-C	1.9534	0.96599	0.0865971	1.0625
WP_073112987.1	6.4571	2.6909	0.0866215	1.06237
SRS018133.33913-T1-C	0.23252	-2.1046	0.0866342	1.06231
SRS024265.14259-T1-C	0.18509	-2.4337	0.0866675	1.06214
SRS052697.4071-T1-C	8.4046	3.0712	0.0866701	1.06213
SRS014287.44282-T1-C;SRS016056.5073-T1-C;SRS023583.24271-T1-C;SRS049995.22292-T1-C	0.24056	-2.0555	0.0867895	1.06153
AFL78253.1;CBK62789.1;CCZ96392.1;CDD26385.1;CUN72681.1;CUQ89031.1;SRS016018.22939-T1-C;SRS023526.35199-T1-C;WP_081488097.1	32.679	5.0303	0.0868616	1.06117
SRS024009.37986-T1-C	0.0076956	-7.0217	0.0868669	1.06115
SRS015578.47444-T1-C;SRS015854.86837-T1-C	8.2319	3.0412	0.0868812	1.06107
SRS017191.46077-T1-C;SRS045713.51753-T1-C	0.0027885	-8.4863	0.087017	1.0604
SRS015663.97466-T1-C	0.17978	-2.4757	0.0870431	1.06027
SRS052697.15263-T1-C	0.0042113	-7.8915	0.0870483	1.06024
SRS014613.76681-T1-C	0.18471	-2.4366	0.0870974	1.05999
SRS015794.20923-T1-C	4.8897	2.2898	0.0872395	1.05929
SRS024132.172326-T1-C	0.32293	-1.6307	0.0873102	1.05893
SRS015782.22839-T1-C	0.041833	-4.5792	0.0873658	1.05866
SRS058723.53641-T1-C	0.4182	-1.2577	0.0874785	1.0581
SRS024132.304757-T1-C	0.25532	-1.9696	0.0875043	1.05797
SRS015190.282-T1-C;SRS049995.36331-T1-C;SRS051031.18750-T1-C;SRS058770.62858-T1-C	0.023363	-5.4196	0.0876064	1.05746
SRS024132.70174-T1-C	0.12199	-3.0351	0.0876544	1.05723
CBL11953.1;SRS043701.69739-T1-C;WP_006858762.1;WP_015560606.1	0.0027122	-8.5263	0.0876787	1.05711
SRS017307.11888-T1-C	0.0072948	-7.0989	0.0877784	1.05661
SRS019582.134921-T1-C	0.011493	-6.4431	0.0878674	1.05617
SRS022071.245360-T1-C;SRS063985.37726-T1-C;SRS064276.220184-T1-C	0.0091851	-6.7665	0.0878737	1.05614
SRS017103.217255-T1-C	11.87	3.5692	0.0878893	1.05606
SRS051031.30033-T1-C	22.823	4.5124	0.0879201	1.05591
SRS056519.5868-T1-C	0.21138	-2.2421	0.0880571	1.05524
SRS024625.159260-T1-C	11.349	3.5044	0.0880589	1.05523
SRS017191.45631-T1-C	0.20605	-2.2789	0.0880806	1.05512
SRS012902.15121-T1-C	0.2625	-1.9296	0.0882011	1.05453
SRS019161.21933-T1-C	3.7722	1.9154	0.0882152	1.05446
SRS045713.40759-T1-C	0.0035355	-8.1439	0.0882376	1.05435
SRS024132.333948-T1-C	0.39308	-1.3471	0.0882712	1.05418
SRS015663.120569-T1-C	0.13462	-2.893	0.0882819	1.05413
SRS050422.140463-T1-C	3.9923	1.9972	0.0883099	1.05399
SRS011529.237311-T1-C;SRS045645.27682-T1-C;SRS048164.64758-T1-C	0.0077066	-7.0197	0.0883711	1.05369
SRS023346.58052-T1-C	2.4089	1.2684	0.0883762	1.05366
SRS015190.10874-T1-C	0.60488	-0.72528	0.0883886	1.0536
SRS013687.29169-T1-C	0.19298	-2.3735	0.0883955	1.05357
WP_022046578.1	0.30745	-1.7016	0.0884044	1.05353
SRS015663.113742-T1-C	0.0048377	-7.6915	0.0884234	1.05343
SRS022071.141906-T1-C	0.052791	-4.2436	0.0884527	1.05329
SRS053398.7324-T1-C	253.86	7.9879	0.088459	1.05326
SRS017433.84-T1-C;WP_018667672.1	0.012824	-6.285	0.088496	1.05308
SRS011405.114933-T1-C	0.0041862	-7.9001	0.0885185	1.05297
SRS022071.76174-T1-C	0.02022	-5.6281	0.0885566	1.05278
SRS014613.149828-T1-C;SRS042628.59071-T1-C	26.041	4.7027	0.0887121	1.05202
SRS015264.36007-T1-C	0.45013	-1.1516	0.0887161	1.052
SRS011586.50664-T1-C;SRS013158.12292-T1-C	24.442	4.6113	0.088813	1.05152
SRS045713.151780-T1-C	0.0039928	-7.9684	0.0888141	1.05152
SRS019582.129549-T1-C	687.52	9.4253	0.088845	1.05137
SRS054956.81197-T1-C	2.9506	1.561	0.0888628	1.05128
SRS011302.9078-T1-C	0.027731	-5.1723	0.088897	1.05111
SRS018351.157855-T1-C	0.37123	-1.4296	0.0889769	1.05072
SRS011271.251505-T1-C;SRS015578.86623-T1-C;SRS063040.240162-T1-C	0.65174	-0.61764	0.0889815	1.0507
SRS063040.39916-T1-C	0.041243	-4.5997	0.0890061	1.05058
SRS014923.276996-T1-C	0.062235	-4.0061	0.0890712	1.05026
SRS051031.5718-T1-C	0.0086108	-6.8596	0.0890755	1.05024
SRS063040.547-T1-C	0.30299	-1.7226	0.0890902	1.05017
SRS018817.36701-T1-C	0.0030594	-8.3525	0.0892109	1.04958
SRS015663.29009-T1-C;SRS051031.47720-T1-C;SRS077730.27363-T1-C	0.34564	-1.5327	0.0892315	1.04948
SRS023526.163068-T1-C	0.07978	-3.6478	0.0892386	1.04945
SRS014459.18234-T1-C	0.017295	-5.8535	0.0892548	1.04937
SRS015782.120053-T1-C;SRS017433.128281-T1-C;SRS020233.337883-T1-C;SRS024009.116730-T1-C;SRS047014.78398-T1-C;SRS050299.99401-T1-C;SRS050422.154288-T1-C;SRS051031.106214-T1-C	2.7349	1.4515	0.0892751	1.04927
SRS011134.136688-T1-C	0.0077294	-7.0154	0.0892789	1.04925
SRS048870.160264-T1-C	0.42677	-1.2285	0.0892919	1.04919
SRS019267.3124-T1-C;SRS020328.6958-T1-C;SRS045004.5284-T1-C;SRS045645.4646-T1-C;SRS053398.21071-T1-C;SRS077730.25503-T1-C	0.19978	-2.3235	0.0893133	1.04908
SRS015217.298-T1-C	110.43	6.787	0.089322	1.04904
SRS015217.4343-T1-C	0.33303	-1.5863	0.0894806	1.04827
SRS024331.9372-T1-C	3.3076	1.7258	0.0895442	1.04796
SRS014287.90772-T1-C;SRS014613.125258-T1-C	215.03	7.7484	0.0895477	1.04795
SRS019582.126901-T1-C	0.0089659	-6.8013	0.0895605	1.04788
SRS023914.85327-T1-C	16.587	4.052	0.0896176	1.04761
CDD39372.1	0.060919	-4.037	0.0896861	1.04727
SRS043411.19146-T1-C	1.7561	0.81237	0.089733	1.04705
SRS015217.60584-T1-C	0.0042966	-7.8626	0.0898006	1.04672
SRS054956.121484-T1-C	2.2574	1.1746	0.0898036	1.04671
CDD07850.1;CDD98588.1;SRS015217.30859-T1-C;SRS015578.225721-T1-C;SRS015782.85838-T1-C;SRS018351.149441-T1-C;SRS018427.160910-T1-C;SRS043411.163604-T1-C	0.28727	-1.7995	0.0898351	1.04655
SRS011586.14727-T1-C	0.54654	-0.87161	0.0898515	1.04647
SRS015578.73749-T1-C	3.6254	1.8581	0.0898656	1.04641
SRS012273.12797-T1-C	2.2988	1.2009	0.0899975	1.04577
SRS018351.165889-T1-C	0.0050515	-7.6291	0.0900892	1.04533
SRS011529.42547-T1-C;SRS020328.57163-T1-C;SRS023914.31347-T1-C	161.39	7.3344	0.0901421	1.04507
SRS015663.28892-T1-C	0.014082	-6.1501	0.0901897	1.04484
SRS047014.227496-T1-C	2.4641	1.3011	0.0902282	1.04466
SRS015217.228437-T1-C	6.3006	2.6555	0.0902383	1.04461
SRS019397.70926-T1-C;SRS024009.27926-T1-C;SRS045645.23497-T1-C	0.2192	-2.1897	0.0904226	1.04372
SRS050925.216834-T1-C	3.8975	1.9625	0.0904569	1.04356
SRS063985.57956-T1-C	0.29578	-1.7574	0.0904714	1.04349
SRS015190.34036-T1-C	2.8554	1.5137	0.0904881	1.04341
SRS019582.5063-T1-C	3.7967	1.9247	0.0904934	1.04338
SRS015190.25125-T1-C;SRS024132.58441-T1-C;SRS051031.140038-T1-C	2.178	1.123	0.0904936	1.04338
SRS015578.64233-T1-C;SRS018817.161120-T1-C;SRS048870.95495-T1-C	0.030368	-5.0413	0.090502	1.04334
SRS020233.292156-T1-C	3.8242	1.9352	0.0905116	1.0433
WP_058270851.1;WP_070639066.1;WP_078687230.1	0.01366	-6.1939	0.0905541	1.04309
SRS017191.151496-T1-C	0.1542	-2.6972	0.0905756	1.04299
SRS023583.106888-T1-C	0.1572	-2.6693	0.0905884	1.04293
SRS024132.93761-T1-C;WP_022045054.1;WP_055067497.1	0.44105	-1.181	0.0905928	1.04291
SRS014459.235905-T1-C	0.31824	-1.6518	0.0905985	1.04288
SRS047014.12671-T1-C	0.23358	-2.098	0.0906144	1.0428
CDA71036.1;SRS015663.28883-T1-C	0.0039511	-7.9835	0.0906548	1.04261
SRS015217.37960-T1-C;SRS043701.38874-T1-C	2.0266	1.0191	0.0907616	1.0421
CDB96227.1;WP_018998722.1	0.28789	-1.7964	0.0907984	1.04192
SRS050422.141183-T1-C	2.657	1.4098	0.0908	1.04191
SRS015217.42937-T1-C	0.59613	-0.7463	0.0908032	1.0419
SRS020869.166823-T1-C	0.50937	-0.97322	0.0908326	1.04176
SRS013687.17070-T1-C;SRS017433.148497-T1-C;SRS023526.15085-T1-C;SRS024132.89457-T1-C;SRS078176.45793-T1-C	0.008126	-6.9432	0.0909833	1.04104
EFB33952.1;WP_040553786.1	0.18538	-2.4315	0.0910035	1.04094
SRS058770.99689-T1-C	0.53853	-0.8929	0.0910984	1.04049
SRS024132.93050-T1-C	0.0064741	-7.2711	0.0911059	1.04045
SRS017433.11769-T1-C	0.010184	-6.6175	0.0911542	1.04022
SRS018351.157046-T1-C	0.3828	-1.3853	0.0911629	1.04018
SRS017191.40141-T1-C;SRS017433.7059-T1-C;SRS023176.2229-T1-C	2.4972	1.3203	0.0912211	1.0399
SRS015217.83481-T1-C	5.9026	2.5613	0.0912386	1.03982
SRS012902.4102-T1-C;WP_005795775.1;WP_005801118.1;WP_005812948.1;WP_011202282.1	256.08	8.0005	0.0912464	1.03978
SRS051882.12507-T1-C	1.6972	0.76312	0.0913521	1.03928
SRS043701.123478-T1-C	0.0081428	-6.9403	0.0913555	1.03927
SRS016095.94362-T1-C	0.12214	-3.0334	0.0913728	1.03918
SRS017433.122123-T1-C;SRS024549.28378-T1-C	0.0099003	-6.6583	0.0915632	1.03828
SRS023914.131067-T1-C	0.41162	-1.2806	0.0916033	1.03809
SRS019161.137649-T1-C	0.40794	-1.2936	0.0916354	1.03794
SRS015217.228632-T1-C	0.017582	-5.8297	0.0917449	1.03742
SRS015065.4309-T1-C	0.15637	-2.677	0.0917939	1.03719
SRS016056.19958-T1-C;SRS017103.12667-T1-C;SRS017433.11451-T1-C;SRS019397.61108-T1-C;SRS020869.15107-T1-C;SRS052697.56847-T1-C;SRS055982.25237-T1-C;SRS058770.71178-T1-C;SRS077730.39770-T1-C	0.021077	-5.5682	0.0918022	1.03715
SRS022609.54188-T1-C;SRS064557.5257-T1-C	2.3989	1.2624	0.0918726	1.03681
SRS016056.24813-T1-C	4.6805	2.2267	0.0918763	1.0368
SRS014923.108981-T1-C;SRS014923.97447-T1-C;SRS015264.84513-T1-C;SRS015578.35667-T1-C;SRS017821.196641-T1-C;SRS019910.93715-T1-C;SRS020869.244797-T1-C;SRS022137.121040-T1-C;SRS022609.66375-T1-C;SRS023526.156241-T1-C	0.15892	-2.6536	0.0919729	1.03634
SRS011271.144120-T1-C;SRS011586.90589-T1-C;SRS012273.107837-T1-C;SRS015065.170866-T1-C;SRS015190.61323-T1-C;SRS017433.12943-T1-C;SRS017433.25222-T1-C;SRS018656.94228-T1-C;SRS019787.24255-T1-C;SRS020233.265293-T1-C;SRS022609.16255-T1-C;SRS043411.39023-T1-C;SRS049959.166762-T1-C;SRS049959.240016-T1-C;SRS050422.59660-T1-C;SRS056519.80812-T1-C	0.0055639	-7.4897	0.0920608	1.03593
OJG61304.1;WP_008380860.1	134.4	7.0704	0.0920848	1.03581
SRS014923.227357-T1-C;SRS016495.89027-T1-C	13.189	3.7213	0.0920855	1.03581
SRS078176.5755-T1-C	0.0042072	-7.8929	0.0921068	1.03571
SRS015663.21621-T1-C	0.0017816	-9.1326	0.092199	1.03527
SRS015782.74428-T1-C	0.0093466	-6.7413	0.0921991	1.03527
CDC18831.1	0.1899	-2.3967	0.0922687	1.03495
SRS015065.161976-T1-C;SRS016335.82196-T1-C;SRS018656.103974-T1-C	3.271	1.7097	0.0922695	1.03494
SRS018575.5700-T1-C	1.7873	0.83777	0.0922823	1.03488
CBK99744.1;OLA22455.1;OLA32364.1;SRS055982.15964-T1-C	0.36119	-1.4692	0.0923224	1.03469
SRS019910.26572-T1-C	0.4614	-1.1159	0.0923476	1.03457
SRS015663.220410-T1-C;SRS017307.11923-T1-C;SRS017433.117892-T1-C;SRS048164.81061-T1-C	8.9885	3.1681	0.0923617	1.03451
SRS077730.148699-T1-C	6.6043	2.7234	0.092377	1.03444
SRS013687.96057-T1-C	0.0038014	-8.0392	0.092378	1.03443
SRS024435.60978-T1-C	0.18835	-2.4085	0.0924417	1.03413
SRS014313.21191-T1-C	0.24436	-2.0329	0.092484	1.03393
SRS015663.6218-T1-C	0.20133	-2.3124	0.0925289	1.03372
SRS015663.118964-T1-C	0.0028591	-8.4502	0.0926515	1.03315
SRS045645.14514-T1-C	3.5633	1.8332	0.092658	1.03312
SRS018351.157085-T1-C;SRS018427.100094-T1-C;SRS020233.184832-T1-C;SRS020233.237487-T1-C;SRS050422.23574-T1-C	0.0063195	-7.306	0.0926633	1.03309
SRS056259.64156-T1-C	0.10243	-3.2873	0.0928054	1.03243
SRS019397.59829-T1-C	0.52851	-0.92	0.0928306	1.03231
SRS015663.125475-T1-C	0.11445	-3.1272	0.0928478	1.03223
SRS013687.100540-T1-C;SRS014923.76491-T1-C;SRS014979.207847-T1-C;SRS015578.211660-T1-C;SRS017103.169570-T1-C;SRS020233.141125-T1-C;SRS022071.174429-T1-C;SRS023526.141881-T1-C;SRS047014.83168-T1-C	0.030351	-5.0421	0.0929051	1.03196
SRS019968.812-T1-C	4.0852	2.0304	0.0929074	1.03195
SRS050422.135250-T1-C	0.13554	-2.8832	0.0930261	1.0314
SRS018656.94609-T1-C	6.9773	2.8027	0.0931713	1.03072
SRS015663.113159-T1-C	0.0031617	-8.3051	0.0931794	1.03068
SRS014923.69658-T1-C;SRS023176.18562-T1-C	0.013534	-6.2073	0.0932332	1.03043
SRS016495.34523-T1-C	6.0491	2.5967	0.0932383	1.03041
SRS019601.95706-T1-C;SRS021484.193644-T1-C	0.21203	-2.2377	0.0933073	1.03008
SRS013687.162636-T1-C;SRS015133.113408-T1-C;SRS020328.140823-T1-C	1.9986	0.99899	0.0933371	1.02995
SRS011452.45215-T1-C;SRS017433.130701-T1-C;SRS019397.53674-T1-C	0.018141	-5.7846	0.0933787	1.02975
SRS055982.124158-T1-C	0.016477	-5.9234	0.0934066	1.02962
SRS019582.17953-T1-C	0.0057642	-7.4387	0.0934765	1.0293
WP_007854639.1;WP_080549516.1	138.37	7.1124	0.0935314	1.02904
WP_024734979.1	2.2107	1.1445	0.0935642	1.02889
SRS062427.34469-T1-C	21.93	4.4549	0.0936258	1.0286
SRS017521.187829-T1-C	43.871	5.4552	0.0936307	1.02858
SRS011239.81493-T1-C	0.15625	-2.678	0.0936593	1.02845
OKZ54349.1;SRS015663.65241-T1-C;SRS042284.4451-T1-C;WP_005842943.1;WP_007831795.1;WP_007839853.1;WP_032952718.1	2.9619	1.5665	0.0936947	1.02829
SRS018427.199437-T1-C;SRS042628.24175-T1-C	0.0057792	-7.4349	0.0937368	1.02809
SRS011405.141010-T1-C;SRS024549.36109-T1-C;SRS051031.146342-T1-C	0.051876	-4.2688	0.0937562	1.028
SRS015663.78165-T1-C	0.19103	-2.3881	0.0938025	1.02779
SRS015217.66606-T1-C	2.1586	1.1101	0.0938526	1.02755
SRS014235.20838-T1-C	0.088875	-3.4921	0.09398	1.02696
SRS018427.176022-T1-C	11.823	3.5635	0.0939958	1.02689
SRS012902.42782-T1-C	0.2001	-2.3212	0.0940096	1.02683
SRS017191.54823-T1-C;SRS053398.40618-T1-C	165.61	7.3716	0.0940277	1.02674
SRS022137.30346-T1-C;SRS053335.37475-T1-C;SRS053398.13769-T1-C	0.011448	-6.4487	0.0940344	1.02671
SRS011271.41693-T1-C;SRS049959.105215-T1-C;SRS049959.323282-T1-C	0.0020609	-8.9225	0.0940762	1.02652
WP_017454567.1	4.8701	2.284	0.0941189	1.02632
SRS019582.99124-T1-C	0.1973	-2.3415	0.0942287	1.02582
SRS014235.284432-T1-C	108.87	6.7664	0.0943229	1.02538
SRS024009.20726-T1-C	5.6138	2.489	0.0943958	1.02505
SRS015663.203133-T1-C	0.1972	-2.3422	0.0944204	1.02493
SRS019601.108544-T1-C	0.010564	-6.5646	0.0944215	1.02493
SRS022609.31627-T1-C;SRS024132.300922-T1-C	0.015664	-5.9964	0.094427	1.0249
SRS014979.213528-T1-C	1.7821	0.83358	0.0944529	1.02478
SRS048870.87010-T1-C	0.0075598	-7.0474	0.0944814	1.02465
SRS012902.12630-T1-C;SRS013521.15659-T1-C;SRS016954.414-T1-C;SRS017433.39108-T1-C;SRS049995.67477-T1-C;SRS053398.78962-T1-C	34.896	5.125	0.0944868	1.02463
SRS015190.47450-T1-C;SRS056519.16413-T1-C	0.64019	-0.64344	0.0945841	1.02418
SRS024132.285883-T1-C	0.16855	-2.5687	0.0946659	1.02381
SRS015782.44003-T1-C;SRS015960.7098-T1-C;SRS064645.5896-T1-C	0.17715	-2.497	0.0947537	1.0234
SRS014923.116659-T1-C	0.36217	-1.4653	0.0948017	1.02318
SRS015217.8456-T1-C;SRS019601.5551-T1-C	15.953	3.9958	0.0948441	1.02299
SRS015578.18361-T1-C	1.6979	0.76373	0.0949271	1.02261
SRS015190.26778-T1-C	0.089101	-3.4884	0.0949945	1.0223
SRS047044.19563-T1-C;SRS048870.85962-T1-C;SRS055982.56984-T1-C	0.018398	-5.7643	0.0950037	1.02226
SRS012273.189299-T1-C;SRS012273.85863-T1-C;SRS014923.214969-T1-C;SRS015133.200569-T1-C;SRS015217.16002-T1-C;SRS015217.197665-T1-C;SRS015217.92913-T1-C;SRS016095.222372-T1-C;SRS016267.93455-T1-C;SRS016335.165605-T1-C;SRS017191.114755-T1-C;SRS017191.55454-T1-C;SRS017433.32200-T1-C;SRS018427.215291-T1-C;SRS019910.105907-T1-C;SRS020233.31722-T1-C;SRS020869.165449-T1-C;SRS021484.4324-T1-C;SRS021948.22…	0.012598	-6.3107	0.0950339	1.02212
SRS024331.50357-T1-C;WP_007885194.1	4.5613	2.1895	0.0950439	1.02208
SRS017521.61677-T1-C	0.0076517	-7.03	0.0951682	1.02151
SRS017191.53705-T1-C	0.68988	-0.53558	0.0952156	1.02129
SRS050422.52397-T1-C	443.53	8.7929	0.0952947	1.02093
SRS015217.32703-T1-C;SRS049959.112306-T1-C	0.048391	-4.3691	0.0953744	1.02057
SRS018351.9166-T1-C	1.5804	0.66026	0.095395	1.02047
SRS020233.116952-T1-C	0.0084307	-6.8901	0.0954345	1.02029
SRS064276.137882-T1-C	0.014825	-6.0759	0.0954538	1.02021
SRS015578.108807-T1-C	0.015912	-5.9737	0.0955447	1.01979
SRS049995.7319-T1-C	2.2394	1.1631	0.0955497	1.01977
SRS011271.241952-T1-C;SRS017103.51985-T1-C;SRS018351.155416-T1-C;SRS018427.40038-T1-C;SRS063040.149579-T1-C	0.01484	-6.0744	0.0955573	1.01974
SRS015217.211063-T1-C	0.0064881	-7.268	0.0955871	1.0196
SRS024009.9873-T1-C	20.724	4.3732	0.0956068	1.01951
SRS014923.63118-T1-C	0.0083821	-6.8985	0.0956423	1.01935
SRS022609.85393-T1-C	0.0051898	-7.5901	0.0956888	1.01914
SRS019582.15314-T1-C	0.27241	-1.8762	0.0957593	1.01882
SRS016095.50097-T1-C	185.27	7.5335	0.0958083	1.0186
SRS055982.29336-T1-C;WP_012740941.1;WP_055238532.1;WP_055274306.1	0.32843	-1.6064	0.0958161	1.01856
SRS017433.68823-T1-C	0.48757	-1.0363	0.0958625	1.01835
SRS017433.40738-T1-C	2.8908	1.5315	0.0959356	1.01802
SRS011239.38961-T1-C	25.721	4.6849	0.0959364	1.01802
SRS020233.372305-T1-C	0.11242	-3.153	0.0959544	1.01794
SRS015578.13735-T1-C	0.033766	-4.8883	0.0959981	1.01774
SRS018427.206970-T1-C	8.1404	3.0251	0.0960339	1.01758
EDP11788.1;SRS015217.233117-T1-C;SRS019601.70-T1-C;WP_002606495.1;WP_008691128.1;WP_009271666.1;WP_022420003.1;WP_065530197.1	4.0291	2.0105	0.0961866	1.01689
SRS045004.187696-T1-C	0.095851	-3.3831	0.0962042	1.01681
WP_008144213.1	0.24338	-2.0387	0.0962051	1.0168
SRS017521.52933-T1-C	0.17012	-2.5554	0.0962249	1.01671
SRS050422.34552-T1-C	2.6567	1.4096	0.0962403	1.01664
SRS011586.5175-T1-C	18.983	4.2466	0.0962638	1.01654
SRS023176.15488-T1-C;WP_004840394.1;WP_009243872.1;WP_024852549.1;WP_055168370.1	5.2486	2.3919	0.0962664	1.01653
SRS015663.113160-T1-C	0.0027014	-8.5321	0.0963064	1.01634
SRS050422.274985-T1-C	2.785	1.4777	0.0963232	1.01627
SRS016095.92591-T1-C	0.089975	-3.4743	0.0963297	1.01624
SRS016753.13611-T1-C	168.48	7.3964	0.0963671	1.01607
SRS052697.82255-T1-C	9.7993	3.2927	0.0964007	1.01592
SRS016335.18420-T1-C	0.24626	-2.0217	0.0964235	1.01582
WP_007590173.1	5.0472	2.3355	0.0964541	1.01568
SRS016056.80764-T1-C;SRS017821.10063-T1-C;SRS049995.72726-T1-C	4.0099	2.0036	0.0964594	1.01566
SRS054956.19959-T1-C	274.57	8.101	0.0964771	1.01558
SRS015264.17448-T1-C;SRS015663.233311-T1-C	199.24	7.6383	0.0965415	1.01529
SRS045713.116914-T1-C	61.234	5.9363	0.0965825	1.0151
SRS018351.157888-T1-C	0.25013	-1.9993	0.096637	1.01486
SRS015578.101216-T1-C;WP_078784402.1	3.0873	1.6263	0.0966625	1.01474
SRS019582.149826-T1-C	0.1189	-3.0722	0.0968725	1.0138
SRS023176.57642-T1-C	0.027834	-5.167	0.0969677	1.01337
SRS017103.163343-T1-C;SRS017191.58457-T1-C	0.24765	-2.0136	0.0969881	1.01328
SRS015190.74394-T1-C	0.24979	-2.0012	0.0969929	1.01326
SRS013158.1951-T1-C;SRS019601.6298-T1-C;SRS048164.65015-T1-C;SRS053335.45923-T1-C	0.0025941	-8.5905	0.0971779	1.01243
CDA42259.1;SRS019787.93720-T1-C;WP_008810313.1	0.043326	-4.5286	0.0971961	1.01235
SRS012273.239300-T1-C;SRS015065.91005-T1-C;SRS022137.152188-T1-C	0.091216	-3.4546	0.0972107	1.01229
SRS017433.77315-T1-C	0.005509	-7.504	0.0972538	1.01209
SRS012902.11046-T1-C	1.4783	0.56395	0.0972766	1.01199
SRS011586.82270-T1-C	0.12064	-3.0512	0.0973126	1.01183
CDC23725.1;EEA82021.1;SRS019601.42849-T1-C;SRS057717.38418-T1-C;WP_052536494.1;WP_071143553.1	12.484	3.642	0.0973258	1.01177
SRS020869.879-T1-C	13.936	3.8008	0.0974125	1.01139
SRS024132.53846-T1-C	2.3052	1.2049	0.0974473	1.01123
SRS063985.26775-T1-C	43.984	5.4589	0.0974654	1.01115
SRS049995.61565-T1-C	0.11259	-3.1509	0.0974778	1.01109
SRS023526.179066-T1-C;SRS058770.148833-T1-C	0.0099778	-6.6471	0.097515	1.01093
SRS019582.79334-T1-C	0.0065596	-7.2522	0.0975258	1.01088
SRS022137.58279-T1-C	0.0040206	-7.9584	0.0975316	1.01085
SRS024132.326779-T1-C	6.4697	2.6937	0.0976468	1.01034
SRS020233.222126-T1-C;SRS024331.20852-T1-C;SRS050422.60046-T1-C;WP_066562284.1	0.014134	-6.1447	0.0976627	1.01027
SRS015264.10983-T1-C;SRS015663.45654-T1-C;SRS055982.146689-T1-C	0.0052601	-7.5707	0.0976807	1.01019
SRS015663.244184-T1-C	0.17471	-2.517	0.0977324	1.00996
SRS016989.113569-T1-C	4.0466	2.0167	0.0977846	1.00973
SRS017433.39690-T1-C	0.45993	-1.1205	0.0978294	1.00953
SRS012902.37314-T1-C	0.0020805	-8.9089	0.0978792	1.00931
SRS019601.179427-T1-C	0.12867	-2.9583	0.0978829	1.00929
WP_009056013.1;WP_048775472.1	9.0377	3.176	0.0979145	1.00915
SRS012902.33754-T1-C;SRS019601.207209-T1-C	5.0791	2.3446	0.0979363	1.00906
SRS057717.4215-T1-C	0.0082355	-6.9239	0.0979805	1.00886
SRS022609.37313-T1-C	0.07022	-3.832	0.0980653	1.00848
SRS019582.13944-T1-C;SRS022609.9737-T1-C;SRS050422.134868-T1-C	18.369	4.1992	0.0981147	1.00827
SRS015663.66192-T1-C	0.2553	-1.9697	0.0981762	1.00799
SRS014313.54136-T1-C;SRS014923.279951-T1-C;SRS015663.13115-T1-C;SRS015782.284673-T1-C;SRS017433.153708-T1-C;SRS020869.169715-T1-C;SRS048164.102580-T1-C;SRS048164.59840-T1-C	0.2177	-2.1996	0.0981777	1.00799
SRS011529.6894-T1-C;SRS017701.4965-T1-C;SRS019910.44299-T1-C	2.6146	1.3866	0.0984542	1.00677
SRS015133.89760-T1-C;SRS015960.118720-T1-C;SRS019910.65045-T1-C;SRS045713.18436-T1-C	5.9515	2.5733	0.0984886	1.00661
SRS017307.208844-T1-C	0.00087219	-10.163	0.0985678	1.00626
SRS011405.41290-T1-C;SRS016753.3593-T1-C	2.2859	1.1928	0.0985872	1.00618
SRS016335.20945-T1-C	2.1137	1.0798	0.0986676	1.00583
SRS012902.40485-T1-C	0.090711	-3.4626	0.0987048	1.00566
SRS019601.28980-T1-C;WP_005848015.1;WP_008667283.1	3.0848	1.6252	0.0987208	1.00559
SRS049995.78034-T1-C	0.0062889	-7.313	0.0989967	1.00438
SRS011405.132314-T1-C	0.055259	-4.1776	0.0991121	1.00387
SRS018427.128084-T1-C	2.1423	1.0991	0.0991636	1.00365
SRS011529.55857-T1-C;WP_004330163.1	0.05987	-4.062	0.0992809	1.00313
WP_031471427.1;WP_074648517.1	0.54838	-0.86674	0.0993037	1.00303
SRS050422.118041-T1-C	0.088804	-3.4932	0.0993467	1.00285
SRS019582.149005-T1-C	0.005227	-7.5798	0.0993787	1.00271
SRS017521.94768-T1-C	0.43408	-1.204	0.0994119	1.00256
SRS011405.22551-T1-C;SRS015264.24157-T1-C;WP_005845365.1	2.8894	1.5308	0.0994305	1.00248
SRS017433.37451-T1-C;SRS049995.20902-T1-C	0.0023231	-8.7497	0.0994309	1.00248
SRS016056.26120-T1-C;SRS064557.37768-T1-C	0.079382	-3.655	0.099462	1.00234
CDC45922.1	2.7465	1.4576	0.0994677	1.00232
SRS050925.143481-T1-C	261.68	8.0317	0.0995015	1.00217
SRS020233.374940-T1-C	0.0036707	-8.0897	0.0995768	1.00184
SRS048164.26840-T1-C;SRS051031.143030-T1-C	2.3192	1.2137	0.0996033	1.00173
SRS015663.15144-T1-C	0.011896	-6.3933	0.0996757	1.00141
SRS012273.138055-T1-C	0.003924	-7.9935	0.0996944	1.00133
SRS012902.39090-T1-C	0.53571	-0.90047	0.0997144	1.00124
SRS017103.157696-T1-C	0.0071227	-7.1334	0.0997595	1.00105
SRS012902.18361-T1-C	0.0092995	-6.7486	0.0997776	1.00097
SRS045645.34295-T1-C	0.0035909	-8.1215	0.0997796	1.00096
SRS045713.89108-T1-C	0.0022783	-8.7778	0.099802	1.00086
SRS015264.78549-T1-C	0.23887	-2.0657	0.0998308	1.00074
SRS015065.86371-T1-C	0.13385	-2.9013	0.0998954	1.00045
SRS051031.51027-T1-C;WP_005341124.1;WP_029730872.1	0.44345	-1.1732	0.0999117	1.00038
SRS014979.122610-T1-C;SRS019397.25097-T1-C;SRS053398.13370-T1-C;SRS056519.49789-T1-C;SRS077730.16873-T1-C	1.8214	0.86508	0.0999197	1.00035
SRS016495.34466-T1-C	5.8978	2.5602	0.0999661	1.00015
SRS015663.97632-T1-C	0.0069859	-7.1613	0.100035	0.999846
SRS014923.119214-T1-C	0.017408	-5.8441	0.100039	0.999832
SRS017521.80484-T1-C	60.004	5.907	0.100183	0.999204
SRS013951.40136-T1-C	0.42649	-1.2294	0.100206	0.999108
SRS063985.52927-T1-C	9.1788	3.1983	0.100243	0.998945
SRS016056.42194-T1-C	5.7829	2.5318	0.100384	0.998335
SRS011239.66647-T1-C	8.1346	3.0241	0.100395	0.99829
SRS015264.137803-T1-C;SRS019601.48283-T1-C;SRS024549.30247-T1-C;SRS057717.43517-T1-C;SRS077730.78760-T1-C	359.3	8.4891	0.100401	0.998264
SRS020233.225273-T1-C	0.30075	-1.7334	0.100444	0.998076
SRS023346.19368-T1-C	3.8229	1.9347	0.100534	0.997689
SRS014923.11730-T1-C	0.15762	-2.6655	0.100549	0.997621
SRS055982.53878-T1-C	0.655	-0.61043	0.100574	0.997514
WP_020436524.1	0.26707	-1.9047	0.100596	0.997418
SRS020233.144541-T1-C;SRS050422.276578-T1-C	0.15139	-2.7237	0.100606	0.997378
SRS015190.58575-T1-C	5.7851	2.5323	0.100607	0.997373
SRS014613.36454-T1-C;SRS015578.29318-T1-C;SRS024331.27715-T1-C;SRS049995.27674-T1-C	8.7795	3.1341	0.100609	0.997363
SRS016495.147701-T1-C	4.0447	2.016	0.100625	0.997296
WP_005843618.1	1.8673	0.90092	0.100813	0.996485
SRS057717.22402-T1-C	0.018264	-5.7749	0.100818	0.99646
SRS018575.33207-T1-C	153.62	7.2632	0.10088	0.996195
SRS015578.202206-T1-C	3.9689	1.9887	0.100942	0.99593
SRS019601.20474-T1-C	0.20227	-2.3056	0.101044	0.995491
SRS011302.199086-T1-C	3.5842	1.8417	0.101069	0.995381
SRS014459.58014-T1-C	0.71907	-0.4758	0.101099	0.995255
SRS015663.44549-T1-C;WP_007560641.1	0.2203	-2.1825	0.101128	0.995127
SRS017191.17536-T1-C	0.39661	-1.3342	0.10116	0.994993
SRS017521.15681-T1-C;SRS064645.7274-T1-C	0.3515	-1.5084	0.101347	0.99419
SRS019601.96717-T1-C	2.6364	1.3986	0.101377	0.994061
SRS015190.35766-T1-C	0.60868	-0.71624	0.10142	0.993878
SRS016056.86311-T1-C	0.050967	-4.2943	0.101464	0.993686
SRS058770.7257-T1-C	0.0042614	-7.8745	0.101466	0.993679
SRS022609.99552-T1-C	0.071791	-3.8	0.10152	0.993447
SRS012902.33281-T1-C	4.3431	2.1187	0.101549	0.993322
SRS015217.10051-T1-C	12.969	3.697	0.101578	0.993199
OKY93609.1;SRS017191.39151-T1-C;WP_004327950.1	0.40031	-1.3208	0.101583	0.99318
SRS015782.156535-T1-C	0.024481	-5.3522	0.101597	0.993121
SRS013521.18581-T1-C	0.33386	-1.5827	0.101615	0.993041
SRS019582.254182-T1-C	0.00071763	-10.444	0.101663	0.992839
SRS017521.133821-T1-C	816.12	9.6726	0.101679	0.992769
SRS049712.7074-T1-C	0.21327	-2.2293	0.101683	0.992752
SRS015065.8532-T1-C	0.014417	-6.1161	0.101772	0.992371
SRS050422.164094-T1-C	0.46733	-1.0975	0.101774	0.992363
SRS015578.27956-T1-C	508.12	8.989	0.10178	0.992339
SRS017191.18835-T1-C	0.22799	-2.133	0.101799	0.992256
SRS015663.4294-T1-C	0.10452	-3.2582	0.101968	0.991534
SRS014923.113255-T1-C	0.2063	-2.2772	0.101972	0.991518
SRS056259.86576-T1-C	3.5112	1.812	0.102041	0.991227
SRS064276.270362-T1-C	10.907	3.4472	0.102074	0.991086
SRS019582.130894-T1-C	0.012122	-6.3662	0.102124	0.99087
CDA70044.1;SRS015663.113158-T1-C	0.0018947	-9.0438	0.102136	0.990821
SRS019601.16981-T1-C	27.94	4.8042	0.102146	0.990779
SRS017521.251552-T1-C	196.4	7.6177	0.102233	0.990409
SRS015663.54270-T1-C	0.0076644	-7.0276	0.10227	0.990251
WP_008656762.1;WP_008675291.1	104.72	6.7105	0.102289	0.990172
SRS016267.1599-T1-C	0.0012848	-9.6043	0.102321	0.990034
SRS019397.54208-T1-C	0.59223	-0.75578	0.102331	0.989995
SRS019582.102299-T1-C	0.30585	-1.7091	0.102419	0.989618
SRS058770.179241-T1-C	15.718	3.9744	0.102446	0.989506
SRS019968.99558-T1-C	0.16313	-2.6159	0.102451	0.989485
OLA15593.1;SRS017433.141465-T1-C;WP_015516899.1;WP_055224741.1;WP_055237969.1	0.0093932	-6.7342	0.102515	0.989213
SRS054590.19216-T1-C	0.5346	-0.90346	0.102542	0.989098
SRS017103.146778-T1-C	5.1689	2.3699	0.102583	0.988924
WP_024993224.1	2.0735	1.052	0.102642	0.988674
SRS017521.184340-T1-C	3.9599	1.9855	0.102722	0.988337
SRS053335.61783-T1-C	3.7479	1.9061	0.102793	0.988037
SRS015578.7176-T1-C	3.8919	1.9605	0.102888	0.987633
SRS017521.71270-T1-C	0.60658	-0.72123	0.102896	0.987602
SRS052027.138319-T1-C	2.1794	1.124	0.102906	0.98756
SRS023176.25359-T1-C	12.955	3.6955	0.102961	0.987328
SRS018351.149002-T1-C;SRS020233.227188-T1-C;SRS023526.246559-T1-C;SRS050422.12131-T1-C;SRS050422.27612-T1-C;SRS051031.145843-T1-C;SRS052697.201586-T1-C;SRS064276.188924-T1-C;SRS064276.40275-T1-C	221.96	7.7941	0.103045	0.986974
SRS015663.52960-T1-C	0.0033629	-8.2161	0.103061	0.986907
SRS015065.1979-T1-C	0.08284	-3.5935	0.103075	0.986845
SRS051031.119789-T1-C	0.44348	-1.173	0.103189	0.986369
SRS011239.43536-T1-C;SRS014313.3637-T1-C;SRS015578.52285-T1-C;SRS021484.19244-T1-C;SRS024388.5025-T1-C;SRS043001.1838-T1-C;SRS078176.121102-T1-C	12.327	3.6237	0.103191	0.986358
SRS012902.37192-T1-C	0.0060624	-7.3659	0.103205	0.986299
WP_007832413.1;WP_007846472.1	157.86	7.3025	0.103223	0.986225
SRS019161.31309-T1-C	0.11012	-3.1829	0.10326	0.986068
SRS047044.17635-T1-C	2.7888	1.4796	0.103261	0.986065
SRS014459.153471-T1-C;SRS015190.72069-T1-C;SRS015578.75480-T1-C	0.0095148	-6.7156	0.103305	0.985877
SRS015663.230291-T1-C;SRS015960.59927-T1-C	0.28579	-1.807	0.103352	0.985683
SRS053398.59583-T1-C	26.252	4.7144	0.103379	0.985569
SRS014923.176497-T1-C	5.5337	2.4682	0.103555	0.984831
SRS015663.236822-T1-C	22.991	4.523	0.103556	0.984823
SRS018351.58342-T1-C	0.38397	-1.3809	0.10359	0.984682
SRS015264.58924-T1-C	0.1106	-3.1766	0.103655	0.98441
SRS051031.20607-T1-C	0.25132	-1.9924	0.10381	0.983761
SRS011239.15627-T1-C	1.6667	0.73703	0.103828	0.983684
SRS013521.11224-T1-C;SRS049995.106645-T1-C	0.0019495	-9.0027	0.103921	0.983298
SRS018351.16985-T1-C	0.53029	-0.91515	0.10397	0.983091
SRS015217.45743-T1-C	0.2332	-2.1003	0.104011	0.982922
SRS047044.4302-T1-C;SRS053398.81012-T1-C	27.159	4.7634	0.10405	0.98276
SRS011586.196753-T1-C	0.030104	-5.0539	0.104138	0.982392
SRS020233.164437-T1-C	10.932	3.4505	0.10419	0.982173
SRS050422.139636-T1-C	4.9569	2.3094	0.104199	0.982135
SRS013158.8714-T1-C	0.1117	-3.1623	0.10421	0.982089
SRS011271.18238-T1-C;SRS024132.313421-T1-C;SRS053398.4473-T1-C	242.92	7.9243	0.104219	0.982052
SRS013215.5344-T1-C	2.0709	1.0502	0.104323	0.98162
SRS050925.67730-T1-C	0.25917	-1.948	0.104324	0.981618
SRS015578.15835-T1-C	0.28266	-1.8229	0.104353	0.981494
SRS017701.15647-T1-C;SRS024009.15799-T1-C	10.811	3.4345	0.104358	0.981474
WP_009056527.1;WP_009647448.1	5.6107	2.4882	0.104366	0.981439
SRS016753.64639-T1-C	0.26682	-1.9061	0.104445	0.981112
SRS058770.72292-T1-C	0.58955	-0.7623	0.104503	0.980872
SRS011586.76174-T1-C	330.51	8.3685	0.104512	0.980834
SRS015217.52521-T1-C	0.15687	-2.6724	0.104547	0.98069
SRS013687.139896-T1-C	0.50436	-0.98747	0.104593	0.980496
WP_072107813.1	2.1873	1.1291	0.104639	0.980305
SRS015217.234482-T1-C	658.78	9.3637	0.104643	0.980291
SRS011405.13562-T1-C;SRS012902.9802-T1-C;SRS013521.12277-T1-C;SRS015264.10384-T1-C;SRS019968.34901-T1-C;SRS022137.5296-T1-C;SRS024388.11788-T1-C;SRS043001.31626-T1-C;SRS045713.3536-T1-C;SRS049900.7758-T1-C;SRS050299.2939-T1-C;SRS051882.41514-T1-C;SRS051882.48076-T1-C;SRS052697.6235-T1-C;SRS065504.42295-T1-C	4.1292	2.0459	0.10467	0.980176
SRS024132.248073-T1-C	1.7552	0.81166	0.104756	0.97982
SRS017103.171167-T1-C	4.7123	2.2364	0.104765	0.979786
SRS020233.158923-T1-C	16.845	4.0742	0.10479	0.979681
SRS015217.83793-T1-C;SRS016954.6460-T1-C;SRS016989.7804-T1-C;SRS017821.20382-T1-C;SRS047014.9826-T1-C;SRS051882.32603-T1-C	21.156	4.403	0.104812	0.979591
SRS015133.46260-T1-C	285.37	8.1567	0.104946	0.979034
SRS024132.3106-T1-C	2.3378	1.2251	0.104968	0.978944
SRS017521.1297-T1-C;SRS018427.145057-T1-C;SRS050422.156487-T1-C;SRS054590.9867-T1-C	18.711	4.2258	0.105033	0.978674
SRS014313.82825-T1-C	0.45643	-1.1315	0.10504	0.978645
SRS013521.28416-T1-C;SRS017701.27771-T1-C;SRS023526.64683-T1-C;SRS063040.37973-T1-C	5.1538	2.3656	0.105109	0.978362
SRS016495.19840-T1-C	3.8303	1.9375	0.105164	0.978132
SRS014459.7249-T1-C	5.6815	2.5063	0.105223	0.977889
SRS019601.21379-T1-C	1.9746	0.98155	0.10528	0.977654
WP_075704221.1	0.37286	-1.4233	0.105301	0.977566
WP_072525801.1	0.0024449	-8.676	0.105311	0.977528
SRS011271.57544-T1-C;SRS012273.49158-T1-C;SRS013951.35334-T1-C;SRS015133.13154-T1-C;SRS015133.5768-T1-C;SRS017521.78056-T1-C;SRS048870.66863-T1-C;SRS049959.202778-T1-C;SRS050422.160555-T1-C;SRS058770.74544-T1-C	3.5247	1.8175	0.105365	0.977305
SRS020869.45913-T1-C	39.163	5.2914	0.105384	0.977224
SRS015854.165434-T1-C	0.20242	-2.3046	0.105406	0.977135
SRS024132.321759-T1-C	0.10442	-3.2595	0.105529	0.976627
SRS023526.33728-T1-C	0.20947	-2.2552	0.10563	0.976213
SRS024132.20318-T1-C	0.10504	-3.2509	0.105638	0.97618
SRS016495.15219-T1-C	5.7598	2.526	0.105663	0.976077
SRS013521.27688-T1-C;SRS013687.13179-T1-C;SRS023914.138725-T1-C	10.877	3.4433	0.105682	0.975998
WP_007558844.1	1.9123	0.93532	0.105686	0.975984
SRS011405.14412-T1-C;SRS011405.40211-T1-C;SRS013800.5984-T1-C;SRS015217.35703-T1-C;SRS016056.26124-T1-C;SRS016989.17881-T1-C;SRS018351.13983-T1-C;SRS019787.1223-T1-C;SRS022609.55204-T1-C;SRS024331.56140-T1-C;SRS043001.36233-T1-C;SRS045004.17592-T1-C;SRS047014.27708-T1-C;SRS050752.33866-T1-C;SRS050925.80531-T1-C;SRS052027.9186-T1-C;SRS056259.44609-T1-C;SRS056519.55015-T1-C;SRS064557.2108-T1-C;SRS0…	0.17879	-2.4837	0.105687	0.975978
SRS050752.69694-T1-C	0.0096537	-6.6947	0.105694	0.975951
SRS042628.31070-T1-C	0.46055	-1.1186	0.105845	0.975329
SRS024075.142828-T1-C	16.374	4.0333	0.105872	0.975217
SRS013521.10729-T1-C;SRS023526.2767-T1-C;SRS024132.49990-T1-C;SRS047044.20404-T1-C;SRS049995.68787-T1-C	0.0065283	-7.2591	0.105955	0.974877
SRS015663.41369-T1-C	0.0028677	-8.4459	0.105967	0.97483
SRS050422.126678-T1-C	9.3105	3.2189	0.105987	0.974748
SRS018656.77051-T1-C	12.246	3.6142	0.106006	0.974669
SRS017521.272812-T1-C	19.96	4.319	0.106049	0.974492
SRS011271.3412-T1-C;SRS019582.49514-T1-C	0.12054	-3.0525	0.106054	0.974474
SRS017191.39247-T1-C	268.67	8.0697	0.106184	0.973943
SRS050422.272421-T1-C	1.8685	0.90186	0.10635	0.973264
SRS024625.26678-T1-C	0.002406	-8.6992	0.106386	0.973114
SRS014923.76229-T1-C;SRS064276.105176-T1-C	0.11154	-3.1643	0.106505	0.972629
SRS019601.47653-T1-C	0.23069	-2.116	0.106541	0.972485
SRS024435.21167-T1-C	17.691	4.1449	0.106542	0.972478
SRS014923.1893-T1-C;SRS015217.6547-T1-C;SRS042628.69153-T1-C	0.13145	-2.9274	0.106624	0.972145
SRS064276.91536-T1-C	0.17568	-2.509	0.106638	0.972089
SRS055982.62867-T1-C	0.19112	-2.3874	0.10666	0.972
SRS015663.110649-T1-C	0.18115	-2.4647	0.106777	0.971521
SRS057717.5741-T1-C	5.2393	2.3894	0.106786	0.971487
SRS018351.152564-T1-C	0.081142	-3.6234	0.106798	0.971435
WP_031542002.1	3.9454	1.9802	0.107055	0.970392
SRS015578.33080-T1-C;SRS023346.59172-T1-C	0.25255	-1.9853	0.107149	0.970012
SRS015663.106955-T1-C	0.17331	-2.5286	0.107171	0.969921
SRS016095.23728-T1-C	1.8313	0.87284	0.107197	0.969816
SRS011586.90861-T1-C	0.0055633	-7.4898	0.10726	0.969561
SRS023914.176592-T1-C	36.341	5.1835	0.107272	0.969515
ADG99842.1;EEQ54361.1;SRS052697.206705-T1-C;WP_007054806.1;WP_010081161.1;WP_014483466.1;WP_032735718.1;WP_032744621.1;WP_065436450.1;WP_077387476.1;WP_080785405.1	3.5352	1.8218	0.107373	0.969104
SRS014683.23322-T1-C	0.40809	-1.2931	0.107387	0.969047
SRS013687.122019-T1-C;WP_012419361.1;WP_022397788.1;WP_067570855.1	7.5203	2.9108	0.107413	0.968944
SRS017307.48332-T1-C	0.0080298	-6.9604	0.107416	0.968929
SRS012902.40575-T1-C	0.055048	-4.1832	0.107419	0.96892
SRS048164.92401-T1-C	0.12283	-3.0253	0.107638	0.968033
SRS017307.49774-T1-C;SRS024132.95373-T1-C	0.0090721	-6.7843	0.107649	0.96799
SRS011239.209260-T1-C	0.023183	-5.4308	0.10765	0.967987
CDF18116.1;EEB23123.1;EFV65874.1;KDS30096.1;SRS017433.6153-T1-C;WP_005843386.1;WP_005847960.1;WP_007843930.1;WP_008667322.1;WP_008672863.1;WP_016270374.1	17.042	4.091	0.107673	0.967894
SRS018656.98181-T1-C	4.4562	2.1558	0.107695	0.967803
SRS064276.108565-T1-C	0.19698	-2.3439	0.107726	0.96768
WP_002568824.1	1.7291	0.79004	0.107774	0.967487
SRS015578.56102-T1-C	0.2868	-1.8019	0.107796	0.967398
SRS014235.64912-T1-C	0.073134	-3.7733	0.107837	0.967233
SRS024132.22252-T1-C	1873.4	10.871	0.107853	0.967167
SRS016095.23214-T1-C	3.0261	1.5974	0.107875	0.967078
SRS024331.109312-T1-C	0.31022	-1.6886	0.107894	0.967004
SRS015794.24460-T1-C;SRS019582.52070-T1-C	0.012731	-6.2955	0.107907	0.966949
SRS055982.56011-T1-C	0.011957	-6.386	0.107975	0.966676
SRS050422.74446-T1-C	41.129	5.3621	0.107987	0.966629
SRS022137.32836-T1-C	8.8611	3.1475	0.108042	0.966408
SRS019601.3483-T1-C;SRS054956.52436-T1-C;SRS064276.92411-T1-C	0.16117	-2.6334	0.108127	0.966066
SRS016095.28789-T1-C	11.541	3.5287	0.108214	0.965715
SRS018351.128039-T1-C	0.31218	-1.6795	0.108234	0.965638
SRS015663.109940-T1-C;SRS055982.362-T1-C	0.34146	-1.5502	0.108236	0.965629
SRS048870.65308-T1-C	6.8566	2.7775	0.108243	0.965598
WP_005791566.1;WP_005804135.1;WP_005822125.1	2.6779	1.4211	0.10825	0.965572
CDD44968.1;SRS014287.150292-T1-C	0.2952	-1.7602	0.108272	0.965482
SRS018351.12066-T1-C	0.46986	-1.0897	0.108324	0.965276
SRS015578.19164-T1-C	12.833	3.6818	0.108344	0.965194
SRS012273.9146-T1-C	7.6353	2.9327	0.108363	0.96512
SRS016018.4629-T1-C	12.925	3.6921	0.108382	0.965042
SRS024132.25093-T1-C	4.0163	2.0059	0.108436	0.964828
SRS019582.149794-T1-C	0.008668	-6.8501	0.108534	0.964434
SRS015578.13061-T1-C	0.28678	-1.802	0.108567	0.9643
SRS020869.4891-T1-C	0.57561	-0.79685	0.108578	0.964257
SRS019601.13704-T1-C	3.4996	1.8072	0.108616	0.964107
SRS049959.30647-T1-C	35.219	5.1383	0.10863	0.964049
SRS016495.14662-T1-C	4.0266	2.0096	0.108635	0.964029
SRS042284.31115-T1-C	31.675	4.9853	0.108678	0.96386
SRS058770.10335-T1-C	16.141	4.0127	0.10869	0.963812
SRS077730.62960-T1-C	5.2909	2.4035	0.108707	0.963741
SCH91774.1	0.60079	-0.73507	0.108708	0.963739
SRS013687.69954-T1-C	2.8864	1.5293	0.108715	0.96371
SRS018351.139139-T1-C	73.53	6.2003	0.108758	0.963537
SRS014923.242082-T1-C;SRS014923.292153-T1-C;SRS016095.96063-T1-C;SRS018351.153072-T1-C;SRS022137.165500-T1-C;SRS022609.2124-T1-C;SRS024331.187344-T1-C	0.082602	-3.5977	0.108795	0.96339
SRS017821.224434-T1-C	4.9616	2.3108	0.108803	0.963361
SRS013951.51474-T1-C	0.52516	-0.92918	0.108807	0.963343
SRS014459.142877-T1-C	3.3356	1.738	0.108834	0.963235
SRS017191.59507-T1-C;SRS019397.68908-T1-C;SRS022609.141674-T1-C	0.091645	-3.4478	0.108838	0.96322
SRS015960.66761-T1-C;SRS050925.153747-T1-C	0.01087	-6.5235	0.108843	0.963199
SRS017521.203199-T1-C	0.0015489	-9.3345	0.108914	0.962917
SRS015782.58834-T1-C	0.23777	-2.0724	0.109026	0.962468
SRS015782.50831-T1-C	0.19874	-2.331	0.109092	0.962206
SRS017103.143646-T1-C	7.789	2.9614	0.109101	0.962173
SRS015190.48779-T1-C	4.63	2.211	0.10912	0.962094
SRS050422.24331-T1-C;SRS063040.56252-T1-C	0.018668	-5.7433	0.109256	0.961556
OKY94412.1;SRS019582.4442-T1-C;WP_004329071.1	0.19978	-2.3235	0.109275	0.96148
SRS015578.34436-T1-C	0.0033317	-8.2295	0.10934	0.961222
SRS015133.158663-T1-C	10.226	3.3542	0.10938	0.961063
SRS013951.81047-T1-C	10.405	3.3792	0.109484	0.960648
SRS011586.210624-T1-C	132.04	7.0448	0.109498	0.960594
SRS015065.104974-T1-C	0.12831	-2.9623	0.1096	0.960191
SRS018351.143172-T1-C	0.074898	-3.7389	0.109648	0.96
SRS015217.61526-T1-C	0.28641	-1.8038	0.109684	0.959857
SRS024132.86762-T1-C	0.35901	-1.4779	0.1097	0.959792
SRS012902.40484-T1-C	0.0028895	-8.435	0.109729	0.959678
SRS023914.172127-T1-C	0.52454	-0.93087	0.109732	0.959668
SRS023914.75294-T1-C	2.2365	1.1612	0.10988	0.959083
SRS024132.3576-T1-C	0.37737	-1.406	0.10993	0.958885
SRS050422.174009-T1-C	1.9393	0.95554	0.109936	0.95886
SRS015217.26176-T1-C;SRS016018.42091-T1-C;SRS024009.3907-T1-C;SRS065504.71033-T1-C;WP_005853638.1	2.2323	1.1585	0.109937	0.958855
SRS015663.27613-T1-C	0.63488	-0.65545	0.109939	0.958846
WP_055151612.1	0.52065	-0.94161	0.109964	0.95875
WP_033514076.1	7.0928	2.8263	0.109986	0.958664
SRS048164.6583-T1-C	0.42693	-1.2279	0.110007	0.958579
SRS017521.109624-T1-C	322.2	8.3318	0.11008	0.958291
SRS063040.1712-T1-C	0.49683	-1.0092	0.110097	0.958224
SRS017247.10296-T1-C	1.8151	0.86008	0.110108	0.958182
SRS019787.15005-T1-C	0.2964	-1.7544	0.11011	0.958174
SRS011405.40656-T1-C	0.37144	-1.4288	0.110169	0.95794
SRS015663.229579-T1-C;SRS015960.154110-T1-C;SRS021484.155625-T1-C;SRS024132.273739-T1-C;SRS063985.81793-T1-C	11.618	3.5383	0.110259	0.957588
SRS055982.142114-T1-C	0.6101	-0.71288	0.1103	0.957426
SRS018351.156786-T1-C	0.17789	-2.491	0.110427	0.956926
SRS014979.56614-T1-C	10.629	3.41	0.110457	0.956806
SRS049900.94218-T1-C	0.00699	-7.1605	0.11046	0.956794
CUN14059.1;SRS015217.35045-T1-C;WP_020437019.1;WP_055147106.1;WP_055173486.1	0.070532	-3.8256	0.110524	0.956545
SRS015578.15648-T1-C	5.571	2.4779	0.110546	0.956455
CCY10662.1;SCI48261.1;SRS013687.103256-T1-C	0.37626	-1.4102	0.110553	0.956431
SRS015217.67-T1-C;SRS043411.27210-T1-C	84.249	6.3966	0.110637	0.9561
SRS016056.15827-T1-C	245.44	7.9392	0.110662	0.956001
SRS017521.102697-T1-C	0.085369	-3.5501	0.110726	0.955752
SRS043701.20075-T1-C;WP_004693830.1;WP_005387792.1;WP_008602900.1;WP_009351849.1;WP_012863888.1;WP_038118186.1;WP_059361526.1;WP_060923843.1	213.06	7.7351	0.110827	0.955355
SRS015578.16379-T1-C	0.003888	-8.0067	0.110843	0.955293
SRS043701.75050-T1-C	0.38673	-1.3706	0.110978	0.954761
SRS011302.20900-T1-C;SRS019161.129595-T1-C;SRS050422.165238-T1-C	0.29619	-1.7554	0.110996	0.954693
SRS050752.213222-T1-C	0.26325	-1.9255	0.111016	0.954613
SRS017521.83414-T1-C	0.23795	-2.0712	0.111035	0.954542
SRS024265.13638-T1-C	17.45	4.1252	0.111061	0.954439
SRS065504.214117-T1-C	0.049317	-4.3418	0.111117	0.954218
SRS018656.92539-T1-C	429.1	8.7452	0.111192	0.953926
SRS015578.105841-T1-C	0.0063976	-7.2883	0.111226	0.953792
SRS011271.179496-T1-C;SRS015794.14364-T1-C;SRS017103.24660-T1-C;SRS017191.151162-T1-C;SRS017191.23434-T1-C;SRS017247.35729-T1-C;SRS019787.7879-T1-C;SRS019910.20433-T1-C;SRS022071.210190-T1-C;SRS023176.1925-T1-C;SRS023176.76283-T1-C;SRS024009.114483-T1-C;SRS024009.91049-T1-C;SRS024132.89085-T1-C;SRS024331.46995-T1-C;SRS024331.47360-T1-C;SRS024549.31886-T1-C;SRS024625.130323-T1-C;SRS043001.22660-T1…	1.773	0.82619	0.111278	0.953589
SRS017103.215004-T1-C	43.947	5.4577	0.111372	0.953224
SRS016056.1491-T1-C	507.78	8.9881	0.111397	0.953128
SRS015190.97788-T1-C;SRS051031.287215-T1-C	1.5453	0.6279	0.111408	0.953083
SRS011405.25513-T1-C;SRS012273.254451-T1-C;SRS013687.69095-T1-C;SRS013687.99832-T1-C;SRS015133.25876-T1-C;SRS015217.40827-T1-C;SRS015854.167339-T1-C;SRS016335.263605-T1-C;SRS017191.148865-T1-C;SRS017191.46864-T1-C;SRS017247.31385-T1-C;SRS017433.12543-T1-C;SRS017433.87553-T1-C;SRS017521.52788-T1-C;SRS018351.132716-T1-C;SRS018427.105038-T1-C;SRS020233.134258-T1-C;SRS024132.10338-T1-C;SRS042284.8179…	0.48584	-1.0414	0.11141	0.953074
SRS016095.39413-T1-C	0.0095944	-6.7036	0.111422	0.953027
SRS017191.12387-T1-C	7.4722	2.9015	0.111426	0.953013
SRS015794.33463-T1-C;SRS019910.67834-T1-C	0.20125	-2.3129	0.111462	0.952872
WP_002608358.1	9.2511	3.2096	0.111618	0.952266
SRS020869.25472-T1-C	0.017612	-5.8273	0.11169	0.951987
SRS052697.183592-T1-C	10.191	3.3492	0.111761	0.95171
SRS017521.6765-T1-C	1.7293	0.79016	0.111917	0.951105
SRS015217.1306-T1-C	14.926	3.8997	0.11194	0.951015
SRS016267.106509-T1-C	4.4307	2.1475	0.112025	0.950687
SRS012273.102077-T1-C;SRS012902.34768-T1-C;SRS013687.113076-T1-C;SRS014979.80609-T1-C;SRS015217.75438-T1-C;SRS015578.85332-T1-C;SRS015663.70355-T1-C;SRS017307.190527-T1-C;SRS017433.139716-T1-C;SRS019582.43936-T1-C;SRS043411.101991-T1-C;SRS048164.93810-T1-C;SRS065504.102736-T1-C	0.44416	-1.1709	0.112142	0.950232
SRS077730.131468-T1-C	0.43692	-1.1946	0.112153	0.950188
SRS019397.52471-T1-C	0.015684	-5.9946	0.112205	0.949988
SRS013951.22155-T1-C	147.08	7.2004	0.112214	0.949954
SRS050422.51620-T1-C	0.1958	-2.3526	0.112279	0.949702
SRS014683.96438-T1-C;SRS022071.152321-T1-C	9.872	3.3033	0.112353	0.949414
EEG36706.1;SRS017521.282930-T1-C;WP_022169448.1	1.9975	0.99822	0.112394	0.949258
SRS019787.23116-T1-C	421.82	8.7205	0.112405	0.949214
SRS023526.16687-T1-C;SRS045713.21708-T1-C;SRS051031.1093-T1-C	0.17164	-2.5425	0.112432	0.949112
WP_002608077.1	5.2413	2.3899	0.112458	0.949012
SRS042628.125196-T1-C	0.045775	-4.4493	0.112489	0.948888
SRS018351.52768-T1-C	0.0073011	-7.0977	0.112522	0.948764
SRS014923.60050-T1-C	0.00086756	-10.171	0.112576	0.948556
SRS020328.243884-T1-C	0.24911	-2.0052	0.112578	0.948545
SRS017521.112243-T1-C	2.9029	1.5375	0.112669	0.948195
SRS024549.33519-T1-C	0.48156	-1.0542	0.11273	0.94796
SRS050422.14463-T1-C	8.9753	3.166	0.112736	0.947936
SRS019910.178820-T1-C;SRS058770.169337-T1-C	94.465	6.5617	0.112747	0.947895
SRS013215.22684-T1-C;SRS015217.11787-T1-C;SRS018351.116602-T1-C;SRS020233.73602-T1-C;SRS043701.51824-T1-C;SRS050422.28687-T1-C	0.44332	-1.1736	0.112772	0.947797
SRS022137.9065-T1-C	0.28961	-1.7878	0.112877	0.947396
SRS015217.29905-T1-C;SRS051882.33946-T1-C	1.9902	0.99289	0.112893	0.947332
SRS020869.168923-T1-C	3.3936	1.7628	0.112928	0.947199
SRS024388.33256-T1-C	2.2273	1.1553	0.112969	0.94704
SRS016753.15131-T1-C	1.8987	0.92503	0.112974	0.947023
SRS014923.40779-T1-C	5.956	2.5744	0.113003	0.946909
SRS019601.14077-T1-C	1.6734	0.74277	0.113081	0.94661
SRS015065.108438-T1-C;SRS015663.80566-T1-C;SRS017433.9298-T1-C;SRS017701.23500-T1-C;SRS017821.31270-T1-C;SRS045645.32036-T1-C;SRS047014.24840-T1-C;SRS048164.53182-T1-C;SRS050925.133996-T1-C;SRS063040.18467-T1-C	6.9684	2.8008	0.113112	0.94649
SRS015217.218220-T1-C	11.375	3.5077	0.113114	0.946482
SRS011239.49923-T1-C	1.9943	0.99591	0.113126	0.946436
ABR42270.1;CUO94330.1;EKN23856.1;KEJ87680.1;WP_009017729.1;WP_080504959.1;WP_081033164.1	0.15194	-2.7184	0.113163	0.946297
SRS015065.45828-T1-C	0.0657	-3.928	0.113318	0.945699
SRS017521.285566-T1-C	4.9426	2.3053	0.113357	0.945553
SRS054956.41150-T1-C	0.0044181	-7.8224	0.113388	0.945433
SRS011302.51562-T1-C;SRS011529.54108-T1-C;SRS013687.74940-T1-C;SRS014287.33494-T1-C;SRS014313.720-T1-C;SRS014459.168764-T1-C;SRS014613.49371-T1-C;SRS014923.108940-T1-C;SRS014979.179519-T1-C;SRS014979.232921-T1-C;SRS015217.199968-T1-C;SRS015264.181311-T1-C;SRS015264.19384-T1-C;SRS015578.96590-T1-C;SRS016095.53682-T1-C;SRS016335.77303-T1-C;SRS017521.52080-T1-C;SRS018351.30987-T1-C;SRS019161.291687-…	4.9487	2.307	0.113472	0.945111
SRS018351.38673-T1-C	0.52283	-0.93559	0.113498	0.945013
SRS022137.6666-T1-C	0.21899	-2.1911	0.113534	0.944874
SRS050422.14895-T1-C	0.13133	-2.9287	0.113542	0.944842
SRS023971.39798-T1-C	0.014443	-6.1134	0.113746	0.944063
SRS024331.30437-T1-C	38.732	5.2754	0.113815	0.943799
SRS020233.382392-T1-C	0.1496	-2.7408	0.11384	0.943706
SRS019161.230129-T1-C;SRS048870.9308-T1-C	0.0055704	-7.488	0.113934	0.943347
SRS019582.16561-T1-C	0.0048075	-7.7005	0.113955	0.943267
SRS020233.372683-T1-C	0.0024308	-8.6843	0.113967	0.943223
SRS022071.161198-T1-C	0.20861	-2.2611	0.113979	0.943175
SRS018351.168590-T1-C	0.0048975	-7.6737	0.114037	0.942956
SRS077730.139619-T1-C	0.41211	-1.2789	0.114043	0.942932
SRS050925.15095-T1-C	0.0027447	-8.5091	0.114059	0.942872
SRS053335.5285-T1-C	1.841	0.8805	0.114072	0.942822
SRS017307.14051-T1-C	0.5684	-0.81501	0.114128	0.942609
SRS014923.61067-T1-C;SRS043411.60437-T1-C	0.017393	-5.8453	0.114165	0.942467
SRS011061.48249-T1-C;SRS017521.28593-T1-C;SRS019910.18410-T1-C;SRS049995.185104-T1-C;SRS050422.102471-T1-C;SRS050422.25477-T1-C;SRS064276.5972-T1-C	0.57388	-0.80119	0.114173	0.942437
SRS049995.89646-T1-C	0.1542	-2.6971	0.114181	0.942407
SRS016095.238286-T1-C	349.63	8.4497	0.114194	0.942358
SRS016056.14791-T1-C;SRS016954.17639-T1-C;SRS017433.13421-T1-C;SRS019601.82615-T1-C;SRS051882.416-T1-C;SRS051882.9063-T1-C;SRS052027.21853-T1-C;SRS056519.10701-T1-C	3.7409	1.9034	0.114227	0.94223
SRS015663.12736-T1-C	0.23307	-2.1011	0.114252	0.942138
SRS011586.6245-T1-C;SRS014313.89177-T1-C;SRS014683.143338-T1-C;SRS016095.30741-T1-C;SRS016495.91840-T1-C;SRS019601.200604-T1-C;SRS058723.80910-T1-C	0.63154	-0.66305	0.11431	0.941916
SRS015578.111098-T1-C	0.003807	-8.0371	0.114355	0.941744
SRS016585.3467-T1-C	1.8132	0.85854	0.114462	0.941338
SRS014313.76618-T1-C;SRS014979.247439-T1-C;SRS019582.56640-T1-C	0.40477	-1.3048	0.114463	0.941335
SRS064276.225739-T1-C	0.3223	-1.6335	0.114546	0.941021
SRS015578.77931-T1-C	43.966	5.4583	0.114641	0.940661
SCJ85938.1	0.39243	-1.3495	0.114757	0.940222
SRS014459.31990-T1-C	2.3891	1.2565	0.114796	0.940073
SRS024009.12901-T1-C	0.068329	-3.8713	0.114797	0.940068
SRS018351.152491-T1-C	0.0092196	-6.7611	0.114812	0.940013
SRS050422.44319-T1-C	0.1345	-2.8943	0.114843	0.939896
SRS015663.125129-T1-C	0.25146	-1.9916	0.114894	0.939704
SRS011529.70687-T1-C	0.016947	-5.8828	0.114894	0.939704
SRS015663.21889-T1-C	4.1797	2.0634	0.114938	0.939535
SRS050422.60006-T1-C	0.17807	-2.4895	0.114995	0.939321
WP_006007982.1	0.17214	-2.5384	0.11506	0.939077
SRS016954.176175-T1-C	0.24194	-2.0473	0.115137	0.938785
SRS016495.34508-T1-C	5.2076	2.3806	0.115142	0.938765
SRS016203.126311-T1-C	13.274	3.7305	0.115476	0.937508
SCI06618.1	0.23832	-2.069	0.115487	0.937466
SRS015663.33544-T1-C;WP_007568364.1	0.1446	-2.7898	0.115645	0.936875
SRS064276.191215-T1-C	0.29079	-1.7819	0.115687	0.936716
SRS064276.82387-T1-C	0.2022	-2.3062	0.115691	0.936699
SRS050422.142711-T1-C	0.11588	-3.1092	0.115866	0.936045
SRS015190.27105-T1-C	0.091197	-3.4549	0.115869	0.936034
SRS016095.58724-T1-C	0.015988	-5.9669	0.115875	0.936011
SRS017521.87447-T1-C	7.0357	2.8147	0.11599	0.935579
SRS017521.224225-T1-C;SRS018427.26211-T1-C	2.577	1.3657	0.116047	0.935365
SRS021948.138194-T1-C	0.0087535	-6.8359	0.116141	0.935015
SRS011405.146487-T1-C;SRS049900.87748-T1-C	0.18265	-2.4529	0.11615	0.934981
SRS016495.38701-T1-C	155.15	7.2775	0.116239	0.934648
SRS018575.37197-T1-C	0.5531	-0.85438	0.116246	0.934623
SRS014459.277115-T1-C	0.21494	-2.218	0.116322	0.934339
SRS056259.22514-T1-C	5.2777	2.3999	0.116374	0.934144
SRS014459.115938-T1-C;SRS016095.101188-T1-C	0.11735	-3.0912	0.116436	0.933913
SRS021484.67230-T1-C	0.44144	-1.1797	0.116453	0.93385
SRS011586.223987-T1-C;SRS056519.55558-T1-C	0.088664	-3.4955	0.116567	0.933424
SRS015782.164973-T1-C	0.58887	-0.76397	0.116595	0.933321
SRS049900.10298-T1-C;SRS050925.83368-T1-C;SRS065504.50359-T1-C	6.7799	2.7613	0.116687	0.932978
SRS015960.9592-T1-C;SRS019910.113234-T1-C;SRS043001.15216-T1-C	278.16	8.1198	0.116709	0.932897
SRS023176.81680-T1-C	3.3924	1.7623	0.116763	0.932696
SRS011271.19822-T1-C	0.24137	-2.0507	0.11679	0.932593
SRS018351.156017-T1-C	0.069647	-3.8438	0.116845	0.932391
SRS013158.264-T1-C	0.6303	-0.6659	0.116849	0.932376
SRS017191.16282-T1-C	0.31748	-1.6553	0.116855	0.932352
SRS015578.245648-T1-C	251.53	7.9746	0.116877	0.932271
SRS015065.111580-T1-C	0.31222	-1.6794	0.116934	0.93206
SRS019161.57126-T1-C	0.66009	-0.59926	0.116956	0.931976
WP_007788874.1	1405.7	10.457	0.116985	0.93187
SRS015578.42495-T1-C	0.011044	-6.5006	0.116989	0.931854
SRS017191.60867-T1-C;SRS023583.11916-T1-C	0.1826	-2.4532	0.116997	0.931826
SRS018427.204490-T1-C	0.0060272	-7.3743	0.117112	0.931399
SRS024132.327562-T1-C	0.0076596	-7.0285	0.117213	0.931024
SRS015578.213620-T1-C;SRS018351.157809-T1-C;SRS019601.114911-T1-C;SRS020328.53361-T1-C	16.372	4.0332	0.117214	0.931021
WP_008140244.1	2.3777	1.2496	0.117232	0.930953
SRS013521.12457-T1-C	0.044328	-4.4956	0.117233	0.930951
SRS015663.1638-T1-C	2.6446	1.403	0.117244	0.930909
SRS015663.97465-T1-C	0.18778	-2.4129	0.117275	0.930794
SRS015578.36398-T1-C;SRS016095.62282-T1-C;SRS019910.72183-T1-C;SRS023526.239941-T1-C	0.011267	-6.4718	0.117324	0.930614
SRS047014.202402-T1-C	0.5853	-0.77275	0.117327	0.930602
SRS055982.127722-T1-C	0.071593	-3.804	0.117337	0.930565
SRS022137.144049-T1-C	175.72	7.4571	0.117397	0.930345
SRS015663.97101-T1-C;SRS019397.31141-T1-C	0.17468	-2.5172	0.117488	0.930006
SRS014287.21197-T1-C	0.018336	-5.7692	0.117509	0.929928
SRS047014.175803-T1-C	5.5314	2.4677	0.117514	0.929911
SRS013158.76875-T1-C	0.20417	-2.2922	0.117515	0.929906
SRS014459.17133-T1-C	0.42878	-1.2217	0.117547	0.929789
SRS015663.122028-T1-C	0.1807	-2.4683	0.11757	0.929702
SRS011529.185879-T1-C	135.75	7.0848	0.117581	0.929664
SRS014459.45208-T1-C	0.10858	-3.2032	0.11759	0.929628
SRS015578.75468-T1-C	0.04241	-4.5594	0.117597	0.929605
SRS018427.115332-T1-C	0.26107	-1.9375	0.117708	0.929194
SRS011134.116258-T1-C;SRS019910.118454-T1-C	0.03148	-4.9894	0.117726	0.929129
SRS047014.202722-T1-C;SRS051031.23484-T1-C	0.011039	-6.5013	0.117799	0.928859
SRS015960.163712-T1-C	0.35295	-1.5025	0.117853	0.92866
SRS012902.36639-T1-C	6.0744	2.6028	0.117859	0.928636
SRS050422.175762-T1-C	0.16386	-2.6094	0.117912	0.928444
SRS016989.95190-T1-C	0.51142	-0.96742	0.118018	0.928052
EEG90324.1	3.2446	1.698	0.118105	0.927731
SRS012273.194632-T1-C;SRS015578.206706-T1-C	0.16271	-2.6196	0.11811	0.927713
SRS019582.31417-T1-C	0.15037	-2.7334	0.118185	0.927438
SRS015264.4873-T1-C;SRS049995.140321-T1-C	0.18499	-2.4345	0.118241	0.927232
SRS050752.89174-T1-C	1.3522	0.43529	0.118247	0.927211
SRS020869.215708-T1-C	108.94	6.7674	0.118276	0.927103
SRS050422.146094-T1-C	2.5995	1.3782	0.118282	0.927083
SRS017521.51929-T1-C	0.54622	-0.87244	0.118288	0.927059
SRS054590.27287-T1-C	0.55789	-0.84194	0.118466	0.926406
SRS018351.158732-T1-C;WP_015529275.1;WP_055145409.1	0.26789	-1.9003	0.118516	0.926224
SRS015217.224568-T1-C;SRS016267.99707-T1-C	0.21757	-2.2004	0.118539	0.926139
SRS017433.7501-T1-C	1.8758	0.90751	0.11861	0.925879
SRS016095.56114-T1-C	0.55358	-0.85313	0.118639	0.925774
SRS015663.81044-T1-C	0.17972	-2.4762	0.118773	0.925281
SRS015065.254002-T1-C	12.019	3.5873	0.118829	0.925079
SRS016095.196360-T1-C	0.043012	-4.5391	0.118847	0.925011
SRS018351.153878-T1-C	0.09845	-3.3445	0.118868	0.924935
SRS015782.152405-T1-C	1.6959	0.76203	0.11892	0.924745
SRS064276.262914-T1-C	0.63107	-0.66413	0.118921	0.92474
SRS018656.23080-T1-C	624.25	9.286	0.118958	0.924607
SRS015217.12799-T1-C	0.51845	-0.94772	0.119017	0.924389
SRS018351.161970-T1-C	0.51905	-0.94606	0.119051	0.924267
SRS013800.8085-T1-C	3.782	1.9192	0.119056	0.924248
SRS064276.69165-T1-C	2.1984	1.1364	0.119079	0.924165
SRS047014.253811-T1-C	892.12	9.8011	0.11911	0.924053
SRS014923.254701-T1-C	0.23263	-2.1039	0.119217	0.923662
SRS011586.90266-T1-C;SRS050422.123235-T1-C	9.9075	3.3085	0.119238	0.923585
SRS015190.57488-T1-C	0.084841	-3.5591	0.119372	0.923097
SRS013476.266330-T1-C;SRS013951.144691-T1-C;SRS014287.42450-T1-C;SRS014979.76368-T1-C;SRS015217.54667-T1-C;SRS015578.111201-T1-C;SRS015578.219668-T1-C;SRS016095.222989-T1-C;SRS016095.96696-T1-C;SRS018427.2564-T1-C;SRS018656.9708-T1-C;SRS019161.225828-T1-C;SRS019787.77492-T1-C;SRS020233.249345-T1-C;SRS024435.151063-T1-C;SRS043001.105785-T1-C;SRS045713.103036-T1-C;SRS049995.224071-T1-C;SRS050752.20…	0.2666	-1.9072	0.1194	0.922996
SRS017191.56483-T1-C	0.58825	-0.76549	0.119416	0.922937
SRS058770.32716-T1-C	9.7818	3.2901	0.119461	0.922773
SRS050422.151160-T1-C	9.9468	3.3142	0.119605	0.92225
SRS018427.119342-T1-C	0.16486	-2.6007	0.119621	0.922191
SRS042628.157645-T1-C	2.7252	1.4464	0.119642	0.922115
SRS018351.137014-T1-C	0.020062	-5.6394	0.119644	0.922108
SRS049900.97550-T1-C	0.0028198	-8.4702	0.119801	0.92154
SRS049900.26876-T1-C;SRS050299.23374-T1-C;SRS078176.5456-T1-C	1.9152	0.93752	0.119859	0.921329
SRS017521.79729-T1-C	0.010485	-6.5756	0.119862	0.921318
SRS014923.92211-T1-C;SRS051031.37841-T1-C;SRS063040.75648-T1-C	0.0074891	-7.061	0.119869	0.921292
SRS018351.130427-T1-C	0.25959	-1.9457	0.120048	0.920644
SRS022071.271144-T1-C	0.21555	-2.2139	0.120053	0.920626
SRS018656.100784-T1-C	0.18245	-2.4544	0.12006	0.920602
WP_009001864.1	654.55	9.3544	0.120087	0.920504
SRS015217.95389-T1-C	0.0048213	-7.6964	0.120115	0.920401
SRS013800.84297-T1-C	0.096988	-3.366	0.120284	0.919792
SRS024132.54031-T1-C	0.10431	-3.2611	0.120406	0.919352
SRS065504.44473-T1-C	9.7289	3.2823	0.120426	0.919279
SRS013687.12776-T1-C;WP_005848870.1	0.19104	-2.3881	0.120434	0.919252
SRS056519.21186-T1-C	0.52267	-0.93603	0.120492	0.91904
SRS015065.186253-T1-C	0.25109	-1.9937	0.120652	0.918465
SRS017433.22013-T1-C	2.4619	1.2998	0.120655	0.918455
SRS015217.114937-T1-C	0.39925	-1.3246	0.120765	0.91806
SRS015578.47965-T1-C	0.096686	-3.3705	0.120819	0.917865
SRS049995.28530-T1-C	0.26553	-1.9131	0.120829	0.91783
SRS023583.121887-T1-C	0.045824	-4.4478	0.120844	0.917773
SRS013687.36260-T1-C;SRS019601.181955-T1-C	145.25	7.1824	0.120929	0.917469
SRS015782.24338-T1-C	0.18481	-2.4359	0.120945	0.917412
SRS012902.35289-T1-C	5.1245	2.3574	0.120964	0.917344
SRS012902.24837-T1-C	0.62279	-0.68319	0.120988	0.917257
SRS019601.36899-T1-C	0.73274	-0.44863	0.120999	0.917217
SRS020869.210887-T1-C	0.18965	-2.3986	0.121051	0.917032
SRS020233.293313-T1-C;SRS023914.189826-T1-C;SRS045713.148565-T1-C	0.23077	-2.1155	0.121097	0.916867
SRS019685.35627-T1-C	0.14939	-2.7429	0.121133	0.916739
SRS015217.168670-T1-C	11.862	3.5683	0.121183	0.916558
SRS050422.71420-T1-C	0.0086714	-6.8495	0.121243	0.916344
SRS011586.24283-T1-C;SRS013521.20505-T1-C;SRS015190.11293-T1-C;SRS015578.4987-T1-C;SRS015854.5922-T1-C;SRS052027.742-T1-C	2.8905	1.5313	0.121285	0.916194
SRS019787.21897-T1-C	0.59421	-0.75095	0.121314	0.916088
SRS050752.17832-T1-C	2.6439	1.4027	0.121331	0.916027
SRS023346.44770-T1-C	5.4536	2.4472	0.121442	0.915632
SRS052027.141870-T1-C	9.9244	3.311	0.12148	0.915495
SRS013476.2647-T1-C;SRS018351.24358-T1-C	1.6397	0.71339	0.121576	0.915152
SRS050422.198907-T1-C	0.077986	-3.6806	0.121617	0.915006
SRS011239.11568-T1-C	0.031273	-4.9989	0.121626	0.914973
SRS019582.69441-T1-C	3.2186	1.6864	0.121632	0.914951
SRS017521.15555-T1-C	0.23716	-2.0761	0.121649	0.91489
SRS053398.77766-T1-C	2.3943	1.2596	0.121652	0.914882
SRS013521.1102-T1-C;WP_005846158.1;WP_005848603.1;WP_032945210.1;WP_057279621.1	2.6256	1.3926	0.121689	0.914748
SRS018351.55942-T1-C	0.19908	-2.3286	0.121701	0.914705
SRS015663.121028-T1-C	5.8921	2.5588	0.121718	0.914645
SRS050422.3913-T1-C	0.16544	-2.5956	0.121765	0.914477
SRS023526.135670-T1-C	0.18664	-2.4216	0.121779	0.914428
SRS022071.119325-T1-C	19.061	4.2526	0.12178	0.914424
SRS015663.273158-T1-C	2.188	1.1296	0.121802	0.914345
SRS020233.291588-T1-C	6.6267	2.7283	0.1219	0.913996
SRS015782.64603-T1-C	0.0011435	-9.7723	0.121933	0.913879
SRS015578.232214-T1-C;SRS015578.247723-T1-C;SRS017433.137229-T1-C	0.12977	-2.946	0.122017	0.913579
SRS015578.37379-T1-C	0.11861	-3.0757	0.122059	0.91343
SRS012902.16454-T1-C	0.004742	-7.7203	0.122107	0.913259
SRS011271.192526-T1-C;SRS014923.283230-T1-C;SRS015133.151238-T1-C;SRS015578.47218-T1-C;SRS015663.115338-T1-C;SRS017307.152394-T1-C;SRS018427.211757-T1-C;SRS019601.12483-T1-C;SRS022071.255899-T1-C;SRS049959.342266-T1-C;SRS051031.126713-T1-C;SRS054956.28856-T1-C;SRS063985.121747-T1-C	0.24098	-2.053	0.122115	0.913231
SRS019968.5260-T1-C	0.12384	-3.0134	0.122143	0.913132
SRS011529.220229-T1-C;SRS017191.31637-T1-C;SRS049995.71363-T1-C;SRS053335.2109-T1-C	0.081079	-3.6245	0.122188	0.91297
SRS024132.33312-T1-C;SRS053398.67919-T1-C	0.23054	-2.1169	0.122197	0.912941
SRS042628.91250-T1-C	9.2419	3.2082	0.122204	0.912916
SRS050422.47084-T1-C	2.7197	1.4435	0.122205	0.912912
SRS019397.41585-T1-C	0.13452	-2.8941	0.122228	0.912829
SRS019582.115988-T1-C;SRS052027.20323-T1-C;SRS053398.21268-T1-C	5.3785	2.4272	0.122256	0.91273
SRS056519.6229-T1-C	0.0033276	-8.2313	0.122325	0.912484
SRS018427.121036-T1-C	0.28895	-1.7911	0.122355	0.912377
SRS014459.9603-T1-C	0.34935	-1.5173	0.122512	0.911823
SRS017521.27554-T1-C	0.42002	-1.2515	0.122564	0.911636
SRS024009.99541-T1-C	0.00043336	-11.172	0.12259	0.911546
SRS016335.23911-T1-C	0.64385	-0.63521	0.122641	0.911365
SRS016095.116701-T1-C;SRS018351.144256-T1-C;SRS042628.168882-T1-C;SRS065504.160450-T1-C	0.0014051	-9.4751	0.122683	0.911214
SRS015217.84586-T1-C;SRS015578.68202-T1-C;SRS017307.206172-T1-C;SRS054590.30440-T1-C	0.012354	-6.3389	0.12271	0.911121
SRS023914.79496-T1-C	0.0069082	-7.1775	0.122735	0.911033
SRS024549.32403-T1-C	74.228	6.2139	0.122744	0.911001
SRS050422.23562-T1-C	86.501	6.4347	0.122752	0.910971
SRS014923.99465-T1-C	2.0495	1.0353	0.122769	0.910912
SRS051031.119480-T1-C	0.21749	-2.201	0.122791	0.910833
SRS054590.17857-T1-C	5.0872	2.3469	0.12302	0.910025
SRS018575.59786-T1-C;SRS045004.55725-T1-C	0.12579	-2.9909	0.123061	0.909881
SRS024009.11686-T1-C	0.0086829	-6.8476	0.123114	0.909692
SRS014613.86190-T1-C	7.1071	2.8293	0.123116	0.909686
SRS050422.135898-T1-C	88.858	6.4734	0.123143	0.90959
SRS015578.54092-T1-C;SRS045713.1301-T1-C;SRS053398.52691-T1-C	1.9481	0.9621	0.12326	0.909179
SRS045713.62923-T1-C	0.012735	-6.295	0.123314	0.908986
SRS017307.15203-T1-C	2.148	1.103	0.123404	0.908671
SRS048870.106517-T1-C	0.070019	-3.8361	0.123422	0.908608
WP_038609600.1	2.8109	1.4911	0.123432	0.908572
OLA31651.1;SCH75445.1	0.10577	-3.241	0.123435	0.908562
WP_003700619.1;WP_049163255.1;WP_049176353.1	101.01	6.6584	0.123448	0.908518
SRS023914.186777-T1-C	0.55714	-0.84389	0.123502	0.908327
EFU63945.1;EFX36178.1;EFX55886.1;EHD55381.1;WP_000260668.1;WP_000260678.1;WP_000260679.1;WP_002893859.1;WP_002916555.1;WP_004251141.1;WP_005591661.1;WP_006153359.1;WP_061467173.1	2.3695	1.2446	0.123512	0.908292
SRS017433.18301-T1-C;SRS048164.7129-T1-C	0.20297	-2.3006	0.123608	0.907955
SRS015217.38860-T1-C;SRS020869.207676-T1-C	2.6605	1.4117	0.123612	0.907938
SRS024132.100456-T1-C	0.544	-0.87832	0.123661	0.907769
SRS011529.13712-T1-C;SRS014459.165368-T1-C;SRS014923.113986-T1-C;SRS014923.122686-T1-C;SRS014923.179256-T1-C;SRS014923.95500-T1-C;SRS015190.101278-T1-C;SRS015190.28213-T1-C;SRS015217.224494-T1-C;SRS015217.58467-T1-C;SRS015264.22652-T1-C;SRS015578.115842-T1-C;SRS015663.110765-T1-C;SRS016095.69100-T1-C;SRS017521.280758-T1-C;SRS018351.135579-T1-C;SRS019582.78025-T1-C;SRS019601.71906-T1-C;SRS020233.2…	0.13931	-2.8436	0.123672	0.907728
SRS014459.8714-T1-C	0.0089168	-6.8093	0.123687	0.907675
SRS015190.3676-T1-C;SRS015578.12107-T1-C;SRS024132.65207-T1-C	0.015394	-6.0215	0.123696	0.907643
SRS050422.77704-T1-C	0.0029693	-8.3956	0.123806	0.90726
SRS015065.255624-T1-C	2124	11.053	0.12383	0.907173
SRS050422.263733-T1-C	0.36522	-1.4532	0.123835	0.907157
SRS017521.221155-T1-C	3.8711	1.9528	0.123856	0.907083
SRS024132.13453-T1-C	1.564	0.64528	0.123859	0.907074
SRS019582.8590-T1-C	0.0073277	-7.0924	0.123917	0.90687
SRS011529.24194-T1-C;SRS014313.9925-T1-C;SRS024331.50932-T1-C;SRS043001.36826-T1-C;SRS058723.3126-T1-C	0.018832	-5.7307	0.12394	0.906789
ABR41511.1;EEZ22087.1;SRS015190.6469-T1-C;SRS042284.7367-T1-C;WP_005841464.1;WP_007832517.1	2.9199	1.5459	0.124068	0.906342
SRS057717.50703-T1-C	0.60622	-0.72209	0.124113	0.906181
SRS015217.25451-T1-C	2.5654	1.3592	0.12415	0.906052
SRS015369.34724-T1-C	3.571	1.8363	0.124266	0.905646
SRS019601.176003-T1-C	1.4653	0.55119	0.124267	0.905643
OKZ45553.1;SRS024132.742-T1-C;WP_005842564.1;WP_007836777.1	2.0575	1.0409	0.124347	0.905365
SRS011271.48777-T1-C	0.3191	-1.6479	0.124377	0.90526
SRS017103.196300-T1-C	190.3	7.5721	0.124416	0.905123
SRS011529.176382-T1-C;SRS015663.63410-T1-C;SRS018351.136685-T1-C;SRS049959.117420-T1-C	0.0059684	-7.3885	0.124486	0.904879
SRS019787.17370-T1-C	0.59581	-0.74708	0.124497	0.904842
SRS050925.166784-T1-C	3.0149	1.5921	0.124585	0.904533
SRS011586.31810-T1-C	0.24808	-2.0111	0.124673	0.904229
SRS015217.135615-T1-C;SRS023914.133850-T1-C;SRS063040.217388-T1-C	0.2408	-2.0541	0.124847	0.903621
SRS015190.43114-T1-C	2.9742	1.5725	0.124896	0.903452
SRS016267.42189-T1-C	11.171	3.4817	0.124909	0.903406
SRS018427.162685-T1-C	0.042218	-4.566	0.124911	0.903398
SRS020869.20838-T1-C	5.8198	2.541	0.124996	0.903104
SRS015960.166982-T1-C	0.086998	-3.5229	0.125038	0.902959
SRS019968.44173-T1-C	1.8584	0.89407	0.12504	0.902952
SRS013158.22002-T1-C	0.43915	-1.1872	0.125044	0.902936
SRS014287.62043-T1-C	3.6956	1.8858	0.125055	0.902899
SRS022071.136144-T1-C	0.25154	-1.9911	0.125227	0.9023
SRS017433.147144-T1-C	279.45	8.1265	0.125253	0.902213
SRS017521.142687-T1-C	0.067297	-3.8933	0.125254	0.902209
SRS019601.94506-T1-C	9.9628	3.3166	0.125257	0.9022
SRS015578.3851-T1-C	0.0090579	-6.7866	0.12537	0.901806
SRS024549.72761-T1-C	198.5	7.633	0.125393	0.901726
SRS045645.143183-T1-C	0.082241	-3.604	0.125421	0.901629
SRS019582.17143-T1-C	0.29676	-1.7526	0.125487	0.9014
SRS024331.198012-T1-C	0.41091	-1.2831	0.1256	0.901012
SRS014459.8819-T1-C	0.25889	-1.9496	0.125679	0.900736
SRS015578.105920-T1-C	0.13443	-2.895	0.125682	0.900729
SRS045645.3009-T1-C	1.8272	0.86961	0.125724	0.900583
SRS012902.38503-T1-C;SRS015190.124439-T1-C	2.9532	1.5623	0.125761	0.900454
SRS015663.64216-T1-C	0.001948	-9.0038	0.125829	0.900221
WP_002357094.1;WP_002398623.1;WP_002425937.1	210.37	7.7168	0.125897	0.899986
SRS016056.14160-T1-C;SRS019397.35223-T1-C;WP_005653914.1	0.037413	-4.7403	0.125911	0.899938
SRS019787.7048-T1-C	0.0089226	-6.8083	0.125937	0.899846
SRS011134.14453-T1-C	0.00069066	-10.5	0.125971	0.899731
SRS015065.66455-T1-C	0.029282	-5.0938	0.125985	0.899681
SRS014459.937-T1-C;SRS015065.224332-T1-C;SRS015065.247107-T1-C	0.3776	-1.4051	0.125989	0.899668
SRS017103.7054-T1-C	1.5522	0.63429	0.125995	0.899648
SRS015217.6795-T1-C;SRS015663.116227-T1-C;SRS023914.83060-T1-C;SRS064276.152269-T1-C;SRS065504.104305-T1-C	49.41	5.6267	0.126078	0.899361
SRS019601.22938-T1-C;SRS064276.29188-T1-C	8.1745	3.0311	0.126154	0.899099
SRS019685.64767-T1-C	0.19692	-2.3444	0.126315	0.898544
SRS015190.50497-T1-C	0.29065	-1.7826	0.126417	0.898193
SRS016753.11513-T1-C	0.21328	-2.2292	0.126448	0.898087
SRS013951.171686-T1-C;SRS047044.42190-T1-C;SRS047044.82562-T1-C	0.17994	-2.4744	0.126458	0.898053
SRS016095.103310-T1-C	0.26341	-1.9246	0.126529	0.89781
SRS011271.51224-T1-C	0.15146	-2.723	0.126574	0.897655
SRS014287.61025-T1-C	0.092171	-3.4395	0.126622	0.897491
SRS022071.5876-T1-C	7.9793	2.9963	0.12663	0.897464
SRS015217.57315-T1-C;SRS015578.41792-T1-C	0.0029898	-8.3857	0.126634	0.89745
SRS015854.186343-T1-C	0.13834	-2.8538	0.12668	0.897292
SRS051031.7562-T1-C	0.038382	-4.7034	0.126709	0.897193
SRS015663.98257-T1-C	4.2472	2.0865	0.126846	0.896723
SRS018351.139117-T1-C;SRS047014.53666-T1-C	0.015721	-5.9911	0.126938	0.896409
SRS014459.11221-T1-C	0.11417	-3.1307	0.126954	0.896355
SRS015217.9981-T1-C	461.8	8.8511	0.12697	0.8963
SRS065504.225480-T1-C	64.462	6.0104	0.126993	0.896219
SRS015190.9910-T1-C	4.4282	2.1467	0.127163	0.895639
SRS022137.22474-T1-C	0.44423	-1.1706	0.127227	0.895421
SRS052697.245662-T1-C	0.0070788	-7.1423	0.127307	0.895149
SRS018351.134593-T1-C	0.52037	-0.94239	0.127317	0.895114
SRS015065.32004-T1-C	0.15771	-2.6647	0.127318	0.895112
SRS019601.41551-T1-C	413.34	8.6912	0.127367	0.894942
SRS015578.77046-T1-C	3.6669	1.8746	0.12742	0.894763
SRS050422.80890-T1-C	0.52606	-0.9267	0.127423	0.894754
SRS016989.100421-T1-C	0.33307	-1.5861	0.127511	0.894452
SRS045004.22142-T1-C	1.6607	0.73182	0.127595	0.894168
SRS015065.33842-T1-C;SRS045645.102968-T1-C	0.4321	-1.2106	0.127651	0.893976
SRS015663.114581-T1-C	0.018988	-5.7188	0.127654	0.893965
SRS011302.143613-T1-C;SRS019910.69815-T1-C;SRS064276.2888-T1-C	0.33257	-1.5883	0.127656	0.89396
SRS012273.269667-T1-C;SRS047014.35271-T1-C	0.48045	-1.0576	0.127719	0.893746
SRS023176.81410-T1-C	3.6342	1.8616	0.127734	0.893692
SRS063985.11929-T1-C	0.6055	-0.72381	0.127801	0.893465
SRS016095.45852-T1-C	0.40604	-1.3003	0.127813	0.893426
SRS017103.226334-T1-C	470.05	8.8767	0.127813	0.893424
SRS017433.15325-T1-C	0.54661	-0.87142	0.127901	0.893125
SRS024549.36053-T1-C	5.0148	2.3262	0.127945	0.892978
CDD76358.1;CUN91621.1;WP_008704712.1;WP_025576923.1	0.5885	-0.76488	0.127957	0.892937
SRS042284.68575-T1-C	0.50419	-0.98797	0.128138	0.892323
SRS078176.74390-T1-C	0.21817	-2.1965	0.12816	0.892247
SRS014287.13806-T1-C;SRS014979.181428-T1-C;SRS015065.64776-T1-C;SRS015663.189128-T1-C;SRS016335.172378-T1-C;SRS016335.206384-T1-C;SRS016753.49241-T1-C;SRS019397.57506-T1-C;SRS019601.183924-T1-C;SRS019601.37875-T1-C;SRS019601.44230-T1-C;SRS019685.78685-T1-C;SRS020328.7056-T1-C;SRS020328.9511-T1-C;SRS022609.318410-T1-C;SRS022609.97994-T1-C;SRS042284.65912-T1-C;SRS045713.81551-T1-C;SRS049959.18112-T…	0.37757	-1.4052	0.128336	0.891652
SRS052697.81869-T1-C	483.58	8.9176	0.128354	0.891591
SRS050422.139627-T1-C	0.0081818	-6.9334	0.128424	0.891354
SRS018351.152534-T1-C;SRS064276.32892-T1-C	0.041172	-4.6022	0.128458	0.89124
SRS019685.15373-T1-C;SRS019910.159164-T1-C;SRS024265.40747-T1-C	8.6333	3.1099	0.128546	0.890941
SRS011134.336787-T1-C;SRS015065.52559-T1-C;SRS017307.181980-T1-C;SRS021484.96519-T1-C;SRS024132.103503-T1-C;SRS056259.123961-T1-C	0.18609	-2.4259	0.128553	0.890919
SRS019030.41929-T1-C;SRS023526.11795-T1-C;SRS065504.45527-T1-C	1.7463	0.80431	0.128567	0.890871
SRS052027.141751-T1-C	2.6969	1.4313	0.128582	0.890819
SRS047014.86939-T1-C	2.8093	1.4902	0.128599	0.890762
SRS011271.37588-T1-C	3.757	1.9096	0.128766	0.890199
SRS016056.6897-T1-C;SRS016267.918-T1-C;SRS016753.1-T1-C;SRS024075.28847-T1-C;SRS042628.13133-T1-C	0.015898	-5.975	0.128834	0.889971
SRS011271.107230-T1-C;SRS017521.105159-T1-C	1.8882	0.91704	0.128877	0.889826
SRS018351.152492-T1-C	0.22568	-2.1477	0.128878	0.889822
WP_002611450.1;WP_009272750.1	193.61	7.597	0.128915	0.889697
SRS019910.78059-T1-C	0.12014	-3.0572	0.128947	0.889587
SRS014683.26967-T1-C	0.64247	-0.6383	0.129031	0.889304
SRS018133.9416-T1-C;SRS019910.101663-T1-C	58.26	5.8644	0.129046	0.889254
SRS064276.258683-T1-C	1.5401	0.62305	0.129054	0.889228
SRS017521.21264-T1-C	0.47816	-1.0644	0.129063	0.889197
SRS015578.91836-T1-C	1.8223	0.86575	0.129115	0.889024
SRS015663.93273-T1-C	0.20502	-2.2861	0.129226	0.888649
WP_002572798.1	6.0241	2.5907	0.129251	0.888565
SRS015663.123942-T1-C	0.25159	-1.9909	0.129258	0.888544
CUO85373.1;SRS049712.119785-T1-C;WP_006426084.1;WP_055281796.1	0.42945	-1.2194	0.129264	0.888524
WP_002604713.1	13.518	3.7568	0.129286	0.88845
SRS018351.152851-T1-C;SRS054956.46968-T1-C	0.23507	-2.0888	0.129333	0.888291
SRS064557.7035-T1-C	3.2909	1.7185	0.129347	0.888244
SRS011134.9480-T1-C	0.011263	-6.4722	0.129359	0.888204
SRS052697.139189-T1-C	143.89	7.1688	0.129361	0.888198
SRS050422.360-T1-C	0.28204	-1.826	0.12952	0.887662
SRS052697.181309-T1-C	0.40434	-1.3064	0.12954	0.887597
SRS014683.19647-T1-C;SRS017701.8916-T1-C	3.7836	1.9198	0.129579	0.887466
WP_002569449.1;WP_002574024.1;WP_002590095.1	1.7815	0.83313	0.129583	0.887451
SRS064276.883-T1-C	1.6015	0.67941	0.129598	0.8874
SRS014287.35602-T1-C	0.3418	-1.5488	0.12967	0.887159
SRS014459.130571-T1-C	0.030348	-5.0423	0.129727	0.88697
SRS012902.18074-T1-C;WP_019000032.1	60.303	5.9141	0.129795	0.886742
SRS011271.3504-T1-C;SRS022609.22026-T1-C;SRS045713.31174-T1-C	0.10548	-3.245	0.129805	0.886709
SRS020869.22215-T1-C	1.5712	0.65188	0.1299	0.886392
SRS015264.115408-T1-C	3.5279	1.8188	0.129928	0.886296
SRS015190.51954-T1-C;SRS015217.76030-T1-C;SRS043411.32257-T1-C	2.1832	1.1264	0.129951	0.886222
SRS015217.10518-T1-C;SRS016954.2200-T1-C;SRS023914.220055-T1-C;SRS024625.24271-T1-C	0.011379	-6.4575	0.12999	0.886089
SRS024549.67965-T1-C	408.13	8.6729	0.130029	0.885961
SRS015578.104622-T1-C	0.24633	-2.0213	0.130132	0.885616
SRS054956.44341-T1-C	4.07	2.025	0.130144	0.885575
SRS051031.155268-T1-C	2.3183	1.2131	0.130189	0.885426
SRS022609.119275-T1-C	0.0030244	-8.3692	0.130195	0.885407
SRS024549.79153-T1-C	18.778	4.231	0.130228	0.885295
CDB35983.1;SRS017701.146769-T1-C	0.3811	-1.3917	0.130258	0.885197
SRS015782.66928-T1-C	0.27435	-1.8659	0.130291	0.885084
SRS015133.14299-T1-C;SRS018656.20236-T1-C	5.9373	2.5698	0.130314	0.88501
SRS016585.27454-T1-C	0.29149	-1.7785	0.130424	0.884644
SRS050752.62390-T1-C	1.7585	0.81436	0.130473	0.88448
SRS016954.79388-T1-C;SRS017521.83768-T1-C	0.31592	-1.6624	0.130487	0.884433
SRS015578.17457-T1-C	0.080516	-3.6346	0.130492	0.884418
SRS015663.41011-T1-C	0.0062313	-7.3263	0.13073	0.883626
SRS016056.1033-T1-C	3.0228	1.5959	0.130767	0.883503
SRS015065.36009-T1-C;SRS015217.69782-T1-C;SRS020328.273244-T1-C	0.035643	-4.8102	0.130829	0.883294
SRS024549.49491-T1-C	0.44652	-1.1632	0.130926	0.882974
SRS017103.106606-T1-C	0.49045	-1.0278	0.130929	0.882964
SRS015190.62094-T1-C;SRS015578.113572-T1-C;SRS016018.93471-T1-C;SRS018351.156075-T1-C;SRS022137.138927-T1-C;SRS063985.122683-T1-C	0.21637	-2.2084	0.130944	0.882914
SRS015578.8500-T1-C	0.13019	-2.9413	0.130992	0.882757
SRS050422.14360-T1-C;WP_008704338.1;WP_022380991.1;WP_055052850.1	0.0080666	-6.9538	0.130999	0.882731
SRS012902.19043-T1-C	8.8139	3.1398	0.131046	0.882576
CCY53733.1;EDO57118.1;SRS015065.31562-T1-C;SRS019582.29753-T1-C;WP_044946097.1	0.13464	-2.8928	0.131062	0.882524
SRS017433.26840-T1-C	58.999	5.8826	0.131174	0.882152
SRS015217.169617-T1-C	0.34045	-1.5545	0.131275	0.881818
SRS049995.71345-T1-C;WP_005840166.1	2.0809	1.0572	0.131338	0.88161
SRS016989.95406-T1-C	0.29819	-1.7457	0.13142	0.88134
SRS050422.281375-T1-C	4.9497	2.3073	0.131491	0.881105
SRS017433.150430-T1-C;SRS019910.123951-T1-C	0.3013	-1.7307	0.131535	0.88096
SRS012273.220428-T1-C;SRS013158.32267-T1-C;SRS013687.23684-T1-C;SRS015217.50834-T1-C;SRS017307.34584-T1-C;SRS019161.114973-T1-C;SRS022609.35187-T1-C;SRS054956.81916-T1-C;SRS063985.88912-T1-C	0.17965	-2.4767	0.131582	0.880804
SRS055982.131300-T1-C	0.54384	-0.87875	0.131607	0.880722
SCI77957.1;SRS019582.5380-T1-C	0.28299	-1.8212	0.131617	0.880689
SRS015217.8948-T1-C	0.002834	-8.463	0.131658	0.880553
SRS018817.30305-T1-C	0.23556	-2.0859	0.131694	0.880432
SRS022609.146557-T1-C	11.579	3.5335	0.131754	0.880236
SRS017191.32007-T1-C	12.887	3.6879	0.13177	0.880182
SRS019582.152691-T1-C	0.05516	-4.1802	0.131848	0.879926
SRS019601.131679-T1-C	0.16947	-2.5609	0.131882	0.879816
SRS016495.27109-T1-C	182.18	7.5092	0.131921	0.879687
[truncated: 23,663 more rows]

## Sheet: Fig2a
Superkingdom	Phylum	Class	Order	Family	FoldChange	log2FC	PValue
Archaea					11.1156	3.47452	0.36732
Archaea	Euryarchaeota				11.068	3.46832	0.36747
Archaea	Euryarchaeota	Methanobacteria			10.8631	3.44136	0.36813
Archaea	Euryarchaeota	Methanobacteria	Methanobacteriales		10.8631	3.44136	0.36813
Archaea	Euryarchaeota	Methanobacteria	Methanobacteriales	Methanobacteriaceae	10.7965	3.43249	0.36835
Bacteria					1.16723	0.223089	0.327774
Bacteria	Bacteroidetes				1.12381	0.168401	0.577591
Bacteria	Bacteroidetes	Bacteroidia			1.12818	0.173993	0.566043
Bacteria	Bacteroidetes	Bacteroidia	Bacteroidales		1.12927	0.175393	0.563291
Bacteria	Bacteroidetes	Bacteroidia	Bacteroidales	Prevotellaceae	0.714215	-0.48557	0.55131
Bacteria	Bacteroidetes	Bacteroidia	Bacteroidales	Rikenellaceae	0.584655	-0.774343	0.306697
Bacteria	Bacteroidetes	Bacteroidia	Bacteroidales	Tannerellaceae	4.31249	2.10852	0.146976
Bacteria	Bacteroidetes	Bacteroidia	Bacteroidales	Bacteroidaceae	1.60459	0.682204	0.149973
Bacteria	Bacteroidetes	Bacteroidia	Bacteroidales	Dysgonamonadaceae	9.96555	3.31695	0.213198
Bacteria	Bacteroidetes	Bacteroidia	Bacteroidales	Odoribacteraceae	2.80169	1.4863	0.286287
Bacteria	Bacteroidetes	Bacteroidia	Bacteroidales	Porphyromonadaceae	1.34601	0.428684	0.560547
Bacteria	Bacteroidetes	Bacteroidia	Bacteroidales	Paludibacteraceae	0.364451	-1.4562	0.399187
Bacteria	Bacteroidetes	Bacteroidia	Marinilabiliales		1.35588	0.43923	0.605045
Bacteria	Bacteroidetes	Bacteroidia	Marinilabiliales	Prolixibacteraceae	1.35588	0.43923	0.605045
Bacteria	Bacteroidetes	Cytophagia			0.769598	-0.377823	0.81018
Bacteria	Bacteroidetes	Cytophagia	Cytophagales		0.769598	-0.377823	0.81018
Bacteria	Bacteroidetes	Cytophagia	Cytophagales	Cytophagaceae	23813.8	14.5395	0.335561
Bacteria	Bacteroidetes	Cytophagia	Cytophagales	Flammeovirgaceae	0.379255	-1.39876	0.392969
Bacteria	Bacteroidetes	Flavobacteriia			0.840372	-0.2509	0.393157
Bacteria	Bacteroidetes	Flavobacteriia	Flavobacteriales		0.840372	-0.2509	0.393157
Bacteria	Bacteroidetes	Flavobacteriia	Flavobacteriales	Flavobacteriaceae	0.837598	-0.255671	0.386764
Bacteria	Bacteroidetes	Flavobacteriia	Flavobacteriales	Blattabacteriaceae	0.917797	-0.123754	0.89589
Bacteria	Bacteroidetes	Sphingobacteriia			0.244491	-2.03215	0.253374
Bacteria	Bacteroidetes	Sphingobacteriia	Sphingobacteriales		0.244491	-2.03215	0.253374
Bacteria	Bacteroidetes	Sphingobacteriia	Sphingobacteriales	Sphingobacteriaceae	0.244491	-2.03215	0.253374
Bacteria	Firmicutes				0.949845	-0.0742355	0.681524
Bacteria	Firmicutes	Clostridia			0.928201	-0.10749	0.652622
Bacteria	Firmicutes	Clostridia	Clostridiales		0.927862	-0.108018	0.649423
Bacteria	Firmicutes	Clostridia	Clostridiales	Ruminococcaceae	1.04905	0.0690868	0.884783
Bacteria	Firmicutes	Clostridia	Clostridiales	Lachnospiraceae	0.813158	-0.298392	0.453006
Bacteria	Firmicutes	Clostridia	Clostridiales	Clostridiaceae	0.915125	-0.127959	0.655803
Bacteria	Firmicutes	Clostridia	Clostridiales	Oscillospiraceae	0.708485	-0.497192	0.586423
Bacteria	Firmicutes	Clostridia	Clostridiales	Eubacteriaceae	0.985129	-0.0216158	0.964444
Bacteria	Firmicutes	Clostridia	Clostridiales	Peptococcaceae	1.0664	0.0927429	0.9143
Bacteria	Firmicutes	Clostridia	Clostridiales	Peptostreptococcaceae	1.0011	0.00157955	0.997663
Bacteria	Firmicutes	Clostridia	Clostridiales	Clostridiales Family XIII. Incertae Sedis	4.45699	2.15607	0.104684
Bacteria	Firmicutes	Clostridia	Clostridiales	Clostridiales Family XVII. Incertae Sedis	1.12894	0.17497	0.9113
Bacteria	Firmicutes	Clostridia	Clostridiales	Catabacteriaceae	0.442438	-1.17645	0.0723821
Bacteria	Firmicutes	Clostridia	Clostridiales	Caldicoprobacteraceae	0.352686	-1.50354	0.168001
Bacteria	Firmicutes	Clostridia	Clostridiales	Christensenellaceae	0.527979	-0.921447	0.389361
Bacteria	Firmicutes	Clostridia	Clostridiales	Symbiobacteriaceae	0.339543	-1.55833	0.313661
Bacteria	Firmicutes	Negativicutes			0.959893	-0.0590544	0.944787
Bacteria	Firmicutes	Negativicutes	Selenomonadales		0.645448	-0.631628	0.602596
Bacteria	Firmicutes	Negativicutes	Selenomonadales	Selenomonadaceae	0.646765	-0.628686	0.604943
Bacteria	Firmicutes	Negativicutes	Selenomonadales	Sporomusaceae	0.387757	-1.36678	0.265233
Bacteria	Firmicutes	Negativicutes	Acidaminococcales		1.08299	0.115015	0.90239
Bacteria	Firmicutes	Negativicutes	Acidaminococcales	Acidaminococcaceae	1.08299	0.115015	0.90239
Bacteria	Firmicutes	Negativicutes	Veillonellales		2.17314	1.11978	0.546707
Bacteria	Firmicutes	Negativicutes	Veillonellales	Veillonellaceae	2.17314	1.11978	0.546707
Bacteria	Firmicutes	Bacilli			1.24315	0.314005	0.643002
Bacteria	Firmicutes	Bacilli	Lactobacillales		1.31173	0.391473	0.60256
Bacteria	Firmicutes	Bacilli	Lactobacillales	Streptococcaceae	0.980566	-0.0283129	0.978906
Bacteria	Firmicutes	Bacilli	Lactobacillales	Lactobacillaceae	1.30555	0.384659	0.624258
Bacteria	Firmicutes	Bacilli	Lactobacillales	Enterococcaceae	92.048	6.52431	0.291165
Bacteria	Firmicutes	Bacilli	Lactobacillales	Carnobacteriaceae	17926.9	14.1298	0.335561
Bacteria	Firmicutes	Bacilli	Bacillales		0.706411	-0.50142	0.440687
Bacteria	Firmicutes	Bacilli	Bacillales	Sporolactobacillaceae	26617.2	14.7001	0.307312
Bacteria	Firmicutes	Bacilli	Bacillales	Staphylococcaceae	0.983872	-0.023458	0.97128
Bacteria	Firmicutes	Bacilli	Bacillales	Bacillaceae	0.495484	-1.01309	0.384446
Bacteria	Firmicutes	Bacilli	Bacillales	Paenibacillaceae	1.84208	0.881339	0.268516
Bacteria	Firmicutes	Erysipelotrichia			0.725405	-0.463142	0.435637
Bacteria	Firmicutes	Erysipelotrichia	Erysipelotrichales		0.725405	-0.463142	0.435637
Bacteria	Firmicutes	Erysipelotrichia	Erysipelotrichales	Erysipelotrichaceae	0.725405	-0.463142	0.435637
Bacteria	Firmicutes	Tissierellia			0.844893	-0.24316	0.78922
Bacteria	Firmicutes	Tissierellia	Tissierellales		1.10906	0.149333	0.900557
Bacteria	Firmicutes	Tissierellia	Tissierellales	Peptoniphilaceae	1.10906	0.149333	0.900557
Bacteria	Actinobacteria				6.6237	2.72764	0.266638
Bacteria	Actinobacteria	Actinobacteria			10.5574	3.40019	0.261043
Bacteria	Actinobacteria	Actinobacteria	Bifidobacteriales		10.993	3.45851	0.261957
Bacteria	Actinobacteria	Actinobacteria	Bifidobacteriales	Bifidobacteriaceae	10.993	3.45851	0.261957
Bacteria	Actinobacteria	Actinobacteria	Micrococcales		10.3328	3.36916	0.235731
Bacteria	Actinobacteria	Actinobacteria	Micrococcales	Microbacteriaceae	378174	18.5287	0.292976
Bacteria	Actinobacteria	Actinobacteria	Micrococcales	Micrococcaceae	2.20088	1.13808	0.512378
Bacteria	Actinobacteria	Actinobacteria	Micrococcales	Cellulomonadaceae	1.58759	0.66684	0.730375
Bacteria	Actinobacteria	Actinobacteria	Actinomycetales		6.8661	2.77949	0.125352
Bacteria	Actinobacteria	Actinobacteria	Actinomycetales	Actinomycetaceae	6.8661	2.77949	0.125352
Bacteria	Actinobacteria	Actinobacteria	Streptomycetales		1.52641	0.610145	0.169321
Bacteria	Actinobacteria	Actinobacteria	Streptomycetales	Streptomycetaceae	1.52641	0.610145	0.169321
Bacteria	Actinobacteria	Actinobacteria	Corynebacteriales		0.803718	-0.315238	0.810151
Bacteria	Actinobacteria	Actinobacteria	Corynebacteriales	Mycobacteriaceae	0.803718	-0.315238	0.810151
Bacteria	Actinobacteria	Actinobacteria	Pseudonocardiales		0.535612	-0.900739	0.0518143
Bacteria	Actinobacteria	Actinobacteria	Pseudonocardiales	Pseudonocardiaceae	0.535612	-0.900739	0.0518143
Bacteria	Actinobacteria	Coriobacteriia			0.9369	-0.0940328	0.887718
Bacteria	Actinobacteria	Coriobacteriia	Coriobacteriales		0.835972	-0.258473	0.735208
Bacteria	Actinobacteria	Coriobacteriia	Coriobacteriales	Coriobacteriaceae	0.851207	-0.232419	0.75907
Bacteria	Actinobacteria	Coriobacteriia	Coriobacteriales	Atopobiaceae	0.567759	-0.816649	0.56929
Bacteria	Actinobacteria	Coriobacteriia	Eggerthellales		1.91157	0.934758	0.29642
Bacteria	Actinobacteria	Coriobacteriia	Eggerthellales	Eggerthellaceae	1.91157	0.934758	0.29642
Bacteria	Actinobacteria	Acidimicrobiia			1.61348	0.69018	0.714466
Bacteria	Actinobacteria	Acidimicrobiia	Acidimicrobiales		1.61348	0.69018	0.714466
Bacteria	Actinobacteria	Acidimicrobiia	Acidimicrobiales	Acidimicrobiaceae	1.61348	0.69018	0.714466
Bacteria	Proteobacteria				0.753973	-0.407416	0.572356
Bacteria	Proteobacteria	Betaproteobacteria			0.484593	-1.04516	0.0676307
Bacteria	Proteobacteria	Betaproteobacteria	Burkholderiales		0.48638	-1.03984	0.0724868
Bacteria	Proteobacteria	Betaproteobacteria	Burkholderiales	Sutterellaceae	0.341192	-1.55134	0.0311596
Bacteria	Proteobacteria	Betaproteobacteria	Burkholderiales	Oxalobacteraceae	1.86718	0.900859	0.212994
Bacteria	Proteobacteria	Betaproteobacteria	Burkholderiales	Comamonadaceae	4.99491e-05	-14.2892	0.264567
Bacteria	Proteobacteria	Betaproteobacteria	Burkholderiales	Burkholderiaceae	3.65658e-05	-14.7391	0.110885
Bacteria	Proteobacteria	Betaproteobacteria	Neisseriales		0.481977	-1.05296	0.199063
Bacteria	Proteobacteria	Betaproteobacteria	Neisseriales	Neisseriaceae	0.481977	-1.05296	0.199063
Bacteria	Proteobacteria	Deltaproteobacteria			0.903941	-0.1457	0.725697
Bacteria	Proteobacteria	Deltaproteobacteria	Desulfovibrionales		0.910175	-0.135785	0.743639
Bacteria	Proteobacteria	Deltaproteobacteria	Desulfovibrionales	Desulfovibrionaceae	0.907565	-0.139927	0.734843
Bacteria	Proteobacteria	Deltaproteobacteria	Desulfobacterales		5839.21	12.5116	0.335561
Bacteria	Proteobacteria	Gammaproteobacteria			0.936477	-0.0946844	0.892129
Bacteria	Proteobacteria	Gammaproteobacteria	Pasteurellales		1.18195	0.241171	0.790693
Bacteria	Proteobacteria	Gammaproteobacteria	Pasteurellales	Pasteurellaceae	1.18195	0.241171	0.790693
Bacteria	Proteobacteria	Gammaproteobacteria	Enterobacterales		0.869287	-0.202096	0.871562
Bacteria	Proteobacteria	Gammaproteobacteria	Enterobacterales	Enterobacteriaceae	1.13574	0.183634	0.888734
Bacteria	Proteobacteria	Gammaproteobacteria	Enterobacterales	Morganellaceae	1.48885	0.574198	0.570194
Bacteria	Proteobacteria	Gammaproteobacteria	Enterobacterales	Budviciaceae	0.634876	-0.655453	0.635032
Bacteria	Proteobacteria	Gammaproteobacteria	Enterobacterales	Erwiniaceae	0.201237	-2.31303	0.446538
Bacteria	Proteobacteria	Gammaproteobacteria	Enterobacterales	Yersiniaceae	7.91397e-05	-13.6252	0.335561
Bacteria	Proteobacteria	Gammaproteobacteria	Nevskiales		0.907875	-0.139434	0.923492
Bacteria	Proteobacteria	Gammaproteobacteria	Nevskiales	Sinobacteraceae	0.907875	-0.139434	0.923492
Bacteria	Proteobacteria	Gammaproteobacteria	Cellvibrionales		0.000327775	-11.575	0.335561
Bacteria	Proteobacteria	Gammaproteobacteria	Cellvibrionales	Halieaceae	0.000327775	-11.575	0.335561
Bacteria	Proteobacteria	Gammaproteobacteria	Alteromonadales		3.21571e-05	-14.9245	0.335561
Bacteria	Proteobacteria	Gammaproteobacteria	Alteromonadales	Psychromonadaceae	3.21571e-05	-14.9245	0.335561
Bacteria	Proteobacteria	Gammaproteobacteria	Oceanospirillales		0.885193	-0.175936	0.641129
Bacteria	Proteobacteria	Gammaproteobacteria	Oceanospirillales	Halomonadaceae	0.885193	-0.175936	0.641129
Bacteria	Proteobacteria	Gammaproteobacteria	Vibrionales		0.000321474	-11.603	0.335561
Bacteria	Proteobacteria	Gammaproteobacteria	Vibrionales	Vibrionaceae	0.000321474	-11.603	0.335561
Bacteria	Proteobacteria	Gammaproteobacteria	Thiotrichales		1.12732	0.172903	0.769064
Bacteria	Proteobacteria	Gammaproteobacteria	Thiotrichales	Piscirickettsiaceae	1.12732	0.172903	0.769064
Bacteria	Proteobacteria	Gammaproteobacteria	Aeromonadales		0.000739679	-10.4008	0.177327
Bacteria	Proteobacteria	Gammaproteobacteria	Aeromonadales	Succinivibrionaceae	0.000739679	-10.4008	0.177327
Bacteria	Proteobacteria	Gammaproteobacteria	Pseudomonadales		0.00026423	-11.8859	0.125095
Bacteria	Proteobacteria	Alphaproteobacteria			1.15924	0.213173	0.454734
Bacteria	Proteobacteria	Alphaproteobacteria	Rhizobiales		1.46721	0.553077	0.394713
Bacteria	Proteobacteria	Alphaproteobacteria	Rhizobiales	Rhizobiaceae	1.76857	0.822583	0.62549
Bacteria	Proteobacteria	Alphaproteobacteria	Rhizobiales	Methylobacteriaceae	1.99997	0.999978	0.0985225
Bacteria	Proteobacteria	Alphaproteobacteria	Rhizobiales	Bradyrhizobiaceae	1.24537	0.31658	0.774536
Bacteria	Proteobacteria	Alphaproteobacteria	Rhodospirillales		1.04945	0.0696395	0.804167
Bacteria	Proteobacteria	Alphaproteobacteria	Rhodospirillales	Rhodospirillaceae	1.24002	0.310362	0.580921
Bacteria	Proteobacteria	Alphaproteobacteria	Rhodospirillales	Acetobacteraceae	0.983576	-0.023892	0.936978
Bacteria	Proteobacteria	Alphaproteobacteria	Rhodobacterales		2.75775	1.46349	0.401734
Bacteria	Proteobacteria	Alphaproteobacteria	Rhodobacterales	Rhodobacteraceae	2.75775	1.46349	0.401734
Bacteria	Proteobacteria	Epsilonproteobacteria			5.78207e-05	-14.0781	0.335561
Bacteria	Proteobacteria	Epsilonproteobacteria	Campylobacterales		5.78207e-05	-14.0781	0.335561
Bacteria	Proteobacteria	Epsilonproteobacteria	Campylobacterales	Campylobacteraceae	5.78207e-05	-14.0781	0.335561
Bacteria	Fusobacteria				3.76263	1.91174	0.165503
Bacteria	Fusobacteria	Fusobacteriia			3.76263	1.91174	0.165503
Bacteria	Fusobacteria	Fusobacteriia	Fusobacteriales		3.76263	1.91174	0.165503
Bacteria	Fusobacteria	Fusobacteriia	Fusobacteriales	Fusobacteriaceae	3.74115	1.90348	0.16965
Bacteria	Fusobacteria	Fusobacteriia	Fusobacteriales	Leptotrichiaceae	8.41088	3.07226	0.19368
Bacteria	Verrucomicrobia				3.75935	1.91048	0.159047
Bacteria	Verrucomicrobia	Verrucomicrobiae			3.75935	1.91048	0.159047
Bacteria	Verrucomicrobia	Verrucomicrobiae	Verrucomicrobiales		3.75935	1.91048	0.159047
Bacteria	Verrucomicrobia	Verrucomicrobiae	Verrucomicrobiales	Akkermansiaceae	3.74902	1.90651	0.158658
Bacteria	Verrucomicrobia	Verrucomicrobiae	Verrucomicrobiales	Verrucomicrobia subdivision 6	0.354425	-1.49645	0.403502
Bacteria	Chlamydiae				2.39085	1.25752	0.137956
Bacteria	Chlamydiae	Chlamydiia			2.74819	1.45848	0.438057
Bacteria	Chlamydiae	Chlamydiia	Chlamydiales		2.74819	1.45848	0.438057
Bacteria	Chlamydiae	Chlamydiia	Chlamydiales	Chlamydiaceae	2.74819	1.45848	0.438057
Bacteria	Armatimonadetes				0.0793133	-3.65629	0.372237
Bacteria	Thermotogae				0.297732	-1.74792	0.24268
Bacteria	Thermotogae	Thermotogae			0.297732	-1.74792	0.24268
Bacteria	Thermotogae	Thermotogae	Thermotogales		0.297732	-1.74792	0.24268
Bacteria	Thermotogae	Thermotogae	Thermotogales	Fervidobacteriaceae	0.297732	-1.74792	0.24268
Bacteria	Planctomycetes				0.742393	-0.429745	0.226651
Bacteria	Planctomycetes	Phycisphaerae			0.743644	-0.427316	0.232882
Bacteria	Planctomycetes	Planctomycetia			1393.38	10.4444	0.335561
Bacteria	Planctomycetes	Planctomycetia	Planctomycetales		1393.38	10.4444	0.335561
Bacteria	Planctomycetes	Planctomycetia	Planctomycetales	Planctomycetaceae	1393.38	10.4444	0.335561
Bacteria	Cyanobacteria				1.5079	0.592539	0.435423
Bacteria	Cyanobacteria		Nostocales		1.5079	0.592539	0.435423
Bacteria	Chloroflexi				0.570449	-0.80983	0.52201
Bacteria	Chloroflexi	Anaerolineae			0.570449	-0.80983	0.52201
Bacteria	Chloroflexi	Anaerolineae	Anaerolineales		0.570449	-0.80983	0.52201
Bacteria	Chloroflexi	Anaerolineae	Anaerolineales	Anaerolineaceae	0.570449	-0.80983	0.52201
Bacteria	Ignavibacteriae				2.22761	1.1555	0.469932
Bacteria	Ignavibacteriae	Ignavibacteria			2.22761	1.1555	0.469932
Bacteria	Synergistetes				0.570597	-0.809457	0.649316
Bacteria	Synergistetes	Synergistia			0.570597	-0.809457	0.649316
Bacteria	Synergistetes	Synergistia	Synergistales		0.570597	-0.809457	0.649316
Bacteria	Synergistetes	Synergistia	Synergistales	Synergistaceae	0.570597	-0.809457	0.649316
Bacteria	Candidatus Saccharibacteria				0.296266	-1.75504	0.210971
Bacteria	Candidatus Magasanikbacteria				0.183917	-2.44287	0.0521494
Bacteria	Nitrospinae				0.575971	-0.795931	0.543515
Bacteria	Spirochaetes				0.600895	-0.734814	0.43835
Bacteria	Spirochaetes	Spirochaetia			1.1947	0.256648	0.703297
Bacteria	Spirochaetes	Spirochaetia	Brachyspirales		1.19051	0.251581	0.708862
Bacteria	Spirochaetes	Spirochaetia	Brachyspirales	Brachyspiraceae	1.19051	0.251581	0.708862
Bacteria	Spirochaetes	Spirochaetia	Spirochaetales		1.69293	0.759518	0.727818
Bacteria	Spirochaetes	Spirochaetia	Spirochaetales	Spirochaetaceae	1.69293	0.759518	0.727818
Bacteria	Tenericutes				16.1314	4.0118	0.151795
Bacteria	Tenericutes	Mollicutes			16.1314	4.0118	0.151795
Bacteria	Tenericutes	Mollicutes	Mycoplasmatales		16.1314	4.0118	0.151795
Bacteria	Tenericutes	Mollicutes	Mycoplasmatales	Mycoplasmataceae	16.1314	4.0118	0.151795
Bacteria	Candidatus Peregrinibacteria				4.92297	2.29953	0.312874
Bacteria	Candidatus Peregrinibacteria	Candidatus Peribacteria			0.361293	-1.46876	0.190808
Bacteria	Candidatus Peregrinibacteria	Candidatus Peribacteria	Candidatus Peribacterales		0.361293	-1.46876	0.190808
Bacteria	Acidobacteria				1.14509	0.195466	0.731022
Bacteria	Acidobacteria	Solibacteres			1.14509	0.195466	0.731022
Bacteria	Acidobacteria	Solibacteres	Solibacterales		1.14509	0.195466	0.731022
Bacteria	Acidobacteria	Solibacteres	Solibacterales	Solibacteraceae	1.14509	0.195466	0.731022
Eukaryota					1.12291	0.167242	0.850317
Eukaryota				Hexamitidae	1.89807	0.92453	0.316947
Eukaryota			Dictyosteliales		5.01389e-05	-14.2837	0.259549
Eukaryota			Dictyosteliales	Raperosteliaceae	5.01389e-05	-14.2837	0.259549
Eukaryota	Streptophyta				1.25256	0.324882	0.534672
Eukaryota	Streptophyta		Brassicales		0.784931	-0.349362	0.691903
Eukaryota	Streptophyta		Brassicales	Brassicaceae	0.784931	-0.349362	0.691903
Eukaryota	Streptophyta		Fagales		50803.9	15.6327	0.335561
Eukaryota	Streptophyta		Fagales	Fagaceae	50803.9	15.6327	0.335561
Eukaryota	Streptophyta		Vitales		1.6236	0.699195	0.637172
Eukaryota	Streptophyta		Vitales	Vitaceae	1.6236	0.699195	0.637172
Eukaryota	Streptophyta	Liliopsida			4.09939	2.03541	0.134953
Eukaryota	Streptophyta	Liliopsida	Dioscoreales		2.75361	1.46132	0.516483
Eukaryota	Streptophyta	Liliopsida	Dioscoreales	Burmanniaceae	2.75361	1.46132	0.516483
Eukaryota	Streptophyta	Liliopsida	Poales		5.7947	2.53473	0.114946
Eukaryota	Streptophyta	Liliopsida	Poales	Poaceae	5.7947	2.53473	0.114946
Eukaryota	Basidiomycota				1.11191	0.153037	0.86795
Eukaryota	Basidiomycota	Microbotryomycetes			1.11187	0.152988	0.867994
Eukaryota	Basidiomycota	Microbotryomycetes	Sporidiobolales		1.11199	0.15314	0.867907
Eukaryota	Basidiomycota	Microbotryomycetes	Sporidiobolales	Sporidiobolaceae	1.11199	0.15314	0.867907
Eukaryota	Basidiomycota	Microbotryomycetes	Microbotryales		0.79604	-0.329087	0.742411
Eukaryota	Basidiomycota	Microbotryomycetes	Microbotryales	Microbotryaceae	0.79604	-0.329087	0.742411
Eukaryota	Basidiomycota	Agaricomycetes			6036.74	12.5596	0.191673
Eukaryota	Basidiomycota	Agaricomycetes	Boletales		6036.74	12.5596	0.191673
Eukaryota	Chordata				1.58143	0.661232	0.186809
Eukaryota	Chordata	Mammalia			1.72002	0.782423	0.410299
Eukaryota	Chordata	Mammalia	Primates		0.911215	-0.134136	0.839476
Eukaryota	Chordata	Actinopteri			4.69114	2.22994	0.203048
Eukaryota	Chordata	Actinopteri	Cypriniformes		3.57305e-05	-14.7725	0.335561
Eukaryota	Chordata	Actinopteri	Cypriniformes	Cyprinidae	3.57305e-05	-14.7725	0.335561
Eukaryota	Bacillariophyta				0.000197656	-12.3047	0.180138
Eukaryota	Bacillariophyta	Bacillariophyceae			0.000197656	-12.3047	0.180138
Eukaryota	Bacillariophyta	Bacillariophyceae	Bacillariales		0.000197656	-12.3047	0.180138
Eukaryota	Bacillariophyta	Bacillariophyceae	Bacillariales	Bacillariaceae	0.000197656	-12.3047	0.180138
Eukaryota	Cryptomycota				0.586004	-0.771018	0.548592
Eukaryota	Ascomycota				0.246539	-2.02011	0.423854
Eukaryota	Ascomycota	Eurotiomycetes			1.21775	0.284213	0.753804
Eukaryota	Ascomycota	Eurotiomycetes	Eurotiales		1.21775	0.284213	0.753804
Eukaryota	Ascomycota	Eurotiomycetes	Eurotiales	Aspergillaceae	1.21775	0.284213	0.753804
Eukaryota	Ascomycota	Saccharomycetes			0.137079	-2.86692	0.392801
Eukaryota	Ascomycota	Saccharomycetes	Saccharomycetales		0.137079	-2.86692	0.392801
Eukaryota	Ascomycota	Saccharomycetes	Saccharomycetales	Saccharomycetaceae	3.65123	1.86838	0.487339
Eukaryota	Chromerida				1.21622e-05	-16.3272	0.32488
Eukaryota	Arthropoda				1.07868	0.109262	0.822396
Eukaryota	Arthropoda	Insecta			1.1349	0.182567	0.724707
Eukaryota	Arthropoda	Insecta	Coleoptera		0.911574	-0.133569	0.87986
Eukaryota	Arthropoda	Insecta	Coleoptera	Tenebrionidae	0.911574	-0.133569	0.87986
Eukaryota	Arthropoda	Insecta	Hemiptera		1.25554	0.328312	0.575781
Eukaryota	Arthropoda	Insecta	Hemiptera	Aphididae	1.25554	0.328312	0.575781
Eukaryota	Arthropoda	Insecta	Lepidoptera		0.000133232	-12.8738	0.335561
Eukaryota	Arthropoda	Insecta	Lepidoptera	Geometridae	0.000133232	-12.8738	0.335561
Eukaryota	Arthropoda	Branchiopoda			0.45135	-1.14768	0.513868
Eukaryota	Arthropoda	Branchiopoda	Diplostraca		0.45135	-1.14768	0.513868
Eukaryota	Arthropoda	Branchiopoda	Diplostraca	Daphniidae	0.45135	-1.14768	0.513868
Eukaryota	Arthropoda	Hexanauplia			1.6365	0.710615	0.686005
Eukaryota	Arthropoda	Hexanauplia	Siphonostomatoida		1.6365	0.710615	0.686005
Eukaryota	Arthropoda	Hexanauplia	Siphonostomatoida	Caligidae	1.6365	0.710615	0.686005
Eukaryota	Tardigrada				8324.38	13.0231	0.335561
Eukaryota	Tardigrada	Eutardigrada			8324.38	13.0231	0.335561
Eukaryota	Tardigrada	Eutardigrada	Parachela		8324.38	13.0231	0.335561
Eukaryota	Tardigrada	Eutardigrada	Parachela	Ramazzottiidae	8324.38	13.0231	0.335561
Eukaryota	Chlorophyta				0.868845	-0.202829	0.921896
Eukaryota	Chlorophyta	Trebouxiophyceae			0.868845	-0.202829	0.921896
Eukaryota	Chlorophyta	Trebouxiophyceae	Chlorellales		0.868845	-0.202829	0.921896
Eukaryota	Chlorophyta	Trebouxiophyceae	Chlorellales	Chlorellaceae	0.868845	-0.202829	0.921896
Eukaryota	Mucoromycota				0.557188	-0.843764	0.559108
Eukaryota	Mucoromycota	Mucoromycetes			0.557188	-0.843764	0.559108
Eukaryota	Mucoromycota	Mucoromycetes	Mucorales		0.557188	-0.843764	0.559108
Eukaryota	Mucoromycota	Mucoromycetes	Mucorales	Phycomycetaceae	0.557188	-0.843764	0.559108
Viruses					1.18478e-05	-16.365	0.325999

## Sheet: Fig2b
Sample	Sutterellaceae	Epulopiscium	Gordonibacter	Bacteroides fragilis	Peptostreptococcus anaerobius
H1	2.03012e+07	0	0	0	0
H2	2.26052e+06	0	0	0	0
H3	1.49735e+06	55374.6	150741	201537	0
H4	3.25648e+06	0	0	0	0
H5	3.57644e+07	0	0	1.495e+06	0
H6	1.00246e+07	82754.2	0	36910.1	38647.4
H7	2.14343e+07	0	0	0	0
H8	795163	109565	439456	25233.2	0
H9	2.90877e+07	0	0	0	0
H10	1.31621e+07	114578	0	367845	0
H11	2.83067e+07	34491	16160.6	36465	0
H12	1.47785e+06	84482.9	118596	822891	0
H13	1.22452e+06	92319.5	132571	0	106733
H14	3.54721e+06	73547.1	322151	0	141776
P1	6.62574e+06	0	0	0	289969
P2	4.33831e+06	0	0	631201	0
P3	2.13752e+06	0	0	302076	0
P4	6.61658e+06	0	0	144560	0
P5	2.9788e+06	0	0	9.891e+06	0
P6	803858	0	0	0	0
P7	8.1732e+06	0	0	55775	0
P8	1.19585e+06	0	0	118859	161672
P9	2.39923e+06	0	0	0	228526
P10	424156	0	0	430318	0
P11	6.44267e+06	0	0	0	0
P12	7.45526e+06	0	0	1.24277e+07	0
P13	1.79223e+06	0	0	0	0
P14	7.34947e+06	0	0	558418	166888

## Sheet: Fig3a
Protein	Organism	FoldChange	log2FC
site-specific integrase	Odoribacter splanchnicus	1748.9	10.772
helix-turn-helix transcriptional regulator	Eubacterium	1160	10.18
30S ribosomal protein S6	Subdoligranulum sp.	584.04	9.1899
phosphoenolpyruvate carboxykinase (ATP)	Parabacteroides sp.	547.05	9.0955
formate C-acetyltransferase	Ruminococcus sp.	322.58	8.3335
dicarboxylate/amino acid:cation symporter	Clostridiales bacterium	296.94	8.214
bacterioferritin	Parabacteroides	276.72	8.1123
glycosyl hydrolase	Subdoligranulum sp.	227.28	7.8283
FprA family A-type flavoprotein	Subdoligranulum sp.	186.46	7.5427
glucose-1-phosphate adenylyltransferase subunit GlgD	Subdoligranulum sp.	183.27	7.5178
co-chaperone GroES	Parasutterella excrementihominis	0.0027547	-8.5039
sodium:alanine symporter family protein	Prevotella copri	0.0027047	-8.5303
molybdopterin-dependent oxidoreductase	Gordonibacter pamelaeae	0.0020641	-8.9202
S1 RNA-binding domain-containing protein	Clostridiales	0.0020482	-8.9315
lipopolysaccharide biosynthesis protein	Bacteroides cellulosilyticus	0.0017462	-9.1616
type II asparaginase	Parasutterella excrementihominis	0.0017248	-9.1793
S-layer homology domain-containing protein	Firmicutes bacterium	0.0016254	-9.265
elongation factor Tu	Lachnospira pectinoschiza	0.0015196	-9.362
SusC/RagA family TonB-linked outer membrane protein	Bacteroides sp.	0.0012709	-9.6199
DUF4925 domain-containing protein	Prevotella copri	0.0010533	-9.8908

## Sheet: Fig4a
Category	Count Up	Count Down
C	16	31
D	2	2
E	14	18
F	1	10
G	21	31
H	1	5
I	0	4
J	16	34
K	4	6
L	3	2
M	4	13
N	0	2
O	7	13
P	7	14
S	15	19
T	3	1
U	0	1
V	0	2
Z	1	0

## Sheet: Fig4b
Sample	Site-specific recombinase, phage integrase family	Excinuclease UvrABC ATPase subunit	ATP-dependent DNA helicase RecQ	Single-stranded DNA-binding protein [Clostridiales]	Single-stranded DNA-binding protein [Roseburia]
H1	71.3064	71.3064	4087.39	71.3064	71.3064
H2	71.3064	71.3064	31351.9	42390.5	71.3064
H3	71.3064	71.3064	31311.3	47186.9	15886.4
H4	71.3064	71.3064	3986.93	34875.2	71.3064
H5	71.3064	5423.94	51626.4	42074.3	71.3064
H6	71.3064	71.3064	19992.6	26450	26327.8
H7	71.3064	71.3064	71.3064	71.3064	71.3064
H8	71.3064	71.3064	21556.1	71.3064	71.3064
H9	71.3064	71.3064	71.3064	56334.6	35173.9
H10	71.3064	71.3064	71.3064	57348.3	39920.5
H11	71.3064	71.3064	22236.2	71.3064	71.3064
H12	71.3064	71.3064	41976.7	130918	71.3064
H13	71.3064	71.3064	71.3064	43637.7	71.3064
H14	71.3064	71.3064	71.3064	12410.3	71.3064
P1	71.3064	71.3064	19430.5	40762.2	71.3064
P2	585407	25667.6	141586	71.3064	71.3064
P3	115298	14675	38277.3	13478.3	71.3064
P4	71.3064	22234.9	119949	71.3064	71.3064
P5	71.3064	71.3064	71.3064	71.3064	71.3064
P6	71.3064	71.3064	71.3064	71.3064	71.3064
P7	55775	71.3064	84398.9	71.3064	71.3064
P8	71.3064	23915.2	29771.8	11839.1	71.3064
P9	71.3064	71.3064	71.3064	13648.1	71.3064
P10	430318	16232	100563	71.3064	71.3064
P11	71.3064	71.3064	71.3064	64020.8	71.3064
P12	71.3064	71.3064	118262	71.3064	71.3064
P13	71.3064	71.3064	71.3064	71.3064	71.3064
P14	558418	71.3064	99754.2	71.3064	71.3064

## Sheet: Fig5
Sample	TonB-dependent receptor				Rubrerythrin family protein			NAD(P)-binding protein		Superoxide dismutase
	Prevotella sp.	Bacteroides	Alistipes putredinis	Prevotella copri	Anaerobutyricum hallii	Alistipes putredinis	Firmicutes	Roseburia intestinalis	Lachnospira pectinoschiza	Bacteroides	Alistipes putredinis
H1	147236	662986	71.3064	71.3064	54814	71.3064	106091	94331.9	71.3064	71.3064	71.3064
H2	71.3064	222258	134522	71.3064	97940.7	160732	71.3064	22115.9	12159.5	71.3064	57868.6
H3	24783.2	79496.2	86918.4	71.3064	34338.9	164472	71.3064	162627	87825	59490.6	42087.7
H4	55643.8	314296	21886.4	484779	29962	28429.7	24373	33126	25495.5	28389.8	71.3064
H5	71.3064	205470	71.3064	71.3064	83117.4	71.3064	77116.5	76029.4	71.3064	18326.7	71.3064
H6	61570.1	212608	71.3064	71.3064	171287	71.3064	71.3064	213878	122271	61316.8	71.3064
H7	167536	391188	71.3064	47001.7	121664	71.3064	25966.6	71.3064	71.3064	71.3064	71.3064
H8	71.3064	247044	71.3064	234627	198943	71.3064	71.3064	71.3064	71.3064	16686.6	71.3064
H9	26305.1	133912	71.3064	31426.9	71.3064	71.3064	243623	71.3064	71.3064	50936.3	71.3064
H10	71.3064	1.07903e+06	70142.2	71.3064	71.3064	71.3064	71.3064	95617	32835	31309.7	71.3064
H11	60349.3	568786	103805	145711	77691.4	104584	71.3064	71.3064	71.3064	44176.8	32362.7
H12	71.3064	214133	59744.1	38244.6	321995	99955.6	25356.1	66609.9	44547.5	30984.6	21475.1
H13	371528	252489	71.3064	390396	209195	71.3064	42142.5	198359	55631.1	71.3064	71.3064
H14	33838.6	370006	75448.9	71.3064	177790	71.3064	64318.2	71.3064	71.3064	71.3064	26776.3
P1	71.3064	61691.7	71.3064	71.3064	156143	71.3064	71.3064	42600.4	71.3064	42152.7	71.3064
P2	1.04928e+06	1.30942e+06	71.3064	71.3064	614365	71.3064	71.3064	71.3064	71.3064	533119	71.3064
P3	649907	585100	44264.6	71.3064	126110	71.3064	71.3064	71.3064	71.3064	74229.2	71.3064
P4	770943	519425	34004.3	71.3064	103629	25847.6	71.3064	71.3064	71.3064	100497	9947.32
P5	2.49182e+06	1.41742e+06	71.3064	71.3064	599140	71.3064	71.3064	71.3064	71.3064	71.3064	71.3064
P6	151640	176736	71.3064	71.3064	294886	71.3064	71.3064	54400.4	71.3064	6919.37	71.3064
P7	71.3064	1.67708e+06	71.3064	71.3064	71.3064	71.3064	71.3064	71.3064	71.3064	490980	71.3064
P8	326879	210820	35403.3	71.3064	82184.8	26755.4	71.3064	57978.7	33074	17673.9	13320.5
P9	71.3064	398666	71.3064	71.3064	113129	71.3064	71.3064	71.3064	71.3064	17311.6	71.3064
P10	1785947	34147	23270.8	35184.7	494016	71.3064	28439.8	20721	71.3064	257736	71.3064
P11	71.3064	1.008e+06	71.3064	71.3064	312082	71.3064	71.3064	40916.8	71.3064	11644.6	71.3064
P12	3155169	2.40788e+06	71.3064	71.3064	71.3064	71.3064	71.3064	71.3064	71.3064	217998	71.3064
P13	71.3064	329649	71.3064	71.3064	705576	71.3064	71.3064	81749.7	71.3064	71.3064	71.3064
P14	1.23739e+06	1.52311e+06	71.3064	18077	247195	71.3064	71.3064	71.3064	71.3064	303028	71.3064
